# Supplementary material for: Improved growth rate in Clostridium thermocellum hydrogenase mutant via perturbed sulfur metabolism
Source: Biotechnol Biofuels. 2017 Jan 3;10:6. doi: 10.1186/s13068-016-0684-x (PMC5209896; doi:10.1186/s13068-016-0684-x)
Supplement: Supplementary file 1 — Additional file 1: Supplemental Tables. Table S1. Primers used in this study. Table S2. Calculations of electron balance for strains with and without added acetate. Table S3. Analysis of mutations present in strains relative to the published wild type sequence. [file 13068_2016_684_MOESM1_ESM.xlsx]

## Sheet: Supp Table S1
	Primer name	Sequence, 5’ to 3’
	P1- forward	GGGGATATTCAAATGGTTGA
	P1/P2- reverse	GAACAGATATGGTGTGCGGC
	P2-forward	CCTGGGAGAAGTTGCAAAGC
	P3-forward	GCTGTAAGTCTTCGGTGAGAGTT
	P3- reverse	CTCACTTTTGTAGAATCCACACCT
	P4- forward	AATTTTTAGCAAATGCGGGG
	P4- reverse	CCCTTTCAATGAAGCTTGCC
	P5-forward	TTCTGGCTTCTCAACATTAATGG
	P5- reverse	CGGTAAGAATCAGAGAAGTTTTTCA
	P6-forward	AGCGCGGATATATGATGGC
	P6- reverse	CGTAAGCGAAATTGAAAAGGAA
	Clo1313_0115-forward	GCATGGGTTTTGGAAAGGTA
	Clo1313_0115-reverse	TGTGAGCGAAATACCTGCAA
	Clo1313_0116-forward	GTGTCCCCGCTATTGCTAAA
	Clo1313_0116-reverse	ATGGGTAAAATGCCGAATGA
	Clo1313_0147 -forward	TTTTTTGTGCGAAAGTGGGTATGG
	Clo1313_0147 -reverse	TTTTGGCTTTCGCATCTTCTTTGG
	Clo1313_0372 -forward	CTGGTAAAAATAATGCTGGA
	Clo1313_0372 -reverse	TAATTTTTGCATTGACTTCC
	Clo1313_1559 -forward	GGAATTCAGGTGCTGGATGT
	Clo1313_1559 -reverse	GTCTCCTTGCTCTGCTTTGC
	Clo1313_2243 -forward	AGTCATATCCGAAAACATGG
	Clo1313_2243 –reverse	TTGTAGTCGTCAAGGGAAGT
	XD520	TTCTTCGTTATTCTTGCCCT
	XD521	TTGTCTGCCTGTTGCATT
	XD560	TGCCTTCTGTCCCATCTT

## Sheet: Supp Table S2
Fermentation product concentrations and calculated electrons needed to balance acetate production
	Wild type		DhydG		DhydGDech
	No acetate c	Added	No Acetate c	Added Acetate	No Acetate c	Added Acetate
		Acetate
Ethanol a	19.63	22.88	30.94	31.43	35.84	36.06
Acetate b	9.5	8.9	2.56	1.1	3.46	1.76
Lactate	3.84	3.52	0.11	0.07	0.12	0.1
Formate	6.54	5.73	4.33	4	6.8	3.84
Amino acids	4.1	4.5	2.83	3.41	2.14	2.93
Hydrogen	14.53	14.04	1.17	0.96	0	0
Acetate * 2	19	17.8	5.12	2.2	6.92	3.52
Formate + H2	21.07	19.77	5.5	4.96	6.8	3.84
Ratio: (formate+H2)/(2*Acetate)	1.10895	1.11067	1.07422	2.25455	0.982659	1.09091
Electrons on Formate and H2	21.07	19.77	5.5	4.96	6.8	3.84
Electrons needed to balance Acetate	19	17.8	5.12	2.2	6.92	3.52
Difference	2.07	1.97	0.38	2.76	-0.12	0.32

## Sheet: Supp Table S3
Δhpt
	Location	Reference	Allele	Mutation*	AA change	Locus	Protein Name	Gene Name
	54702	CT	C	Frameshift		Clo1313_0050	primosome, DnaD subunit
	237735	TA	T	Intergenic		Clo1313_0217	UDP-N-acetylglucosamine pyrophosphorylase	glmU
	677287	A	G	Intergenic		Clo1313_0610	phosphotransferase KptA/Tpt1	kptA
	677297	A	G	Intergenic		Clo1313_0610	phosphotransferase KptA/Tpt1	kptA
	729753	T	TA	Intergenic		Clo1313_0644	Intergenic	Intergenic
	853671	CA	C	Frameshift		Clo1313_0739	helicase, RecD/TraA family	recD
	907843	A	G	Non-Syn	Asn687Ser	Clo1313_0786	YD repeat protein
	968510	GA	G	Frameshift		Clo1313_0840	Intergenic	Intergenic
	1269417	T	TA	Intergenic		Clo1313_1065	Domain of unknown function DUF1910
	1271513	G	GA	Intergenic		Clo1313_1065	Domain of unknown function DUF1910
	1410155	C	T	Intergenic		Clo1313_1187	protein of unknown function DUF177
	1918843	AT	A	Intergenic		Clo1313_1654	Stage II sporulation protein E
	2246617	CA	C	Intergenic		Clo1313_1923	hypothetical protein
	2367920	TA	T	Intergenic		Clo1313_2012	5-nitroimidazole antibiotic resistance protein
	2704355	C	CT	Intergenic		Clo1313_2311	Protein of unknown function DUF2871
	2704379	C	CT	Intergenic		Clo1313_2311	Protein of unknown function DUF2871
	2941043	C	T	Intergenic		Clo1313_2531	Fe-Fe hydrogenase maturatase	hydE
	3085421	TA	T	Intergenic		Clo1313_2621	hypothetical protein
	3264108	CA	C	Frameshift		Clo1313_2779	hypothetical protein
	3265055	CT	C	Intergenic		Clo1313_2780	hypothetical protein
	3474193	A	AT	Intergenic		Clo1313_2962	helix-turn-helix- domain containing protein AraC type
	3435260-3435740			Del		Clo1313_2927	hypoxanthine phosphoribosyltransferase	hpt
	35794-35799			Tn Ins		Clo1313_0034	4-diphosphocytidyl-2C-methyl-D-erythritol kinase	ispE
	559117	A	AT	Intergenic		Clo1313_0509	hypothetical protein
	1058322	C	A	Non-Syn	Ala56Asp	Clo1313_0908	adenine phosphoribosyltransferase	apt
	2941064	C	T	Intergenic		Clo1313_2531	Fe-Fe hydrogenase maturatase	hydE
	2005743	C	CA	Intergenic		Clo1313_1712	sodium ion-translocating decarboxylase, beta subunit	oadB
	2704913	C	CT	Intergenic		Clo1313_2311	Protein of unknown function DUF2871
Δhpt∆hydG
	54702	CT	C	Frameshift		Clo1313_0050	primosome, DnaD subunit
	237735	TA	T	Intergenic		Clo1313_0217	UDP-N-acetylglucosamine pyrophosphorylase	glmU
	677287	A	G	Intergenic		Clo1313_0610	phosphotransferase KptA/Tpt1	kptA
	677297	A	G	Intergenic		Clo1313_0610	phosphotransferase KptA/Tpt1	kptA
	729753	T	TA	Intergenic		Clo1313_0644	Intergenic	Intergenic
	853671	CA	C	Frameshift		Clo1313_0739	helicase, RecD/TraA family	recD
	907843	A	G	Non-Syn	Asn687Ser	Clo1313_0786	YD repeat protein
	968510	GA	G	Frameshift		Clo1313_0840	Intergenic	Intergenic
	1269417	T	TA	Intergenic		Clo1313_1065	Domain of unknown function DUF1910
	1271513	G	GA	Intergenic		Clo1313_1065	Domain of unknown function DUF1910
	1410155	C	T	Intergenic		Clo1313_1187	protein of unknown function DUF177
	1918843	AT	A	Intergenic		Clo1313_1654	Stage II sporulation protein E
	2246617	CA	C	Intergenic		Clo1313_1923	hypothetical protein
	2367920	TA	T	Intergenic		Clo1313_2012	5-nitroimidazole antibiotic resistance protein
	2704355	C	CT	Intergenic		Clo1313_2311	Protein of unknown function DUF2871
	2704379	C	CT	Intergenic		Clo1313_2311	Protein of unknown function DUF2871
	2941043	C	T	Intergenic		Clo1313_2531	Fe-Fe hydrogenase maturatase	hydE
	3085421	TA	T	Intergenic		Clo1313_2621	hypothetical protein
	3264108	CA	C	Frameshift		Clo1313_2779	hypothetical protein
	3265055	CT	C	Intergenic		Clo1313_2780	hypothetical protein
	3474193	A	AT	Intergenic		Clo1313_2962	helix-turn-helix- domain containing protein AraC type
	3435260-3435740			Del		Clo1313_2927	hpt
	35794-35799			Tn Ins		Clo1313_0034	4-diphosphocytidyl-2C-methyl-D-erythritol kinase	ispE
	2005743	C	CA	Intergenic		Clo1313_1712	sodium ion-translocating decarboxylase, beta subunit	oadB
	81046	G	A	Non-Syn	Asp156Asn	Clo1313_0075	Transketolase domain-containing protein	tktA
	575494	C	T	Syn		Clo1313_0521	glycoside hydrolase family 11
	739555	G	A	Non-Syn	Gly265Asp	Clo1313_0651	diaminopimelate epimerase	dapF
	1506460	C	A	Non-Syn	Ala312Glu	Clo1313_1272	metallophosphoesterase
	1828322	T	TG	Frameshift		Clo1313_1569	type IV pilus assembly protein PilM	pilM
	2059200	G	T	Syn		Clo1313_1765	Mg chelatase, subunit ChlI	comM
	2097217	T	C	Non-Syn	Asp494Gly	Clo1313_1798	iron-containing alcohol dehydrogenase	adhE
	2373721	G	A	Intergenic		Clo1313_2014	metallophosphoesterase
	2705382	G	GT	Intergenic		Clo1313_2311	Protein of unknown function DUF2871
	1830796-1832187			Del		Clo1313_1571	Fe-Fe hydrogenase maturatase	hydG
	2930595	C	CA	Intergenic		Clo1313_2508	Intergenic	Intergenic
Ctherm Δhpt ΔhydG Δech
	54702	CT	C	Frameshift		Clo1313_0050	primosome, DnaD subunit
	237735	TA	T	Intergenic		Clo1313_0217	UDP-N-acetylglucosamine pyrophosphorylase	glmU
	677287	A	G	Intergenic		Clo1313_0610	phosphotransferase KptA/Tpt1	kptA
	677297	A	G	Intergenic		Clo1313_0610	phosphotransferase KptA/Tpt1	kptA
	729753	T	TA	Intergenic		Clo1313_0644	Intergenic	Intergenic
	853671	CA	C	Frameshift		Clo1313_0739	helicase, RecD/TraA family	recD
	907843	A	G	Non-Syn	Asn687Ser	Clo1313_0786	YD repeat protein
	968510	GA	G	Frameshift		Clo1313_0840	Intergenic	Intergenic
	1269417	T	TA	Intergenic		Clo1313_1065	Domain of unknown function DUF1910
	1271513	G	GA	Intergenic		Clo1313_1065	Domain of unknown function DUF1910
	1410155	C	T	Intergenic		Clo1313_1187	protein of unknown function DUF177
	1918843	AT	A	Intergenic		Clo1313_1654	Stage II sporulation protein E
	2246617	CA	C	Intergenic		Clo1313_1923	hypothetical protein
	2367920	TA	T	Intergenic		Clo1313_2012	5-nitroimidazole antibiotic resistance protein
	2704355	C	CT	Intergenic		Clo1313_2311	Protein of unknown function DUF2871
	2704379	C	CT	Intergenic		Clo1313_2311	Protein of unknown function DUF2871
	2941043	C	T	Intergenic		Clo1313_2531	Fe-Fe hydrogenase maturatase	hydE
	3085421	TA	T	Intergenic		Clo1313_2621	hypothetical protein
	3264108	CA	C	Frameshift		Clo1313_2779	hypothetical protein
	3265055	CT	C	Intergenic		Clo1313_2780	hypothetical protein
	3474193	A	AT	Intergenic		Clo1313_2962	helix-turn-helix- domain containing protein AraC type
	3435260-3435740			Del		Clo1313_2927	hypoxanthine phosphoribosyltransferase	hpt
	35794-35799			Tn Ins		Clo1313_0034	4-diphosphocytidyl-2C-methyl-D-erythritol kinase	ispE
	81046	G	A	Non-Syn	Asp156Asn	Clo1313_0075	Transketolase domain-containing protein	tktA
	575494	C	T	Syn		Clo1313_0521	glycoside hydrolase family 11
	739555	G	A	Non-Syn	Gly265Asp	Clo1313_0651	diaminopimelate epimerase	dapF
	1506460	C	A	Non-Syn	Ala312Glu	Clo1313_1272	metallophosphoesterase
	1828322	T	TG	Frameshift		Clo1313_1569	type IV pilus assembly protein PilM	pilM
	2059200	G	T	Syn		Clo1313_1765	Mg chelatase, subunit ChlI	comM
	2097217	T	C	Non-Syn	Asp494Gly	Clo1313_1798	iron-containing alcohol dehydrogenase	adhE
	2373721	G	A	Intergenic		Clo1313_2014	metallophosphoesterase
	2705382	G	GT	Intergenic		Clo1313_2311	Protein of unknown function DUF2871
	1830796-1832187			Del		Clo1313_1571	Fe-Fe hydrogenase maturatase	hydG
	710044	A	G	Syn		Clo1313_0628	cellulosome anchoring protein cohesin region	olpB?
	1341847	G	A	Non-Syn	Arg232His	Clo1313_1122	YmdA/YtgF protein; putative ribonuclease
	2171823	C	A	Non-Syn	Lys198Asn	Clo1313_1857	helix-turn-helix domain protein
	622250-633133			Del		Clo1313_0564-0575	NiFe hydrogenase expression/maturation proteins and NiFe ech hydrogenase proteins	hypA-F; echA-F
	1438370-1438373			Tn Ins		Clo1313_1211	uridylate kinase	pyrH
	2704913	C	CT	Intergenic		Clo1313_2311	Protein of unknown function DUF2871
*Syn, synonymous; Non-Syn, non-synonymous; Del, deletion; Tn Ins, transposon insertion. All intergenic mutaitons are are upstream of the gene indicated.
	Just in hpt
	In hydG and hydG ech
	In hydG ech only
	In hydG only
	In hpt and hydG
	In hpt and hydG ech
