# Supplementary material for: Improved growth rate in Clostridium thermocellum hydrogenase mutant via perturbed sulfur metabolism
Source: Biotechnol Biofuels. 2017 Jan 3;10:6. doi: 10.1186/s13068-016-0684-x (PMC5209896; doi:10.1186/s13068-016-0684-x)
Supplement: Supplementary file 3 — Additional file 3: Data set S1. Hierarchical clustering of gene expression. Genes significantly (p < 0.05) differentially expressed in various comparisons between the wild-type parental strain, the ΔhydG and ΔhydG Δech mutant C. thermocellum strains in the presence or absence of acetate. Expression differences are expressed as log2 transformed values. Yellow shading indicates upregulation by a fold change of 2 in first condition listed, while blue indicates downregulation of gene expression by a fold change of 2. For example: in the comparison, “WT (+acetate)–WT (−acetate)” yellow shading would indicate a significant upregulation of genes in the WT strain grown with acetate compared to the WT strain grown without acetate. Conversely, blue shading indicates higher expression when the cells were grown without acetate compared to those grown with acetate. Values in gray indicate the significance of the differential gene expression was below the p < 0.05 threshold for that specific comparison. Functional annotations are given of those available in the public databases. Values in the column Hierarchical cluster cross-reference to clusters in Fig. 4. [file 13068_2016_684_MOESM3_ESM.xlsx]

## Sheet: Legend
Supplementary Dataset S1. Hierarchical chart. Genes significantly (p < 0.05) differentially expressed in various comparison between the wild type parental strain, the ΔhydG and ΔhydG/Δech mutant C. thermocellum strains in the presence or absence of acetate. Expression differences are expressed as log2 transformed values. Yellow shading indicates up regulation by a fold change of 2 in first condit…

## Sheet: Sheet1
Supplementary Dataset S1. Genes significantly (p < 0.05) differentially expressed in various comparison between the wild type parental strain, the ΔhydG and ΔhydG/Δech mutant C. thermocellum strains in the presence or absence of acetate. Expression differences are expressed as log2 transformed values. Yellow shading indicates up regulation by a fold change of 2 in first condition listed, while bl…
Locus Tag	Functional Annotation	WT (+acetate) - WT (-acetate)	ΔhydG (-acetate) -WT (-acetate)	ΔhydG (+acetate) - ΔhydG (-acetate)	ΔhydG/Δech (+acetate) -(ΔhydG/Δech (-acetate)	ΔhydG/Δech (-acetate) -ΔhydG (-acetate)	ΔhydG/Δech (+acetate) -ΔhydG (+acetate)	Hierarchical cluster
Clo1313_0012	Major facilitator superfamily MFS_1	0.145461	1.18	-0.17174	0.575525	-1.08098	-0.333708	7
Clo1313_0015	Hypothetical protein	-0.27861	-0.29368	0.364579	-0.52674	1.52808	0.63675	2
Clo1313_0017	Peptidase M14 carboxypeptidase A	-0.28813	-0.318045	0.409985	-0.42396	1.26056	0.42662	2
Clo1313_0031	Sporulation peptidase YabG	-0.36154	-0.177402	0.381636	-0.36628	1.02193	0.27401	2
Clo1313_0046	Spore cortex-lytic enzyme	-0.24991	-0.816436	0.787941	-0.44654	1.2811	0.04662	2
Clo1313_0047	Germination protein YpeB	-0.23236	-0.610979	0.525661	-0.37141	1.16869	0.27162	2
Clo1313_0055	Copper amine oxidase-like domain-containing protein	0.351738	1.10719	-0.10579	0.039329	-0.545436	-0.400312	7
Clo1313_0056	MotA/TolQ/ExbB proton channel	0.003391	-0.915822	-0.25862	-0.58052	-2.11004	-2.43195	9
Clo1313_0057	OmpA/MotB domain protein	0.065665	-1.31385	-0.05195	-0.40225	-1.84733	-2.19764	9
Clo1313_0060	Sporulation integral membrane protein YtvI	0.010204	-0.237401	0.270262	-0.21346	1.25149	0.76777	2
Clo1313_0067	Hypothetical protein	-0.16284	-1.34868	0.0593	-0.28076	0.59351	0.25345	4
Clo1313_0084	S-layer domain-containing protein	0.348867	-1.38058	-0.0455	-0.38965	-0.908291	-1.25244	9
Clo1313_0085	CMP/dCMP deaminase zinc-binding protein	-0.00064	-0.135046	-0.01795	0.717651	0.33644	1.07205	3
Clo1313_0087	Cupin 2 conserved barrel domain protein	-0.03062	-0.467231	0.828095	-0.15381	1.36293	0.38102	2
Clo1313_0091	Peptidase U57 YabG	-0.04978	-0.936548	0.645463	-0.37556	1.61186	0.59083	2
Clo1313_0107	Transcriptional regulator, BadM/Rrf2 family	-0.11909	-0.744174	1.30307	0.36268	0.6922	-0.248189	1
Clo1313_0108	Glutamyl-tRNA reductase	0.085208	-0.768703	1.81211	0.434042	1.11552	-0.262558	1
Clo1313_0109	Siroheme synthase	-0.09152	-0.90169	1.80937	0.431198	1.15844	-0.219732	1
Clo1313_0110	Porphobilinogen deaminase	0.049666	-0.701498	1.61079	0.277568	1.00494	-0.32829	1
Clo1313_0111	Uroporphyrin-III C-methyltransferase	0.130576	-0.476419	2.0125	0.665843	0.84877	-0.497885	1
Clo1313_0112	Porphobilinogen synthase	0.014362	-0.551411	2.15609	0.825626	0.6684	-0.662064	1
Clo1313_0113	Glutamate-1-semialdehyde-2,1-aminomutase	-0.03832	-0.463851	2.87372	1.26471	0.79161	-0.817407	6
Clo1313_0114	Sulfate ABC transporter, periplasmic sulfate-binding protein	-0.00015	-0.737773	4.68363	2.79837	0.78258	-1.10269	6
Clo1313_0115	Sulfate ABC transporter, inner membrane subunit CysT	-0.14804	-1.00822	4.48118	2.69136	0.78457	-1.00526	6
Clo1313_0116	Sulfate ABC transporter, inner membrane subunit CysW	-0.29723	-1.15162	4.46449	2.59561	0.68744	-1.18145	6
Clo1313_0117	Sulfate ABC transporter, ATPase subunit	-0.10714	-1.09238	4.17859	2.33964	0.76691	-1.07204	6
Clo1313_0118	Adenylylsulfate reductase, thioredoxin dependent	-0.23202	-1.0597	4.46761	2.28849	0.75228	-1.42684	6
Clo1313_0119	Phosphoadenosine phosphosulfate reductase	-0.3192	-1.28425	4.01231	1.81546	0.9481	-1.24875	6
Clo1313_0120	Sulfate adenylyltransferase, large subunit	-0.3955	-1.20875	4.41244	1.71732	0.87941	-1.81572	6
Clo1313_0121	Thiamine biosynthesis protein ThiS	-0.58404	-1.29382	4.15892	1.53559	1.03876	-1.58457	6
Clo1313_0122	UBA/THIF-type NAD/FAD binding protein	-0.32102	-0.942732	3.58658	1.4541	0.54704	-1.58544	6
Clo1313_0123	Mov34/MPN/PAD-1 family protein	-0.33179	-1.10716	3.69914	1.62825	0.72709	-1.3438	6
Clo1313_0124	Nitrite and sulphite reductase 4Fe-4S region	-0.4775	-1.10742	3.57028	1.64257	0.84046	-1.08725	6
Clo1313_0125	SirA-like domain-containing protein	-0.39964	-1.48849	3.23125	1.4991	1.05689	-0.675259	6
Clo1313_0128	Hypothetical protein	-0.38917	-0.721996	0.77794	-0.09537	1.51374	0.64043	2
Clo1313_0139	Radical SAM domain protein	-0.30265	-1.21097	0.026018	-0.17489	-0.517602	-0.718515	9
Clo1313_0141	Methyltransferase FkbM family	0.039519	-1.0058	-0.51179	0.229569	-0.667303	0.07406	9
Clo1313_0142	Radical SAM domain protein	0.143258	-1.00028	-0.74918	-0.09592	-0.78556	-0.132301	9
Clo1313_0143	Glycosyl transferase family 2	-0.02869	-1.02043	-1.04077	-0.1136	-0.934909	-0.007739	9
Clo1313_0144	NAD-dependent epimerase/dehydratase	0.220336	-1.98125	-0.72139	-0.04123	-0.740005	-0.059845	9
Clo1313_0147	CDP-glucose 4,6-dehydratase	0.162584	-0.677091	-0.15527	-0.28599	-1.33672	-1.46744	9
Clo1313_0148	Glucose-1-phosphate cytidylyltransferase	0.004666	-0.772689	0.065272	-0.14234	-1.21759	-1.4252	9
Clo1313_0159	Hypothetical protein	0.006062	1.01728	-0.14464	0.053493	-0.699763	-0.501633	7
Clo1313_0160	ABC transporter related protein	-0.52032	-0.385718	0.491849	-0.44475	1.31926	0.38266	2
Clo1313_0162	Hypothetical protein	-0.50974	-0.447841	0.426164	-0.20522	1.03762	0.40623	2
Clo1313_0178	Hypothetical protein	-0.00947	0.12105	-0.50545	0.301797	-1.32637	-0.519122	7
Clo1313_0198	S-layer domain-containing protein	-0.0778	-1.38535	-0.1903	-0.5224	0.25687	-0.07523	4
Clo1313_0199	Fibronectin type III domain protein	0.052149	-1.01619	-0.05877	-0.27282	-0.502077	-0.716125	9
Clo1313_0207	Flagellar hook-basal body protein	-0.02307	-1.40309	0.087503	0.155339	-0.058561	0.00928	4
Clo1313_0208	Flagellar hook-basal body protein	0.06055	-1.05044	0.025476	0.140017	-0.323749	-0.209209	4
Clo1313_0210	Exopolysaccharide biosynthesis protein	0.147385	-1.31812	0.065149	0.078711	0.56041	0.57397	3
Clo1313_0219	Peptidyl-tRNA hydrolase	0.335201	-0.195495	-0.24592	-0.09611	0.99734	1.14716	2
Clo1313_0225	Integral membrane protein MviN	-0.59545	-1.05165	0.523215	-0.40902	1.26644	0.3342	2
Clo1313_0226	Glycosyl transferase group 1	-0.55699	-0.839403	0.368513	-0.3508	1.13684	0.41753	2
Clo1313_0228	Acylneuraminate cytidylyltransferase	-0.74113	-1.31053	0.551581	-0.65988	1.46595	0.25449	2
Clo1313_0229	UDP-N-acetyl-D-glucosamine 2-epimerase, UDP-hydrolysing	-0.64506	-1.10296	0.732604	-0.54046	1.38032	0.10726	2
Clo1313_0230	N-acetylneuraminate synthase	-0.49889	-0.823019	0.499488	-0.42803	1.11562	0.1881	2
Clo1313_0231	Sugar O-acyltransferase, sialic acid O-acetyltransferase NeuD family	-0.72244	-1.13303	0.768969	-0.63066	1.57998	0.18035	2
Clo1313_0232	Nucleotidyl transferase	-0.70995	-0.939091	0.661557	-0.31666	1.12865	0.15043	2
Clo1313_0234	NAD-dependent epimerase/dehydratase	-0.42198	-0.908097	0.371125	-0.37193	1.01733	0.27427	2
Clo1313_0239	Polysaccharide biosynthesis protein CapD	-0.55491	-0.705279	0.723164	-0.43069	1.21713	0.06327	2
Clo1313_0252	Methyl-accepting chemotaxis sensory transducer	0.330002	-0.046762	0.046304	-0.37736	1.15892	0.73525	2
Clo1313_0265	Hypothetical protein	0.141363	1.22058	-0.20092	-0.11735	-1.5208	-1.43724	7
Clo1313_0270	Peptidase S41	-0.08078	1.0563	-0.17451	-0.00574	-1.19771	-1.02894	7
Clo1313_0331	Sigma 54 interacting domain protein	0.216525	-0.276889	0.24958	-0.77997	1.23015	0.2006	2
Clo1313_0334	Hypothetical protein	0.016556	1.34336	-0.75091	0.42748	-0.813697	0.36469	7
Clo1313_0351	Transcriptional regulator-like protein	0.011745	0.8144	0.035626	0.489657	-1.05775	-0.603722	7
Clo1313_0352	Hypothetical protein	0.10385	1.35633	-0.05571	0.504847	-1.29152	-0.730965	7
Clo1313_0361	Hypothetical protein	-0.24426	0.99702	-0.68354	-0.11337	-1.33903	-0.768868	7
Clo1313_0372	Cobalamin B12-binding domain protein	-0.31657	-1.24222	6.15296	2.32646	2.04093	-1.78557	6
Clo1313_0373	Methyltransferase MtaA/CmuA family	-0.35205	-1.12282	5.74204	1.96265	1.75943	-2.01996	6
Clo1313_0374	Methyltransferase MtaA/CmuA family	-0.50204	-1.13262	5.46657	1.7798	1.32275	-2.36402	6
Clo1313_0375	Ferredoxin	-0.52358	-1.17323	5.18328	1.54656	1.44133	-2.19539	6
Clo1313_0376	Protein of unknown function DUF1847	-0.38706	-0.932747	5.47867	2.11058	0.88878	-2.47931	6
Clo1313_0377	Extracellular solute-binding protein family 3	-0.33718	-0.917384	4.76223	1.49488	1.2033	-2.06406	6
Clo1313_0378	ABC transporter related protein	-0.40807	-0.899505	4.49375	1.65359	1.07197	-1.76819	6
Clo1313_0379	Binding-protein-dependent transport systems inner membrane component	-0.43202	-0.97122	4.28883	1.61176	1.10995	-1.56712	6
Clo1313_0380	Phenylacetate--CoA ligase	-0.52637	-0.905754	3.5457	1.4906	1.16215	-0.892952	6
Clo1313_0381	Aminotransferase class I and II	-0.36109	-0.703926	3.11348	1.55397	0.77329	-0.786222	6
Clo1313_0382	Pyruvate/ketoisovalerate oxidoreductase, gamma subunit	-0.4994	-0.807489	2.27547	1.57433	0.91865	0.2175	1
Clo1313_0383	Pyruvate ferredoxin/flavodoxin oxidoreductase, delta subunit	-0.35226	-0.683394	1.94165	1.43974	0.82992	0.32802	1
Clo1313_0384	Pyruvate flavodoxin/ferredoxin oxidoreductase domain protein	-0.4433	-0.868772	2.22394	1.40778	1.02805	0.21189	1
Clo1313_0387	Endoribonuclease L-PSP	-0.13175	-0.958563	1.88816	1.23063	-0.053107	-0.710643	1
Clo1313_0388	Cys/Met metabolism pyridoxal-phosphate-dependent protein	-0.08598	-0.493845	1.06145	0.751842	-0.117543	-0.427149	1
Clo1313_0389	Aminotransferase class I and II	0.050088	-0.840985	2.11795	1.36793	0.16932	-0.580695	1
Clo1313_0390	Carbon-monoxide dehydrogenase, catalytic subunit	-0.04337	-1.19311	4.17739	2.38759	0.88426	-0.905537	6
Clo1313_0391	Extracellular solute-binding protein family 3	-0.02485	-0.952538	4.86487	2.91161	0.57455	-1.37871	6
Clo1313_0392	Binding-protein-dependent transport systems inner membrane component	-0.23613	-1.24041	3.7756	1.91553	0.88047	-0.979588	6
Clo1313_0393	ABC transporter related protein	-0.20186	-1.03677	4.33249	1.97232	1.12873	-1.23144	6
Clo1313_0394	Hypothetical protein	-0.01308	1.97791	0.221043	0.860339	-1.35046	-0.711165	7
Clo1313_0399	Dockerin type 1	-0.02595	0.34244	0.36922	-0.49886	-0.135379	-1.00346	9
Clo1313_0405	CheW protein	0.082963	-2.26849	0.175585	-0.28553	0.54627	0.08515	4
Clo1313_0408	MCP methyltransferase, CheR-type	0.014018	-1.86954	0.230961	-0.34445	0.66397	0.08856	4
Clo1313_0412	TipAS antibiotic-recognition domain-containing protein	-0.14293	0.37166	0.071799	0.402553	-1.22869	-0.897934	7
Clo1313_0500	Pectinesterase	-0.35113	-0.651242	0.680381	-0.5251	1.44925	0.24377	2
Clo1313_0501	Pectate lyase/Amb allergen	0.14225	-0.781484	0.128331	-0.4754	1.03493	0.4312	2
Clo1313_0510	Extracellular solute-binding protein family 5	-0.13678	-1.7236	-0.04646	0.192983	0.79334	1.03278	3
Clo1313_0511	Oligopeptide/dipeptide ABC transporter, ATPase subunit	-0.15291	-1.58996	0.102876	0.061296	0.92887	0.88729	3
Clo1313_0512	Oligopeptide/dipeptide ABC transporter, ATPase subunit	0.112398	-1.4683	-0.01363	-0.03535	0.92566	0.90394	3
Clo1313_0513	Binding-protein-dependent transport systems inner membrane component	0.061962	-1.23119	-0.10075	-0.05804	0.77274	0.81545	3
Clo1313_0514	Binding-protein-dependent transport systems inner membrane component	0.04267	-1.04469	0.035515	0.132713	0.51352	0.61071	3
Clo1313_0528	4Fe-4S ferredoxin iron-sulfur binding domain-containing protein	-2.15918	-2.24475	0.478753	-0.68446	2.16349	1.00027	3
Clo1313_0529	Hypothetical protein	-1.90076	-2.16923	0.116724	-0.60129	1.46087	0.74286	3
Clo1313_0530	Hypothetical protein	-1.47409	-1.58878	-0.21041	-0.44125	0.90453	0.6737	3
Clo1313_0531	Extracellular solute-binding protein family 3	-0.43358	-1.49668	0.179367	-0.3356	0.53002	0.01506	4
Clo1313_0534	Hypothetical protein	-0.20002	-0.451448	0.225813	-0.45659	1.0791	0.3967	2
Clo1313_0544	Hypothetical protein	0.02392	1.15492	-0.09186	-0.35398	0.1433	-0.118818	7
Clo1313_0547	Intracellular protease, PfpI family	0.115202	1.87652	-0.30578	-0.7762	-0.207331	-0.67775	7
Clo1313_0550	Hypothetical protein	-0.13614	0.40164	-0.41767	0.88061	-1.07256	0.22572	7
Clo1313_0555	Peptidoglycan-binding lysin domain	-0.07132	-0.655473	0.550653	-0.15131	1.08242	0.38045	2
Clo1313_0556	ErfK/YbiS/YcfS/YnhG family protein	-0.47752	-0.896117	0.70602	-0.61131	1.60436	0.28703	2
Clo1313_0557	Peptidoglycan-binding lysin domain	-0.46217	-1.1694	0.615463	-0.6106	1.4984	0.27234	2
Clo1313_0558	Superoxide dismutase	-0.41946	-0.654997	0.624383	-0.50342	1.29704	0.16924	2
Clo1313_0564	Hydrogenase expression/formation protein HypE	-0.14416	0.32668	-0.29389	0.240356	-5.35043	-4.81619	10
Clo1313_0565	Hydrogenase expression/formation protein HypD	0.011563	0.22799	-0.21668	0.240895	-5.6219	-5.16432	10
Clo1313_0566	Hydrogenase assembly chaperone hypC/hupF	0.071266	0.21281	-0.13755	0.124901	-5.65619	-5.39373	10
Clo1313_0567	(NiFe) hydrogenase maturation protein HypF	0.072692	0.18701	-0.16553	0.174217	-5.23165	-4.8919	10
Clo1313_0568	Hydrogenase accessory protein HypB	-0.02573	0.02979	-0.13442	0.363719	-5.7804	-5.28226	10
Clo1313_0569	Hydrogenase expression/synthesis HypA	-0.01322	-0.074027	-0.18096	0.120152	-6.09433	-5.79322	10
Clo1313_0570	4Fe-4S ferredoxin iron-sulfur binding domain-containing protein	0.015308	-0.141564	-0.14402	0.196573	-5.5795	-5.23891	10
Clo1313_0571	NADH-ubiquinone oxidoreductase chain 49kDa	-0.15178	-0.280517	-0.06572	0.208185	-5.8344	-5.5605	10
Clo1313_0572	Ech hydrogenase, subunit EchD, putative	-0.23632	-0.294742	-0.31391	0.250357	-4.93329	-4.36903	10
Clo1313_0573	NADH ubiquinone oxidoreductase 20 kDa subunit	-0.01601	-0.16162	-0.12052	0.004821	-4.95928	-4.83394	10
Clo1313_0574	Respiratory-chain NADH dehydrogenase subunit 1	0.147681	0.1361	-0.20654	0.397186	-5.34336	-4.73963	10
Clo1313_0575	NADH/Ubiquinone/plastoquinone (complex I)	-0.0505	-0.361484	-0.1651	0.234533	-3.60198	-3.20234	8
Clo1313_0581	Methyl-accepting chemotaxis sensory transducer with Cache sensor	-0.29099	-1.08222	0.095196	-0.47926	0.76067	0.18621	4
Clo1313_0587	Methyl-accepting chemotaxis sensory transducer	-0.0313	-1.04198	-0.53767	0.659634	-0.827661	0.36964	9
Clo1313_0594	Hypothetical protein	0.48128	-0.696655	0.447863	-0.45579	1.169	0.26535	2
Clo1313_0607	Pseudogene	-0.47949	-0.185235	0.517226	-0.62923	1.56069	0.41423	2
Clo1313_0632	EmrB/QacA family drug resistance transporter	0.036953	-0.978583	0.325551	-0.80153	1.19588	0.0688	2
Clo1313_0633	Hypothetical protein	0.240514	-0.885009	0.464927	-0.65587	1.059	-0.061799	2
Clo1313_0649	Hypothetical protein	-0.14139	-0.301806	0.704187	-0.54749	1.50711	0.25543	2
Clo1313_0650	Glycosyl transferase family 2	-0.19172	-0.283594	0.731772	-0.44358	1.35897	0.18363	2
Clo1313_0669	Mannose-6-phosphate isomerase, class I	-0.08268	-0.696327	0.509472	-0.36696	1.02389	0.14745	2
Clo1313_0678	Heat shock protein Hsp20	0.162115	-0.574911	0.329935	0.019499	1.3899	1.07946	2
Clo1313_0688	Hypothetical protein	-0.08666	0.00119	0.46412	-0.29379	1.00361	0.24569	2
Clo1313_0689	Peptidase S8 and S53 subtilisin kexin sedolisin	-0.45721	0.49563	0.071203	-0.10678	-0.823309	-1.00129	7
Clo1313_0693	Carbohydrate binding family 6	-0.50204	-0.79296	0.513304	-0.56553	1.35959	0.28076	2
Clo1313_0694	Hypothetical protein	0.422333	1.1141	-0.02833	0.451066	-0.48071	-0.001315	7
Clo1313_0702	Adenosylcobinamide-phosphate guanylyltransferase	-0.06472	-0.767073	0.221266	-0.33103	1.06203	0.50974	2
Clo1313_0704	Alpha-ribazole phosphatase	-0.09242	-0.69543	0.264745	-0.42736	1.12055	0.42845	2
Clo1313_0721	ABC transporter related protein	0.378931	2.02635	0.528371	-0.29102	-0.179374	-0.998768	7
Clo1313_0733	Cation transporter	-0.02168	-0.733073	-0.08172	0.302087	0.6216	1.00541	3
Clo1313_0741	Hypothetical protein	0.261252	0.80914	-0.26661	0.19905	-1.17	-0.704339	7
Clo1313_0742	Phospholipase C zinc-binding protein	-0.26683	-0.653384	0.61587	-0.56922	1.69561	0.51052	2
Clo1313_0743	Sporulation lipoprotein YhcN/YlaJ-like protein	-0.2014	-0.573014	0.540186	-0.3705	1.20302	0.29233	2
Clo1313_0744	Hypothetical protein	-0.07691	-0.462127	0.322746	-0.417	1.0193	0.27955	2
Clo1313_0747	Hypothetical protein	-0.31361	-0.554868	0.651872	-0.55754	1.48681	0.2774	2
Clo1313_0748	Protein of unknown function UPF0118	-0.10324	-0.536809	0.591198	-0.28503	1.08262	0.20639	2
Clo1313_0769	Hypothetical protein	-0.0166	1.22711	-0.02298	0.334395	-0.983665	-0.626291	7
Clo1313_0777	Hypothetical protein	-0.27386	0.32525	-0.14351	-0.5977	-0.805008	-1.2592	7
Clo1313_0778	Copper amine oxidase-like domain-containing protein	-0.3235	0.39652	-0.24527	-0.41271	-0.91847	-1.08591	7
Clo1313_0791	FAD dependent oxidoreductase	-0.37638	-0.217916	0.57427	-0.58614	1.4431	0.28269	2
Clo1313_0792	Hypothetical protein	0.123369	1.24521	-0.13884	0.004499	-1.33832	-1.19498	7
Clo1313_0793	Extracellular solute-binding protein family 3	0.277692	1.2155	-0.46551	0.024264	0.39913	0.8889	7
Clo1313_0795	ABC transporter related protein	0.030102	0.49776	-0.22481	-0.37758	1.43068	1.2779	2
Clo1313_0805	TIR protein	-0.19017	0.76158	-0.11999	0.723943	-1.35614	-0.512209	7
Clo1313_0818	Hypothetical protein	-0.05278	-0.975717	0.361661	-0.9447	1.68199	0.37562	2
Clo1313_0819	Hypothetical protein	-0.19577	-0.949668	0.533639	-0.64947	1.35469	0.17158	2
Clo1313_0820	Beta-glucosidase	-0.04427	-0.543049	0.227322	-0.66174	1.0753	0.18624	2
Clo1313_0831	Hypothetical protein	0.106284	-0.819259	0.523368	-0.24884	1.08147	0.30926	2
Clo1313_0845	Ferrous iron transport protein B domain-containing protein	-0.66752	-1.20306	0.751354	-0.56364	1.33936	0.02436	2
Clo1313_0846	FeoA family protein	-0.5884	-1.31849	0.759087	-0.51673	1.32835	0.05253	2
Clo1313_0858	Alpha/beta hydrolase fold protein	0.541767	0.25236	-0.28289	-1.29421	1.05285	0.04154	2
Clo1313_0859	Polynucleotide adenylyltransferase/metal dependent phosphohydrolase	0.081139	0.77788	-0.30274	0.592968	-1.16351	-0.267801	7
Clo1313_0870	Response regulator receiver modulated metal dependent phosphohydrolase	0.385014	-1.88892	-0.12359	-0.63271	-0.784084	-1.29321	9
Clo1313_0886	Protein-tyrosine-phosphatase	0.379688	1.04206	-0.16406	-0.20644	-0.621843	-0.664213	7
Clo1313_0889	Hypothetical protein	0.241922	1.38636	-0.02685	0.15282	0.14163	0.3213	7
Clo1313_0920	Forkhead-associated protein	-0.1717	0.07076	-0.61312	-0.26376	-1.26866	-0.919301	7
Clo1313_0930	Oxygen-independent coproporphyrinogen III oxidase	0.443267	0.0762	0.091643	-0.16306	1.01567	0.76097	2
Clo1313_0947	Accessory gene regulator B	0.084732	-0.772882	0.313522	-0.25331	1.52977	0.96293	2
Clo1313_0951	Hypothetical protein	-0.00569	1.06029	0.064908	0.54512	-0.439727	0.04049	7
Clo1313_0973	Metal dependent phosphohydrolase	0.211855	0.17754	1.0546	-1.02748	1.37418	-0.707901	2
Clo1313_0977	Hypothetical protein	0.067257	-0.094933	0.410036	-0.45971	-0.235623	-1.10537	9
Clo1313_0990	DegS sensor signal transduction histidine kinase	0.008988	-1.93825	-0.05985	-0.50713	-0.35238	-0.799661	4
Clo1313_0991	Two component transcriptional regulator, LuxR family	0.341195	-1.98607	0.466464	-0.47995	0.13963	-0.806786	4
Clo1313_0992	Methyl-accepting chemotaxis sensory transducer	0.152447	-1.07685	0.170103	-0.06365	0.41785	0.1841	4
Clo1313_1001	Carbohydrate-binding CenC domain protein	-0.11103	-1.23772	0.021419	-0.42091	-0.328657	-0.770983	9
Clo1313_1002	Glycoside hydrolase family 3 domain protein	0.297742	-1.19807	-0.05787	-0.22464	-0.396201	-0.562976	9
Clo1313_1004	Hypothetical protein	0.051522	-1.07819	0.296108	-0.48077	1.02042	0.24354	2
Clo1313_1006	Auxin Efflux Carrier	0.067511	0.04016	-0.01066	0.183399	0.98493	1.17898	2
Clo1313_1014	Glycosyl transferase family 2	-0.01569	-0.415167	-0.44614	0.068136	-1.20624	-0.691962	7
Clo1313_1015	GCN5-related N-acetyltransferase	0.071367	0.342	-0.68267	0.085009	-1.36284	-0.59516	7
Clo1313_1021	PKD domain containing protein	0.04998	1.59027	-0.09376	0.147709	-1.05784	-0.816377	7
Clo1313_1036	Glycosyltransferase 36	-0.09064	-1.01316	0.439821	-0.20087	0.73684	0.09614	4
Clo1313_1055	Major facilitator superfamily MFS_1	-0.00463	-0.571083	0.355348	-0.27984	1.11053	0.47533	2
Clo1313_1125	Hypothetical protein	0.256443	0.3401	0.306446	-0.07975	1.18309	0.79689	2
Clo1313_1126	Hypothetical protein	0.071208	-0.01754	0.450676	-0.37361	1.8872	1.06292	2
Clo1313_1127	NAD-dependent epimerase/dehydratase	-0.0877	-0.27187	0.93345	-0.57011	1.51963	0.01607	2
Clo1313_1133	Hypothetical protein	-0.24491	-0.413973	0.963088	-0.56072	1.52816	0.00435	2
Clo1313_1156	Phage shock protein C, PspC	-0.08098	-0.10437	1.68719	0.556041	1.38555	0.25441	1
Clo1313_1160	L-lactate dehydrogenase	0.285706	0.88059	-0.12101	0.459637	-1.1342	-0.553546	7
Clo1313_1167	Extracellular solute-binding protein family 1	0.058397	-1.09801	0.10914	-0.27683	1.22912	0.84316	2
Clo1313_1197	Hypothetical protein	0.257902	-1.97901	0.485925	-0.06124	1.66937	1.12221	3
Clo1313_1198	Cell wall hydrolase/autolysin	0.022691	-1.72	0.547187	0.521533	1.76215	1.73649	3
Clo1313_1219	DNA polymerase III, alpha subunit	-0.17909	-0.614524	0.61363	-0.43869	1.28362	0.2313	2
Clo1313_1261	Hypothetical protein	0.607266	-0.418402	0.142726	-0.31621	1.06425	0.60531	2
Clo1313_1287	Radical SAM domain protein	-0.02385	-0.061713	-0.02986	-0.60695	1.02928	0.45219	2
Clo1313_1288	Stage V sporulation protein S	-0.14454	-0.02432	-0.16873	-0.85517	1.46129	0.77485	2
Clo1313_1293	Hypothetical protein	0.072035	-0.688883	0.387815	0.263546	1.31527	1.191	2
Clo1313_1294	Hypothetical protein	0.280687	-0.548966	0.259971	0.083272	1.46524	1.28854	2
Clo1313_1320	Metal dependent phosphohydrolase	0.067892	-1.22742	-0.20614	-0.15271	-0.525059	-0.471625	9
Clo1313_1325	Hypothetical protein	0.041677	0.47768	-0.33726	0.507685	-1.16381	-0.318869	7
Clo1313_1348	Phosphoribosylanthranilate isomerase	-0.21638	1.06077	-1.06657	0.111825	-1.27666	-0.098265	7
Clo1313_1394	Hemolysin A	0.113776	-0.211464	0.38002	-0.58439	1.27771	0.3133	2
Clo1313_1395	Hypothetical protein	0.036905	-0.212609	0.225765	-0.49423	1.28657	0.56657	2
Clo1313_1397	Copper amine oxidase-like domain-containing protein	0.118535	1.24935	-0.19947	0.418488	-1.14444	-0.526481	7
Clo1313_1404	Diguanylate cyclase with TPR repeats	0.037397	-1.44625	-0.16951	-0.40675	-0.713686	-0.950925	9
Clo1313_1409	Sporulation transcriptional activator Spo0A	-0.04967	2.26295	-1.14178	0.328442	-2.38049	-0.910276	7
Clo1313_1410	Response regulator receiver protein	0.026824	-1.46097	-0.3012	-0.49954	-1.60554	-1.80388	9
Clo1313_1411	CheA signal transduction histidine kinase	0.084856	-1.24368	-0.44158	-0.58192	-1.71419	-1.85453	9
Clo1313_1412	CheW protein	0.351219	-1.56863	-0.48237	-0.43564	-1.61498	-1.56825	9
Clo1313_1413	MCP methyltransferase, CheR-type	0.392167	-1.38364	-0.23708	-0.42522	-1.56704	-1.75519	9
Clo1313_1414	Response regulator receiver modulated CheB methylesterase	0.654579	-1.04601	-0.39145	-0.6188	-1.22935	-1.4567	9
Clo1313_1415	Multi-sensor hybrid histidine kinase	0.185798	-1.38364	-0.15127	-0.53191	-0.66744	-1.04809	9
Clo1313_1416	Response regulator receiver protein	-0.02091	-1.7592	0.185481	-0.62957	0.1199	-0.695151	4
Clo1313_1417	Regulatory protein MerR	0.038083	1.11678	-0.78648	-0.06048	-1.39492	-0.668924	7
Clo1313_1424	Lipolytic protein G-D-S-L family	0.133643	1.97897	-0.12033	0.219639	-1.49519	-1.15523	7
Clo1313_1425	Glycoside hydrolase family 5	-0.25329	-1.13434	0.427032	-0.40665	0.79448	-0.03921	4
Clo1313_1440	Methyl-accepting chemotaxis sensory transducer	-0.12977	-1.93881	0.101286	-0.27251	0.50624	0.13244	4
Clo1313_1464	Uncharacterized protein family UPF0102	0.207476	0.10901	0.354928	-0.7863	1.08598	-0.055251	2
Clo1313_1467	Aminotransferase class I and II	-0.22638	0.76105	0.053753	0.085218	-1.05721	-1.02574	7
Clo1313_1471	Cupin 2 conserved barrel domain protein	-0.17759	-1.25892	0.083388	0.300095	0.80566	1.02236	3
Clo1313_1474	Binding-protein-dependent transport systems inner membrane component	-0.09014	-0.642124	-0.19316	-0.05267	0.88736	1.02785	2
Clo1313_1475	Extracellular solute-binding protein family 1	-0.43042	-0.759436	0.204481	-0.1308	1.08073	0.74545	2
Clo1313_1476	Peptidase S7 flavivirus helicase (NS3)	0.054639	-0.063561	0.196602	-0.00388	1.06242	0.86194	2
Clo1313_1478	Copper amine oxidase-like domain-containing protein	0.240788	1.32212	-0.11619	0.694062	-1.19566	-0.385415	7
Clo1313_1509	S-adenosylmethionine decarboxylase proenzyme	0.044019	-0.302367	0.009429	-0.21788	1.32785	1.10055	2
Clo1313_1547	Tyrosine recombinase XerD	0.167835	1.3934	-0.52266	0.093297	-1.36992	-0.753959	7
Clo1313_1571	Biotin and thiamin synthesis associated	0.035826	-6.76943	0.303024	0.480271	0.17039	0.34764	5
Clo1313_1576	Hypothetical protein	0.395579	1.25821	-1.02816	0.060067	-1.32476	-0.236534	7
Clo1313_1577	Hypothetical protein	0.251303	1.14335	-0.8181	-0.0324	-1.50517	-0.719477	7
Clo1313_1578	Glutamyl-tRNA synthetase	-0.04886	-0.91135	-0.34662	0.500405	0.35839	1.20541	3
Clo1313_1604	Glycoside hydrolase family 9	-0.083	1.20162	0.674603	-0.20211	0.2091	-0.667612	7
Clo1313_1627	Thiamine biosynthesis protein ThiC	-0.26419	-1.20854	0.236344	-0.0324	0.64313	0.37438	4
Clo1313_1628	Thiamine-phosphate pyrophosphorylase	-0.39433	-1.05733	0.249677	0.060217	0.80691	0.61745	2
Clo1313_1632	Thiamine biosynthesis protein ThiS	-0.47209	-1.19162	-0.07222	0.260788	0.0176	0.3506	4
Clo1313_1633	Ribosome biogenesis GTP-binding protein YsxC	-0.06094	-0.549175	-0.06579	0.50336	0.60829	1.17744	3
Clo1313_1679	Mur ligase middle domain protein	0.268089	-1.06864	-0.30677	-0.05879	-0.133969	0.11401	4
Clo1313_1680	Polysaccharide deacetylase	0.386098	-1.62764	0.247578	-0.69537	0.4508	-0.492145	4
Clo1313_1681	Asparagine synthase (glutamine-hydrolyzing)	0.199553	0.32075	0.591186	-0.67516	1.17127	-0.095075	2
Clo1313_1683	Phosphoribosylformylglycinamidine synthase	0.212334	0.69344	0.00093	-0.19848	1.04354	0.84414	2
Clo1313_1708	Peptidoglycan-binding lysin domain	0.04018	-0.632292	0.138778	-0.12299	1.14813	0.88635	2
Clo1313_1709	Hypothetical protein	0.066074	-0.470295	0.209861	0.033134	1.09358	0.91685	2
Clo1313_1711	Histidine kinase	-0.09843	2.56963	-0.54141	-0.18687	-3.50544	-3.15089	8
Clo1313_1714	Hypothetical protein	0.14928	-0.259416	-0.24465	-1.22341	0.10649	-0.872269	9
Clo1313_1720	Hypothetical protein	0.072343	2.88152	-2.08924	-0.41002	-2.5451	-0.865871	7
Clo1313_1725	RNA polymerase, sigma 28 subunit, FliA/WhiG	-0.09256	-0.749612	0.000475	-0.42891	-0.658084	-1.08747	9
Clo1313_1726	Hypothetical protein	0.244298	-0.50746	0.032411	-0.40729	-0.629789	-1.0695	9
Clo1313_1727	CheD	-0.13654	-0.809636	0.013392	-0.19223	-0.861712	-1.06733	9
Clo1313_1728	CheC, inhibitor of MCP methylation	-0.25734	-1.00268	0.264957	-0.42111	-0.417668	-1.10374	9
Clo1313_1729	CheW protein	0.033735	-0.772664	0.059415	-0.31351	-0.737425	-1.11035	9
Clo1313_1738	Flagellar biosynthetic protein FliQ	-0.12273	-0.898651	-0.08521	-0.27707	-0.814941	-1.0068	9
Clo1313_1745	Flagellar FlbD family protein	-0.28098	-1.65116	0.066681	-0.64625	0.05726	-0.65567	4
Clo1313_1746	Flagellar hook-basal body protein	-0.05947	-1.20712	0.068182	-0.49868	-0.691469	-1.25833	9
Clo1313_1747	Flagellar operon protein	-0.0756	-1.55369	-0.15772	-0.57923	-0.552882	-0.974393	9
Clo1313_1748	Flagellar hook capping protein	0.02637	-0.641884	0.035032	-0.49976	-0.663991	-1.19878	9
Clo1313_1749	Flagellar hook-length control protein-like, C-terminal domain	0.032723	-0.614658	0.069659	-0.36934	-0.871269	-1.31027	9
Clo1313_1750	Hypothetical protein	0.035867	-1.07018	0.239857	-0.59869	-0.185573	-1.02412	9
Clo1313_1772	RNA polymerase, sigma 28 subunit, SigG	-0.30849	-0.08368	0.543899	-0.42865	1.04113	0.06859	2
Clo1313_1774	Sigma-E processing peptidase SpoIIGA	0.092924	1.25884	-0.7701	-0.68422	-0.439794	-0.353916	7
Clo1313_1787	ATPase	0.045555	-0.403113	0.76012	-0.55259	1.27598	-0.036736	2
Clo1313_1789	Hypothetical protein	0.188985	-0.758105	0.466845	-0.78021	1.23827	-0.008791	2
Clo1313_1800	Dipicolinic acid synthetase, B subunit	0.092622	0.92356	0.17556	-0.28501	1.34846	0.88789	2
Clo1313_1801	Dipicolinate synthase subunit A	-0.0227	1.15088	0.095024	-0.36777	1.29799	0.8352	2
Clo1313_1805	Hypothetical protein	-0.2214	-0.234126	0.449366	-0.4267	1.14069	0.26463	2
Clo1313_1806	Spore coat protein CotJB	-0.26505	-0.254636	0.270355	-0.3331	1.00244	0.39898	2
Clo1313_1807	Manganese containing catalase	-0.16834	-0.671673	0.576543	-0.65314	1.37029	0.1406	2
Clo1313_1824	ABC transporter transmembrane region	-0.1933	0.13901	0.147944	-0.38297	1.17512	0.6442	2
Clo1313_1866	Hypothetical protein	-0.45943	-1.0626	-0.26227	-0.1384	0.33728	0.46116	4
Clo1313_1871	Hypothetical protein	-0.0589	-0.320368	0.110212	-0.42557	1.02821	0.49243	2
Clo1313_1897	Conserved repeat domain protein	0.152521	1.24691	-0.14713	-0.03494	-0.430017	-0.317825	7
Clo1313_1908	ErfK/YbiS/YcfS/YnhG family protein	-0.46909	-0.156362	0.357562	-0.63697	1.21133	0.2168	2
Clo1313_1909	Hypothetical protein	0.070423	2.44554	-0.32553	0.717309	-0.783498	0.25934	7
Clo1313_1925	Hypothetical protein	-0.06838	-1.51571	0.213857	-0.06575	0.95912	0.67951	3
Clo1313_1926	Protein of unknown function DUF1212	-0.37997	-1.79354	0.537595	-0.06602	1.89785	1.29423	3
Clo1313_1927	Spore coat assembly protein SafA	0.230112	-1.35211	0.357194	0.318898	1.70245	1.66416	3
Clo1313_1933	Hypothetical protein	0.221155	-0.633449	-0.97211	0.084747	-1.20828	-0.15142	9
Clo1313_1964	Alanine--glyoxylate transaminase	-0.15233	-2.21956	1.41658	0.452103	1.39713	0.43266	3
Clo1313_1969	Peptidase S1 and S6 chymotrypsin/Hap	0.095414	-1.47495	-0.0483	-0.78538	-0.181398	-0.918474	4
Clo1313_1972	Twitching motility protein	0.023511	-1.23917	0.233775	-0.85557	0.6777	-0.411646	4
Clo1313_1982	DNA mismatch repair protein MutS domain protein	0.29216	1.20586	0.044952	0.172428	-0.221665	-0.094189	7
Clo1313_2004	UvrD/REP helicase	0.159167	0.94052	-0.03149	0.743754	-1.89198	-1.11674	7
Clo1313_2009	Hypothetical protein	0.196957	0.84945	-0.6794	0.133006	-1.02238	-0.209973	7
Clo1313_2010	Hypothetical protein	0.185849	1.29694	-0.70063	0.218437	-1.59806	-0.67899	7
Clo1313_2034	Iron-sulfur cluster-binding protein	-0.01772	0.95829	0.161511	-0.21404	-0.694935	-1.07048	7
Clo1313_2035	Glutamate synthase (NADPH)	0.043359	1.05156	0.178298	-0.16844	-0.610753	-0.957488	7
Clo1313_2036	Glutamine amidotransferase class-II	0.298027	1.45066	0.170851	0.033117	-0.958487	-1.09622	7
Clo1313_2042	Proteinase inhibitor I4 serpin	0.148846	1.04318	0.093683	-0.26294	-0.807495	-1.16412	7
Clo1313_2063	Hypothetical protein	-0.25599	-0.757783	0.516725	-0.60377	1.64752	0.52703	2
Clo1313_2064	FAD dependent oxidoreductase	-0.0032	-1.10161	0.677772	-0.7	1.56613	0.18836	2
Clo1313_2065	Hypothetical protein	0.03866	-0.95029	0.358346	-0.66311	1.18204	0.16059	2
Clo1313_2096	4'-phosphopantetheinyl transferase	0.108771	1.08534	-0.05591	-0.06701	0.12457	0.11348	7
Clo1313_2112	Anti-sigma regulatory factor, serine/threonine protein kinase	0.046694	1.22166	-0.71325	0.162806	-0.499663	0.37639	7
Clo1313_2132	5,10-methylenetetrahydrofolate reductase	0.064131	0.66537	0.020757	0.263009	-1.28418	-1.04193	7
Clo1313_2152	Hypothetical protein	-0.18189	-1.1653	0.190373	-0.71448	0.56588	-0.338977	4
Clo1313_2156	Hypothetical protein	0.011612	-1.22749	0.138685	1.0237	0.9106	1.79562	3
Clo1313_2158	Pseudogene	-0.11162	-1.47991	0.358955	0.858202	1.06099	1.56024	3
Clo1313_2159	Hypothetical protein	-0.21306	-1.08485	0.124307	0.921831	0.34617	1.14369	3
Clo1313_2160	Phage shock protein C, PspC	-0.0596	-1.13845	0.101011	1.16621	0.25502	1.32022	3
Clo1313_2166	Hypothetical protein	-0.03552	-0.504016	-0.03752	-1.1194	0.46416	-0.617712	9
Clo1313_2167	Hypothetical protein	-0.16244	-0.716163	-0.08276	-1.17862	0.40744	-0.688407	9
Clo1313_2170	Sulfatase	-0.02793	0.03125	-0.28263	0.320341	-1.04114	-0.438167	7
Clo1313_2176	S-layer domain-containing protein	0.390867	1.67771	0.018982	0.113357	-0.847503	-0.753127	7
Clo1313_2185	Copper amine oxidase-like domain-containing protein	0.030332	0.97905	-0.54895	-0.34874	-1.02538	-0.825173	7
Clo1313_2186	Hypothetical protein	-0.06577	1.14863	-0.41666	-0.14044	-1.3677	-1.09148	7
Clo1313_2187	Copper amine oxidase-like domain-containing protein	0.051983	1.21477	-0.47911	-0.0938	-1.71766	-1.33235	7
Clo1313_2191	Hypothetical protein	0.177909	-0.216093	0.357128	-0.25874	1.14217	0.5263	2
Clo1313_2195	Methyl-accepting chemotaxis sensory transducer	-0.09173	-1.84658	0.650502	0.275399	1.60567	1.23056	3
Clo1313_2196	CheW protein	-0.26641	-1.68029	0.514849	0.208468	1.37983	1.07345	3
Clo1313_2198	Hybrid cluster protein	-0.01096	-0.696412	0.710752	-0.52173	1.62586	0.39338	2
Clo1313_2199	Iron-sulfur binding protein	0.219197	-0.385863	0.309355	-0.31079	1.17021	0.55006	2
Clo1313_2203	Protein of unknown function DUF2174-like protein	-0.13364	-0.023908	1.20245	0.889761	0.23709	-0.075597	1
Clo1313_2230	Pseudogene	-0.03428	-0.248683	0.46696	-0.31544	1.20455	0.42215	2
Clo1313_2250	Methyl-accepting chemotaxis sensory transducer	0.064762	-1.14342	0.217426	-0.15363	0.14512	-0.225935	4
Clo1313_2251	Hypothetical protein	-0.02129	-1.13619	-0.14961	-0.29261	0.22466	0.08166	4
Clo1313_2258	Hypothetical protein	0.584493	-1.81834	0.38424	-0.28506	0.65883	-0.01047	4
Clo1313_2259	Methyl-accepting chemotaxis sensory transducer	0.543269	-1.21188	-0.37922	-0.12917	-1.24668	-0.996629	9
Clo1313_2263	Transcriptional regulator, MarR family	-0.26769	0.39402	-0.3497	0.157049	-1.0519	-0.545155	7
Clo1313_2278	Ribosome small subunit-dependent GTPase A	0.002051	-1.03755	0.055829	0.136832	0.74364	0.82464	3
Clo1313_2290	Hypothetical protein	-0.00651	-1.23622	-0.12719	-0.48341	-1.67585	-2.03207	9
Clo1313_2296	Flavin reductase domain protein FMN-binding protein	0.152308	-1.11825	0.204712	-0.36788	1.09936	0.52677	2
Clo1313_2297	Pseudogene	0.31216	-1.15632	0.147735	-0.35361	0.74231	0.24096	4
Clo1313_2298	Hypothetical protein	0.04065	-1.11292	0.234839	-0.24787	0.22144	-0.261276	4
Clo1313_2308	Pseudogene	0.000236	0.04061	-0.12665	0.677662	0.22565	1.02996	3
Clo1313_2325	Cys/Met metabolism pyridoxal-phosphate-dependent protein	0.302833	1.67365	0.625571	2.15321	-3.1352	-1.60756	8
Clo1313_2326	Pyridoxal-5'-phosphate-dependent protein beta subunit	0.319051	2.06488	0.696712	2.05154	-3.26643	-1.91161	8
Clo1313_2327	Hypothetical protein	0.071446	1.8481	0.63072	2.04362	-3.35692	-1.94402	8
Clo1313_2328	Protein of unknown function DUF214	0.174202	1.55837	0.409872	1.70797	-3.0668	-1.7687	8
Clo1313_2329	ABC transporter related protein	0.09948	1.35948	0.46973	1.61212	-2.84665	-1.70426	8
Clo1313_2330	GCN5-related N-acetyltransferase	0.05094	1.27076	0.519415	1.90071	-2.9427	-1.5614	8
Clo1313_2331	Oxidoreductase/nitrogenase component 1	0.020592	1.09884	0.583839	1.87438	-2.94816	-1.65762	8
Clo1313_2332	Oxidoreductase/nitrogenase component 1	0.016065	0.65955	0.219015	1.51157	-2.40819	-1.11564	7
Clo1313_2333	Dinitrogenase iron-molybdenum cofactor biosynthesis protein	0.045947	0.98394	0.201874	1.88609	-3.15436	-1.47014	8
Clo1313_2334	Radical SAM domain protein	0.043738	0.85764	0.155583	1.60017	-2.85941	-1.41482	8
Clo1313_2335	Cysteine synthase	0.070063	0.91209	-0.20376	2.0468	-3.79345	-1.5429	8
Clo1313_2336	Extracellular solute-binding protein family 3	0.00509	0.71283	-0.15776	1.57608	-2.88123	-1.14739	7
Clo1313_2337	Binding-protein-dependent transport systems inner membrane component	0.047022	0.86649	-0.41447	1.09089	-2.45299	-0.947631	7
Clo1313_2338	ABC transporter related protein	-0.13033	0.6447	-0.45572	0.856985	-1.9762	-0.663492	7
Clo1313_2339	Nitrogenase iron protein	-0.03724	0.74197	-0.56979	0.988347	-1.87253	-0.3144	7
Clo1313_2341	Purine nucleoside phosphorylase	0.015389	-0.389075	-0.28622	0.330808	0.47062	1.08765	3
Clo1313_2353	ABC transporter related protein	0.220805	1.13403	-0.17358	0.100996	-0.691549	-0.416974	7
Clo1313_2354	Extracellular solute-binding protein family 1	0.120891	1.32781	-0.52765	0.287337	-1.02039	-0.205405	7
Clo1313_2358	Hypothetical protein	0.175447	0.66207	-0.2615	0.306081	-1.66384	-1.09626	7
Clo1313_2378	Resolvase domain protein	-0.62115	-0.63336	1.02524	-0.3364	1.1339	-0.227738	2
Clo1313_2380	N-acetylmuramoyl-L-alanine amidase family 2	-0.63205	-0.581425	0.581369	-0.39428	1.12074	0.14509	2
Clo1313_2381	Toxin secretion/phage lysis holin	-0.81379	-0.635886	1.09795	-0.49303	1.26965	-0.321333	2
Clo1313_2393	Head-tail joining family protein	-0.86872	-0.49161	0.731736	-0.53071	1.07213	-0.190313	2
Clo1313_2394	Bacteriophage QLRG family, putative DNA packaging	-0.78451	-0.464516	1.03429	-0.5705	0.94088	-0.663915	2
Clo1313_2395	Phage major capsid protein, HK97 family	-0.79423	-0.594039	1.05267	-0.29769	1.03328	-0.317077	2
Clo1313_2396	Peptidase S14 ClpP	-0.88801	-0.524452	0.932645	-0.5144	1.17266	-0.274384	2
Clo1313_2397	Phage portal protein, HK97 family	-0.75423	-0.42209	0.982008	-0.39087	1.07997	-0.292911	2
Clo1313_2406	DNA methylase N-4/N-6 domain protein	-0.69875	-0.5937	0.956007	-0.46964	1.21096	-0.214693	2
Clo1313_2407	Hypothetical protein	-0.77995	-0.557361	1.03513	-0.2909	1.25323	-0.072795	2
Clo1313_2408	HNH endonuclease	-0.49044	-0.386672	0.725262	-0.51856	1.23145	-0.012372	2
Clo1313_2409	Hypothetical protein	-0.90461	-0.57526	1.01321	-0.65872	1.44428	-0.227655	2
Clo1313_2410	Hypothetical protein	-0.66648	-0.55356	0.923098	-0.448	1.31856	-0.052539	2
Clo1313_2425	RNA methyltransferase, TrmA family	-0.04372	-0.477532	-0.09609	-0.13915	1.24185	1.19879	2
Clo1313_2432	Sporulation protein YunB	0.214143	-0.427017	0.680397	-0.20105	1.04856	0.16711	2
Clo1313_2472	ABC transporter related protein	0.114858	-0.406019	0.189929	0.058821	1.30243	1.17132	2
Clo1313_2496	Urea ABC transporter, permease protein UrtB	-0.36529	-0.562267	0.637004	-0.36601	1.06445	0.06144	2
Clo1313_2528	Hypothetical protein	0.454035	-0.493726	0.088713	-0.87009	1.38926	0.43046	2
Clo1313_2541	Heavy metal transport/detoxification protein	0.020962	1.07878	-0.0525	-0.04441	-0.873111	-0.865019	7
Clo1313_2542	Hypothetical protein	-0.04029	1.14524	-0.09553	-0.11663	-1.06224	-1.08333	7
Clo1313_2555	N-acetyl-gamma-glutamyl-phosphate reductase	-0.02041	1.10397	-0.09009	-0.09873	-0.245487	-0.254121	7
Clo1313_2556	Acetylglutamate kinase	0.11306	1.3256	-0.1897	-0.20411	-0.094603	-0.109014	7
Clo1313_2589	Integral membrane sensor signal transduction histidine kinase	0.37609	0.08112	0.10692	-0.44968	-0.629132	-1.18573	9
Clo1313_2590	Two component transcriptional regulator, winged helix family	0.054171	-0.124462	-0.00458	-0.50259	-0.573454	-1.07146	9
Clo1313_2594	Stage II sporulation protein R	-0.07199	-0.354105	0.451962	-0.36023	1.10303	0.29084	2
Clo1313_2603	S-layer domain-containing protein	0.125572	-1.95381	0.13109	-0.31188	-0.116868	-0.559842	4
Clo1313_2621	Hypothetical protein	-0.05688	2.09177	-0.5128	-0.22947	-1.37958	-1.09625	7
Clo1313_2622	Hypothetical protein	-0.04053	1.83072	-0.60656	0.07855	-1.45201	-0.766893	7
Clo1313_2643	Hypothetical protein	0.111704	0.77578	-0.1017	-0.0213	-1.18683	-1.10644	7
Clo1313_2644	Hypothetical protein	-0.07658	0.59698	-0.13007	0.115025	-1.32047	-1.07537	7
Clo1313_2645	Hypothetical protein	-0.07618	0.39597	-0.08501	0.202242	-1.13129	-0.84404	7
Clo1313_2661	Hypothetical protein	-0.19602	0.95475	-0.64849	-0.00818	-1.28381	-0.643505	7
Clo1313_2667	Bifunctional DNA primase/polymerase	-0.18951	-0.064285	0.409659	-0.37931	1.11629	0.32731	2
Clo1313_2702	Hypothetical protein	0.099249	1.0413	-0.44531	0.071744	-1.0982	-0.581144	7
Clo1313_2705	Hypothetical protein	0.022338	1.19962	-0.41436	-0.23554	-1.30115	-1.12233	7
Clo1313_2706	Protein of unknown function DUF324	0.013877	1.3005	-0.27391	-0.32056	-1.19879	-1.24544	7
Clo1313_2707	CRISPR-associated RAMP protein, SSO1426 family	-0.20434	0.88978	-0.14585	-0.30046	-1.05228	-1.2069	7
Clo1313_2708	CRISPR-associated RAMP protein, SSO1426 family	0.091096	1.11046	-0.02042	-0.39016	-0.82921	-1.19896	7
Clo1313_2709	Hypothetical protein	0.220366	1.51949	-0.22564	-0.30587	-1.16807	-1.2483	7
Clo1313_2710	Hypothetical protein	-0.02889	1.09783	-0.13721	-0.4255	-0.876594	-1.16488	7
Clo1313_2711	Protein of unknown function DUF324	0.198154	1.19565	-0.06988	-0.31654	-0.75911	-1.00577	7
Clo1313_2712	Hypothetical protein	0.242255	1.37124	-0.03892	-0.12563	-0.915404	-1.00211	7
Clo1313_2713	Hypothetical protein	0.131812	1.83419	-0.18251	-0.31594	-1.49403	-1.62746	7
Clo1313_2722	Germination protein, Ger(x)C family	-0.15549	-0.401065	0.576758	-0.47263	1.09901	0.04962	2
Clo1313_2725	Membrane protein of unknown function	-0.07154	-0.974462	0.419172	-0.31977	1.2745	0.53556	2
Clo1313_2732	Protein of unknown function DUF378	0.052604	-0.026668	-0.22677	0.427921	0.48402	1.13871	3
Clo1313_2735	Integral membrane sensor signal transduction histidine kinase	-0.33394	-1.38639	0.24802	-0.86881	0.83289	-0.283936	4
Clo1313_2739	NUDIX hydrolase	-0.00744	-0.845211	0.43787	-0.24545	1.22048	0.53716	2
Clo1313_2752	Hypothetical protein	-0.02563	-0.559965	0.346239	0.034616	1.1075	0.79588	2
Clo1313_2757	Nucleoside recognition domain protein	-0.38653	-0.747722	0.344792	-0.35676	1.22841	0.52687	2
Clo1313_2781	Trypanosome RHS	0.26693	0.91499	-0.67831	-0.20215	-1.27957	-0.803411	7
Clo1313_2783	Binding-protein-dependent transport systems inner membrane component	0.386671	1.37701	-0.94271	-0.29606	-2.07212	-1.42546	7
Clo1313_2784	Binding-protein-dependent transport systems inner membrane component	0.481519	1.27515	-0.88783	-0.37996	-1.98761	-1.47974	7
Clo1313_2785	ATPase associated with various cellular activities AAA_3	0.316296	0.79995	-0.57667	-0.20766	-1.8012	-1.43218	7
Clo1313_2811	Methyltransferase type 11	0.14386	0.63273	0.464475	-0.16873	-0.585576	-1.21878	7
Clo1313_2826	Glucosyl hydrolase family protein	0.152847	-0.972117	0.301075	-0.66891	1.18254	0.21255	2
Clo1313_2848	Ribonuclease BN	0.236938	-0.41117	0.343389	-0.05517	1.291	0.89245	2
Clo1313_2849	Ribosomal protein S18	-0.39621	-0.604606	0.369935	0.1959	1.20106	1.02703	2
Clo1313_2853	N-acetylglucosamine-6-phosphate deacetylase	-0.01871	-0.341067	0.108054	-0.59871	-0.33385	-1.04061	9
Clo1313_2855	Hypothetical protein	-0.11008	0.1289	-0.20028	-0.14362	-1.17358	-1.11692	7
Clo1313_2859	Carbohydrate binding family 6	-0.5084	-1.08213	0.63549	-0.41524	1.01066	-0.040072	2
Clo1313_2860	Glycoside hydrolase family 43	-0.76131	-1.10469	0.965931	-0.53458	1.37815	-0.122359	2
Clo1313_2861	Glycoside hydrolase family 2 sugar binding protein	-0.62072	-1.01754	0.78403	-0.66629	1.70728	0.25695	2
Clo1313_2877	Cyanophycin synthetase	-0.18816	-0.369371	0.171526	-0.29653	1.07282	0.60476	2
Clo1313_2903	Acylneuraminate cytidylyltransferase	0.249341	-0.732714	-0.43342	-0.10122	-1.55659	-1.22439	9
Clo1313_2904	Pseudaminic acid biosynthesis-associated methylase	0.060101	-0.995068	-0.34638	-0.39154	-2.13065	-2.17581	9
Clo1313_2905	Polysaccharide biosynthesis protein CapD	0.047414	-0.964208	-0.3607	-0.56928	-2.46932	-2.6779	9
Clo1313_2906	Protein of unknown function DUF115	0.365108	-0.494635	-0.31827	-0.53626	-2.23528	-2.45327	9
Clo1313_2907	Hypothetical protein	-0.14643	-1.24394	-0.13499	-0.57187	-2.04121	-2.47809	9
Clo1313_2908	Protein of unknown function DUF115	-0.11069	-1.22694	-0.27549	-0.29938	-2.27958	-2.30348	9
Clo1313_2909	Flagellin domain protein	-0.21387	-1.43815	-0.25596	-0.35795	-1.96585	-2.06783	9
Clo1313_2910	Flagellin domain protein	0.289768	-0.196127	-0.15259	-0.30634	-1.67961	-1.83336	9
Clo1313_2915	Flagellar hook-associated protein 3	0.226118	-1.00323	0.117147	-0.34123	-0.565422	-1.0238	9
Clo1313_2919	Anti-sigma-28 factor FlgM family protein	-0.00416	-1.23367	-0.13073	-0.19219	-0.523158	-0.584617	9
Clo1313_2921	Phosphoribosyltransferase	0.100445	-0.223769	0.195313	-0.12119	1.00563	0.68913	2
Clo1313_2923	Hypothetical protein	-0.26985	-0.528136	1.35599	0.171913	1.7662	0.58212	1
Clo1313_2924	S-adenosylmethionine synthetase	0.278496	0.09677	1.70707	0.650366	1.39419	0.33748	1
Clo1313_2927	Hypoxanthine phosphoribosyltransferase	0.088928	-6.86967	-0.06539	0.499033	0.11858	0.683	5
Clo1313_2944	Dockerin type 1	-0.49833	-0.416045	0.600349	-0.29805	1.23848	0.34008	2
Clo1313_2956	MCP methyltransferase, CheR-type	0.146283	-1.47738	0.226612	0.005686	0.10282	-0.118108	4
Clo1313_2959	CheW protein	0.046078	-1.17454	0.204049	0.650517	-0.262025	0.18444	4
Clo1313_2962	Transcriptional regulator, AraC family	0.111145	1.08485	-0.12165	0.39463	-1.15377	-0.637489	7
Clo1313_2964	Hypothetical protein	-0.46494	-1.08617	0.184876	-0.16788	0.87512	0.52236	2
Clo1313_2965	ABC transporter related protein	-0.6169	-1.2763	0.262954	-0.32288	1.16353	0.57769	2
Clo1313_2970	CRISPR-associated protein Cas1	-0.04853	1.79456	-0.82296	0.017667	-1.58311	-0.742477	7
Clo1313_2971	CRISPR-associated protein Cas4	-0.31744	2.09346	-0.79813	-0.21455	-1.7033	-1.11972	7
Clo1313_2972	CRISPR-associated helicase Cas3	-0.23862	2.55163	-0.96219	-0.21427	-1.90232	-1.15439	7
Clo1313_2973	CRISPR-associated protein Cas5	-0.05293	1.8137	-0.57187	-0.31813	-1.47955	-1.22581	7
Clo1313_2974	CRISPR-associated autoregulator, DevR family	-0.12035	1.82106	-0.64851	-0.25969	-1.74861	-1.35979	7
Clo1313_2975	Hypothetical protein	0.222482	2.098	-0.54908	-0.22341	-1.5473	-1.22163	7
Clo1313_2976	CRISPR-associated protein Cas6	0.167356	1.70889	-0.56128	-0.06987	-1.29186	-0.800449	7
Clo1313_2980	Hemerythrin-like metal-binding protein	0.092239	-1.5489	-0.34579	-0.71137	-1.01277	-1.37836	9
Clo1313_2981	CheC domain protein	-0.39507	-2.13533	-0.04793	-0.4343	-0.404646	-0.791009	4
Clo1313_3014	Hypothetical protein	-0.04731	-0.915813	0.213179	-0.2658	1.09697	0.61799	2
Clo1313_3015	Putative signal transduction protein with CBS domains	0.025542	-0.619284	0.44897	-0.1629	1.30967	0.6978	2

## Sheet: Sheet2
Total number of genes differentially regulated	WT (+acetate) - WT (-acetate)	ΔhydG (-acetate) -WT (-acetate)	ΔhydG (+acetate) - ΔhydG (-acetate)	ΔhydG/Δech (+acetate) -(ΔhydG/Δech (-acetate)	ΔhydG/Δech (-acetate) -ΔhydG (-acetate)	ΔhydG/Δech (+acetate) -ΔhydG (+acetate)
Up	0	79	51	47	164	32
Down	3	125	5	5	117	123
Total	3	204	56	52	281	155
Due to genes differentially regulated under more than one comparison there are some in common.
Total unique genes differentially expressed is 439
Number of genes per cluster
Cluster number	Number of genes in cluster
1	16
2	142
3	30
4	34
5	2
6	27
7	109
8	12
9	56
10	11
Total	439
