# Supplementary material for: Improved growth rate in Clostridium thermocellum hydrogenase mutant via perturbed sulfur metabolism
Source: Biotechnol Biofuels. 2017 Jan 3;10:6. doi: 10.1186/s13068-016-0684-x (PMC5209896; doi:10.1186/s13068-016-0684-x)
Supplement: Supplementary file 4 — Additional file 4: Data set S2. Proteomic analysis of wild type and ΔhydG in the presence or absence of acetate. Proteomic analysis of wild type and ΔhydG in the presence or absence of acetate. Color code of the p values based on significance, with red indicating highly significant and white non-significant. [file 13068_2016_684_MOESM4_ESM.xlsx]

## Sheet: Sheet1
Supplementary Dataset S2. Proteomic analysis of ΔhydG and ∆hydG∆ech strains compared to wild type in presence or absence of acetate. Color-code of the p-values based on significance, with red indicating highly significant and white non-significant.

## Sheet: raw_stacked
ID	Locus	AA	*Seq	tSeq	%SeqCov	*SpC	tSpC	bSpC	tMIT	Description	Linked Loci
Wt_C1	Clo1313_0001	443	24	24	0.619	111	111	111	-	chromosomal replication initiator protein DnaA [Clostridium thermocellum LQ8, DSM 1313]	1
Wt_C1	Clo1313_0002	366	19	19	0.62	101	101	101	-	DNA polymerase III, beta subunit [Clostridium thermocellum LQ8, DSM 1313]	1
Wt_C1	Clo1313_0004	369	3	4	0.095	5	7	5.32	-	DNA replication and repair protein RecF [Clostridium thermocellum LQ8, DSM 1313]	2
Wt_C1	Clo1313_0005	104	4	4	0.413	9	9	9	-	hypothetical protein [Clostridium thermocellum LQ8, DSM 1313]	1
Wt_C1	Clo1313_0006	641	21	23	0.432	95	98	95.69	-	DNA gyrase, B subunit [Clostridium thermocellum LQ8, DSM 1313]	6
Wt_C1	Clo1313_0007	258	7	7	0.578	50	50	50	-	cobyrinic acid ac-diamide synthase [Clostridium thermocellum LQ8, DSM 1313]	1
Wt_C1	Clo1313_0008	289	13	14	0.457	36	37	36.95	-	parB-like partition protein [Clostridium thermocellum LQ8, DSM 1313]	4
Wt_C1	Clo1313_0011	423	26	27	0.648	141	151	143.94	-	seryl-tRNA synthetase [Clostridium thermocellum LQ8, DSM 1313]	12
Wt_C1	Clo1313_0013	304	14	15	0.53	91	97	94.55	-	copper amine oxidase-like domain-containing protein [Clostridium thermocellum LQ8, DSM 1313]	2
Wt_C1	Clo1313_0014	189	5	5	0.243	13	13	13	-	S-layer domain-containing protein [Clostridium thermocellum LQ8, DSM 1313]	1
Wt_C1	Clo1313_0016	569	12	13	0.271	25	26	25.64	-	VanW family protein [Clostridium thermocellum LQ8, DSM 1313]	2
Wt_C1	Clo1313_0020	192	25	26	0.875	432	433	432.74	-	pyruvate/ketoisovalerate oxidoreductase, gamma subunit [Clostridium thermocellum LQ8, DSM 1313]	5
Wt_C1	Clo1313_0021	101	7	7	0.723	94	94	94	-	pyruvate ferredoxin/flavodoxin oxidoreductase, delta subunit [Clostridium thermocellum LQ8, DSM 1313]	1
Wt_C1	Clo1313_0022	394	38	39	0.741	1034	1035	1034.85	-	pyruvate flavodoxin/ferredoxin oxidoreductase domain protein [Clostridium thermocellum LQ8, DSM 1313]	2
Wt_C1	Clo1313_0023	311	29	31	0.791	495	509	508.98	-	thiamine pyrophosphate TPP-binding domain-containing protein [Clostridium thermocellum LQ8, DSM 1313]	3
Wt_C1	Clo1313_0030	556	26	26	0.561	123	123	123	-	Formate--tetrahydrofolate ligase [Clostridium thermocellum LQ8, DSM 1313]	1
Wt_C1	Clo1313_0031	291	2	2	0.11	9	9	9	-	sporulation peptidase YabG [Clostridium thermocellum LQ8, DSM 1313]	1
Wt_C1	Clo1313_0032	88	3	5	0.386	5	7	5.17	-	protein of unknown function DUF1021 [Clostridium thermocellum LQ8, DSM 1313]	5
Wt_C1	Clo1313_0034	278	2	4	0.126	2	6	2.11	-	4-diphosphocytidyl-2C-methyl-D-erythritol kinase [Clostridium thermocellum LQ8, DSM 1313]	7
Wt_C1	Clo1313_0035	230	21	21	0.735	124	124	124	-	transcriptional regulator, GntR family [Clostridium thermocellum LQ8, DSM 1313]	1
Wt_C1	Clo1313_0038	540	31	34	0.589	139	145	144.15	-	AAA ATPase central domain protein [Clostridium thermocellum LQ8, DSM 1313]	7
Wt_C1	Clo1313_0039	242	16	16	0.723	105	105	105	-	PspA/IM30 family protein [Clostridium thermocellum LQ8, DSM 1313]	1
Wt_C1	Clo1313_0041	530	5	6	0.108	6	7	6.04	-	protein of unknown function DUF342 [Clostridium thermocellum LQ8, DSM 1313]	7
Wt_C1	Clo1313_0043	883	2	5	0.04	2	7	2.36	-	SMC domain protein [Clostridium thermocellum LQ8, DSM 1313]	9
Wt_C1	Clo1313_0047	464	2	3	0.091	11	15	14.14	-	germination protein YpeB [Clostridium thermocellum LQ8, DSM 1313]	3
Wt_C1	Clo1313_0049	347	6	6	0.179	11	11	11	-	AAA ATPase [Clostridium thermocellum LQ8, DSM 1313]	1
Wt_C1	Clo1313_0053	357	13	13	0.496	95	95	95	-	hypothetical protein [Clostridium thermocellum LQ8, DSM 1313]	1
Wt_C1	Clo1313_0057	266	2	4	0.184	4	9	6.27	-	OmpA/MotB domain protein [Clostridium thermocellum LQ8, DSM 1313]	3
Wt_C1	Clo1313_0058	318	4	5	0.151	7	11	7.88	-	protein of unknown function DUF1385 [Clostridium thermocellum LQ8, DSM 1313]	2
Wt_C1	Clo1313_0061	439	19	21	0.517	129	133	131.77	-	electron transport complex, RnfABCDGE type, C subunit [Clostridium thermocellum LQ8, DSM 1313]	4
Wt_C1	Clo1313_0062	321	3	3	0.09	12	12	12	-	electron transport complex, RnfABCDGE type, D subunit [Clostridium thermocellum LQ8, DSM 1313]	1
Wt_C1	Clo1313_0063	197	10	10	0.472	56	56	56	-	electron transport complex, RnfABCDGE type, G subunit [Clostridium thermocellum LQ8, DSM 1313]	1
Wt_C1	Clo1313_0064	218	2	4	0.179	3	11	3.39	-	electron transport complex, RnfABCDGE type, E subunit [Clostridium thermocellum LQ8, DSM 1313]	5
Wt_C1	Clo1313_0066	267	13	14	0.562	41	52	42.48	-	electron transport complex, RnfABCDGE type, B subunit [Clostridium thermocellum LQ8, DSM 1313]	8
Wt_C1	Clo1313_0068	169	10	10	0.538	24	24	24	-	shikimate kinase [Clostridium thermocellum LQ8, DSM 1313]	1
Wt_C1	Clo1313_0070	159	4	5	0.365	16	21	20.71	-	GCN5-related N-acetyltransferase [Clostridium thermocellum LQ8, DSM 1313]	2
Wt_C1	Clo1313_0072	267	4	4	0.187	8	8	8	-	transcriptional regulator, DeoR family [Clostridium thermocellum LQ8, DSM 1313]	1
Wt_C1	Clo1313_0076	347	8	8	0.308	16	16	16	-	Alcohol dehydrogenase GroES domain protein [Clostridium thermocellum LQ8, DSM 1313]	1
Wt_C1	Clo1313_0077	372	12	12	0.444	60	60	60	-	hypothetical protein [Clostridium thermocellum LQ8, DSM 1313]	1
Wt_C1	Clo1313_0078	495	2	3	0.067	3	11	3	-	ABC transporter related protein [Clostridium thermocellum LQ8, DSM 1313]	4
Wt_C1	Clo1313_0081	1087	1	4	0.032	1	12	1.15	-	SNF2 helicase associated domain protein [Clostridium thermocellum LQ8, DSM 1313]	5
Wt_C1	Clo1313_0082	602	7	8	0.194	30	31	30.54	-	oligoendopeptidase F [Clostridium thermocellum LQ8, DSM 1313]	2
Wt_C1	Clo1313_0084	1042	5	8	0.098	6	18	7.74	-	S-layer domain-containing protein [Clostridium thermocellum LQ8, DSM 1313]	6
Wt_C1	Clo1313_0089	342	2	4	0.082	7	9	8	-	transcriptional regulator, LacI family [Clostridium thermocellum LQ8, DSM 1313]	14
Wt_C1	Clo1313_0092	652	3	4	0.058	4	7	4.06	-	DNA topoisomerase type IA central domain protein [Clostridium thermocellum LQ8, DSM 1313]	4
Wt_C1	Clo1313_0094	282	7	7	0.273	12	12	12	-	MscS Mechanosensitive ion channel [Clostridium thermocellum LQ8, DSM 1313]	1
Wt_C1	Clo1313_0099	542	25	25	0.511	118	118	118	-	acetolactate synthase, large subunit, biosynthetic type [Clostridium thermocellum LQ8, DSM 1313]	1
Wt_C1	Clo1313_0100	170	11	11	0.624	69	69	69	-	acetolactate synthase, small subunit [Clostridium thermocellum LQ8, DSM 1313]	1
Wt_C1	Clo1313_0101	331	27	27	0.725	731	731	731	-	ketol-acid reductoisomerase [Clostridium thermocellum LQ8, DSM 1313]	1
Wt_C1	Clo1313_0102	526	32	35	0.675	236	248	244.04	-	2-isopropylmalate synthase/homocitrate synthase family protein [Clostridium thermocellum LQ8, DSM 1313]	9
Wt_C1	Clo1313_0104	235	4	5	0.255	5	6	5.01	-	RNA polymerase, sigma 28 subunit, SigI [Clostridium thermocellum LQ8, DSM 1313]	7
Wt_C1	Clo1313_0105	540	3	5	0.085	4	11	4.08	-	hypothetical protein [Clostridium thermocellum LQ8, DSM 1313]	15
Wt_C1	Clo1313_0114	356	2	3	0.09	4	10	4.04	-	sulfate ABC transporter, periplasmic sulfate-binding protein [Clostridium thermocellum LQ8, DSM 1313]	6
Wt_C1	Clo1313_0126	465	5	6	0.151	10	12	10.34	-	Lipoprotein LpqB, GerMN domain [Clostridium thermocellum LQ8, DSM 1313]	2
Wt_C1	Clo1313_0127	193	2	3	0.13	2	12	2.04	-	RNA polymerase, sigma-24 subunit, ECF subfamily [Clostridium thermocellum LQ8, DSM 1313]	12
Wt_C1	Clo1313_0133	503	10	10	0.254	34	34	34	-	alpha-L-arabinofuranosidase domain protein [Clostridium thermocellum LQ8, DSM 1313]	1
Wt_C1	Clo1313_0137	344	1	2	0.035	6	7	6.4	-	Radical SAM domain protein [Clostridium thermocellum LQ8, DSM 1313]	3
Wt_C1	Clo1313_0141	383	4	4	0.136	9	9	9	-	methyltransferase FkbM family [Clostridium thermocellum LQ8, DSM 1313]	1
Wt_C1	Clo1313_0145	457	9	9	0.247	21	21	21	-	DegT/DnrJ/EryC1/StrS aminotransferase [Clostridium thermocellum LQ8, DSM 1313]	1
Wt_C1	Clo1313_0148	259	6	6	0.332	14	14	14	-	glucose-1-phosphate cytidylyltransferase [Clostridium thermocellum LQ8, DSM 1313]	1
Wt_C1	Clo1313_0160	255	1	2	0.043	1	6	1.29	-	ABC transporter related protein [Clostridium thermocellum LQ8, DSM 1313]	2
Wt_C1	Clo1313_0163	430	5	6	0.209	13	16	13.24	-	hypothetical protein [Clostridium thermocellum LQ8, DSM 1313]	3
Wt_C1	Clo1313_0165	506	4	4	0.123	8	8	8	-	Ppx/GppA phosphatase [Clostridium thermocellum LQ8, DSM 1313]	1
Wt_C1	Clo1313_0166	368	17	19	0.595	73	84	79.21	-	iron-containing alcohol dehydrogenase [Clostridium thermocellum LQ8, DSM 1313]	6
Wt_C1	Clo1313_0168	393	9	9	0.265	20	20	20	-	dihydropteroate synthase [Clostridium thermocellum LQ8, DSM 1313]	1
Wt_C1	Clo1313_0169	125	5	5	0.384	23	23	23	-	dihydroneopterin aldolase [Clostridium thermocellum LQ8, DSM 1313]	1
Wt_C1	Clo1313_0175	255	6	7	0.357	21	23	21.55	-	putative transcriptional acitvator, Baf family [Clostridium thermocellum LQ8, DSM 1313]	3
Wt_C1	Clo1313_0180	360	11	12	0.358	55	56	55.21	-	peptide chain release factor 1 [Clostridium thermocellum LQ8, DSM 1313]	5
Wt_C1	Clo1313_0182	351	6	6	0.197	17	17	17	-	Sua5/YciO/YrdC/YwlC family protein [Clostridium thermocellum LQ8, DSM 1313]	1
Wt_C1	Clo1313_0184	149	5	5	0.362	11	11	11	-	sugar-phosphate isomerase, RpiB/LacA/LacB family [Clostridium thermocellum LQ8, DSM 1313]	1
Wt_C1	Clo1313_0185	209	15	17	0.837	149	154	153.35	-	uracil phosphoribosyltransferase [Clostridium thermocellum LQ8, DSM 1313]	4
Wt_C1	Clo1313_0186	153	3	4	0.216	5	6	5.13	-	CMP/dCMP deaminase zinc-binding protein [Clostridium thermocellum LQ8, DSM 1313]	3
Wt_C1	Clo1313_0188	384	10	10	0.323	28	28	28	-	UDP-N-acetylglucosamine 2-epimerase [Clostridium thermocellum LQ8, DSM 1313]	1
Wt_C1	Clo1313_0193	506	13	13	0.3	37	37	37	-	ATP synthase F1, alpha subunit [Clostridium thermocellum LQ8, DSM 1313]	1
Wt_C1	Clo1313_0194	295	4	4	0.173	6	6	6	-	ATP synthase F1, gamma subunit [Clostridium thermocellum LQ8, DSM 1313]	1
Wt_C1	Clo1313_0195	464	22	22	0.679	104	104	104	-	ATP synthase F1, beta subunit [Clostridium thermocellum LQ8, DSM 1313]	1
Wt_C1	Clo1313_0198	1628	6	7	0.065	8	11	8.03	-	S-layer domain-containing protein [Clostridium thermocellum LQ8, DSM 1313]	6
Wt_C1	Clo1313_0199	1276	8	8	0.089	9	9	9	-	fibronectin type III domain protein [Clostridium thermocellum LQ8, DSM 1313]	1
Wt_C1	Clo1313_0202	422	8	9	0.294	36	37	36.05	-	UDP-N-acetylglucosamine 1-carboxyvinyltransferase [Clostridium thermocellum LQ8, DSM 1313]	6
Wt_C1	Clo1313_0206	344	20	21	0.549	101	103	102.91	-	cell shape determining protein, MreB/Mrl family [Clostridium thermocellum LQ8, DSM 1313]	2
Wt_C1	Clo1313_0213	146	4	4	0.281	11	11	11	-	beta-hydroxyacyl-(acyl-carrier-protein) dehydratase FabZ [Clostridium thermocellum LQ8, DSM 1313]	1
Wt_C1	Clo1313_0214	469	9	10	0.36	16	17	16.64	-	UDP-N-acetylmuramate/alanine ligase [Clostridium thermocellum LQ8, DSM 1313]	3
Wt_C1	Clo1313_0215	272	5	5	0.213	9	9	9	-	purine operon repressor, PurR [Clostridium thermocellum LQ8, DSM 1313]	1
Wt_C1	Clo1313_0216	94	11	12	0.989	811	812	811.93	-	SpoVG family protein [Clostridium thermocellum LQ8, DSM 1313]	2
Wt_C1	Clo1313_0217	461	23	24	0.573	106	107	106.79	-	UDP-N-acetylglucosamine pyrophosphorylase [Clostridium thermocellum LQ8, DSM 1313]	2
Wt_C1	Clo1313_0218	320	19	19	0.75	211	211	211	-	ribose-phosphate pyrophosphokinase [Clostridium thermocellum LQ8, DSM 1313]	1
Wt_C1	Clo1313_0221	364	10	12	0.313	23	31	23.36	-	PpiC-type peptidyl-prolyl cis-trans isomerase [Clostridium thermocellum LQ8, DSM 1313]	14
Wt_C1	Clo1313_0225	512	1	3	0.043	1	6	1.29	-	integral membrane protein MviN [Clostridium thermocellum LQ8, DSM 1313]	5
Wt_C1	Clo1313_0245	261	12	13	0.487	45	47	45.34	-	MazG family protein [Clostridium thermocellum LQ8, DSM 1313]	2
Wt_C1	Clo1313_0246	91	7	7	0.637	202	202	202	-	histone family protein DNA-binding protein [Clostridium thermocellum LQ8, DSM 1313]	1
Wt_C1	Clo1313_0247	79	1	2	0.215	1	7	1.03	-	RNA-binding S4 domain protein [Clostridium thermocellum LQ8, DSM 1313]	2
Wt_C1	Clo1313_0252	418	2	4	0.11	6	10	6.14	-	methyl-accepting chemotaxis sensory transducer [Clostridium thermocellum LQ8, DSM 1313]	4
Wt_C1	Clo1313_0255	864	9	9	0.152	14	14	14	-	ATPase, P-type (transporting), HAD superfamily, subfamily IC [Clostridium thermocellum LQ8, DSM 1313]	1
Wt_C1	Clo1313_0266	476	19	19	0.431	77	77	77	-	GumN family protein [Clostridium thermocellum LQ8, DSM 1313]	1
Wt_C1	Clo1313_0275	322	3	4	0.118	5	7	5.91	-	TIM-barrel protein, nifR3 family [Clostridium thermocellum LQ8, DSM 1313]	2
Wt_C1	Clo1313_0276	367	22	23	0.613	98	100	99.2	-	type IV pilus assembly protein PilM [Clostridium thermocellum LQ8, DSM 1313]	2
Wt_C1	Clo1313_0283	367	4	5	0.128	7	8	7.01	-	glycosyl transferase group 1 [Clostridium thermocellum LQ8, DSM 1313]	6
Wt_C1	Clo1313_0284	165	4	4	0.206	11	11	11	-	hypothetical protein [Clostridium thermocellum LQ8, DSM 1313]	1
Wt_C1	Clo1313_0285	532	3	4	0.073	5	7	5.09	-	O-antigen polymerase [Clostridium thermocellum LQ8, DSM 1313]	2
Wt_C1	Clo1313_0288	391	6	7	0.192	15	16	15.58	-	alanine racemase [Clostridium thermocellum LQ8, DSM 1313]	2
Wt_C1	Clo1313_0291	165	5	6	0.406	15	16	15.01	-	hypothetical protein [Clostridium thermocellum LQ8, DSM 1313]	3
Wt_C1	Clo1313_0292	249	4	4	0.305	9	9	9	-	glycosyl transferase, WecB/TagA/CpsF family [Clostridium thermocellum LQ8, DSM 1313]	1
Wt_C1	Clo1313_0293	745	4	5	0.086	8	9	8.13	-	polysaccharide pyruvyl transferase CsaB [Clostridium thermocellum LQ8, DSM 1313]	4
Wt_C1	Clo1313_0295	281	18	18	0.754	169	169	169	-	Transketolase domain-containing protein [Clostridium thermocellum LQ8, DSM 1313]	1
Wt_C1	Clo1313_0296	311	18	20	0.64	106	109	107.09	-	Transketolase central region [Clostridium thermocellum LQ8, DSM 1313]	5
Wt_C1	Clo1313_0297	369	15	17	0.634	57	59	57.22	-	ABC transporter related protein [Clostridium thermocellum LQ8, DSM 1313]	5
Wt_C1	Clo1313_0299	473	22	22	0.512	150	150	150	-	ABC-type uncharacterized transport system [Clostridium thermocellum LQ8, DSM 1313]	1
Wt_C1	Clo1313_0300	492	17	20	0.441	54	62	56.79	-	hypothetical protein [Clostridium thermocellum LQ8, DSM 1313]	6
Wt_C1	Clo1313_0303	239	1	3	0.096	1	6	1.07	-	Colicin V production protein [Clostridium thermocellum LQ8, DSM 1313]	4
Wt_C1	Clo1313_0304	554	37	39	0.644	419	424	423.34	-	dihydroxy-acid dehydratase [Clostridium thermocellum LQ8, DSM 1313]	3
Wt_C1	Clo1313_0305	555	38	38	0.6	226	226	226	-	acetolactate synthase, large subunit, biosynthetic type [Clostridium thermocellum LQ8, DSM 1313]	1
Wt_C1	Clo1313_0307	80	3	3	0.163	8	8	8	-	preprotein translocase, SecE subunit [Clostridium thermocellum LQ8, DSM 1313]	1
Wt_C1	Clo1313_0308	177	11	11	0.729	111	111	111	-	NusG antitermination factor [Clostridium thermocellum LQ8, DSM 1313]	1
Wt_C1	Clo1313_0309	141	7	8	0.553	129	133	129.73	-	ribosomal protein L11 [Clostridium thermocellum LQ8, DSM 1313]	3
Wt_C1	Clo1313_0310	231	21	21	0.597	293	293	293	-	ribosomal protein L1 [Clostridium thermocellum LQ8, DSM 1313]	1
Wt_C1	Clo1313_0311	178	14	16	0.719	311	318	314.47	-	ribosomal protein L10 [Clostridium thermocellum LQ8, DSM 1313]	3
Wt_C1	Clo1313_0312	129	11	12	0.76	378	379	378.94	-	ribosomal protein L7/L12 [Clostridium thermocellum LQ8, DSM 1313]	2
Wt_C1	Clo1313_0313	1250	83	84	0.678	536	537	536.91	-	DNA-directed RNA polymerase, beta subunit [Clostridium thermocellum LQ8, DSM 1313]	3
Wt_C1	Clo1313_0314	1165	88	90	0.627	622	640	639.21	-	DNA-directed RNA polymerase, beta' subunit [Clostridium thermocellum LQ8, DSM 1313]	12
Wt_C1	Clo1313_0315	79	3	3	0.316	7	7	7	-	ribosomal protein L7Ae/L30e/S12e/Gadd45 [Clostridium thermocellum LQ8, DSM 1313]	1
Wt_C1	Clo1313_0316	142	18	18	0.62	122	122	122	-	ribosomal protein S12 [Clostridium thermocellum LQ8, DSM 1313]	1
Wt_C1	Clo1313_0317	156	28	29	0.853	372	373	372.52	-	ribosomal protein S7 [Clostridium thermocellum LQ8, DSM 1313]	3
Wt_C1	Clo1313_0318	697	61	61	0.828	1092	1092	1092	-	translation elongation factor G [Clostridium thermocellum LQ8, DSM 1313]	1
Wt_C1	Clo1313_0319	400	70	72	0.885	1749	1759	1758.81	-	translation elongation factor Tu [Clostridium thermocellum LQ8, DSM 1313]	4
Wt_C1	Clo1313_0324	89	5	5	0.506	15	15	15	-	Phosphotransferase system, phosphocarrier protein HPr [Clostridium thermocellum LQ8, DSM 1313]	1
Wt_C1	Clo1313_0326	625	4	6	0.099	7	10	7.37	-	excinuclease ABC, C subunit [Clostridium thermocellum LQ8, DSM 1313]	6
Wt_C1	Clo1313_0328	428	30	32	0.692	440	445	443.97	-	trigger factor [Clostridium thermocellum LQ8, DSM 1313]	5
Wt_C1	Clo1313_0329	194	10	10	0.392	64	64	64	-	ATP-dependent Clp protease, proteolytic subunit ClpP [Clostridium thermocellum LQ8, DSM 1313]	1
Wt_C1	Clo1313_0330	431	18	18	0.469	83	83	83	-	ATP-dependent Clp protease, ATP-binding subunit ClpX [Clostridium thermocellum LQ8, DSM 1313]	1
Wt_C1	Clo1313_0331	558	2	5	0.075	2	6	2.13	-	Sigma 54 interacting domain protein [Clostridium thermocellum LQ8, DSM 1313]	9
Wt_C1	Clo1313_0332	339	7	7	0.257	26	26	26	-	metalloendopeptidase, glycoprotease family [Clostridium thermocellum LQ8, DSM 1313]	1
Wt_C1	Clo1313_0335	156	8	9	0.538	20	21	20.04	-	protein of unknown function DUF402 [Clostridium thermocellum LQ8, DSM 1313]	3
Wt_C1	Clo1313_0336	282	5	5	0.216	6	6	6	-	PHP domain protein [Clostridium thermocellum LQ8, DSM 1313]	1
Wt_C1	Clo1313_0337	154	4	4	0.338	8	8	8	-	SsrA-binding protein [Clostridium thermocellum LQ8, DSM 1313]	1
Wt_C1	Clo1313_0353	487	2	4	0.082	3	7	3.38	-	TROVE domain-containing protein [Clostridium thermocellum LQ8, DSM 1313]	6
Wt_C1	Clo1313_0354	526	2	4	0.046	2	9	2.5	-	hypothetical protein [Clostridium thermocellum LQ8, DSM 1313]	3
Wt_C1	Clo1313_0356	465	2	4	0.082	5	11	6.32	-	Methyltransferase type 12 [Clostridium thermocellum LQ8, DSM 1313]	5
Wt_C1	Clo1313_0357	870	9	11	0.148	20	22	20.09	-	metallophosphoesterase [Clostridium thermocellum LQ8, DSM 1313]	6
Wt_C1	Clo1313_0388	386	7	7	0.244	10	10	10	-	Cys/Met metabolism pyridoxal-phosphate-dependent protein [Clostridium thermocellum LQ8, DSM 1313]	1
Wt_C1	Clo1313_0389	393	3	3	0.109	6	6	6	-	aminotransferase class I and II [Clostridium thermocellum LQ8, DSM 1313]	1
Wt_C1	Clo1313_0393	256	2	3	0.078	23	24	23.14	-	ABC transporter related protein [Clostridium thermocellum LQ8, DSM 1313]	3
Wt_C1	Clo1313_0395	343	11	11	0.405	29	29	29	-	glycoside hydrolase family 5 [Clostridium thermocellum LQ8, DSM 1313]	1
Wt_C1	Clo1313_0397	1468	21	22	0.214	76	78	76.54	-	Glucan endo-1,3-beta-D-glucosidase [Clostridium thermocellum LQ8, DSM 1313]	3
Wt_C1	Clo1313_0403	533	37	38	0.623	300	301	300.42	-	lysyl-tRNA synthetase [Clostridium thermocellum LQ8, DSM 1313]	3
Wt_C1	Clo1313_0405	141	3	6	0.369	8	13	9.25	-	CheW protein [Clostridium thermocellum LQ8, DSM 1313]	4
Wt_C1	Clo1313_0406	602	1	9	0.115	1	23	1.64	-	CheA signal transduction histidine kinase [Clostridium thermocellum LQ8, DSM 1313]	7
Wt_C1	Clo1313_0407	1474	28	50	0.466	74	127	100.34	-	methyl-accepting chemotaxis sensory transducer [Clostridium thermocellum LQ8, DSM 1313]	5
Wt_C1	Clo1313_0409	364	1	4	0.093	3	8	3.1	-	response regulator receiver modulated CheB methylesterase [Clostridium thermocellum LQ8, DSM 1313]	8
Wt_C1	Clo1313_0410	328	7	7	0.25	15	15	15	-	oxidoreductase domain protein [Clostridium thermocellum LQ8, DSM 1313]	1
Wt_C1	Clo1313_0413	566	6	7	0.133	20	25	22.94	-	glycoside hydrolase family 5 [Clostridium thermocellum LQ8, DSM 1313]	2
Wt_C1	Clo1313_0415	605	71	72	0.779	1375	1376	1375.99	-	Phosphoenolpyruvate carboxykinase (GTP) [Clostridium thermocellum LQ8, DSM 1313]	2
Wt_C1	Clo1313_0416	177	15	15	0.672	147	147	147	-	sigma 54 modulation protein/ribosomal protein S30EA [Clostridium thermocellum LQ8, DSM 1313]	1
Wt_C1	Clo1313_0417	741	17	17	0.246	31	31	31	-	ATP-dependent DNA helicase PcrA [Clostridium thermocellum LQ8, DSM 1313]	1
Wt_C1	Clo1313_0418	585	12	15	0.287	34	53	35.9	-	S-layer domain-containing protein [Clostridium thermocellum LQ8, DSM 1313]	7
Wt_C1	Clo1313_0421	418	2	3	0.081	3	6	3.24	-	histidyl-tRNA synthetase 2 [Clostridium thermocellum LQ8, DSM 1313]	2
Wt_C1	Clo1313_0425	195	5	5	0.297	12	12	12	-	Imidazoleglycerol-phosphate dehydratase [Clostridium thermocellum LQ8, DSM 1313]	1
Wt_C1	Clo1313_0426	294	24	24	0.803	134	134	134	-	phosphoribosylaminoimidazole-succinocarboxamide synthase [Clostridium thermocellum LQ8, DSM 1313]	1
Wt_C1	Clo1313_0427	206	7	7	0.383	13	13	13	-	imidazole glycerol phosphate synthase, glutamine amidotransferase subunit [Clostridium thermocellum LQ8, DSM 1313]	1
Wt_C1	Clo1313_0428	237	8	8	0.409	23	23	23	-	phosphoribosylformimino-5-aminoimidazole carboxamide ribotide isomerase [Clostridium thermocellum LQ8, DSM 1313]	1
Wt_C1	Clo1313_0429	253	13	13	0.545	77	77	77	-	imidazoleglycerol phosphate synthase, cyclase subunit [Clostridium thermocellum LQ8, DSM 1313]	1
Wt_C1	Clo1313_0430	220	7	8	0.364	28	31	28.37	-	phosphoribosyl-ATP diphosphatase [Clostridium thermocellum LQ8, DSM 1313]	7
Wt_C1	Clo1313_0431	389	2	3	0.123	2	8	2.04	-	putative transcriptional regulator [Clostridium thermocellum LQ8, DSM 1313]	5
Wt_C1	Clo1313_0432	94	7	8	0.66	72	81	80.53	-	Chaperonin Cpn10 [Clostridium thermocellum LQ8, DSM 1313]	2
Wt_C1	Clo1313_0433	541	50	51	0.847	1653	1654	1653.99	-	chaperonin GroEL [Clostridium thermocellum LQ8, DSM 1313]	2
Wt_C1	Clo1313_0434	351	2	3	0.125	3	6	3.15	-	type IV pilus assembly PilZ [Clostridium thermocellum LQ8, DSM 1313]	5
Wt_C1	Clo1313_0436	583	10	11	0.228	17	22	19.93	-	glycoside hydrolase family 18 [Clostridium thermocellum LQ8, DSM 1313]	2
Wt_C1	Clo1313_0438	159	11	12	0.648	104	110	109.38	-	transcription elongation factor GreA [Clostridium thermocellum LQ8, DSM 1313]	3
Wt_C1	Clo1313_0439	104	10	10	0.769	31	31	31	-	anti-sigma-factor antagonist [Clostridium thermocellum LQ8, DSM 1313]	1
Wt_C1	Clo1313_0440	130	8	8	0.5	20	20	20	-	putative anti-sigma regulatory factor, serine/threonine protein kinase [Clostridium thermocellum LQ8, DSM 1313]	1
Wt_C1	Clo1313_0441	252	4	4	0.194	8	8	8	-	RNA polymerase, sigma 28 subunit, Sig B/F/G subfamily [Clostridium thermocellum LQ8, DSM 1313]	1
Wt_C1	Clo1313_0442	144	2	3	0.16	8	11	8.19	-	ATP-binding region ATPase domain protein [Clostridium thermocellum LQ8, DSM 1313]	2
Wt_C1	Clo1313_0444	103	10	10	0.738	131	131	131	-	ribosomal protein S10 [Clostridium thermocellum LQ8, DSM 1313]	1
Wt_C1	Clo1313_0445	212	26	28	0.83	259	263	262.96	-	50S ribosomal protein L3 [Clostridium thermocellum LQ8, DSM 1313]	3
Wt_C1	Clo1313_0446	208	22	24	0.769	311	321	320.53	-	ribosomal protein L4/L1e [Clostridium thermocellum LQ8, DSM 1313]	4
Wt_C1	Clo1313_0447	117	10	10	0.718	108	108	108	-	Ribosomal protein L25/L23 [Clostridium thermocellum LQ8, DSM 1313]	1
Wt_C1	Clo1313_0448	275	35	37	0.825	482	487	486.4	-	ribosomal protein L2 [Clostridium thermocellum LQ8, DSM 1313]	4
Wt_C1	Clo1313_0449	94	6	6	0.521	141	141	141	-	ribosomal protein S19 [Clostridium thermocellum LQ8, DSM 1313]	1
Wt_C1	Clo1313_0450	158	15	15	0.57	200	200	200	-	ribosomal protein L22 [Clostridium thermocellum LQ8, DSM 1313]	1
Wt_C1	Clo1313_0451	226	26	29	0.885	481	490	488.91	-	ribosomal protein S3 [Clostridium thermocellum LQ8, DSM 1313]	7
Wt_C1	Clo1313_0452	145	12	12	0.628	277	277	277	-	ribosomal protein L16 [Clostridium thermocellum LQ8, DSM 1313]	1
Wt_C1	Clo1313_0453	67	3	3	0.358	36	36	36	-	ribosomal protein L29 [Clostridium thermocellum LQ8, DSM 1313]	1
Wt_C1	Clo1313_0454	85	5	6	0.541	148	150	149.97	-	30S ribosomal protein S17 [Clostridium thermocellum LQ8, DSM 1313]	2
Wt_C1	Clo1313_0455	122	15	15	0.754	177	177	177	-	ribosomal protein L14 [Clostridium thermocellum LQ8, DSM 1313]	1
Wt_C1	Clo1313_0456	116	11	11	0.767	88	88	88	-	ribosomal protein L24 [Clostridium thermocellum LQ8, DSM 1313]	1
Wt_C1	Clo1313_0457	180	22	22	0.822	240	240	240	-	50S ribosomal protein L5 [Clostridium thermocellum LQ8, DSM 1313]	1
Wt_C1	Clo1313_0458	61	4	5	0.639	9	15	9.1	-	ribosomal protein S14 [Clostridium thermocellum LQ8, DSM 1313]	3
Wt_C1	Clo1313_0459	132	13	14	0.902	326	328	327.64	-	ribosomal protein S8 [Clostridium thermocellum LQ8, DSM 1313]	2
Wt_C1	Clo1313_0460	183	18	20	0.781	180	182	181.25	-	ribosomal protein L6 [Clostridium thermocellum LQ8, DSM 1313]	7
Wt_C1	Clo1313_0461	122	9	9	0.623	123	123	123	-	ribosomal protein L18 [Clostridium thermocellum LQ8, DSM 1313]	1
Wt_C1	Clo1313_0462	166	23	25	0.759	405	430	429.38	-	ribosomal protein S5 [Clostridium thermocellum LQ8, DSM 1313]	4
Wt_C1	Clo1313_0463	59	1	3	0.356	11	23	22.06	-	ribosomal protein L30 [Clostridium thermocellum LQ8, DSM 1313]	4
Wt_C1	Clo1313_0464	146	15	17	0.795	210	221	218.29	-	ribosomal protein L15 [Clostridium thermocellum LQ8, DSM 1313]	6
Wt_C1	Clo1313_0465	427	6	7	0.119	14	15	14.07	-	preprotein translocase, SecY subunit [Clostridium thermocellum LQ8, DSM 1313]	2
Wt_C1	Clo1313_0466	217	18	18	0.797	166	166	166	-	adenylate kinase [Clostridium thermocellum LQ8, DSM 1313]	1
Wt_C1	Clo1313_0467	256	7	9	0.348	14	17	14.41	-	methionine aminopeptidase, type I [Clostridium thermocellum LQ8, DSM 1313]	5
Wt_C1	Clo1313_0469	72	4	4	0.694	14	14	14	-	translation initiation factor IF-1 [Clostridium thermocellum LQ8, DSM 1313]	1
Wt_C1	Clo1313_0471	123	14	14	0.577	95	95	95	-	30S ribosomal protein S13 [Clostridium thermocellum LQ8, DSM 1313]	1
Wt_C1	Clo1313_0472	134	10	10	0.582	188	188	188	-	30S ribosomal protein S11 [Clostridium thermocellum LQ8, DSM 1313]	1
Wt_C1	Clo1313_0473	208	26	26	0.702	556	556	556	-	ribosomal protein S4 [Clostridium thermocellum LQ8, DSM 1313]	1
Wt_C1	Clo1313_0474	315	22	22	0.73	314	314	314	-	DNA-directed RNA polymerase, alpha subunit [Clostridium thermocellum LQ8, DSM 1313]	1
Wt_C1	Clo1313_0475	174	14	15	0.592	121	124	123.77	-	ribosomal protein L17 [Clostridium thermocellum LQ8, DSM 1313]	3
Wt_C1	Clo1313_0478	841	6	9	0.138	9	14	11.1	-	type III restriction protein res subunit [Clostridium thermocellum LQ8, DSM 1313]	6
Wt_C1	Clo1313_0479	387	8	9	0.271	19	20	19.03	-	protein of unknown function DUF55 [Clostridium thermocellum LQ8, DSM 1313]	6
Wt_C1	Clo1313_0480	623	18	19	0.411	50	51	50.09	-	DNA methylase N-4/N-6 domain protein [Clostridium thermocellum LQ8, DSM 1313]	5
Wt_C1	Clo1313_0482	675	9	10	0.2	22	23	22.32	-	regulatory protein DeoR [Clostridium thermocellum LQ8, DSM 1313]	3
Wt_C1	Clo1313_0489	317	16	17	0.596	52	53	52.22	-	glucokinase, ROK family [Clostridium thermocellum LQ8, DSM 1313]	4
Wt_C1	Clo1313_0492	237	7	7	0.308	9	9	9	-	2-C-methyl-D-erythritol 4-phosphate cytidylyltransferase [Clostridium thermocellum LQ8, DSM 1313]	1
Wt_C1	Clo1313_0497	156	2	2	0.231	9	9	9	-	2C-methyl-D-erythritol 2,4-cyclodiphosphate synthase [Clostridium thermocellum LQ8, DSM 1313]	1
Wt_C1	Clo1313_0498	572	32	33	0.614	196	197	196.9	-	prolyl-tRNA synthetase [Clostridium thermocellum LQ8, DSM 1313]	2
Wt_C1	Clo1313_0505	173	2	2	0.168	8	8	8	-	hypothetical protein [Clostridium thermocellum LQ8, DSM 1313]	1
Wt_C1	Clo1313_0510	541	36	37	0.686	346	348	347.99	-	extracellular solute-binding protein family 5 [Clostridium thermocellum LQ8, DSM 1313]	2
Wt_C1	Clo1313_0511	342	12	13	0.482	42	43	42.59	-	oligopeptide/dipeptide ABC transporter, ATPase subunit [Clostridium thermocellum LQ8, DSM 1313]	4
Wt_C1	Clo1313_0512	338	16	16	0.53	60	60	60	-	oligopeptide/dipeptide ABC transporter, ATPase subunit [Clostridium thermocellum LQ8, DSM 1313]	1
Wt_C1	Clo1313_0513	351	4	4	0.14	18	18	18	-	binding-protein-dependent transport systems inner membrane component [Clostridium thermocellum LQ8, DSM 1313]	1
Wt_C1	Clo1313_0514	307	4	6	0.179	8	12	8.11	-	binding-protein-dependent transport systems inner membrane component [Clostridium thermocellum LQ8, DSM 1313]	5
Wt_C1	Clo1313_0519	283	8	8	0.442	17	17	17	-	ABC transporter related protein [Clostridium thermocellum LQ8, DSM 1313]	1
Wt_C1	Clo1313_0527	235	2	2	0.123	7	7	7	-	transcriptional regulator, Crp/Fnr family [Clostridium thermocellum LQ8, DSM 1313]	1
Wt_C1	Clo1313_0539	984	58	59	0.516	455	456	455.54	-	glycosyltransferase 36 [Clostridium thermocellum LQ8, DSM 1313]	7
Wt_C1	Clo1313_0545	674	11	12	0.191	18	19	18.03	-	hypothetical protein [Clostridium thermocellum LQ8, DSM 1313]	6
Wt_C1	Clo1313_0549	575	11	12	0.257	26	28	27.41	-	ABC transporter related protein [Clostridium thermocellum LQ8, DSM 1313]	2
Wt_C1	Clo1313_0550	190	5	5	0.416	8	8	8	-	hypothetical protein [Clostridium thermocellum LQ8, DSM 1313]	1
Wt_C1	Clo1313_0552	207	14	14	0.638	111	111	111	-	putative phosphate transport regulator [Clostridium thermocellum LQ8, DSM 1313]	1
Wt_C1	Clo1313_0554	1149	20	22	0.26	46	56	46.41	-	hydrogenase, Fe-only [Clostridium thermocellum LQ8, DSM 1313]	5
Wt_C1	Clo1313_0567	753	1	3	0.025	1	7	1.21	-	(NiFe) hydrogenase maturation protein HypF [Clostridium thermocellum LQ8, DSM 1313]	5
Wt_C1	Clo1313_0568	217	3	3	0.184	15	15	15	-	hydrogenase accessory protein HypB [Clostridium thermocellum LQ8, DSM 1313]	1
Wt_C1	Clo1313_0578	456	32	35	0.612	280	297	292.81	-	Citrate synthase [Clostridium thermocellum LQ8, DSM 1313]	4
Wt_C1	Clo1313_0581	832	1	4	0.07	6	13	7.35	-	methyl-accepting chemotaxis sensory transducer with Cache sensor [Clostridium thermocellum LQ8, DSM 1313]	5
Wt_C1	Clo1313_0586	391	25	25	0.629	242	242	242	-	D-isomer specific 2-hydroxyacid dehydrogenase NAD-binding protein [Clostridium thermocellum LQ8, DSM 1313]	1
Wt_C1	Clo1313_0587	570	15	16	0.363	39	40	39.27	-	methyl-accepting chemotaxis sensory transducer [Clostridium thermocellum LQ8, DSM 1313]	7
Wt_C1	Clo1313_0588	212	2	5	0.175	5	19	8.6	-	nitroreductase [Clostridium thermocellum LQ8, DSM 1313]	14
Wt_C1	Clo1313_0590	821	5	6	0.106	5	6	5.25	-	cell division protein FtsK/SpoIIIE [Clostridium thermocellum LQ8, DSM 1313]	2
Wt_C1	Clo1313_0613	320	2	2	0.134	6	6	6	-	Cephalosporin-C deacetylase [Clostridium thermocellum LQ8, DSM 1313]	1
Wt_C1	Clo1313_0614	535	1	2	0.032	6	8	6.12	-	polysaccharide biosynthesis protein [Clostridium thermocellum LQ8, DSM 1313]	3
Wt_C1	Clo1313_0615	413	14	15	0.416	48	50	49.66	-	hypothetical protein [Clostridium thermocellum LQ8, DSM 1313]	2
Wt_C1	Clo1313_0616	241	16	18	0.656	78	82	79.98	-	ABC transporter related protein [Clostridium thermocellum LQ8, DSM 1313]	9
Wt_C1	Clo1313_0619	230	4	4	0.139	12	12	12	-	two component transcriptional regulator, winged helix family [Clostridium thermocellum LQ8, DSM 1313]	1
Wt_C1	Clo1313_0623	223	3	4	0.166	9	11	9.14	-	HAD-superfamily hydrolase, subfamily IA, variant 3 [Clostridium thermocellum LQ8, DSM 1313]	3
Wt_C1	Clo1313_0624	306	3	4	0.111	7	9	7.07	-	Cof-like hydrolase [Clostridium thermocellum LQ8, DSM 1313]	3
Wt_C1	Clo1313_0626	430	8	8	0.333	10	10	10	-	Radical SAM domain protein [Clostridium thermocellum LQ8, DSM 1313]	1
Wt_C1	Clo1313_0627	1352	30	31	0.361	84	85	84.61	-	cellulosome anchoring protein cohesin region [Clostridium thermocellum LQ8, DSM 1313]	2
Wt_C1	Clo1313_0628	1615	16	19	0.176	29	36	31.9	-	cellulosome anchoring protein cohesin region [Clostridium thermocellum LQ8, DSM 1313]	4
Wt_C1	Clo1313_0629	688	9	11	0.196	22	28	24.13	-	cellulosome anchoring protein cohesin region [Clostridium thermocellum LQ8, DSM 1313]	3
Wt_C1	Clo1313_0630	445	14	16	0.391	57	60	58.16	-	cellulosome anchoring protein cohesin region [Clostridium thermocellum LQ8, DSM 1313]	5
Wt_C1	Clo1313_0631	280	1	2	0.036	3	9	3.05	-	transglutaminase domain-containing protein [Clostridium thermocellum LQ8, DSM 1313]	5
Wt_C1	Clo1313_0634	378	1	3	0.037	1	7	1.02	-	rRNA (guanine-N(2)-)-methyltransferase [Clostridium thermocellum LQ8, DSM 1313]	4
Wt_C1	Clo1313_0635	308	4	5	0.149	6	9	6.22	-	response regulator receiver protein [Clostridium thermocellum LQ8, DSM 1313]	4
Wt_C1	Clo1313_0636	423	15	17	0.468	54	61	54.95	-	3-phosphoshikimate 1-carboxyvinyltransferase [Clostridium thermocellum LQ8, DSM 1313]	10
Wt_C1	Clo1313_0637	269	4	5	0.234	13	17	15.48	-	sporulation transcriptional activator Spo0A [Clostridium thermocellum LQ8, DSM 1313]	3
Wt_C1	Clo1313_0638	91	13	13	0.813	195	195	195	-	histone family protein DNA-binding protein [Clostridium thermocellum LQ8, DSM 1313]	1
Wt_C1	Clo1313_0639	136	7	7	0.647	12	12	12	-	UspA domain-containing protein [Clostridium thermocellum LQ8, DSM 1313]	1
Wt_C1	Clo1313_0640	280	7	7	0.286	20	20	20	-	hydro-lyase, Fe-S type, tartrate/fumarate subfamily, alpha subunit [Clostridium thermocellum LQ8, DSM 1313]	1
Wt_C1	Clo1313_0641	185	9	11	0.622	45	70	46.43	-	hydro-lyase, Fe-S type, tartrate/fumarate subfamily, beta subunit [Clostridium thermocellum LQ8, DSM 1313]	9
Wt_C1	Clo1313_0642	68	5	5	0.882	34	34	34	-	Domain of unknown function DUF1858 [Clostridium thermocellum LQ8, DSM 1313]	1
Wt_C1	Clo1313_0643	424	21	22	0.517	82	83	82.8	-	adenylosuccinate synthetase [Clostridium thermocellum LQ8, DSM 1313]	5
Wt_C1	Clo1313_0645	324	13	15	0.377	105	113	111.55	-	glycosyl transferase family 2 [Clostridium thermocellum LQ8, DSM 1313]	3
Wt_C1	Clo1313_0646	968	24	24	0.277	118	118	118	-	glycosyl transferase family 39 [Clostridium thermocellum LQ8, DSM 1313]	1
Wt_C1	Clo1313_0647	311	13	13	0.476	96	96	96	-	hypothetical protein [Clostridium thermocellum LQ8, DSM 1313]	1
Wt_C1	Clo1313_0648	321	7	9	0.259	18	29	21.78	-	glycosyl transferase family 2 [Clostridium thermocellum LQ8, DSM 1313]	4
Wt_C1	Clo1313_0655	259	2	3	0.116	3	6	3.02	-	CoA-substrate-specific enzyme activase [Clostridium thermocellum LQ8, DSM 1313]	2
Wt_C1	Clo1313_0656	222	9	11	0.649	55	57	56.03	-	exsB protein [Clostridium thermocellum LQ8, DSM 1313]	5
Wt_C1	Clo1313_0657	127	5	6	0.535	40	41	40.07	-	6-pyruvoyl tetrahydropterin synthase and hypothetical protein [Clostridium thermocellum LQ8, DSM 1313]	7
Wt_C1	Clo1313_0659	189	1	3	0.116	9	15	9.89	-	phage SPO1 DNA polymerase-related protein [Clostridium thermocellum LQ8, DSM 1313]	2
Wt_C1	Clo1313_0660	192	6	6	0.432	18	18	18	-	Uracil-DNA glycosylase superfamily [Clostridium thermocellum LQ8, DSM 1313]	1
Wt_C1	Clo1313_0661	254	5	5	0.299	8	8	8	-	UBA/THIF-type NAD/FAD binding protein [Clostridium thermocellum LQ8, DSM 1313]	1
Wt_C1	Clo1313_0663	159	4	4	0.296	6	6	6	-	hypothetical protein [Clostridium thermocellum LQ8, DSM 1313]	1
Wt_C1	Clo1313_0666	347	4	5	0.159	10	13	10.19	-	Nucleotidyl transferase [Clostridium thermocellum LQ8, DSM 1313]	2
Wt_C1	Clo1313_0667	391	13	13	0.43	19	19	19	-	glycosyl transferase group 1 [Clostridium thermocellum LQ8, DSM 1313]	1
Wt_C1	Clo1313_0671	129	6	6	0.535	38	38	38	-	hemerythrin-like metal-binding protein [Clostridium thermocellum LQ8, DSM 1313]	1
Wt_C1	Clo1313_0672	220	9	9	0.468	38	38	38	-	flavin reductase domain protein FMN-binding protein [Clostridium thermocellum LQ8, DSM 1313]	1
Wt_C1	Clo1313_0673	1175	105	106	0.734	1134	1135	1134.99	-	pyruvate ferredoxin/flavodoxin oxidoreductase [Clostridium thermocellum LQ8, DSM 1313]	3
Wt_C1	Clo1313_0675	834	17	18	0.296	80	85	82.34	-	S-layer domain-containing protein [Clostridium thermocellum LQ8, DSM 1313]	2
Wt_C1	Clo1313_0677	545	38	39	0.563	369	371	370.67	-	AMP-dependent synthetase and ligase [Clostridium thermocellum LQ8, DSM 1313]	8
Wt_C1	Clo1313_0681	445	4	5	0.128	5	6	5.01	-	hypothetical protein [Clostridium thermocellum LQ8, DSM 1313]	6
Wt_C1	Clo1313_0684	565	12	14	0.313	27	65	58.64	-	von Willebrand factor type A [Clostridium thermocellum LQ8, DSM 1313]	3
Wt_C1	Clo1313_0689	605	1	2	0.017	13	14	13.45	-	peptidase S8 and S53 subtilisin kexin sedolisin [Clostridium thermocellum LQ8, DSM 1313]	2
Wt_C1	Clo1313_0694	162	6	6	0.426	47	47	47	-	hypothetical protein [Clostridium thermocellum LQ8, DSM 1313]	1
Wt_C1	Clo1313_0697	728	2	6	0.067	2	11	6.18	-	peptidase M56 BlaR1 [Clostridium thermocellum LQ8, DSM 1313]	11
Wt_C1	Clo1313_0698	581	15	18	0.322	33	42	39.44	-	ABC transporter related protein [Clostridium thermocellum LQ8, DSM 1313]	5
Wt_C1	Clo1313_0699	632	11	12	0.234	31	35	31.05	-	ABC transporter related protein [Clostridium thermocellum LQ8, DSM 1313]	4
Wt_C1	Clo1313_0700	480	17	18	0.423	56	73	56.34	-	aminoacyl-histidine dipeptidase [Clostridium thermocellum LQ8, DSM 1313]	7
Wt_C1	Clo1313_0701	351	5	6	0.222	28	32	28.22	-	cobalamin biosynthesis protein CobD [Clostridium thermocellum LQ8, DSM 1313]	2
Wt_C1	Clo1313_0706	244	9	9	0.594	37	37	37	-	beta-lactamase superfamily hydrolase [Clostridium thermocellum LQ8, DSM 1313]	1
Wt_C1	Clo1313_0707	416	12	13	0.397	48	52	49.48	-	methyl-accepting chemotaxis sensory transducer [Clostridium thermocellum LQ8, DSM 1313]	4
Wt_C1	Clo1313_0708	459	36	38	0.758	152	155	152.51	-	pyruvate carboxyltransferase [Clostridium thermocellum LQ8, DSM 1313]	5
Wt_C1	Clo1313_0709	642	33	35	0.607	280	288	286.29	-	aconitate hydratase [Clostridium thermocellum LQ8, DSM 1313]	5
Wt_C1	Clo1313_0711	456	1	2	0.039	1	8	1.13	-	RNA methylase, NOL1/NOP2/sun family [Clostridium thermocellum LQ8, DSM 1313]	5
Wt_C1	Clo1313_0713	389	5	8	0.18	10	15	10.46	-	protein-L-isoaspartate(D-aspartate) O-methyltransferase [Clostridium thermocellum LQ8, DSM 1313]	5
Wt_C1	Clo1313_0714	163	6	6	0.521	42	42	42	-	Carbohydrate binding family 25 [Clostridium thermocellum LQ8, DSM 1313]	1
Wt_C1	Clo1313_0715	544	27	28	0.489	65	68	67.38	-	two component transcriptional regulator, AraC family [Clostridium thermocellum LQ8, DSM 1313]	4
Wt_C1	Clo1313_0716	368	2	3	0.071	3	11	3	-	PpiC-type peptidyl-prolyl cis-trans isomerase [Clostridium thermocellum LQ8, DSM 1313]	4
Wt_C1	Clo1313_0717	426	14	14	0.439	53	53	53	-	glucose-1-phosphate adenylyltransferase [Clostridium thermocellum LQ8, DSM 1313]	1
Wt_C1	Clo1313_0718	373	11	11	0.268	31	31	31	-	glucose-1-phosphate adenylyltransferase, GlgD subunit [Clostridium thermocellum LQ8, DSM 1313]	1
Wt_C1	Clo1313_0719	292	3	4	0.11	6	8	6.22	-	diacylglycerol kinase catalytic region [Clostridium thermocellum LQ8, DSM 1313]	4
Wt_C1	Clo1313_0720	252	10	10	0.472	48	48	48	-	short-chain dehydrogenase/reductase SDR [Clostridium thermocellum LQ8, DSM 1313]	1
Wt_C1	Clo1313_0729	529	14	16	0.302	36	40	36.23	-	protein of unknown function DUF342 [Clostridium thermocellum LQ8, DSM 1313]	7
Wt_C1	Clo1313_0731	303	3	5	0.142	4	6	4.01	-	hypothetical protein [Clostridium thermocellum LQ8, DSM 1313]	8
Wt_C1	Clo1313_0732	465	13	13	0.271	26	26	26	-	TrkA-N domain protein [Clostridium thermocellum LQ8, DSM 1313]	1
Wt_C1	Clo1313_0736	140	5	5	0.507	8	8	8	-	putative anti-sigma regulatory factor, serine/threonine protein kinase [Clostridium thermocellum LQ8, DSM 1313]	1
Wt_C1	Clo1313_0737	495	5	6	0.137	8	9	8.29	-	copper amine oxidase-like domain-containing protein [Clostridium thermocellum LQ8, DSM 1313]	2
Wt_C1	Clo1313_0740	406	15	15	0.502	55	55	55	-	hypothetical protein [Clostridium thermocellum LQ8, DSM 1313]	1
Wt_C1	Clo1313_0745	453	19	19	0.534	76	76	76	-	Uncharacterized conserved protein UCP033563 [Clostridium thermocellum LQ8, DSM 1313]	1
Wt_C1	Clo1313_0749	880	51	52	0.586	327	336	334.55	-	alanyl-tRNA synthetase [Clostridium thermocellum LQ8, DSM 1313]	5
Wt_C1	Clo1313_0754	329	2	5	0.109	2	8	2.05	-	hypothetical protein [Clostridium thermocellum LQ8, DSM 1313]	5
Wt_C1	Clo1313_0757	533	2	4	0.069	2	7	5.01	-	hypothetical protein [Clostridium thermocellum LQ8, DSM 1313]	4
Wt_C1	Clo1313_0778	262	2	17	0.458	2	174	5.1	-	copper amine oxidase-like domain-containing protein [Clostridium thermocellum LQ8, DSM 1313]	13
Wt_C1	Clo1313_0779	267	6	27	0.749	70	290	209.5	-	copper amine oxidase-like domain-containing protein [Clostridium thermocellum LQ8, DSM 1313]	13
Wt_C1	Clo1313_0780	266	3	24	0.68	38	258	113.73	-	copper amine oxidase-like domain-containing protein [Clostridium thermocellum LQ8, DSM 1313]	13
Wt_C1	Clo1313_0781	976	40	41	0.467	168	169	168.32	-	hypothetical protein [Clostridium thermocellum LQ8, DSM 1313]	3
Wt_C1	Clo1313_0783	1934	1	10	0.066	1	28	1.72	-	YD repeat protein [Clostridium thermocellum LQ8, DSM 1313]	9
Wt_C1	Clo1313_0786	1765	2	11	0.096	2	13	3.51	-	YD repeat protein [Clostridium thermocellum LQ8, DSM 1313]	3
Wt_C1	Clo1313_0793	269	7	8	0.271	21	24	22.85	-	extracellular solute-binding protein family 3 [Clostridium thermocellum LQ8, DSM 1313]	2
Wt_C1	Clo1313_0795	261	3	5	0.215	4	7	4.19	-	ABC transporter related protein [Clostridium thermocellum LQ8, DSM 1313]	6
Wt_C1	Clo1313_0796	224	4	4	0.29	11	11	11	-	hypothetical protein [Clostridium thermocellum LQ8, DSM 1313]	1
Wt_C1	Clo1313_0799	551	30	31	0.548	155	156	155.44	-	hypothetical protein [Clostridium thermocellum LQ8, DSM 1313]	2
Wt_C1	Clo1313_0804	178	2	4	0.185	4	10	4.31	-	hypothetical protein [Clostridium thermocellum LQ8, DSM 1313]	3
Wt_C1	Clo1313_0805	845	20	21	0.417	43	44	43.18	-	TIR protein [Clostridium thermocellum LQ8, DSM 1313]	4
Wt_C1	Clo1313_0815	257	13	14	0.44	147	150	149.79	-	short-chain dehydrogenase/reductase SDR [Clostridium thermocellum LQ8, DSM 1313]	3
Wt_C1	Clo1313_0817	651	4	4	0.072	10	10	10	-	hypothetical protein [Clostridium thermocellum LQ8, DSM 1313]	1
Wt_C1	Clo1313_0829	326	14	14	0.457	47	47	47	-	signal peptide peptidase SppA, 36K type [Clostridium thermocellum LQ8, DSM 1313]	1
Wt_C1	Clo1313_0836	394	16	17	0.485	59	60	60	-	tryptophan synthase, beta subunit [Clostridium thermocellum LQ8, DSM 1313]	2
Wt_C1	Clo1313_0837	256	8	8	0.574	29	29	29	-	tryptophan synthase, alpha subunit [Clostridium thermocellum LQ8, DSM 1313]	1
Wt_C1	Clo1313_0848	116	4	4	0.448	11	11	11	-	hypothetical protein [Clostridium thermocellum LQ8, DSM 1313]	1
Wt_C1	Clo1313_0857	511	28	28	0.595	125	125	125	-	2-isopropylmalate synthase [Clostridium thermocellum LQ8, DSM 1313]	1
Wt_C1	Clo1313_0863	910	64	65	0.691	346	350	347.95	-	preprotein translocase, SecA subunit [Clostridium thermocellum LQ8, DSM 1313]	3
Wt_C1	Clo1313_0864	428	6	6	0.15	11	11	11	-	FolC bifunctional protein [Clostridium thermocellum LQ8, DSM 1313]	1
Wt_C1	Clo1313_0865	385	8	9	0.239	12	14	12.05	-	Tetratricopeptide TPR_1 repeat-containing protein [Clostridium thermocellum LQ8, DSM 1313]	8
Wt_C1	Clo1313_0867	499	30	30	0.675	162	162	162	-	threonine synthase [Clostridium thermocellum LQ8, DSM 1313]	1
Wt_C1	Clo1313_0870	530	9	9	0.243	22	22	22	-	response regulator receiver modulated metal dependent phosphohydrolase [Clostridium thermocellum LQ8, DSM 1313]	1
Wt_C1	Clo1313_0872	415	16	17	0.436	86	87	86.75	-	homoserine dehydrogenase [Clostridium thermocellum LQ8, DSM 1313]	2
Wt_C1	Clo1313_0873	449	30	30	0.659	161	161	161	-	aspartate kinase [Clostridium thermocellum LQ8, DSM 1313]	1
Wt_C1	Clo1313_0875	1917	13	23	0.155	21	34	31.66	-	YD repeat protein [Clostridium thermocellum LQ8, DSM 1313]	4
Wt_C1	Clo1313_0876	152	4	5	0.276	6	8	6.35	-	hypothetical protein [Clostridium thermocellum LQ8, DSM 1313]	4
Wt_C1	Clo1313_0878	58	1	2	0.379	1	7	1.02	-	hypothetical protein [Clostridium thermocellum LQ8, DSM 1313]	4
Wt_C1	Clo1313_0880	1959	17	18	0.123	27	29	28.13	-	YD repeat protein [Clostridium thermocellum LQ8, DSM 1313]	2
Wt_C1	Clo1313_0883	114	5	5	0.412	31	31	31	-	histidine triad (HIT) protein [Clostridium thermocellum LQ8, DSM 1313]	1
Wt_C1	Clo1313_0884	710	28	30	0.577	152	154	153.25	-	S-layer domain-containing protein [Clostridium thermocellum LQ8, DSM 1313]	5
Wt_C1	Clo1313_0886	258	2	4	0.124	3	7	3.05	-	Protein-tyrosine-phosphatase [Clostridium thermocellum LQ8, DSM 1313]	5
Wt_C1	Clo1313_0887	183	3	3	0.262	7	7	7	-	dTDP-4-dehydrorhamnose 3,5-epimerase [Clostridium thermocellum LQ8, DSM 1313]	1
Wt_C1	Clo1313_0890	464	18	18	0.336	57	57	57	-	capsular exopolysaccharide family [Clostridium thermocellum LQ8, DSM 1313]	1
Wt_C1	Clo1313_0892	347	17	18	0.582	124	125	124.23	-	NAD-dependent epimerase/dehydratase [Clostridium thermocellum LQ8, DSM 1313]	7
Wt_C1	Clo1313_0893	163	3	4	0.233	6	7	6	-	Oligosaccharide biosynthesis protein Alg14 like protein [Clostridium thermocellum LQ8, DSM 1313]	2
Wt_C1	Clo1313_0894	164	3	3	0.226	7	7	7	-	Glycosyltransferase 28 domain [Clostridium thermocellum LQ8, DSM 1313]	1
Wt_C1	Clo1313_0896	381	6	6	0.194	11	11	11	-	glycosyl transferase group 1 [Clostridium thermocellum LQ8, DSM 1313]	1
Wt_C1	Clo1313_0897	301	8	8	0.299	20	20	20	-	glycosyltransferase [Clostridium thermocellum LQ8, DSM 1313]	1
Wt_C1	Clo1313_0898	310	3	3	0.11	6	6	6	-	glycosyl transferase family 2 [Clostridium thermocellum LQ8, DSM 1313]	1
Wt_C1	Clo1313_0901	441	27	27	0.556	221	221	221	-	nucleotide sugar dehydrogenase [Clostridium thermocellum LQ8, DSM 1313]	1
Wt_C1	Clo1313_0903	134	6	7	0.582	9	15	10.15	-	single-strand binding protein [Clostridium thermocellum LQ8, DSM 1313]	2
Wt_C1	Clo1313_0904	467	5	6	0.154	5	8	5.83	-	exopolysaccharide biosynthesis polyprenyl glycosylphosphotransferase [Clostridium thermocellum LQ8, DSM 1313]	3
Wt_C1	Clo1313_0905	58	2	2	0.224	11	11	11	-	ribosomal protein S21 [Clostridium thermocellum LQ8, DSM 1313]	1
Wt_C1	Clo1313_0906	147	7	8	0.592	18	19	18.1	-	GatB/YqeY domain protein [Clostridium thermocellum LQ8, DSM 1313]	3
Wt_C1	Clo1313_0907	827	10	12	0.231	16	20	17.62	-	single-stranded-DNA-specific exonuclease RecJ [Clostridium thermocellum LQ8, DSM 1313]	3
Wt_C1	Clo1313_0908	171	15	15	0.684	177	177	177	-	adenine phosphoribosyltransferase [Clostridium thermocellum LQ8, DSM 1313]	1
Wt_C1	Clo1313_0909	724	11	15	0.229	23	28	24.12	-	(p)ppGpp synthetase I, SpoT/RelA [Clostridium thermocellum LQ8, DSM 1313]	9
Wt_C1	Clo1313_0911	201	3	3	0.209	20	20	20	-	beta-lactamase-like protein [Clostridium thermocellum LQ8, DSM 1313]	1
Wt_C1	Clo1313_0912	505	2	5	0.085	6	12	7.28	-	Coproporphyrinogen dehydrogenase [Clostridium thermocellum LQ8, DSM 1313]	11
Wt_C1	Clo1313_0913	375	11	11	0.411	29	29	29	-	hypothetical protein [Clostridium thermocellum LQ8, DSM 1313]	1
Wt_C1	Clo1313_0915	268	2	3	0.205	2	11	2.17	-	Type II secretion system F domain [Clostridium thermocellum LQ8, DSM 1313]	3
Wt_C1	Clo1313_0920	520	8	10	0.146	11	14	11.62	-	Forkhead-associated protein [Clostridium thermocellum LQ8, DSM 1313]	6
Wt_C1	Clo1313_0921	376	3	4	0.13	10	16	10.18	-	hypothetical protein [Clostridium thermocellum LQ8, DSM 1313]	5
Wt_C1	Clo1313_0922	417	19	19	0.484	90	90	90	-	histidyl-tRNA synthetase [Clostridium thermocellum LQ8, DSM 1313]	1
Wt_C1	Clo1313_0923	595	32	33	0.57	138	140	139.85	-	aspartyl-tRNA synthetase [Clostridium thermocellum LQ8, DSM 1313]	3
Wt_C1	Clo1313_0924	186	4	6	0.28	7	12	8.4	-	signal peptidase I [Clostridium thermocellum LQ8, DSM 1313]	7
Wt_C1	Clo1313_0925	1433	53	56	0.454	194	213	196.26	-	CoA-substrate-specific enzyme activase [Clostridium thermocellum LQ8, DSM 1313]	11
Wt_C1	Clo1313_0929	603	9	9	0.29	16	16	16	-	GTP-binding protein LepA [Clostridium thermocellum LQ8, DSM 1313]	1
Wt_C1	Clo1313_0932	226	3	3	0.159	10	10	10	-	GrpE protein [Clostridium thermocellum LQ8, DSM 1313]	1
Wt_C1	Clo1313_0933	608	25	25	0.452	133	133	133	-	chaperone protein DnaK [Clostridium thermocellum LQ8, DSM 1313]	1
Wt_C1	Clo1313_0934	386	5	5	0.114	13	13	13	-	chaperone protein DnaJ [Clostridium thermocellum LQ8, DSM 1313]	1
Wt_C1	Clo1313_0935	313	6	6	0.268	14	14	14	-	ribosomal protein L11 methyltransferase [Clostridium thermocellum LQ8, DSM 1313]	1
Wt_C1	Clo1313_0937	123	2	3	0.268	3	9	3.02	-	response regulator receiver protein [Clostridium thermocellum LQ8, DSM 1313]	13
Wt_C1	Clo1313_0939	294	8	9	0.344	21	24	21.07	-	YicC-like domain-containing protein [Clostridium thermocellum LQ8, DSM 1313]	6
Wt_C1	Clo1313_0940	93	9	9	0.699	153	153	153	-	protein of unknown function DUF370 [Clostridium thermocellum LQ8, DSM 1313]	1
Wt_C1	Clo1313_0941	203	7	8	0.35	13	15	13.5	-	guanylate kinase [Clostridium thermocellum LQ8, DSM 1313]	4
Wt_C1	Clo1313_0942	78	2	2	0.462	8	8	8	-	DNA-directed RNA polymerase, omega subunit [Clostridium thermocellum LQ8, DSM 1313]	1
Wt_C1	Clo1313_0943	433	11	12	0.316	42	43	42.6	-	phosphopantothenoylcysteine decarboxylase/phosphopantothenate/cysteine ligase [Clostridium thermocellum LQ8, DSM 1313]	2
Wt_C1	Clo1313_0944	462	36	36	0.693	289	289	289	-	glycyl-tRNA synthetase [Clostridium thermocellum LQ8, DSM 1313]	1
Wt_C1	Clo1313_0945	443	4	5	0.122	5	6	5.22	-	signal transduction histidine kinase regulating citrate/malate metabolism [Clostridium thermocellum LQ8, DSM 1313]	2
Wt_C1	Clo1313_0949	883	69	74	0.676	424	442	438.4	-	pyruvate, phosphate dikinase [Clostridium thermocellum LQ8, DSM 1313]	11
Wt_C1	Clo1313_0950	631	28	29	0.555	148	149	148.44	-	cellulosome anchoring protein cohesin region [Clostridium thermocellum LQ8, DSM 1313]	3
Wt_C1	Clo1313_0952	115	4	4	0.409	131	131	131	-	Cupin 2 conserved barrel domain protein [Clostridium thermocellum LQ8, DSM 1313]	1
Wt_C1	Clo1313_0953	457	7	8	0.217	18	19	18.25	-	PhoH family protein [Clostridium thermocellum LQ8, DSM 1313]	2
Wt_C1	Clo1313_0954	408	11	11	0.26	47	47	47	-	glycosyl transferase group 1 [Clostridium thermocellum LQ8, DSM 1313]	1
Wt_C1	Clo1313_0955	555	20	20	0.45	79	79	79	-	RNA-metabolising metallo-beta-lactamase [Clostridium thermocellum LQ8, DSM 1313]	1
Wt_C1	Clo1313_0960	351	6	6	0.259	12	12	12	-	nicotinate-nucleotide/dimethylbenzimidazole phosphoribosyltransferase [Clostridium thermocellum LQ8, DSM 1313]	1
Wt_C1	Clo1313_0966	402	18	18	0.5	75	75	75	-	proposed homoserine kinase [Clostridium thermocellum LQ8, DSM 1313]	1
Wt_C1	Clo1313_0967	288	6	6	0.313	11	11	11	-	amidohydrolase 2 [Clostridium thermocellum LQ8, DSM 1313]	1
Wt_C1	Clo1313_0970	228	9	10	0.535	21	32	21.76	-	two component transcriptional regulator, winged helix family [Clostridium thermocellum LQ8, DSM 1313]	8
Wt_C1	Clo1313_0971	504	4	6	0.163	14	17	14.1	-	integral membrane sensor signal transduction histidine kinase [Clostridium thermocellum LQ8, DSM 1313]	4
Wt_C1	Clo1313_0974	488	34	36	0.627	168	175	173.7	-	glycogen/starch synthase, ADP-glucose type [Clostridium thermocellum LQ8, DSM 1313]	3
Wt_C1	Clo1313_0975	213	5	5	0.385	12	12	12	-	endonuclease III [Clostridium thermocellum LQ8, DSM 1313]	1
Wt_C1	Clo1313_0979	62	3	4	0.387	8	15	8.3	-	ribosomal protein L28 [Clostridium thermocellum LQ8, DSM 1313]	2
Wt_C1	Clo1313_0980	694	3	5	0.095	6	14	6.08	-	ATP-dependent DNA helicase RecG [Clostridium thermocellum LQ8, DSM 1313]	15
Wt_C1	Clo1313_0982	159	3	3	0.34	9	9	9	-	pantetheine-phosphate adenylyltransferase [Clostridium thermocellum LQ8, DSM 1313]	1
Wt_C1	Clo1313_0983	154	12	12	0.74	53	53	53	-	H+-ATPase subunit H [Clostridium thermocellum LQ8, DSM 1313]	1
Wt_C1	Clo1313_0988	407	9	9	0.27	38	38	38	-	proteinase inhibitor I4 serpin [Clostridium thermocellum LQ8, DSM 1313]	1
Wt_C1	Clo1313_0989	427	22	23	0.578	61	64	61.96	-	iron-sulfur cluster-binding protein [Clostridium thermocellum LQ8, DSM 1313]	2
Wt_C1	Clo1313_0991	216	7	7	0.338	17	17	17	-	two component transcriptional regulator, LuxR family [Clostridium thermocellum LQ8, DSM 1313]	1
Wt_C1	Clo1313_0993	578	39	42	0.63	312	317	315.65	-	phosphoglucomutase/phosphomannomutase alpha/beta/alpha domain I [Clostridium thermocellum LQ8, DSM 1313]	6
Wt_C1	Clo1313_0994	1181	7	9	0.078	7	15	10.08	-	DNA polymerase III, alpha subunit [Clostridium thermocellum LQ8, DSM 1313]	8
Wt_C1	Clo1313_0997	324	22	25	0.657	117	124	121.79	-	6-phosphofructokinase [Clostridium thermocellum LQ8, DSM 1313]	9
Wt_C1	Clo1313_0998	138	3	4	0.261	11	13	11.01	-	thioesterase superfamily protein [Clostridium thermocellum LQ8, DSM 1313]	2
Wt_C1	Clo1313_1000	259	4	5	0.178	14	17	15.31	-	copper amine oxidase-like domain-containing protein [Clostridium thermocellum LQ8, DSM 1313]	2
Wt_C1	Clo1313_1001	1050	17	17	0.228	69	69	69	-	Carbohydrate-binding CenC domain protein [Clostridium thermocellum LQ8, DSM 1313]	1
Wt_C1	Clo1313_1002	755	39	39	0.579	121	121	121	-	glycoside hydrolase family 3 domain protein [Clostridium thermocellum LQ8, DSM 1313]	1
Wt_C1	Clo1313_1009	488	7	9	0.178	12	14	12.91	-	amidophosphoribosyltransferase [Clostridium thermocellum LQ8, DSM 1313]	6
Wt_C1	Clo1313_1010	340	8	8	0.259	30	30	30	-	phosphoribosylformylglycinamidine cyclo-ligase [Clostridium thermocellum LQ8, DSM 1313]	1
Wt_C1	Clo1313_1011	209	4	4	0.292	7	7	7	-	phosphoribosylglycinamide formyltransferase [Clostridium thermocellum LQ8, DSM 1313]	1
Wt_C1	Clo1313_1012	514	17	17	0.541	135	135	135	-	phosphoribosylaminoimidazolecarboxamide formyltransferase/IMP cyclohydrolase [Clostridium thermocellum LQ8, DSM 1313]	1
Wt_C1	Clo1313_1013	419	19	19	0.506	71	71	71	-	phosphoribosylamine/glycine ligase [Clostridium thermocellum LQ8, DSM 1313]	1
Wt_C1	Clo1313_1014	390	4	6	0.185	8	11	8.23	-	glycosyl transferase family 2 [Clostridium thermocellum LQ8, DSM 1313]	5
Wt_C1	Clo1313_1015	153	6	6	0.51	8	8	8	-	GCN5-related N-acetyltransferase [Clostridium thermocellum LQ8, DSM 1313]	1
Wt_C1	Clo1313_1017	189	7	7	0.455	22	22	22	-	metal dependent phosphohydrolase [Clostridium thermocellum LQ8, DSM 1313]	1
Wt_C1	Clo1313_1020	825	49	50	0.576	267	268	267.83	-	leucyl-tRNA synthetase [Clostridium thermocellum LQ8, DSM 1313]	5
Wt_C1	Clo1313_1021	7955	5	10	0.018	5	38	6.8	-	PKD domain containing protein [Clostridium thermocellum LQ8, DSM 1313]	10
Wt_C1	Clo1313_1024	576	17	19	0.392	93	98	94.88	-	AMP-dependent synthetase and ligase [Clostridium thermocellum LQ8, DSM 1313]	3
Wt_C1	Clo1313_1025	432	10	11	0.313	21	22	21.95	-	peptidase S11 D-alanyl-D-alanine carboxypeptidase 1 [Clostridium thermocellum LQ8, DSM 1313]	2
Wt_C1	Clo1313_1027	205	6	6	0.415	15	15	15	-	Lipoprotein LpqB, GerMN domain [Clostridium thermocellum LQ8, DSM 1313]	1
Wt_C1	Clo1313_1029	635	44	46	0.767	204	213	209.19	-	threonyl-tRNA synthetase [Clostridium thermocellum LQ8, DSM 1313]	4
Wt_C1	Clo1313_1030	276	16	16	0.514	89	89	89	-	thymidylate synthase [Clostridium thermocellum LQ8, DSM 1313]	1
Wt_C1	Clo1313_1032	173	9	10	0.572	47	51	47.98	-	translation initiation factor IF-3 [Clostridium thermocellum LQ8, DSM 1313]	2
Wt_C1	Clo1313_1033	65	7	7	0.523	18	18	18	-	ribosomal protein L35 [Clostridium thermocellum LQ8, DSM 1313]	1
Wt_C1	Clo1313_1034	117	14	14	0.581	182	182	182	-	ribosomal protein L20 [Clostridium thermocellum LQ8, DSM 1313]	1
Wt_C1	Clo1313_1036	2922	11	14	0.056	19	23	20.23	-	glycosyltransferase 36 [Clostridium thermocellum LQ8, DSM 1313]	10
Wt_C1	Clo1313_1040	776	13	13	0.2	31	31	31	-	ATP-dependent Clp protease, ATP-binding subunit clpA [Clostridium thermocellum LQ8, DSM 1313]	1
Wt_C1	Clo1313_1045	312	9	11	0.295	17	21	18.08	-	hypothetical protein [Clostridium thermocellum LQ8, DSM 1313]	6
Wt_C1	Clo1313_1046	454	30	30	0.874	494	494	494	-	pyridoxal-phosphate dependent TrpB-like enzyme [Clostridium thermocellum LQ8, DSM 1313]	1
Wt_C1	Clo1313_1051	507	2	4	0.051	2	20	2.05	-	hypothetical protein [Clostridium thermocellum LQ8, DSM 1313]	8
Wt_C1	Clo1313_1052	642	39	39	0.623	185	185	185	-	putative serine protein kinase, PrkA [Clostridium thermocellum LQ8, DSM 1313]	1
Wt_C1	Clo1313_1054	462	7	8	0.199	25	26	25.19	-	SpoVR family protein [Clostridium thermocellum LQ8, DSM 1313]	2
Wt_C1	Clo1313_1056	275	12	13	0.527	33	34	33.06	-	purine nucleoside phosphorylase I, inosine and guanosine-specific [Clostridium thermocellum LQ8, DSM 1313]	6
Wt_C1	Clo1313_1057	414	26	26	0.57	121	121	121	-	adenosylhomocysteinase [Clostridium thermocellum LQ8, DSM 1313]	1
Wt_C1	Clo1313_1058	431	13	13	0.466	32	32	32	-	amidohydrolase [Clostridium thermocellum LQ8, DSM 1313]	1
Wt_C1	Clo1313_1065	422	5	12	0.218	8	35	14.27	-	Domain of unknown function DUF1910 [Clostridium thermocellum LQ8, DSM 1313]	8
Wt_C1	Clo1313_1067	343	4	5	0.152	9	10	9.01	-	hypothetical protein [Clostridium thermocellum LQ8, DSM 1313]	3
Wt_C1	Clo1313_1068	214	3	4	0.182	3	38	6.5	-	HAD-superfamily hydrolase, subfamily IA, variant 1 [Clostridium thermocellum LQ8, DSM 1313]	2
Wt_C1	Clo1313_1070	322	4	4	0.196	8	8	8	-	ABC transporter related protein [Clostridium thermocellum LQ8, DSM 1313]	1
Wt_C1	Clo1313_1073	311	8	8	0.315	26	26	26	-	esterase/lipase [Clostridium thermocellum LQ8, DSM 1313]	1
Wt_C1	Clo1313_1074	426	7	8	0.183	19	21	20	-	hypothetical protein [Clostridium thermocellum LQ8, DSM 1313]	2
Wt_C1	Clo1313_1076	309	12	12	0.427	19	19	19	-	ATPase associated with various cellular activities AAA_3 [Clostridium thermocellum LQ8, DSM 1313]	1
Wt_C1	Clo1313_1081	224	5	6	0.357	11	18	11.01	-	isochorismatase hydrolase [Clostridium thermocellum LQ8, DSM 1313]	3
Wt_C1	Clo1313_1082	486	11	12	0.337	28	29	28.21	-	nicotinate phosphoribosyltransferase [Clostridium thermocellum LQ8, DSM 1313]	2
Wt_C1	Clo1313_1087	382	16	16	0.445	36	36	36	-	iron-sulfur cluster-binding protein [Clostridium thermocellum LQ8, DSM 1313]	1
Wt_C1	Clo1313_1089	415	8	8	0.186	23	23	23	-	peptidase S11 D-alanyl-D-alanine carboxypeptidase 1 [Clostridium thermocellum LQ8, DSM 1313]	1
Wt_C1	Clo1313_1096	403	5	6	0.194	11	12	11.22	-	YbbR family protein [Clostridium thermocellum LQ8, DSM 1313]	2
Wt_C1	Clo1313_1098	449	12	13	0.347	36	37	36.73	-	phosphoglucosamine mutase [Clostridium thermocellum LQ8, DSM 1313]	2
Wt_C1	Clo1313_1099	607	15	15	0.305	54	54	54	-	glucosamine/fructose-6-phosphate aminotransferase, isomerizing [Clostridium thermocellum LQ8, DSM 1313]	1
Wt_C1	Clo1313_1103	284	1	3	0.067	1	8	1.04	-	permease [Clostridium thermocellum LQ8, DSM 1313]	7
Wt_C1	Clo1313_1106	787	54	55	0.658	289	290	289.92	-	type II secretion system protein E [Clostridium thermocellum LQ8, DSM 1313]	4
Wt_C1	Clo1313_1107	351	22	23	0.704	319	320	319.98	-	twitching motility protein [Clostridium thermocellum LQ8, DSM 1313]	2
Wt_C1	Clo1313_1108	404	15	16	0.418	43	45	44.83	-	Type II secretion system F domain [Clostridium thermocellum LQ8, DSM 1313]	2
Wt_C1	Clo1313_1109	168	8	9	0.542	109	110	109.39	-	hypothetical protein [Clostridium thermocellum LQ8, DSM 1313]	2
Wt_C1	Clo1313_1110	186	4	4	0.253	7	7	7	-	hypothetical protein [Clostridium thermocellum LQ8, DSM 1313]	1
Wt_C1	Clo1313_1111	183	8	8	0.404	45	45	45	-	Fimbrial assembly family protein [Clostridium thermocellum LQ8, DSM 1313]	1
Wt_C1	Clo1313_1112	430	13	13	0.228	47	47	47	-	hypothetical protein [Clostridium thermocellum LQ8, DSM 1313]	1
Wt_C1	Clo1313_1113	173	3	3	0.324	6	6	6	-	hypothetical protein [Clostridium thermocellum LQ8, DSM 1313]	1
Wt_C1	Clo1313_1114	849	21	24	0.31	48	54	49.22	-	hypothetical protein [Clostridium thermocellum LQ8, DSM 1313]	4
Wt_C1	Clo1313_1115	429	26	26	0.629	137	137	137	-	hypothetical protein [Clostridium thermocellum LQ8, DSM 1313]	1
Wt_C1	Clo1313_1118	808	9	11	0.109	15	33	16.77	-	cell division protein FtsK/SpoIIIE [Clostridium thermocellum LQ8, DSM 1313]	4
Wt_C1	Clo1313_1119	639	9	10	0.205	13	17	14.86	-	Radical SAM domain protein [Clostridium thermocellum LQ8, DSM 1313]	2
Wt_C1	Clo1313_1120	285	22	22	0.761	269	269	269	-	Methylenetetrahydrofolate dehydrogenase (NADP(+)) [Clostridium thermocellum LQ8, DSM 1313]	1
Wt_C1	Clo1313_1122	524	24	26	0.475	97	110	108.24	-	metal dependent phosphohydrolase [Clostridium thermocellum LQ8, DSM 1313]	4
Wt_C1	Clo1313_1123	260	7	7	0.346	13	13	13	-	metallophosphoesterase [Clostridium thermocellum LQ8, DSM 1313]	1
Wt_C1	Clo1313_1124	88	6	6	0.83	47	47	47	-	Stage V sporulation protein S [Clostridium thermocellum LQ8, DSM 1313]	1
Wt_C1	Clo1313_1127	328	2	3	0.131	3	6	3.02	-	NAD-dependent epimerase/dehydratase [Clostridium thermocellum LQ8, DSM 1313]	3
Wt_C1	Clo1313_1129	345	1	2	0.11	1	7	1.27	-	spore coat protein, CotS family [Clostridium thermocellum LQ8, DSM 1313]	3
Wt_C1	Clo1313_1135	105	4	4	0.371	15	15	15	-	hypothetical protein [Clostridium thermocellum LQ8, DSM 1313]	1
Wt_C1	Clo1313_1137	237	5	5	0.3	9	9	9	-	protein of unknown function DUF881 [Clostridium thermocellum LQ8, DSM 1313]	1
Wt_C1	Clo1313_1138	233	5	6	0.227	16	26	16.33	-	protein of unknown function DUF881 [Clostridium thermocellum LQ8, DSM 1313]	12
Wt_C1	Clo1313_1142	333	8	8	0.387	13	13	13	-	PhoH family protein [Clostridium thermocellum LQ8, DSM 1313]	1
Wt_C1	Clo1313_1143	733	6	6	0.094	13	13	13	-	7TM receptor with intracellular metal dependent phosphohydrolase [Clostridium thermocellum LQ8, DSM 1313]	1
Wt_C1	Clo1313_1144	162	3	3	0.272	12	12	12	-	protein of unknown function UPF0054 [Clostridium thermocellum LQ8, DSM 1313]	1
Wt_C1	Clo1313_1146	297	8	9	0.364	33	35	33.36	-	GTP-binding protein Era [Clostridium thermocellum LQ8, DSM 1313]	2
Wt_C1	Clo1313_1150	387	10	10	0.336	34	34	34	-	Cysteine desulfurase [Clostridium thermocellum LQ8, DSM 1313]	1
Wt_C1	Clo1313_1151	392	10	11	0.309	21	22	22	-	thiamine biosynthesis/tRNA modification protein ThiI [Clostridium thermocellum LQ8, DSM 1313]	2
Wt_C1	Clo1313_1153	228	5	6	0.237	7	9	7.26	-	Protein of unknown function DUF2225 [Clostridium thermocellum LQ8, DSM 1313]	2
Wt_C1	Clo1313_1154	327	8	8	0.352	12	12	12	-	AIR synthase related protein domain protein [Clostridium thermocellum LQ8, DSM 1313]	1
Wt_C1	Clo1313_1155	412	13	14	0.434	71	75	71.51	-	Glycine hydroxymethyltransferase [Clostridium thermocellum LQ8, DSM 1313]	2
Wt_C1	Clo1313_1157	890	8	9	0.119	20	21	20.87	-	transglutaminase domain-containing protein [Clostridium thermocellum LQ8, DSM 1313]	2
Wt_C1	Clo1313_1159	318	13	13	0.553	46	46	46	-	ATPase associated with various cellular activities AAA_3 [Clostridium thermocellum LQ8, DSM 1313]	1
Wt_C1	Clo1313_1160	317	7	9	0.328	49	53	51.63	-	L-lactate dehydrogenase [Clostridium thermocellum LQ8, DSM 1313]	4
Wt_C1	Clo1313_1161	413	16	16	0.484	39	39	39	-	competence/damage-inducible protein CinA [Clostridium thermocellum LQ8, DSM 1313]	1
Wt_C1	Clo1313_1163	349	25	25	0.759	356	356	356	-	recA protein [Clostridium thermocellum LQ8, DSM 1313]	1
Wt_C1	Clo1313_1165	511	4	5	0.139	7	8	7.01	-	Rhomboid family protein [Clostridium thermocellum LQ8, DSM 1313]	6
Wt_C1	Clo1313_1166	181	4	4	0.26	17	17	17	-	hypothetical protein [Clostridium thermocellum LQ8, DSM 1313]	1
Wt_C1	Clo1313_1172	466	17	17	0.416	60	60	60	-	UDP-N-acetylmuramoylalanine/D-glutamate ligase [Clostridium thermocellum LQ8, DSM 1313]	1
Wt_C1	Clo1313_1174	89	5	8	0.506	42	61	52.76	-	ribosomal protein S20 [Clostridium thermocellum LQ8, DSM 1313]	7
Wt_C1	Clo1313_1176	282	3	3	0.149	7	7	7	-	cell wall hydrolase/autolysin [Clostridium thermocellum LQ8, DSM 1313]	1
Wt_C1	Clo1313_1178	663	20	22	0.392	46	53	48.17	-	DNA ligase, NAD-dependent [Clostridium thermocellum LQ8, DSM 1313]	8
Wt_C1	Clo1313_1179	39	1	2	0.436	3	6	3.07	-	hypothetical protein [Clostridium thermocellum LQ8, DSM 1313]	3
Wt_C1	Clo1313_1182	486	3	3	0.099	7	7	7	-	glutamyl-tRNA(Gln) amidotransferase, A subunit [Clostridium thermocellum LQ8, DSM 1313]	1
Wt_C1	Clo1313_1184	274	2	2	0.131	7	7	7	-	Tetratricopeptide TPR_1 repeat-containing protein [Clostridium thermocellum LQ8, DSM 1313]	1
Wt_C1	Clo1313_1185	358	24	24	0.662	142	142	142	-	phosphate acetyltransferase [Clostridium thermocellum LQ8, DSM 1313]	1
Wt_C1	Clo1313_1186	399	35	37	0.784	304	309	308.04	-	acetate kinase [Clostridium thermocellum LQ8, DSM 1313]	4
Wt_C1	Clo1313_1187	167	10	11	0.557	32	33	32.01	-	protein of unknown function DUF177 [Clostridium thermocellum LQ8, DSM 1313]	2
Wt_C1	Clo1313_1188	66	4	4	0.5	25	25	25	-	ribosomal protein L32 [Clostridium thermocellum LQ8, DSM 1313]	1
Wt_C1	Clo1313_1189	440	3	3	0.055	17	17	17	-	protein of unknown function DUF512 [Clostridium thermocellum LQ8, DSM 1313]	1
Wt_C1	Clo1313_1190	440	10	11	0.25	15	16	15.37	-	ribosome-associated GTPase EngA [Clostridium thermocellum LQ8, DSM 1313]	2
Wt_C1	Clo1313_1192	339	8	8	0.354	17	17	17	-	NAD-dependent glycerol-3-phosphate dehydrogenase domain protein [Clostridium thermocellum LQ8, DSM 1313]	1
Wt_C1	Clo1313_1194	459	98	101	0.887	5330	5349	5348.92	-	extracellular solute-binding protein family 1 [Clostridium thermocellum LQ8, DSM 1313]	7
Wt_C1	Clo1313_1195	327	7	8	0.159	74	75	74.87	-	binding-protein-dependent transport systems inner membrane component [Clostridium thermocellum LQ8, DSM 1313]	2
Wt_C1	Clo1313_1196	289	9	9	0.232	23	23	23	-	binding-protein-dependent transport systems inner membrane component [Clostridium thermocellum LQ8, DSM 1313]	1
Wt_C1	Clo1313_1198	352	3	4	0.17	5	6	5.01	-	cell wall hydrolase/autolysin [Clostridium thermocellum LQ8, DSM 1313]	6
Wt_C1	Clo1313_1201	793	10	13	0.166	12	33	12.68	-	MutS2 family protein [Clostridium thermocellum LQ8, DSM 1313]	11
Wt_C1	Clo1313_1205	411	14	15	0.345	38	43	42.22	-	peptidase U32 [Clostridium thermocellum LQ8, DSM 1313]	3
Wt_C1	Clo1313_1206	212	4	5	0.212	8	9	8.03	-	O-methyltransferase family 3 [Clostridium thermocellum LQ8, DSM 1313]	5
Wt_C1	Clo1313_1207	373	13	13	0.362	40	40	40	-	aminodeoxychorismate lyase [Clostridium thermocellum LQ8, DSM 1313]	1
Wt_C1	Clo1313_1208	614	11	11	0.256	36	36	36	-	GTP-binding protein TypA [Clostridium thermocellum LQ8, DSM 1313]	1
Wt_C1	Clo1313_1209	252	18	21	0.694	211	228	224.97	-	ribosomal protein S2 [Clostridium thermocellum LQ8, DSM 1313]	11
Wt_C1	Clo1313_1210	215	20	21	0.735	617	625	622.79	-	translation elongation factor Ts [Clostridium thermocellum LQ8, DSM 1313]	2
Wt_C1	Clo1313_1211	235	7	7	0.294	19	19	19	-	uridylate kinase [Clostridium thermocellum LQ8, DSM 1313]	1
Wt_C1	Clo1313_1212	183	19	20	0.749	116	122	118.04	-	ribosome recycling factor [Clostridium thermocellum LQ8, DSM 1313]	5
Wt_C1	Clo1313_1214	252	6	7	0.266	25	27	25.14	-	undecaprenyl diphosphate synthase [Clostridium thermocellum LQ8, DSM 1313]	3
Wt_C1	Clo1313_1216	381	11	12	0.362	22	24	22.8	-	1-deoxy-D-xylulose 5-phosphate reductoisomerase [Clostridium thermocellum LQ8, DSM 1313]	3
Wt_C1	Clo1313_1217	424	5	6	0.184	19	21	19.08	-	membrane-associated zinc metalloprotease [Clostridium thermocellum LQ8, DSM 1313]	2
Wt_C1	Clo1313_1218	352	13	13	0.443	33	33	33	-	1-hydroxy-2-methyl-2-(E)-butenyl 4-diphosphate synthase [Clostridium thermocellum LQ8, DSM 1313]	1
Wt_C1	Clo1313_1219	1442	4	5	0.064	6	7	6.13	-	DNA polymerase III, alpha subunit [Clostridium thermocellum LQ8, DSM 1313]	3
Wt_C1	Clo1313_1221	154	8	10	0.448	39	43	39.5	-	protein of unknown function DUF150 [Clostridium thermocellum LQ8, DSM 1313]	5
Wt_C1	Clo1313_1222	404	32	33	0.649	159	160	159.83	-	NusA antitermination factor [Clostridium thermocellum LQ8, DSM 1313]	3
Wt_C1	Clo1313_1223	92	2	2	0.283	8	8	8	-	protein of unknown function DUF448 [Clostridium thermocellum LQ8, DSM 1313]	1
Wt_C1	Clo1313_1225	1035	40	42	0.412	416	418	417.33	-	translation initiation factor IF-2 [Clostridium thermocellum LQ8, DSM 1313]	5
Wt_C1	Clo1313_1226	123	7	7	0.602	26	26	26	-	ribosome-binding factor A [Clostridium thermocellum LQ8, DSM 1313]	1
Wt_C1	Clo1313_1227	318	8	8	0.308	42	42	42	-	phosphoesterase RecJ domain protein [Clostridium thermocellum LQ8, DSM 1313]	1
Wt_C1	Clo1313_1229	312	4	4	0.215	7	7	7	-	riboflavin biosynthesis protein RibF [Clostridium thermocellum LQ8, DSM 1313]	1
Wt_C1	Clo1313_1231	430	8	8	0.165	13	13	13	-	peptidase M16 domain protein [Clostridium thermocellum LQ8, DSM 1313]	1
Wt_C1	Clo1313_1232	425	9	9	0.221	22	22	22	-	peptidase M16 domain protein [Clostridium thermocellum LQ8, DSM 1313]	1
Wt_C1	Clo1313_1236	144	6	6	0.444	19	19	19	-	MraZ protein [Clostridium thermocellum LQ8, DSM 1313]	1
Wt_C1	Clo1313_1237	313	8	9	0.278	19	20	19.09	-	S-adenosyl-methyltransferase MraW [Clostridium thermocellum LQ8, DSM 1313]	4
Wt_C1	Clo1313_1239	723	7	7	0.181	14	14	14	-	penicillin-binding protein transpeptidase [Clostridium thermocellum LQ8, DSM 1313]	1
Wt_C1	Clo1313_1240	485	26	27	0.61	123	124	123.99	-	UDP-N-acetylmuramyl-tripeptide synthetase [Clostridium thermocellum LQ8, DSM 1313]	2
Wt_C1	Clo1313_1241	457	8	8	0.295	27	27	27	-	UDP-N-acetylmuramoylalanyl-D-glutamyl-2, 6-diaminopimelate/D-alanyl-D-alanyl ligase [Clostridium thermocellum LQ8, DSM 1313]	1
Wt_C1	Clo1313_1244	369	2	2	0.068	11	11	11	-	UDP-N-acetylglucosamine--N-acetylmuramyl- (pentapeptide) pyrophosphoryl-undecaprenol N-acetylglucosamine transferase [Clostridium thermocellum LQ8, DSM 1313]	1
Wt_C1	Clo1313_1249	706	2	5	0.038	2	9	2.68	-	UvrD/REP helicase [Clostridium thermocellum LQ8, DSM 1313]	7
Wt_C1	Clo1313_1251	176	2	3	0.153	7	14	7.07	-	ATP:corrinoid adenosyltransferase BtuR/CobO/CobP [Clostridium thermocellum LQ8, DSM 1313]	3
Wt_C1	Clo1313_1253	252	12	12	0.437	107	107	107	-	dihydrodipicolinate reductase [Clostridium thermocellum LQ8, DSM 1313]	1
Wt_C1	Clo1313_1254	292	20	22	0.795	225	232	231.45	-	dihydrodipicolinate synthase [Clostridium thermocellum LQ8, DSM 1313]	3
Wt_C1	Clo1313_1255	332	26	26	0.735	414	414	414	-	aspartate-semialdehyde dehydrogenase [Clostridium thermocellum LQ8, DSM 1313]	1
Wt_C1	Clo1313_1256	570	9	9	0.253	15	15	15	-	SpoIID/LytB domain protein [Clostridium thermocellum LQ8, DSM 1313]	1
Wt_C1	Clo1313_1257	341	12	12	0.466	26	26	26	-	S-adenosylmethionine/tRNA-ribosyltransferase- isomerase [Clostridium thermocellum LQ8, DSM 1313]	1
Wt_C1	Clo1313_1258	374	7	8	0.257	24	27	24.37	-	queuine tRNA-ribosyltransferase [Clostridium thermocellum LQ8, DSM 1313]	3
Wt_C1	Clo1313_1259	99	6	6	0.384	23	23	23	-	preprotein translocase, YajC subunit [Clostridium thermocellum LQ8, DSM 1313]	1
Wt_C1	Clo1313_1262	184	5	5	0.277	14	14	14	-	phosphoribosyltransferase [Clostridium thermocellum LQ8, DSM 1313]	1
Wt_C1	Clo1313_1264	312	12	12	0.417	27	27	27	-	aspartate carbamoyltransferase [Clostridium thermocellum LQ8, DSM 1313]	1
Wt_C1	Clo1313_1265	428	13	13	0.355	28	28	28	-	dihydroorotase, multifunctional complex type [Clostridium thermocellum LQ8, DSM 1313]	1
Wt_C1	Clo1313_1266	314	18	18	0.659	95	95	95	-	orotidine 5'-phosphate decarboxylase [Clostridium thermocellum LQ8, DSM 1313]	1
Wt_C1	Clo1313_1267	357	14	14	0.448	59	59	59	-	carbamoyl-phosphate synthase, small subunit [Clostridium thermocellum LQ8, DSM 1313]	1
Wt_C1	Clo1313_1268	1072	65	66	0.641	259	262	261.6	-	carbamoyl-phosphate synthase, large subunit [Clostridium thermocellum LQ8, DSM 1313]	4
Wt_C1	Clo1313_1269	261	4	4	0.218	8	8	8	-	Dihydroorotate dehydrogenase, electron transfer subunit, iron-sulfur cluster binding domain [Clostridium thermocellum LQ8, DSM 1313]	1
Wt_C1	Clo1313_1270	307	6	6	0.244	14	14	14	-	dihydroorotate dehydrogenase family protein [Clostridium thermocellum LQ8, DSM 1313]	1
Wt_C1	Clo1313_1271	233	7	8	0.309	25	29	28.13	-	Phosphoglycerate mutase [Clostridium thermocellum LQ8, DSM 1313]	2
Wt_C1	Clo1313_1272	330	6	7	0.261	18	19	18.25	-	metallophosphoesterase [Clostridium thermocellum LQ8, DSM 1313]	4
Wt_C1	Clo1313_1273	483	7	7	0.222	8	8	8	-	Rad50 zinc hook domain protein [Clostridium thermocellum LQ8, DSM 1313]	1
Wt_C1	Clo1313_1275	453	17	17	0.453	49	49	49	-	MiaB-like tRNA modifying enzyme YliG [Clostridium thermocellum LQ8, DSM 1313]	1
Wt_C1	Clo1313_1279	182	8	9	0.456	37	38	37.74	-	regulatory protein DeoR [Clostridium thermocellum LQ8, DSM 1313]	2
Wt_C1	Clo1313_1280	339	8	10	0.301	39	65	40.37	-	fatty acid/phospholipid synthesis protein PlsX [Clostridium thermocellum LQ8, DSM 1313]	4
Wt_C1	Clo1313_1281	331	22	22	0.58	129	129	129	-	3-oxoacyl-(acyl-carrier-protein) synthase III [Clostridium thermocellum LQ8, DSM 1313]	1
Wt_C1	Clo1313_1282	311	27	30	0.855	319	324	323.62	-	malonyl CoA-acyl carrier protein transacylase [Clostridium thermocellum LQ8, DSM 1313]	5
Wt_C1	Clo1313_1283	247	17	17	0.619	109	109	109	-	3-oxoacyl-(acyl-carrier-protein) reductase [Clostridium thermocellum LQ8, DSM 1313]	1
Wt_C1	Clo1313_1285	411	37	37	0.764	566	566	566	-	3-oxoacyl-(acyl-carrier-protein) synthase 2 [Clostridium thermocellum LQ8, DSM 1313]	1
Wt_C1	Clo1313_1286	236	5	5	0.225	17	17	17	-	ribonuclease III [Clostridium thermocellum LQ8, DSM 1313]	1
Wt_C1	Clo1313_1287	338	1	3	0.083	2	10	2.88	-	Radical SAM domain protein [Clostridium thermocellum LQ8, DSM 1313]	8
Wt_C1	Clo1313_1288	86	5	6	0.756	15	16	15.35	-	Stage V sporulation protein S [Clostridium thermocellum LQ8, DSM 1313]	3
Wt_C1	Clo1313_1289	340	2	3	0.129	4	6	4.06	-	4-hydroxythreonine-4-phosphate dehydrogenase [Clostridium thermocellum LQ8, DSM 1313]	3
Wt_C1	Clo1313_1290	1190	5	7	0.081	7	9	7.28	-	chromosome segregation protein SMC [Clostridium thermocellum LQ8, DSM 1313]	5
Wt_C1	Clo1313_1291	302	11	12	0.464	35	38	37.1	-	signal recognition particle-docking protein FtsY [Clostridium thermocellum LQ8, DSM 1313]	2
Wt_C1	Clo1313_1294	257	1	5	0.089	1	7	1.03	-	hypothetical protein [Clostridium thermocellum LQ8, DSM 1313]	9
Wt_C1	Clo1313_1295	329	17	17	0.62	77	77	77	-	diaminopimelate dehydrogenase [Clostridium thermocellum LQ8, DSM 1313]	1
Wt_C1	Clo1313_1301	580	30	33	0.516	173	178	176.76	-	glutaminyl-tRNA synthetase [Clostridium thermocellum LQ8, DSM 1313]	8
Wt_C1	Clo1313_1302	294	20	20	0.854	129	129	129	-	hypothetical protein [Clostridium thermocellum LQ8, DSM 1313]	1
Wt_C1	Clo1313_1304	844	7	7	0.086	28	28	28	-	Protein of unknown function DUF2339, transmembrane [Clostridium thermocellum LQ8, DSM 1313]	1
Wt_C1	Clo1313_1305	1077	8	9	0.11	17	19	18.42	-	glycoside hydrolase family 10 [Clostridium thermocellum LQ8, DSM 1313]	2
Wt_C1	Clo1313_1312	450	17	17	0.491	28	28	28	-	Radical SAM domain protein [Clostridium thermocellum LQ8, DSM 1313]	1
Wt_C1	Clo1313_1313	221	4	4	0.231	15	15	15	-	metal dependent phosphohydrolase [Clostridium thermocellum LQ8, DSM 1313]	1
Wt_C1	Clo1313_1314	445	18	19	0.404	243	244	243.26	-	protein-export membrane protein SecD [Clostridium thermocellum LQ8, DSM 1313]	6
Wt_C1	Clo1313_1315	318	8	8	0.27	79	79	79	-	protein-export membrane protein SecF [Clostridium thermocellum LQ8, DSM 1313]	1
Wt_C1	Clo1313_1316	283	9	10	0.382	26	27	26.46	-	3-methyl-2-oxobutanoate hydroxymethyltransferase [Clostridium thermocellum LQ8, DSM 1313]	2
Wt_C1	Clo1313_1317	281	14	17	0.456	52	67	58.31	-	pantoate/beta-alanine ligase [Clostridium thermocellum LQ8, DSM 1313]	6
Wt_C1	Clo1313_1320	345	7	8	0.238	26	30	26.85	-	metal dependent phosphohydrolase [Clostridium thermocellum LQ8, DSM 1313]	2
Wt_C1	Clo1313_1321	331	1	2	0.048	1	11	1.02	-	deoxyguanosinetriphosphate triphosphohydrolase [Clostridium thermocellum LQ8, DSM 1313]	12
Wt_C1	Clo1313_1324	358	16	16	0.464	109	109	109	-	RNA polymerase, sigma 70 subunit, RpoD subfamily [Clostridium thermocellum LQ8, DSM 1313]	1
Wt_C1	Clo1313_1328	368	11	13	0.329	35	40	36.17	-	protein of unknown function DUF34 [Clostridium thermocellum LQ8, DSM 1313]	5
Wt_C1	Clo1313_1329	147	7	8	0.599	29	32	31.29	-	response regulator receiver protein [Clostridium thermocellum LQ8, DSM 1313]	4
Wt_C1	Clo1313_1334	894	16	17	0.211	25	27	25.6	-	DNA polymerase I [Clostridium thermocellum LQ8, DSM 1313]	2
Wt_C1	Clo1313_1340	338	3	9	0.192	3	25	3.1	-	phospho-2-dehydro-3-deoxyheptonate aldolase [Clostridium thermocellum LQ8, DSM 1313]	7
Wt_C1	Clo1313_1341	192	16	16	0.531	96	96	96	-	CheW protein [Clostridium thermocellum LQ8, DSM 1313]	1
Wt_C1	Clo1313_1342	364	21	21	0.624	92	92	92	-	GTP-binding protein YchF [Clostridium thermocellum LQ8, DSM 1313]	1
Wt_C1	Clo1313_1344	494	13	14	0.316	27	28	27.01	-	anthranilate synthase component I [Clostridium thermocellum LQ8, DSM 1313]	3
Wt_C1	Clo1313_1345	196	6	7	0.454	20	22	20.56	-	glutamine amidotransferase of anthranilate synthase [Clostridium thermocellum LQ8, DSM 1313]	3
Wt_C1	Clo1313_1346	345	10	10	0.406	87	87	87	-	anthranilate phosphoribosyltransferase [Clostridium thermocellum LQ8, DSM 1313]	1
Wt_C1	Clo1313_1347	260	7	7	0.296	19	19	19	-	Indole-3-glycerol-phosphate synthase [Clostridium thermocellum LQ8, DSM 1313]	1
Wt_C1	Clo1313_1349	195	12	14	0.59	125	129	128.55	-	NADPH-dependent FMN reductase [Clostridium thermocellum LQ8, DSM 1313]	5
Wt_C1	Clo1313_1351	222	5	5	0.351	12	12	12	-	hypothetical protein [Clostridium thermocellum LQ8, DSM 1313]	1
Wt_C1	Clo1313_1352	236	12	12	0.432	61	61	61	-	type IV pilus assembly PilZ [Clostridium thermocellum LQ8, DSM 1313]	1
Wt_C1	Clo1313_1353	68	7	7	0.882	53	53	53	-	4Fe-4S ferredoxin iron-sulfur binding domain protein [Clostridium thermocellum LQ8, DSM 1313]	1
Wt_C1	Clo1313_1354	352	18	19	0.696	203	204	203.37	-	pyruvate flavodoxin/ferredoxin oxidoreductase domain protein [Clostridium thermocellum LQ8, DSM 1313]	7
Wt_C1	Clo1313_1355	248	12	12	0.552	221	221	221	-	thiamine pyrophosphate TPP-binding domain-containing protein [Clostridium thermocellum LQ8, DSM 1313]	1
Wt_C1	Clo1313_1356	181	13	13	0.541	104	104	104	-	Pyruvate/ketoisovalerate oxidoreductase, catalytic domain [Clostridium thermocellum LQ8, DSM 1313]	1
Wt_C1	Clo1313_1357	705	34	41	0.594	172	191	189.98	-	glutamine synthetase catalytic region [Clostridium thermocellum LQ8, DSM 1313]	3
Wt_C1	Clo1313_1359	378	6	6	0.122	31	31	31	-	cell envelope-related transcriptional attenuator [Clostridium thermocellum LQ8, DSM 1313]	1
Wt_C1	Clo1313_1361	181	4	4	0.298	27	27	27	-	hypothetical protein [Clostridium thermocellum LQ8, DSM 1313]	1
Wt_C1	Clo1313_1362	329	16	16	0.535	273	273	273	-	band 7 protein [Clostridium thermocellum LQ8, DSM 1313]	1
Wt_C1	Clo1313_1363	163	3	4	0.19	4	7	7	-	protein of unknown function DUF107 [Clostridium thermocellum LQ8, DSM 1313]	2
Wt_C1	Clo1313_1364	356	16	16	0.579	173	173	173	-	branched-chain amino acid aminotransferase [Clostridium thermocellum LQ8, DSM 1313]	1
Wt_C1	Clo1313_1365	167	4	4	0.257	12	12	12	-	HAD superfamily (subfamily IIIA) phosphatase, TIGR01668 [Clostridium thermocellum LQ8, DSM 1313]	1
Wt_C1	Clo1313_1366	298	3	4	0.134	7	10	7.16	-	shikimate 5-dehydrogenase [Clostridium thermocellum LQ8, DSM 1313]	3
Wt_C1	Clo1313_1369	88	2	2	0.114	8	8	8	-	Late competence development protein ComFB [Clostridium thermocellum LQ8, DSM 1313]	1
Wt_C1	Clo1313_1371	142	2	3	0.197	12	13	12.07	-	3-dehydroquinate dehydratase, type II [Clostridium thermocellum LQ8, DSM 1313]	2
Wt_C1	Clo1313_1372	359	6	7	0.206	13	14	13.72	-	peptidase M24 [Clostridium thermocellum LQ8, DSM 1313]	2
Wt_C1	Clo1313_1373	185	15	15	0.735	167	167	167	-	translation elongation factor P [Clostridium thermocellum LQ8, DSM 1313]	1
Wt_C1	Clo1313_1383	215	1	2	0.088	3	13	3.06	-	hypothetical protein [Clostridium thermocellum LQ8, DSM 1313]	12
Wt_C1	Clo1313_1385	182	8	8	0.462	56	56	56	-	hypothetical protein [Clostridium thermocellum LQ8, DSM 1313]	1
Wt_C1	Clo1313_1388	411	4	5	0.17	4	9	4.44	-	exodeoxyribonuclease VII, large subunit [Clostridium thermocellum LQ8, DSM 1313]	3
Wt_C1	Clo1313_1390	298	6	6	0.181	7	7	7	-	Polyprenyl synthetase [Clostridium thermocellum LQ8, DSM 1313]	1
Wt_C1	Clo1313_1393	627	10	12	0.241	23	26	23.66	-	deoxyxylulose-5-phosphate synthase [Clostridium thermocellum LQ8, DSM 1313]	7
Wt_C1	Clo1313_1395	261	3	3	0.123	8	8	8	-	hypothetical protein [Clostridium thermocellum LQ8, DSM 1313]	1
Wt_C1	Clo1313_1396	649	5	5	0.106	10	10	10	-	glycoside hydrolase family 9 [Clostridium thermocellum LQ8, DSM 1313]	1
Wt_C1	Clo1313_1397	591	7	10	0.171	12	24	16.47	-	copper amine oxidase-like domain-containing protein [Clostridium thermocellum LQ8, DSM 1313]	7
Wt_C1	Clo1313_1404	1826	14	18	0.118	26	31	28.17	-	diguanylate cyclase with TPR repeats [Clostridium thermocellum LQ8, DSM 1313]	10
Wt_C1	Clo1313_1405	289	6	7	0.263	12	13	12.46	-	ATP-NAD/AcoX kinase [Clostridium thermocellum LQ8, DSM 1313]	2
Wt_C1	Clo1313_1407	570	7	8	0.151	14	17	16	-	DNA repair protein RecN [Clostridium thermocellum LQ8, DSM 1313]	2
Wt_C1	Clo1313_1410	117	7	7	0.778	49	49	49	-	response regulator receiver protein [Clostridium thermocellum LQ8, DSM 1313]	1
Wt_C1	Clo1313_1411	715	17	20	0.309	66	81	78.36	-	CheA signal transduction histidine kinase [Clostridium thermocellum LQ8, DSM 1313]	6
Wt_C1	Clo1313_1412	163	5	5	0.233	17	17	17	-	CheW protein [Clostridium thermocellum LQ8, DSM 1313]	1
Wt_C1	Clo1313_1424	528	1	3	0.036	7	11	8.05	-	lipolytic protein G-D-S-L family [Clostridium thermocellum LQ8, DSM 1313]	8
Wt_C1	Clo1313_1427	430	13	14	0.395	59	81	74.09	-	aluminum resistance family protein [Clostridium thermocellum LQ8, DSM 1313]	3
Wt_C1	Clo1313_1428	422	2	4	0.076	4	39	4.24	-	hypothetical protein [Clostridium thermocellum LQ8, DSM 1313]	4
Wt_C1	Clo1313_1430	155	8	8	0.49	27	27	27	-	protein of unknown function DUF552 [Clostridium thermocellum LQ8, DSM 1313]	1
Wt_C1	Clo1313_1432	263	1	2	0.038	2	7	2.05	-	RNA-binding S4 domain protein [Clostridium thermocellum LQ8, DSM 1313]	2
Wt_C1	Clo1313_1433	154	8	8	0.617	21	21	21	-	DivIVA domain [Clostridium thermocellum LQ8, DSM 1313]	1
Wt_C1	Clo1313_1434	931	50	54	0.513	192	213	207.9	-	isoleucyl-tRNA synthetase [Clostridium thermocellum LQ8, DSM 1313]	13
Wt_C1	Clo1313_1435	360	6	6	0.192	23	23	23	-	3-dehydroquinate synthase [Clostridium thermocellum LQ8, DSM 1313]	1
Wt_C1	Clo1313_1437	291	16	19	0.598	54	61	58.49	-	hypothetical protein [Clostridium thermocellum LQ8, DSM 1313]	10
Wt_C1	Clo1313_1438	480	9	9	0.14	12	12	12	-	RNA modification enzyme, MiaB family [Clostridium thermocellum LQ8, DSM 1313]	1
Wt_C1	Clo1313_1439	390	9	10	0.295	22	57	22.09	-	protein of unknown function DUF534 [Clostridium thermocellum LQ8, DSM 1313]	2
Wt_C1	Clo1313_1440	707	2	4	0.044	2	7	4.05	-	methyl-accepting chemotaxis sensory transducer [Clostridium thermocellum LQ8, DSM 1313]	5
Wt_C1	Clo1313_1442	227	6	6	0.317	11	11	11	-	HAD-superfamily hydrolase, subfamily IA, variant 3 [Clostridium thermocellum LQ8, DSM 1313]	1
Wt_C1	Clo1313_1443	450	10	10	0.291	24	24	24	-	copper amine oxidase-like domain-containing protein [Clostridium thermocellum LQ8, DSM 1313]	1
Wt_C1	Clo1313_1444	130	10	10	0.477	16	16	16	-	hypothetical protein [Clostridium thermocellum LQ8, DSM 1313]	1
Wt_C1	Clo1313_1445	870	21	23	0.276	47	55	49.08	-	DNA mismatch repair protein MutS [Clostridium thermocellum LQ8, DSM 1313]	14
Wt_C1	Clo1313_1446	755	6	6	0.151	17	17	17	-	DNA mismatch repair protein MutL [Clostridium thermocellum LQ8, DSM 1313]	1
Wt_C1	Clo1313_1448	82	10	10	0.902	190	190	190	-	RNA chaperone Hfq [Clostridium thermocellum LQ8, DSM 1313]	1
Wt_C1	Clo1313_1449	213	6	6	0.258	11	11	11	-	transcriptional repressor, LexA family [Clostridium thermocellum LQ8, DSM 1313]	1
Wt_C1	Clo1313_1452	446	18	18	0.534	61	61	61	-	signal recognition particle protein [Clostridium thermocellum LQ8, DSM 1313]	1
Wt_C1	Clo1313_1453	81	4	5	0.568	17	24	19.29	-	ribosomal protein S16 [Clostridium thermocellum LQ8, DSM 1313]	5
Wt_C1	Clo1313_1454	76	5	5	0.553	31	31	31	-	nucleic acid binding protein [Clostridium thermocellum LQ8, DSM 1313]	1
Wt_C1	Clo1313_1457	114	14	16	0.667	95	101	98.46	-	ribosomal protein L19 [Clostridium thermocellum LQ8, DSM 1313]	9
Wt_C1	Clo1313_1459	291	4	4	0.117	7	7	7	-	ribosome biogenesis GTP-binding protein YlqF [Clostridium thermocellum LQ8, DSM 1313]	1
Wt_C1	Clo1313_1460	217	6	6	0.41	24	24	24	-	hypothetical protein [Clostridium thermocellum LQ8, DSM 1313]	1
Wt_C1	Clo1313_1461	261	3	3	0.169	11	11	11	-	Ribonuclease H [Clostridium thermocellum LQ8, DSM 1313]	1
Wt_C1	Clo1313_1462	544	3	6	0.127	9	14	11.76	-	hypothetical protein [Clostridium thermocellum LQ8, DSM 1313]	11
Wt_C1	Clo1313_1467	395	22	22	0.722	69	69	69	-	aminotransferase class I and II [Clostridium thermocellum LQ8, DSM 1313]	1
Wt_C1	Clo1313_1472	352	9	10	0.395	28	29	28.56	-	spermidine/putrescine ABC transporter ATPase subunit [Clostridium thermocellum LQ8, DSM 1313]	4
Wt_C1	Clo1313_1475	354	5	7	0.274	30	36	30.52	-	extracellular solute-binding protein family 1 [Clostridium thermocellum LQ8, DSM 1313]	7
Wt_C1	Clo1313_1477	730	2	4	0.037	2	11	2.45	-	glycoside hydrolase family 9 [Clostridium thermocellum LQ8, DSM 1313]	3
Wt_C1	Clo1313_1478	950	6	7	0.077	9	15	9.19	-	copper amine oxidase-like domain-containing protein [Clostridium thermocellum LQ8, DSM 1313]	2
Wt_C1	Clo1313_1481	475	26	26	0.602	148	148	148	-	adenylosuccinate lyase [Clostridium thermocellum LQ8, DSM 1313]	1
Wt_C1	Clo1313_1482	245	14	14	0.629	35	35	35	-	transcriptional regulator, GntR family [Clostridium thermocellum LQ8, DSM 1313]	1
Wt_C1	Clo1313_1483	574	5	5	0.122	9	9	9	-	pyrrolo-quinoline quinone [Clostridium thermocellum LQ8, DSM 1313]	1
Wt_C1	Clo1313_1491	394	30	30	0.761	278	278	278	-	chorismate synthase [Clostridium thermocellum LQ8, DSM 1313]	1
Wt_C1	Clo1313_1493	227	7	7	0.256	24	24	24	-	hypothetical protein [Clostridium thermocellum LQ8, DSM 1313]	1
Wt_C1	Clo1313_1495	330	8	8	0.279	22	22	22	-	integrase family protein [Clostridium thermocellum LQ8, DSM 1313]	1
Wt_C1	Clo1313_1497	478	23	24	0.504	120	122	121.8	-	peptidase M18 aminopeptidase I [Clostridium thermocellum LQ8, DSM 1313]	3
Wt_C1	Clo1313_1498	498	9	9	0.291	33	33	33	-	response regulator receiver modulated metal dependent phosphohydrolase [Clostridium thermocellum LQ8, DSM 1313]	1
Wt_C1	Clo1313_1499	265	6	6	0.234	21	21	21	-	histidinol phosphate phosphatase HisJ family [Clostridium thermocellum LQ8, DSM 1313]	1
Wt_C1	Clo1313_1500	408	17	17	0.485	57	57	57	-	tyrosyl-tRNA synthetase [Clostridium thermocellum LQ8, DSM 1313]	1
Wt_C1	Clo1313_1501	359	6	7	0.201	14	15	14.23	-	tRNA (5-methylaminomethyl-2-thiouridylate)-methyltransferase [Clostridium thermocellum LQ8, DSM 1313]	3
Wt_C1	Clo1313_1502	149	11	11	0.658	80	80	80	-	FeS cluster assembly scaffold protein NifU [Clostridium thermocellum LQ8, DSM 1313]	1
Wt_C1	Clo1313_1503	394	22	23	0.617	163	170	166.11	-	cysteine desulfurase NifS [Clostridium thermocellum LQ8, DSM 1313]	2
Wt_C1	Clo1313_1508	136	5	6	0.412	14	15	14.54	-	Nucleoside-diphosphate kinase [Clostridium thermocellum LQ8, DSM 1313]	2
Wt_C1	Clo1313_1510	694	39	43	0.615	438	453	450.5	-	hydroxymethylbutenyl pyrophosphate reductase [Clostridium thermocellum LQ8, DSM 1313]	10
Wt_C1	Clo1313_1511	203	3	3	0.197	6	6	6	-	1-acyl-sn-glycerol-3-phosphate acyltransferase [Clostridium thermocellum LQ8, DSM 1313]	1
Wt_C1	Clo1313_1512	227	8	9	0.41	16	17	16.04	-	cytidylate kinase [Clostridium thermocellum LQ8, DSM 1313]	6
Wt_C1	Clo1313_1513	118	9	10	0.746	35	38	37.76	-	chorismate mutase [Clostridium thermocellum LQ8, DSM 1313]	2
Wt_C1	Clo1313_1518	299	7	7	0.241	19	19	19	-	transcriptional regulator, RpiR family [Clostridium thermocellum LQ8, DSM 1313]	1
Wt_C1	Clo1313_1523	465	65	66	0.905	870	872	871.49	-	Conserved carboxylase region [Clostridium thermocellum LQ8, DSM 1313]	4
Wt_C1	Clo1313_1524	132	12	13	0.947	156	157	156.47	-	biotin/lipoyl attachment domain-containing protein [Clostridium thermocellum LQ8, DSM 1313]	3
Wt_C1	Clo1313_1525	56	3	3	0.679	10	10	10	-	sodium pump decarboxylase gamma subunit [Clostridium thermocellum LQ8, DSM 1313]	1
Wt_C1	Clo1313_1526	516	46	46	0.742	1027	1027	1027	-	carboxyl transferase [Clostridium thermocellum LQ8, DSM 1313]	1
Wt_C1	Clo1313_1528	188	3	3	0.112	7	7	7	-	rRNA methylase [Clostridium thermocellum LQ8, DSM 1313]	1
Wt_C1	Clo1313_1529	289	10	10	0.467	27	27	27	-	agmatinase [Clostridium thermocellum LQ8, DSM 1313]	1
Wt_C1	Clo1313_1530	275	19	19	0.695	187	187	187	-	spermidine synthase [Clostridium thermocellum LQ8, DSM 1313]	1
Wt_C1	Clo1313_1535	198	3	3	0.247	15	15	15	-	chromosome segregation and condensation protein, ScpB [Clostridium thermocellum LQ8, DSM 1313]	1
Wt_C1	Clo1313_1537	341	16	16	0.522	75	75	75	-	tryptophanyl-tRNA synthetase [Clostridium thermocellum LQ8, DSM 1313]	1
Wt_C1	Clo1313_1539	877	3	5	0.038	3	11	3.02	-	CBS domain containing protein [Clostridium thermocellum LQ8, DSM 1313]	6
Wt_C1	Clo1313_1540	437	5	6	0.096	12	14	12.28	-	diaminopimelate decarboxylase [Clostridium thermocellum LQ8, DSM 1313]	2
Wt_C1	Clo1313_1542	497	35	36	0.7	385	386	385.7	-	IMP dehydrogenase [Clostridium thermocellum LQ8, DSM 1313]	3
Wt_C1	Clo1313_1545	433	14	17	0.492	45	48	46.42	-	pyrimidine-nucleoside phosphorylase [Clostridium thermocellum LQ8, DSM 1313]	5
Wt_C1	Clo1313_1546	388	12	13	0.49	29	31	29.14	-	phosphopentomutase [Clostridium thermocellum LQ8, DSM 1313]	4
Wt_C1	Clo1313_1547	294	7	7	0.279	11	11	11	-	tyrosine recombinase XerD [Clostridium thermocellum LQ8, DSM 1313]	1
Wt_C1	Clo1313_1549	182	6	6	0.418	23	23	23	-	NUDIX hydrolase [Clostridium thermocellum LQ8, DSM 1313]	1
Wt_C1	Clo1313_1551	271	11	12	0.528	24	25	24.86	-	pyrroline-5-carboxylate reductase [Clostridium thermocellum LQ8, DSM 1313]	2
Wt_C1	Clo1313_1555	436	2	3	0.076	2	6	2	-	germination protein, Ger(x)C family [Clostridium thermocellum LQ8, DSM 1313]	4
Wt_C1	Clo1313_1559	322	7	7	0.28	58	58	58	-	HflK protein [Clostridium thermocellum LQ8, DSM 1313]	1
Wt_C1	Clo1313_1567	199	4	4	0.271	13	13	13	-	hypothetical protein [Clostridium thermocellum LQ8, DSM 1313]	1
Wt_C1	Clo1313_1569	368	17	18	0.516	65	67	65.8	-	type IV pilus assembly protein PilM [Clostridium thermocellum LQ8, DSM 1313]	2
Wt_C1	Clo1313_1571	458	23	24	0.544	82	83	82.06	-	biotin and thiamin synthesis associated [Clostridium thermocellum LQ8, DSM 1313]	3
Wt_C1	Clo1313_1578	546	34	34	0.678	175	175	175	-	glutamyl-tRNA synthetase [Clostridium thermocellum LQ8, DSM 1313]	1
Wt_C1	Clo1313_1580	696	36	37	0.504	198	200	199.4	-	anaerobic ribonucleoside-triphosphate reductase [Clostridium thermocellum LQ8, DSM 1313]	3
Wt_C1	Clo1313_1581	804	16	17	0.274	39	40	39.44	-	homocysteine S-methyltransferase [Clostridium thermocellum LQ8, DSM 1313]	3
Wt_C1	Clo1313_1582	214	3	3	0.35	7	7	7	-	Vitamin B12 dependent methionine synthase activation region [Clostridium thermocellum LQ8, DSM 1313]	1
Wt_C1	Clo1313_1588	400	4	5	0.158	7	13	7.06	-	glycoside hydrolase family 13 domain protein [Clostridium thermocellum LQ8, DSM 1313]	6
Wt_C1	Clo1313_1589	1559	17	18	0.16	30	31	30.09	-	FHA domain containing protein [Clostridium thermocellum LQ8, DSM 1313]	3
Wt_C1	Clo1313_1590	100	10	10	0.68	77	77	77	-	hypothetical protein [Clostridium thermocellum LQ8, DSM 1313]	1
Wt_C1	Clo1313_1597	294	1	2	0.102	1	10	1.02	-	hypothetical protein [Clostridium thermocellum LQ8, DSM 1313]	5
Wt_C1	Clo1313_1599	481	21	21	0.557	63	63	63	-	type II secretion system protein E [Clostridium thermocellum LQ8, DSM 1313]	1
Wt_C1	Clo1313_1601	291	11	14	0.454	26	35	29.02	-	hypothetical protein [Clostridium thermocellum LQ8, DSM 1313]	7
Wt_C1	Clo1313_1602	470	14	14	0.336	47	47	47	-	hypothetical protein [Clostridium thermocellum LQ8, DSM 1313]	1
Wt_C1	Clo1313_1603	710	6	8	0.124	10	16	10.06	-	glycoside hydrolase family 9 [Clostridium thermocellum LQ8, DSM 1313]	7
Wt_C1	Clo1313_1606	268	21	22	0.735	98	101	98.45	-	methylthioadenosine phosphorylase [Clostridium thermocellum LQ8, DSM 1313]	4
Wt_C1	Clo1313_1607	342	16	17	0.596	68	69	68.89	-	translation initiation factor, aIF-2BI family [Clostridium thermocellum LQ8, DSM 1313]	2
Wt_C1	Clo1313_1608	130	2	3	0.269	8	9	8.01	-	iron (metal) dependent repressor, DtxR family [Clostridium thermocellum LQ8, DSM 1313]	2
Wt_C1	Clo1313_1609	73	3	4	0.356	9	10	9.18	-	FeoA family protein [Clostridium thermocellum LQ8, DSM 1313]	2
Wt_C1	Clo1313_1610	721	10	11	0.201	32	33	32.02	-	ferrous iron transport protein B [Clostridium thermocellum LQ8, DSM 1313]	4
Wt_C1	Clo1313_1612	432	7	7	0.181	16	16	16	-	AAA ATPase central domain protein [Clostridium thermocellum LQ8, DSM 1313]	1
Wt_C1	Clo1313_1613	143	8	9	0.664	109	110	109.95	-	amino acid-binding ACT domain protein [Clostridium thermocellum LQ8, DSM 1313]	2
Wt_C1	Clo1313_1614	433	34	34	0.686	151	151	151	-	Phenylacetate--CoA ligase [Clostridium thermocellum LQ8, DSM 1313]	1
Wt_C1	Clo1313_1615	191	19	20	0.817	226	232	229.32	-	indolepyruvate ferredoxin oxidoreductase, beta subunit [Clostridium thermocellum LQ8, DSM 1313]	2
Wt_C1	Clo1313_1616	578	39	40	0.637	309	315	314.05	-	indolepyruvate ferredoxin oxidoreductase, alpha subunit [Clostridium thermocellum LQ8, DSM 1313]	4
Wt_C1	Clo1313_1617	503	9	10	0.173	35	42	36.38	-	SSS sodium solute transporter superfamily [Clostridium thermocellum LQ8, DSM 1313]	4
Wt_C1	Clo1313_1618	541	9	9	0.211	41	41	41	-	RNA-metabolising metallo-beta-lactamase [Clostridium thermocellum LQ8, DSM 1313]	1
Wt_C1	Clo1313_1619	355	7	8	0.217	10	11	10.59	-	histidinol-phosphate aminotransferase [Clostridium thermocellum LQ8, DSM 1313]	2
Wt_C1	Clo1313_1620	325	9	9	0.446	72	72	72	-	peptidase M42 family protein [Clostridium thermocellum LQ8, DSM 1313]	1
Wt_C1	Clo1313_1621	349	9	9	0.266	25	25	25	-	Cellulase [Clostridium thermocellum LQ8, DSM 1313]	1
Wt_C1	Clo1313_1622	349	12	13	0.47	82	84	83.64	-	peptidase M42 family protein [Clostridium thermocellum LQ8, DSM 1313]	3
Wt_C1	Clo1313_1624	370	7	7	0.186	25	25	25	-	NLP/P60 protein [Clostridium thermocellum LQ8, DSM 1313]	1
Wt_C1	Clo1313_1627	432	3	4	0.12	11	12	11.14	-	thiamine biosynthesis protein ThiC [Clostridium thermocellum LQ8, DSM 1313]	3
Wt_C1	Clo1313_1628	356	3	4	0.135	7	8	7.02	-	thiamine-phosphate pyrophosphorylase [Clostridium thermocellum LQ8, DSM 1313]	4
Wt_C1	Clo1313_1630	369	4	5	0.165	5	7	5.91	-	thiazole biosynthesis protein ThiH [Clostridium thermocellum LQ8, DSM 1313]	2
Wt_C1	Clo1313_1631	255	8	9	0.38	11	19	15.4	-	thiazole biosynthesis family protein [Clostridium thermocellum LQ8, DSM 1313]	3
Wt_C1	Clo1313_1633	207	4	4	0.217	9	9	9	-	ribosome biogenesis GTP-binding protein YsxC [Clostridium thermocellum LQ8, DSM 1313]	1
Wt_C1	Clo1313_1637	347	9	11	0.47	20	26	23.84	-	copper amine oxidase-like domain-containing protein [Clostridium thermocellum LQ8, DSM 1313]	3
Wt_C1	Clo1313_1647	614	5	5	0.09	7	7	7	-	hypothetical protein [Clostridium thermocellum LQ8, DSM 1313]	1
Wt_C1	Clo1313_1654	394	3	3	0.099	6	6	6	-	response regulator receiver protein [Clostridium thermocellum LQ8, DSM 1313]	1
Wt_C1	Clo1313_1656	588	11	11	0.228	19	19	19	-	Fibronectin-binding A domain protein [Clostridium thermocellum LQ8, DSM 1313]	1
Wt_C1	Clo1313_1657	397	30	32	0.758	161	168	164.29	-	aminotransferase class I and II [Clostridium thermocellum LQ8, DSM 1313]	8
Wt_C1	Clo1313_1658	173	6	7	0.393	19	21	19.69	-	nitroreductase [Clostridium thermocellum LQ8, DSM 1313]	4
Wt_C1	Clo1313_1659	736	7	7	0.133	13	13	13	-	glycoside hydrolase family 9 [Clostridium thermocellum LQ8, DSM 1313]	1
Wt_C1	Clo1313_1663	703	16	17	0.304	91	96	93.66	-	serine/threonine protein kinase with PASTA sensor(s) [Clostridium thermocellum LQ8, DSM 1313]	2
Wt_C1	Clo1313_1664	245	6	7	0.322	16	17	16.7	-	protein serine/threonine phosphatase [Clostridium thermocellum LQ8, DSM 1313]	2
Wt_C1	Clo1313_1665	349	5	6	0.221	16	17	16.7	-	radical SAM enzyme, Cfr family [Clostridium thermocellum LQ8, DSM 1313]	2
Wt_C1	Clo1313_1666	455	10	11	0.336	18	19	18.34	-	sun protein [Clostridium thermocellum LQ8, DSM 1313]	4
Wt_C1	Clo1313_1667	227	3	5	0.172	5	8	5.72	-	peptidase membrane zinc metallopeptidase [Clostridium thermocellum LQ8, DSM 1313]	3
Wt_C1	Clo1313_1669	325	15	17	0.563	71	74	71.68	-	methionyl-tRNA formyltransferase [Clostridium thermocellum LQ8, DSM 1313]	5
Wt_C1	Clo1313_1670	170	6	6	0.406	64	64	64	-	peptide deformylase [Clostridium thermocellum LQ8, DSM 1313]	1
Wt_C1	Clo1313_1673	318	6	7	0.286	38	43	38.11	-	Polyprenyl synthetase [Clostridium thermocellum LQ8, DSM 1313]	2
Wt_C1	Clo1313_1677	591	12	15	0.252	57	62	59.56	-	FAD-dependent pyridine nucleotide-disulfide oxidoreductase [Clostridium thermocellum LQ8, DSM 1313]	9
Wt_C1	Clo1313_1678	238	4	4	0.202	22	22	22	-	single-strand binding protein/Primosomal replication protein n [Clostridium thermocellum LQ8, DSM 1313]	1
Wt_C1	Clo1313_1682	413	20	20	0.504	160	160	160	-	PpiC-type peptidyl-prolyl cis-trans isomerase [Clostridium thermocellum LQ8, DSM 1313]	1
Wt_C1	Clo1313_1683	1256	18	19	0.176	30	31	30.05	-	phosphoribosylformylglycinamidine synthase [Clostridium thermocellum LQ8, DSM 1313]	4
Wt_C1	Clo1313_1685	183	9	10	0.76	118	119	118.31	-	Cupin 2 conserved barrel domain protein [Clostridium thermocellum LQ8, DSM 1313]	4
Wt_C1	Clo1313_1686	554	37	39	0.57	304	311	310.84	-	AMP-dependent synthetase and ligase [Clostridium thermocellum LQ8, DSM 1313]	5
Wt_C1	Clo1313_1687	634	22	22	0.364	88	88	88	-	Heat shock protein Hsp90-like protein [Clostridium thermocellum LQ8, DSM 1313]	1
Wt_C1	Clo1313_1690	318	4	4	0.176	8	8	8	-	periplasmic solute binding protein [Clostridium thermocellum LQ8, DSM 1313]	1
Wt_C1	Clo1313_1694	739	5	6	0.091	5	6	5.71	-	glycoside hydrolase family 9 [Clostridium thermocellum LQ8, DSM 1313]	2
Wt_C1	Clo1313_1696	397	6	6	0.191	20	20	20	-	peptidase M24 [Clostridium thermocellum LQ8, DSM 1313]	1
Wt_C1	Clo1313_1698	227	6	6	0.366	12	12	12	-	ABC transporter related protein [Clostridium thermocellum LQ8, DSM 1313]	1
Wt_C1	Clo1313_1701	563	7	9	0.243	14	20	16.42	-	glycoside hydrolase family 5 [Clostridium thermocellum LQ8, DSM 1313]	3
Wt_C1	Clo1313_1703	727	1	2	0.015	1	8	1.13	-	ABC-type bacteriocin transporter [Clostridium thermocellum LQ8, DSM 1313]	5
Wt_C1	Clo1313_1712	369	3	4	0.098	31	32	31.82	-	sodium ion-translocating decarboxylase, beta subunit [Clostridium thermocellum LQ8, DSM 1313]	3
Wt_C1	Clo1313_1716	238	5	6	0.277	23	24	23.92	-	pyruvate formate-lyase activating enzyme [Clostridium thermocellum LQ8, DSM 1313]	3
Wt_C1	Clo1313_1717	742	56	57	0.651	569	572	571.98	-	formate acetyltransferase [Clostridium thermocellum LQ8, DSM 1313]	2
Wt_C1	Clo1313_1718	411	3	4	0.092	3	6	3.9	-	Capsule synthesis protein, CapA [Clostridium thermocellum LQ8, DSM 1313]	2
Wt_C1	Clo1313_1719	183	2	3	0.131	2	8	2.01	-	2'-5' RNA ligase [Clostridium thermocellum LQ8, DSM 1313]	13
Wt_C1	Clo1313_1724	542	12	13	0.225	30	31	30.17	-	protein of unknown function DUF342 [Clostridium thermocellum LQ8, DSM 1313]	3
Wt_C1	Clo1313_1727	161	2	3	0.261	6	8	6.41	-	CheD [Clostridium thermocellum LQ8, DSM 1313]	2
Wt_C1	Clo1313_1728	206	3	3	0.218	12	12	12	-	CheC, inhibitor of MCP methylation [Clostridium thermocellum LQ8, DSM 1313]	1
Wt_C1	Clo1313_1729	154	6	7	0.403	13	16	15.17	-	CheW protein [Clostridium thermocellum LQ8, DSM 1313]	3
Wt_C1	Clo1313_1730	692	23	23	0.354	90	90	90	-	CheA signal transduction histidine kinase [Clostridium thermocellum LQ8, DSM 1313]	1
Wt_C1	Clo1313_1731	354	8	8	0.229	15	15	15	-	response regulator receiver modulated CheB methylesterase [Clostridium thermocellum LQ8, DSM 1313]	1
Wt_C1	Clo1313_1734	403	6	7	0.216	11	12	11.73	-	flagellar biosynthetic protein FlhF [Clostridium thermocellum LQ8, DSM 1313]	2
Wt_C1	Clo1313_1735	676	5	6	0.12	15	18	15.9	-	flagellar biosynthesis protein FlhA [Clostridium thermocellum LQ8, DSM 1313]	2
Wt_C1	Clo1313_1741	120	4	6	0.433	24	26	24.56	-	response regulator receiver protein [Clostridium thermocellum LQ8, DSM 1313]	7
Wt_C1	Clo1313_1742	406	13	13	0.35	38	38	38	-	CheC, inhibitor of MCP methylation / FliN fusion protein [Clostridium thermocellum LQ8, DSM 1313]	1
Wt_C1	Clo1313_1743	328	4	6	0.216	7	19	7.46	-	flagellar motor switch protein FliM [Clostridium thermocellum LQ8, DSM 1313]	4
Wt_C1	Clo1313_1746	440	10	10	0.343	26	26	26	-	flagellar hook-basal body protein [Clostridium thermocellum LQ8, DSM 1313]	1
Wt_C1	Clo1313_1752	437	2	3	0.078	5	10	5.08	-	ATPase, FliI/YscN family [Clostridium thermocellum LQ8, DSM 1313]	3
Wt_C1	Clo1313_1754	340	5	7	0.162	9	22	9.99	-	flagellar motor switch protein FliG [Clostridium thermocellum LQ8, DSM 1313]	4
Wt_C1	Clo1313_1755	517	8	10	0.329	15	29	17.46	-	flagellar M-ring protein FliF [Clostridium thermocellum LQ8, DSM 1313]	13
Wt_C1	Clo1313_1759	436	11	11	0.342	28	28	28	-	gid protein [Clostridium thermocellum LQ8, DSM 1313]	1
Wt_C1	Clo1313_1760	702	16	16	0.296	42	42	42	-	DNA topoisomerase I [Clostridium thermocellum LQ8, DSM 1313]	1
Wt_C1	Clo1313_1762	251	6	6	0.307	10	10	10	-	exodeoxyribonuclease III Xth [Clostridium thermocellum LQ8, DSM 1313]	1
Wt_C1	Clo1313_1764	138	7	7	0.435	26	26	26	-	protein of unknown function UPF0047 [Clostridium thermocellum LQ8, DSM 1313]	1
Wt_C1	Clo1313_1768	263	8	8	0.422	14	14	14	-	cellulosome anchoring protein cohesin region [Clostridium thermocellum LQ8, DSM 1313]	1
Wt_C1	Clo1313_1769	623	8	9	0.172	19	24	19.05	-	protein of unknown function DUF115 [Clostridium thermocellum LQ8, DSM 1313]	3
Wt_C1	Clo1313_1770	151	4	4	0.305	14	14	14	-	ATP-cone domain protein [Clostridium thermocellum LQ8, DSM 1313]	1
Wt_C1	Clo1313_1775	364	22	23	0.643	126	127	126.78	-	cell division protein FtsZ [Clostridium thermocellum LQ8, DSM 1313]	2
Wt_C1	Clo1313_1776	413	12	13	0.334	22	23	22.07	-	cell division protein FtsA [Clostridium thermocellum LQ8, DSM 1313]	4
Wt_C1	Clo1313_1780	467	4	5	0.109	11	12	11.42	-	domain of unknown function DUF1727 [Clostridium thermocellum LQ8, DSM 1313]	2
Wt_C1	Clo1313_1781	248	6	6	0.302	33	33	33	-	CobB/CobQ domain protein glutamine amidotransferase [Clostridium thermocellum LQ8, DSM 1313]	1
Wt_C1	Clo1313_1785	1056	5	8	0.114	6	10	6.28	-	Tetratricopeptide TPR_1 repeat-containing protein [Clostridium thermocellum LQ8, DSM 1313]	4
Wt_C1	Clo1313_1786	409	2	2	0.044	8	8	8	-	Dockerin type 1 [Clostridium thermocellum LQ8, DSM 1313]	1
Wt_C1	Clo1313_1788	789	4	5	0.066	5	6	5.03	-	glycoside hydrolase family 9 [Clostridium thermocellum LQ8, DSM 1313]	3
Wt_C1	Clo1313_1790	81	15	15	0.975	266	266	266	-	hypothetical protein [Clostridium thermocellum LQ8, DSM 1313]	1
Wt_C1	Clo1313_1791	566	54	58	0.862	1596	1631	1630.12	-	hydrogenase, Fe-only [Clostridium thermocellum LQ8, DSM 1313]	6
Wt_C1	Clo1313_1792	624	65	66	0.792	2344	2346	2345.96	-	NADH dehydrogenase (quinone) [Clostridium thermocellum LQ8, DSM 1313]	2
Wt_C1	Clo1313_1793	165	28	29	0.855	450	453	452.98	-	NADH dehydrogenase (ubiquinone) 24 kDa subunit [Clostridium thermocellum LQ8, DSM 1313]	2
Wt_C1	Clo1313_1794	389	16	16	0.491	66	66	66	-	Stage II sporulation protein E [Clostridium thermocellum LQ8, DSM 1313]	1
Wt_C1	Clo1313_1795	556	41	44	0.674	359	364	363.58	-	putative PAS/PAC sensor protein [Clostridium thermocellum LQ8, DSM 1313]	7
Wt_C1	Clo1313_1796	81	11	11	0.951	206	206	206	-	hypothetical protein [Clostridium thermocellum LQ8, DSM 1313]	1
Wt_C1	Clo1313_1797	249	35	36	0.859	1972	2005	2004.93	-	aminoglycoside phosphotransferase [Clostridium thermocellum LQ8, DSM 1313]	2
Wt_C1	Clo1313_1798	873	180	185	0.922	8851	8901	8900.85	-	iron-containing alcohol dehydrogenase [Clostridium thermocellum LQ8, DSM 1313]	12
Wt_C1	Clo1313_1799	227	22	22	0.78	417	417	417	-	CoA-binding domain protein [Clostridium thermocellum LQ8, DSM 1313]	1
Wt_C1	Clo1313_1802	419	6	6	0.193	7	7	7	-	peptidase M16 domain protein [Clostridium thermocellum LQ8, DSM 1313]	1
Wt_C1	Clo1313_1803	700	38	39	0.51	221	223	222.66	-	polyribonucleotide nucleotidyltransferase [Clostridium thermocellum LQ8, DSM 1313]	2
Wt_C1	Clo1313_1804	87	5	5	0.54	113	113	113	-	ribosomal protein S15 [Clostridium thermocellum LQ8, DSM 1313]	1
Wt_C1	Clo1313_1809	895	26	35	0.432	88	109	107.76	-	glycoside hydrolase family 9 [Clostridium thermocellum LQ8, DSM 1313]	7
Wt_C1	Clo1313_1810	344	13	14	0.407	31	34	32.55	-	hypothetical protein [Clostridium thermocellum LQ8, DSM 1313]	5
Wt_C1	Clo1313_1811	452	24	24	0.591	72	72	72	-	protein of unknown function DUF711 [Clostridium thermocellum LQ8, DSM 1313]	1
Wt_C1	Clo1313_1813	862	9	11	0.125	22	24	22.18	-	diguanylate cyclase/phosphodiesterase with PAS/PAC sensor(s) [Clostridium thermocellum LQ8, DSM 1313]	3
Wt_C1	Clo1313_1816	526	6	6	0.148	9	9	9	-	glycoside hydrolase family 5 [Clostridium thermocellum LQ8, DSM 1313]	1
Wt_C1	Clo1313_1819	732	52	54	0.705	274	279	276.59	-	copper amine oxidase-like domain-containing protein [Clostridium thermocellum LQ8, DSM 1313]	5
Wt_C1	Clo1313_1820	755	28	28	0.423	129	129	129	-	methyl-accepting chemotaxis sensory transducer [Clostridium thermocellum LQ8, DSM 1313]	1
Wt_C1	Clo1313_1821	342	7	8	0.322	15	16	15.75	-	hypothetical protein [Clostridium thermocellum LQ8, DSM 1313]	2
Wt_C1	Clo1313_1823	106	2	2	0.226	7	7	7	-	protein of unknown function DUF74 [Clostridium thermocellum LQ8, DSM 1313]	1
Wt_C1	Clo1313_1824	586	5	7	0.101	11	17	11.61	-	ABC transporter transmembrane region [Clostridium thermocellum LQ8, DSM 1313]	5
Wt_C1	Clo1313_1825	574	2	4	0.094	6	13	6.44	-	ABC transporter related protein [Clostridium thermocellum LQ8, DSM 1313]	3
Wt_C1	Clo1313_1826	141	5	5	0.362	18	18	18	-	RbsD or FucU transport [Clostridium thermocellum LQ8, DSM 1313]	1
Wt_C1	Clo1313_1827	389	17	17	0.491	63	63	63	-	iron-containing alcohol dehydrogenase [Clostridium thermocellum LQ8, DSM 1313]	1
Wt_C1	Clo1313_1828	321	15	15	0.598	93	93	93	-	periplasmic binding protein/LacI transcriptional regulator [Clostridium thermocellum LQ8, DSM 1313]	1
Wt_C1	Clo1313_1833	344	10	10	0.299	21	21	21	-	Alcohol dehydrogenase GroES domain protein [Clostridium thermocellum LQ8, DSM 1313]	1
Wt_C1	Clo1313_1846	511	42	42	0.777	312	312	312	-	GMP synthase, large subunit [Clostridium thermocellum LQ8, DSM 1313]	1
Wt_C1	Clo1313_1847	444	28	29	0.709	171	175	174.78	-	Glu/Leu/Phe/Val dehydrogenase [Clostridium thermocellum LQ8, DSM 1313]	2
Wt_C1	Clo1313_1848	281	17	17	0.619	95	95	95	-	oxidoreductase FAD/NAD(P)-binding domain protein [Clostridium thermocellum LQ8, DSM 1313]	1
Wt_C1	Clo1313_1849	464	18	18	0.418	59	59	59	-	glutamate synthase (NADPH), homotetrameric [Clostridium thermocellum LQ8, DSM 1313]	1
Wt_C1	Clo1313_1851	313	4	4	0.112	8	8	8	-	conserved hypothetical protein [Clostridium thermocellum LQ8, DSM 1313]	1
Wt_C1	Clo1313_1852	407	11	11	0.327	62	62	62	-	protein of unknown function DUF111 [Clostridium thermocellum LQ8, DSM 1313]	1
Wt_C1	Clo1313_1853	248	3	4	0.137	7	10	7.4	-	1-(5-phosphoribosyl)-5-amino-4-imidazole- carboxylate (AIR) carboxylase [Clostridium thermocellum LQ8, DSM 1313]	4
Wt_C1	Clo1313_1856	375	6	6	0.203	24	24	24	-	Peptide chain release factor 2 [Clostridium thermocellum LQ8, DSM 1313]	1
Wt_C1	Clo1313_1858	390	8	9	0.354	21	22	21.35	-	aminotransferase class I and II [Clostridium thermocellum LQ8, DSM 1313]	4
Wt_C1	Clo1313_1859	159	6	6	0.453	11	11	11	-	transcriptional regulator, AsnC family [Clostridium thermocellum LQ8, DSM 1313]	1
Wt_C1	Clo1313_1861	188	13	14	0.665	42	44	44	-	hypothetical protein [Clostridium thermocellum LQ8, DSM 1313]	2
Wt_C1	Clo1313_1862	109	7	9	0.761	161	189	188.6	-	thioredoxin [Clostridium thermocellum LQ8, DSM 1313]	3
Wt_C1	Clo1313_1867	855	45	46	0.563	266	267	266.92	-	alpha-glucan phosphorylase [Clostridium thermocellum LQ8, DSM 1313]	2
Wt_C1	Clo1313_1873	463	11	12	0.298	22	23	22.29	-	PpiC-type peptidyl-prolyl cis-trans isomerase [Clostridium thermocellum LQ8, DSM 1313]	2
Wt_C1	Clo1313_1874	188	2	3	0.133	4	10	4.09	-	signal peptidase I [Clostridium thermocellum LQ8, DSM 1313]	4
Wt_C1	Clo1313_1875	309	42	43	0.913	1325	1326	1325.93	-	fructose-1,6-bisphosphate aldolase, class II [Clostridium thermocellum LQ8, DSM 1313]	3
Wt_C1	Clo1313_1876	415	81	82	0.904	2335	2336	2335.99	-	phosphofructokinase [Clostridium thermocellum LQ8, DSM 1313]	2
Wt_C1	Clo1313_1878	318	23	26	0.588	305	312	311.41	-	L-lactate dehydrogenase [Clostridium thermocellum LQ8, DSM 1313]	8
Wt_C1	Clo1313_1879	390	65	67	0.903	2247	2268	2264.63	-	malic protein NAD-binding protein [Clostridium thermocellum LQ8, DSM 1313]	10
Wt_C1	Clo1313_1881	582	61	63	0.911	1076	1096	1093.33	-	hydrogenase, Fe-only [Clostridium thermocellum LQ8, DSM 1313]	5
Wt_C1	Clo1313_1882	597	53	53	0.742	920	920	920	-	NADH dehydrogenase (quinone) [Clostridium thermocellum LQ8, DSM 1313]	1
Wt_C1	Clo1313_1883	122	18	19	0.869	183	189	185.68	-	ferredoxin [Clostridium thermocellum LQ8, DSM 1313]	2
Wt_C1	Clo1313_1884	188	4	5	0.324	11	12	11	-	ATP-binding region ATPase domain protein [Clostridium thermocellum LQ8, DSM 1313]	2
Wt_C1	Clo1313_1885	165	9	9	0.448	100	100	100	-	NADH-quinone oxidoreductase, E subunit [Clostridium thermocellum LQ8, DSM 1313]	1
Wt_C1	Clo1313_1888	448	7	8	0.228	19	20	19.4	-	Fe-S cluster domain protein [Clostridium thermocellum LQ8, DSM 1313]	3
Wt_C1	Clo1313_1890	117	2	2	0.188	7	7	7	-	hypothetical protein [Clostridium thermocellum LQ8, DSM 1313]	1
Wt_C1	Clo1313_1891	557	31	31	0.58	109	109	109	-	TGS domain-containing protein [Clostridium thermocellum LQ8, DSM 1313]	1
Wt_C1	Clo1313_1892	145	4	5	0.345	11	13	11.1	-	hypothetical protein [Clostridium thermocellum LQ8, DSM 1313]	3
Wt_C1	Clo1313_1896	533	16	18	0.39	54	58	55.58	-	peptide chain release factor 3 [Clostridium thermocellum LQ8, DSM 1313]	4
Wt_C1	Clo1313_1897	857	3	4	0.055	7	10	7.35	-	conserved repeat domain protein [Clostridium thermocellum LQ8, DSM 1313]	5
Wt_C1	Clo1313_1901	645	9	9	0.149	26	26	26	-	NAD+ synthetase [Clostridium thermocellum LQ8, DSM 1313]	1
Wt_C1	Clo1313_1902	884	45	47	0.5	196	198	196.51	-	valyl-tRNA synthetase [Clostridium thermocellum LQ8, DSM 1313]	8
Wt_C1	Clo1313_1905	321	1	2	0.053	1	18	1.03	-	Tetratricopeptide TPR_1 repeat-containing protein [Clostridium thermocellum LQ8, DSM 1313]	7
Wt_C1	Clo1313_1906	488	19	19	0.35	51	51	51	-	hypothetical protein [Clostridium thermocellum LQ8, DSM 1313]	1
Wt_C1	Clo1313_1907	214	7	8	0.561	23	24	23.79	-	class II aldolase/adducin family protein [Clostridium thermocellum LQ8, DSM 1313]	2
Wt_C1	Clo1313_1913	342	1	4	0.079	1	11	1.19	-	hypothetical protein [Clostridium thermocellum LQ8, DSM 1313]	8
Wt_C1	Clo1313_1914	803	28	31	0.468	121	130	126.5	-	ATPase AAA-2 domain protein [Clostridium thermocellum LQ8, DSM 1313]	8
Wt_C1	Clo1313_1916	942	34	34	0.432	110	110	110	-	excinuclease ABC, A subunit [Clostridium thermocellum LQ8, DSM 1313]	1
Wt_C1	Clo1313_1918	660	13	13	0.279	28	28	28	-	excinuclease ABC, B subunit [Clostridium thermocellum LQ8, DSM 1313]	1
Wt_C1	Clo1313_1921	727	17	18	0.319	54	55	54.71	-	DNA topoisomerase (ATP-hydrolyzing) [Clostridium thermocellum LQ8, DSM 1313]	2
Wt_C1	Clo1313_1922	661	15	15	0.23	34	34	34	-	DNA gyrase subunit B domain protein [Clostridium thermocellum LQ8, DSM 1313]	1
Wt_C1	Clo1313_1929	746	23	25	0.434	75	80	78.23	-	methyl-accepting chemotaxis sensory transducer [Clostridium thermocellum LQ8, DSM 1313]	4
Wt_C1	Clo1313_1930	491	2	5	0.065	7	12	7.84	-	hypothetical protein [Clostridium thermocellum LQ8, DSM 1313]	5
Wt_C1	Clo1313_1931	372	42	44	0.892	570	579	577.03	-	phosphoserine aminotransferase [Clostridium thermocellum LQ8, DSM 1313]	14
Wt_C1	Clo1313_1938	428	28	28	0.666	116	116	116	-	homoserine dehydrogenase [Clostridium thermocellum LQ8, DSM 1313]	1
Wt_C1	Clo1313_1941	1159	1	5	0.022	1	22	1.07	-	[Clostridium thermocellum LQ8, DSM 1313]	21
Wt_C1	Clo1313_1944	402	48	48	0.851	548	548	548	-	isocitrate dehydrogenase, NADP-dependent [Clostridium thermocellum LQ8, DSM 1313]	1
Wt_C1	Clo1313_1945	452	19	20	0.451	60	61	60.15	-	protein of unknown function DUF815 [Clostridium thermocellum LQ8, DSM 1313]	5
Wt_C1	Clo1313_1946	315	22	23	0.698	179	180	179.15	-	aldo/keto reductase [Clostridium thermocellum LQ8, DSM 1313]	2
Wt_C1	Clo1313_1947	480	14	17	0.4	41	49	43.26	-	glycogen/starch synthase, ADP-glucose type [Clostridium thermocellum LQ8, DSM 1313]	4
Wt_C1	Clo1313_1951	291	2	2	0.089	6	6	6	-	hypothetical protein [Clostridium thermocellum LQ8, DSM 1313]	1
Wt_C1	Clo1313_1953	319	11	11	0.448	41	41	41	-	D-isomer specific 2-hydroxyacid dehydrogenase NAD-binding protein [Clostridium thermocellum LQ8, DSM 1313]	1
Wt_C1	Clo1313_1954	811	67	67	0.698	500	500	500	-	glycosyltransferase 36 [Clostridium thermocellum LQ8, DSM 1313]	1
Wt_C1	Clo1313_1960	477	18	18	0.444	57	57	57	-	glycoside hydrolase family 8 [Clostridium thermocellum LQ8, DSM 1313]	1
Wt_C1	Clo1313_1963	495	10	11	0.301	30	33	30.5	-	methyl-accepting chemotaxis sensory transducer [Clostridium thermocellum LQ8, DSM 1313]	4
Wt_C1	Clo1313_1964	373	9	10	0.319	40	41	40.47	-	Alanine--glyoxylate transaminase [Clostridium thermocellum LQ8, DSM 1313]	2
Wt_C1	Clo1313_1967	431	22	24	0.589	124	127	126.73	-	gamma-glutamyl phosphate reductase [Clostridium thermocellum LQ8, DSM 1313]	4
Wt_C1	Clo1313_1968	217	5	5	0.286	13	13	13	-	HAD-superfamily hydrolase, subfamily IA, variant 1 [Clostridium thermocellum LQ8, DSM 1313]	1
Wt_C1	Clo1313_1969	707	10	11	0.174	35	36	35.4	-	peptidase S1 and S6 chymotrypsin/Hap [Clostridium thermocellum LQ8, DSM 1313]	3
Wt_C1	Clo1313_1971	469	3	5	0.119	6	13	6.15	-	Dockerin type 1 [Clostridium thermocellum LQ8, DSM 1313]	7
Wt_C1	Clo1313_1972	350	5	7	0.286	16	39	16.36	-	twitching motility protein [Clostridium thermocellum LQ8, DSM 1313]	16
Wt_C1	Clo1313_1976	329	9	9	0.313	30	30	30	-	ATPase associated with various cellular activities AAA_3 [Clostridium thermocellum LQ8, DSM 1313]	1
Wt_C1	Clo1313_1978	846	5	6	0.108	7	9	7.23	-	transglutaminase domain-containing protein [Clostridium thermocellum LQ8, DSM 1313]	2
Wt_C1	Clo1313_1979	396	10	10	0.356	29	29	29	-	protein of unknown function UPF0027 [Clostridium thermocellum LQ8, DSM 1313]	1
Wt_C1	Clo1313_1980	802	8	9	0.128	15	16	15.04	-	peptidase C11 clostripain [Clostridium thermocellum LQ8, DSM 1313]	6
Wt_C1	Clo1313_1985	707	7	9	0.158	17	20	18.05	-	cadmium-translocating P-type ATPase [Clostridium thermocellum LQ8, DSM 1313]	8
Wt_C1	Clo1313_1986	282	3	4	0.152	7	12	7.12	-	copper amine oxidase-like domain-containing protein [Clostridium thermocellum LQ8, DSM 1313]	2
Wt_C1	Clo1313_1992	376	10	13	0.38	40	45	41.2	-	aldo/keto reductase [Clostridium thermocellum LQ8, DSM 1313]	9
Wt_C1	Clo1313_1993	76	7	7	0.829	61	61	61	-	glutaredoxin-like protein, YruB-family [Clostridium thermocellum LQ8, DSM 1313]	1
Wt_C1	Clo1313_1994	843	29	30	0.41	87	89	88.4	-	AMP-dependent synthetase and ligase [Clostridium thermocellum LQ8, DSM 1313]	3
Wt_C1	Clo1313_1996	331	4	5	0.127	7	8	7.17	-	hypothetical protein [Clostridium thermocellum LQ8, DSM 1313]	2
Wt_C1	Clo1313_1998	568	4	5	0.099	4	13	4.47	-	hypothetical protein [Clostridium thermocellum LQ8, DSM 1313]	2
Wt_C1	Clo1313_2004	579	10	11	0.214	14	16	14.02	-	UvrD/REP helicase [Clostridium thermocellum LQ8, DSM 1313]	4
Wt_C1	Clo1313_2005	696	26	26	0.378	64	64	64	-	SMC domain protein [Clostridium thermocellum LQ8, DSM 1313]	1
Wt_C1	Clo1313_2006	509	5	7	0.155	21	27	21.97	-	ADP-ribosylation/Crystallin J1 [Clostridium thermocellum LQ8, DSM 1313]	4
Wt_C1	Clo1313_2015	448	40	41	0.728	470	471	470.98	-	Glucose-6-phosphate isomerase [Clostridium thermocellum LQ8, DSM 1313]	2
Wt_C1	Clo1313_2017	795	50	52	0.609	145	150	148.99	-	phenylalanyl-tRNA synthetase, beta subunit [Clostridium thermocellum LQ8, DSM 1313]	3
Wt_C1	Clo1313_2018	339	16	16	0.543	92	92	92	-	phenylalanyl-tRNA synthetase, alpha subunit [Clostridium thermocellum LQ8, DSM 1313]	1
Wt_C1	Clo1313_2020	448	18	19	0.455	116	117	116.74	-	beta-galactosidase [Clostridium thermocellum LQ8, DSM 1313]	2
Wt_C1	Clo1313_2024	102	2	3	0.186	7	8	7.1	-	glycosyl transferase family 2 [Clostridium thermocellum LQ8, DSM 1313]	3
Wt_C1	Clo1313_2027	743	3	6	0.081	3	8	3.07	-	UvrD/REP helicase [Clostridium thermocellum LQ8, DSM 1313]	13
Wt_C1	Clo1313_2031	440	16	16	0.452	92	92	92	-	glutamine synthetase, type I [Clostridium thermocellum LQ8, DSM 1313]	1
Wt_C1	Clo1313_2032	240	3	3	0.171	6	6	6	-	glutamate synthase alpha subunit domain protein [Clostridium thermocellum LQ8, DSM 1313]	1
Wt_C1	Clo1313_2038	697	8	11	0.171	22	31	23.02	-	glutamine synthetase catalytic region [Clostridium thermocellum LQ8, DSM 1313]	3
Wt_C1	Clo1313_2045	263	12	12	0.525	41	41	41	-	ribonuclease PH [Clostridium thermocellum LQ8, DSM 1313]	1
Wt_C1	Clo1313_2047	329	20	20	0.714	230	230	230	-	UDP-glucose 4-epimerase [Clostridium thermocellum LQ8, DSM 1313]	1
Wt_C1	Clo1313_2048	948	7	8	0.119	23	24	23.07	-	cell wall hydrolase/autolysin [Clostridium thermocellum LQ8, DSM 1313]	5
Wt_C1	Clo1313_2049	367	13	15	0.436	33	36	34.12	-	type IV pilus assembly protein PilM [Clostridium thermocellum LQ8, DSM 1313]	5
Wt_C1	Clo1313_2051	330	13	13	0.409	46	46	46	-	Holliday junction DNA helicase RuvB [Clostridium thermocellum LQ8, DSM 1313]	1
Wt_C1	Clo1313_2052	202	3	3	0.149	8	8	8	-	Holliday junction DNA helicase RuvA [Clostridium thermocellum LQ8, DSM 1313]	1
Wt_C1	Clo1313_2054	405	28	29	0.716	288	291	289.9	-	argininosuccinate synthase [Clostridium thermocellum LQ8, DSM 1313]	3
Wt_C1	Clo1313_2055	458	22	23	0.526	64	65	64.11	-	argininosuccinate lyase [Clostridium thermocellum LQ8, DSM 1313]	5
Wt_C1	Clo1313_2057	116	4	4	0.474	6	6	6	-	hypothetical protein [Clostridium thermocellum LQ8, DSM 1313]	1
Wt_C1	Clo1313_2058	378	8	8	0.243	34	34	34	-	polysaccharide deacetylase [Clostridium thermocellum LQ8, DSM 1313]	1
Wt_C1	Clo1313_2059	630	5	6	0.092	11	12	11.13	-	sulfatase [Clostridium thermocellum LQ8, DSM 1313]	2
Wt_C1	Clo1313_2069	96	4	5	0.563	19	24	22.96	-	protein of unknown function UPF0044 [Clostridium thermocellum LQ8, DSM 1313]	4
Wt_C1	Clo1313_2071	424	10	10	0.304	33	33	33	-	GTP-binding protein Obg/CgtA [Clostridium thermocellum LQ8, DSM 1313]	1
Wt_C1	Clo1313_2072	92	8	8	0.543	66	66	66	-	ribosomal protein L27 [Clostridium thermocellum LQ8, DSM 1313]	1
Wt_C1	Clo1313_2074	103	9	9	0.553	89	89	89	-	ribosomal protein L21 [Clostridium thermocellum LQ8, DSM 1313]	1
Wt_C1	Clo1313_2076	279	3	5	0.154	6	12	6.18	-	Protein of unknown function DUF2344 [Clostridium thermocellum LQ8, DSM 1313]	3
Wt_C1	Clo1313_2077	613	7	7	0.155	18	18	18	-	Radical SAM domain protein [Clostridium thermocellum LQ8, DSM 1313]	1
Wt_C1	Clo1313_2078	353	7	7	0.275	13	13	13	-	hypothetical protein [Clostridium thermocellum LQ8, DSM 1313]	1
Wt_C1	Clo1313_2083	434	3	4	0.083	5	8	5.07	-	RNA modification enzyme, MiaB family [Clostridium thermocellum LQ8, DSM 1313]	7
Wt_C1	Clo1313_2084	75	13	13	0.973	196	196	196	-	phosphoryl transfer system HPr [Clostridium thermocellum LQ8, DSM 1313]	1
Wt_C1	Clo1313_2086	757	5	6	0.116	7	9	7.58	-	ribonuclease R [Clostridium thermocellum LQ8, DSM 1313]	2
Wt_C1	Clo1313_2088	183	14	15	0.787	100	103	100.03	-	metal dependent phosphohydrolase [Clostridium thermocellum LQ8, DSM 1313]	6
Wt_C1	Clo1313_2090	433	52	53	0.889	2672	2689	2675.1	-	enolase [Clostridium thermocellum LQ8, DSM 1313]	2
Wt_C1	Clo1313_2092	511	45	46	0.777	480	486	485.59	-	phosphoglycerate mutase, 2,3-bisphosphoglycerate-independent [Clostridium thermocellum LQ8, DSM 1313]	3
Wt_C1	Clo1313_2093	251	26	27	0.873	744	747	746.34	-	triosephosphate isomerase [Clostridium thermocellum LQ8, DSM 1313]	6
Wt_C1	Clo1313_2094	397	50	50	0.811	2467	2467	2467	-	Phosphoglycerate kinase [Clostridium thermocellum LQ8, DSM 1313]	1
Wt_C1	Clo1313_2095	336	74	75	0.902	6537	6538	6538	-	glyceraldehyde-3-phosphate dehydrogenase, type I [Clostridium thermocellum LQ8, DSM 1313]	2
Wt_C1	Clo1313_2097	2754	7	10	0.051	8	12	9.02	-	Beta-ketoacyl synthase [Clostridium thermocellum LQ8, DSM 1313]	11
Wt_C1	Clo1313_2099	494	2	5	0.045	3	12	3.5	-	AMP-dependent synthetase and ligase [Clostridium thermocellum LQ8, DSM 1313]	3
Wt_C1	Clo1313_2104	164	7	7	0.5	14	14	14	-	RNA methyltransferase, TrmH family, group 2 [Clostridium thermocellum LQ8, DSM 1313]	1
Wt_C1	Clo1313_2114	88	3	3	0.364	12	12	12	-	Phosphotransferase system, phosphocarrier protein HPr [Clostridium thermocellum LQ8, DSM 1313]	1
Wt_C1	Clo1313_2116	659	17	17	0.303	43	43	43	-	glycogen debranching enzyme [Clostridium thermocellum LQ8, DSM 1313]	1
Wt_C1	Clo1313_2117	439	2	3	0.073	3	9	3.05	-	protein of unknown function UPF0052 and CofD [Clostridium thermocellum LQ8, DSM 1313]	4
Wt_C1	Clo1313_2119	304	8	8	0.263	10	10	10	-	UDP-N-acetylenolpyruvoylglucosamine reductase [Clostridium thermocellum LQ8, DSM 1313]	1
Wt_C1	Clo1313_2120	241	10	10	0.568	30	30	30	-	PHP domain protein [Clostridium thermocellum LQ8, DSM 1313]	1
Wt_C1	Clo1313_2121	318	6	8	0.208	13	15	13.29	-	HPr kinase [Clostridium thermocellum LQ8, DSM 1313]	6
Wt_C1	Clo1313_2123	213	4	6	0.192	8	10	8.09	-	type IV pilus assembly PilZ [Clostridium thermocellum LQ8, DSM 1313]	9
Wt_C1	Clo1313_2124	155	12	12	0.8	135	135	135	-	6,7-dimethyl-8-ribityllumazine synthase [Clostridium thermocellum LQ8, DSM 1313]	1
Wt_C1	Clo1313_2125	413	26	27	0.617	166	169	167.1	-	3,4-dihydroxy-2-butanone 4-phosphate synthase [Clostridium thermocellum LQ8, DSM 1313]	3
Wt_C1	Clo1313_2126	218	3	4	0.17	10	19	10.23	-	riboflavin synthase, alpha subunit [Clostridium thermocellum LQ8, DSM 1313]	5
Wt_C1	Clo1313_2127	368	11	12	0.329	35	36	35.22	-	riboflavin biosynthesis protein RibD [Clostridium thermocellum LQ8, DSM 1313]	2
Wt_C1	Clo1313_2130	389	24	25	0.694	161	167	164	-	iron-containing alcohol dehydrogenase [Clostridium thermocellum LQ8, DSM 1313]	2
Wt_C1	Clo1313_2131	260	11	11	0.481	42	42	42	-	hypothetical protein [Clostridium thermocellum LQ8, DSM 1313]	1
Wt_C1	Clo1313_2132	291	11	11	0.457	20	20	20	-	5,10-methylenetetrahydrofolate reductase [Clostridium thermocellum LQ8, DSM 1313]	1
Wt_C1	Clo1313_2137	94	5	5	0.479	13	13	13	-	cell division topological specificity factor MinE [Clostridium thermocellum LQ8, DSM 1313]	1
Wt_C1	Clo1313_2138	266	25	27	0.887	179	187	186.01	-	septum site-determining protein MinD [Clostridium thermocellum LQ8, DSM 1313]	5
Wt_C1	Clo1313_2139	227	4	4	0.194	8	8	8	-	septum site-determining protein MinC [Clostridium thermocellum LQ8, DSM 1313]	1
Wt_C1	Clo1313_2140	709	11	11	0.293	15	15	15	-	penicillin-binding protein 2 [Clostridium thermocellum LQ8, DSM 1313]	1
Wt_C1	Clo1313_2143	340	25	28	0.626	107	114	110.27	-	cell shape determining protein, MreB/Mrl family [Clostridium thermocellum LQ8, DSM 1313]	6
Wt_C1	Clo1313_2149	815	28	28	0.379	73	73	73	-	ATP-dependent protease La [Clostridium thermocellum LQ8, DSM 1313]	1
Wt_C1	Clo1313_2150	401	22	23	0.671	96	102	96.7	-	arginine biosynthesis bifunctional protein ArgJ [Clostridium thermocellum LQ8, DSM 1313]	13
Wt_C1	Clo1313_2151	143	5	5	0.566	28	28	28	-	CheW protein [Clostridium thermocellum LQ8, DSM 1313]	1
Wt_C1	Clo1313_2153	68	3	3	0.5	17	17	17	-	hypothetical protein [Clostridium thermocellum LQ8, DSM 1313]	1
Wt_C1	Clo1313_2161	938	5	5	0.098	6	6	6	-	Cellulose 1,4-beta-cellobiosidase [Clostridium thermocellum LQ8, DSM 1313]	1
Wt_C1	Clo1313_2162	464	36	36	0.69	258	258	258	-	asparaginyl-tRNA synthetase [Clostridium thermocellum LQ8, DSM 1313]	1
Wt_C1	Clo1313_2163	340	20	22	0.582	148	154	151.86	-	aspartate/ammonia ligase [Clostridium thermocellum LQ8, DSM 1313]	3
Wt_C1	Clo1313_2164	203	6	6	0.517	15	15	15	-	Peptidylprolyl isomerase [Clostridium thermocellum LQ8, DSM 1313]	1
Wt_C1	Clo1313_2165	241	3	3	0.191	7	7	7	-	Silent information regulator protein Sir2 [Clostridium thermocellum LQ8, DSM 1313]	1
Wt_C1	Clo1313_2169	111	19	19	0.892	414	414	414	-	Rubredoxin-type Fe(Cys)4 protein [Clostridium thermocellum LQ8, DSM 1313]	1
Wt_C1	Clo1313_2170	629	4	4	0.083	10	10	10	-	sulfatase [Clostridium thermocellum LQ8, DSM 1313]	1
Wt_C1	Clo1313_2173	486	5	6	0.099	9	17	9.01	-	type 3a cellulose-binding domain protein [Clostridium thermocellum LQ8, DSM 1313]	4
Wt_C1	Clo1313_2176	4626	3	7	0.018	5	9	5.11	-	S-layer domain-containing protein [Clostridium thermocellum LQ8, DSM 1313]	9
Wt_C1	Clo1313_2178	729	13	15	0.195	28	30	28.62	-	protein of unknown function DUF187 [Clostridium thermocellum LQ8, DSM 1313]	4
Wt_C1	Clo1313_2179	794	55	56	0.656	503	504	503.72	-	ribonucleoside-diphosphate reductase, adenosylcobalamin-dependent [Clostridium thermocellum LQ8, DSM 1313]	2
Wt_C1	Clo1313_2180	419	20	20	0.432	136	136	136	-	hypothetical protein [Clostridium thermocellum LQ8, DSM 1313]	1
Wt_C1	Clo1313_2186	900	3	6	0.072	4	10	4.4	-	hypothetical protein [Clostridium thermocellum LQ8, DSM 1313]	5
Wt_C1	Clo1313_2187	269	2	6	0.212	2	15	2.39	-	copper amine oxidase-like domain-containing protein [Clostridium thermocellum LQ8, DSM 1313]	11
Wt_C1	Clo1313_2190	400	12	13	0.443	58	59	58.85	-	small GTP-binding protein [Clostridium thermocellum LQ8, DSM 1313]	2
Wt_C1	Clo1313_2192	887	3	4	0.043	9	19	9.31	-	glycoside hydrolase family 9 [Clostridium thermocellum LQ8, DSM 1313]	2
Wt_C1	Clo1313_2193	623	1	3	0.035	1	6	1.05	-	methyl-accepting chemotaxis sensory transducer [Clostridium thermocellum LQ8, DSM 1313]	6
Wt_C1	Clo1313_2198	542	4	4	0.148	9	9	9	-	hybrid cluster protein [Clostridium thermocellum LQ8, DSM 1313]	1
Wt_C1	Clo1313_2201	888	4	5	0.066	4	7	4.16	-	small GTP-binding protein [Clostridium thermocellum LQ8, DSM 1313]	2
Wt_C1	Clo1313_2206	441	1	3	0.052	1	10	1.38	-	[Clostridium thermocellum LQ8, DSM 1313]	4
Wt_C1	Clo1313_2207	457	11	12	0.291	31	33	31.28	-	adenosylmethionine-8-amino-7-oxononanoate aminotransferase [Clostridium thermocellum LQ8, DSM 1313]	4
Wt_C1	Clo1313_2208	283	7	8	0.265	15	21	15.11	-	biotin biosynthesis protein BioC [Clostridium thermocellum LQ8, DSM 1313]	13
Wt_C1	Clo1313_2211	244	11	11	0.639	62	62	62	-	dethiobiotin synthase [Clostridium thermocellum LQ8, DSM 1313]	1
Wt_C1	Clo1313_2212	320	26	26	0.719	214	214	214	-	biotin synthase [Clostridium thermocellum LQ8, DSM 1313]	1
Wt_C1	Clo1313_2213	217	9	10	0.512	28	34	28.2	-	[Clostridium thermocellum LQ8, DSM 1313]	13
Wt_C1	Clo1313_2214	620	2	4	0.079	5	8	5.34	-	protein of unknown function DUF1538 [Clostridium thermocellum LQ8, DSM 1313]	3
Wt_C1	Clo1313_2215	159	20	20	0.679	317	317	317	-	Ferritin Dps family protein [Clostridium thermocellum LQ8, DSM 1313]	1
Wt_C1	Clo1313_2220	1689	8	9	0.085	8	9	8.03	-	[Clostridium thermocellum LQ8, DSM 1313]	2
Wt_C1	Clo1313_2228	150	11	11	0.567	42	42	42	-	alkyl hydroperoxide reductase/ Thiol specific antioxidant/ Mal allergen [Clostridium thermocellum LQ8, DSM 1313]	1
Wt_C1	Clo1313_2235	187	9	9	0.62	62	62	62	-	NADPH-dependent FMN reductase [Clostridium thermocellum LQ8, DSM 1313]	1
Wt_C1	Clo1313_2239	178	11	12	0.59	29	30	29.38	-	deoxycytidine triphosphate deaminase [Clostridium thermocellum LQ8, DSM 1313]	3
Wt_C1	Clo1313_2244	271	3	3	0.17	7	7	7	-	Cof-like hydrolase [Clostridium thermocellum LQ8, DSM 1313]	1
Wt_C1	Clo1313_2245	352	2	4	0.094	3	10	3.07	-	hypothetical protein [Clostridium thermocellum LQ8, DSM 1313]	8
Wt_C1	Clo1313_2246	236	2	2	0.072	6	6	6	-	transcriptional regulator [Clostridium thermocellum LQ8, DSM 1313]	1
Wt_C1	Clo1313_2247	407	29	31	0.673	328	334	333.66	-	beta-lactamase domain protein [Clostridium thermocellum LQ8, DSM 1313]	6
Wt_C1	Clo1313_2248	131	2	2	0.267	7	7	7	-	NUDIX hydrolase [Clostridium thermocellum LQ8, DSM 1313]	1
Wt_C1	Clo1313_2250	758	3	4	0.103	5	8	5.18	-	methyl-accepting chemotaxis sensory transducer [Clostridium thermocellum LQ8, DSM 1313]	4
Wt_C1	Clo1313_2257	130	8	8	0.5	65	65	65	-	pyridoxamine 5'-phosphate oxidase-related FMN-binding protein [Clostridium thermocellum LQ8, DSM 1313]	1
Wt_C1	Clo1313_2264	119	14	14	0.992	418	418	418	-	hypothetical protein [Clostridium thermocellum LQ8, DSM 1313]	1
Wt_C1	Clo1313_2265	270	28	29	0.815	308	315	310.92	-	Linocin_M18 bacteriocin protein [Clostridium thermocellum LQ8, DSM 1313]	3
Wt_C1	Clo1313_2271	411	9	9	0.192	28	28	28	-	protein of unknown function DUF438 [Clostridium thermocellum LQ8, DSM 1313]	1
Wt_C1	Clo1313_2272	247	5	5	0.279	24	24	24	-	short-chain dehydrogenase/reductase SDR [Clostridium thermocellum LQ8, DSM 1313]	1
Wt_C1	Clo1313_2274	310	5	5	0.206	14	14	14	-	Type II site-specific deoxyribonuclease [Clostridium thermocellum LQ8, DSM 1313]	1
Wt_C1	Clo1313_2275	313	7	7	0.278	16	16	16	-	DNA adenine methylase [Clostridium thermocellum LQ8, DSM 1313]	1
Wt_C1	Clo1313_2286	322	2	11	0.335	3	29	5.25	-	copper amine oxidase-like domain-containing protein [Clostridium thermocellum LQ8, DSM 1313]	5
Wt_C1	Clo1313_2290	357	17	17	0.627	264	264	264	-	hypothetical protein [Clostridium thermocellum LQ8, DSM 1313]	1
Wt_C1	Clo1313_2295	572	2	4	0.042	2	6	2.04	-	[Clostridium thermocellum LQ8, DSM 1313]	11
Wt_C1	Clo1313_2305	486	3	5	0.117	5	7	5.07	-	glutamyl-tRNA(Gln) amidotransferase, A subunit [Clostridium thermocellum LQ8, DSM 1313]	8
Wt_C1	Clo1313_2307	581	8	8	0.151	16	16	16	-	aspartyl-tRNA synthetase [Clostridium thermocellum LQ8, DSM 1313]	1
Wt_C1	Clo1313_2310	377	12	12	0.382	37	37	37	-	4Fe-4S ferredoxin iron-sulfur binding domain protein [Clostridium thermocellum LQ8, DSM 1313]	1
Wt_C1	Clo1313_2318	190	2	2	0.279	10	10	10	-	flavin reductase domain protein FMN-binding protein [Clostridium thermocellum LQ8, DSM 1313]	1
Wt_C1	Clo1313_2319	175	7	7	0.383	18	18	18	-	methylated-DNA/protein-cysteine methyltransferase [Clostridium thermocellum LQ8, DSM 1313]	1
Wt_C1	Clo1313_2321	294	31	31	0.82	507	507	507	-	NLPA lipoprotein [Clostridium thermocellum LQ8, DSM 1313]	1
Wt_C1	Clo1313_2322	236	5	6	0.212	10	14	10.22	-	binding-protein-dependent transport systems inner membrane component [Clostridium thermocellum LQ8, DSM 1313]	2
Wt_C1	Clo1313_2323	273	18	18	0.681	105	105	105	-	ABC transporter related protein [Clostridium thermocellum LQ8, DSM 1313]	1
Wt_C1	Clo1313_2325	387	5	6	0.256	17	18	17.04	-	Cys/Met metabolism pyridoxal-phosphate-dependent protein [Clostridium thermocellum LQ8, DSM 1313]	3
Wt_C1	Clo1313_2326	302	5	5	0.325	14	14	14	-	Pyridoxal-5'-phosphate-dependent protein beta subunit [Clostridium thermocellum LQ8, DSM 1313]	1
Wt_C1	Clo1313_2331	491	7	9	0.193	13	21	13.43	-	oxidoreductase/nitrogenase component 1 [Clostridium thermocellum LQ8, DSM 1313]	6
Wt_C1	Clo1313_2332	447	7	7	0.228	14	14	14	-	oxidoreductase/nitrogenase component 1 [Clostridium thermocellum LQ8, DSM 1313]	1
Wt_C1	Clo1313_2335	438	16	16	0.454	62	62	62	-	Cysteine synthase [Clostridium thermocellum LQ8, DSM 1313]	1
Wt_C1	Clo1313_2336	353	14	14	0.459	40	40	40	-	extracellular solute-binding protein family 3 [Clostridium thermocellum LQ8, DSM 1313]	1
Wt_C1	Clo1313_2339	284	7	7	0.268	17	17	17	-	nitrogenase iron protein [Clostridium thermocellum LQ8, DSM 1313]	1
Wt_C1	Clo1313_2340	247	4	4	0.19	9	9	9	-	hypothetical protein [Clostridium thermocellum LQ8, DSM 1313]	1
Wt_C1	Clo1313_2378	522	1	4	0.038	1	10	1.05	-	Resolvase domain protein [Clostridium thermocellum LQ8, DSM 1313]	7
Wt_C1	Clo1313_2398	889	4	4	0.049	7	7	7	-	Terminase [Clostridium thermocellum LQ8, DSM 1313]	1
Wt_C1	Clo1313_2414	225	3	4	0.249	5	6	5.1	-	ABC transporter related protein [Clostridium thermocellum LQ8, DSM 1313]	4
Wt_C1	Clo1313_2415	839	2	3	0.027	4	6	4.17	-	protein of unknown function DUF214 [Clostridium thermocellum LQ8, DSM 1313]	2
Wt_C1	Clo1313_2422	240	1	2	0.071	2	19	2.05	-	hypothetical protein [Clostridium thermocellum LQ8, DSM 1313]	7
Wt_C1	Clo1313_2426	266	8	8	0.335	27	27	27	-	ABC transporter related protein [Clostridium thermocellum LQ8, DSM 1313]	1
Wt_C1	Clo1313_2428	318	24	24	0.657	316	316	316	-	periplasmic binding protein [Clostridium thermocellum LQ8, DSM 1313]	1
Wt_C1	Clo1313_2429	388	21	21	0.51	94	94	94	-	hypothetical protein [Clostridium thermocellum LQ8, DSM 1313]	1
Wt_C1	Clo1313_2433	824	21	21	0.268	50	50	50	-	penicillin-binding protein, 1A family [Clostridium thermocellum LQ8, DSM 1313]	1
Wt_C1	Clo1313_2434	402	5	6	0.159	13	14	13.07	-	protein of unknown function DUF214 [Clostridium thermocellum LQ8, DSM 1313]	2
Wt_C1	Clo1313_2435	421	17	20	0.523	54	57	55.91	-	efflux transporter, RND family, MFP subunit [Clostridium thermocellum LQ8, DSM 1313]	5
Wt_C1	Clo1313_2436	246	5	7	0.325	13	15	13.33	-	ABC transporter related protein [Clostridium thermocellum LQ8, DSM 1313]	6
Wt_C1	Clo1313_2437	362	8	11	0.243	13	18	14.51	-	outer membrane efflux protein [Clostridium thermocellum LQ8, DSM 1313]	5
Wt_C1	Clo1313_2438	383	3	4	0.11	10	12	11.33	-	hypothetical protein [Clostridium thermocellum LQ8, DSM 1313]	2
Wt_C1	Clo1313_2439	277	2	2	0.148	19	19	19	-	glutamate 5-kinase [Clostridium thermocellum LQ8, DSM 1313]	1
Wt_C1	Clo1313_2440	333	22	23	0.706	187	188	187.51	-	hypothetical protein [Clostridium thermocellum LQ8, DSM 1313]	6
Wt_C1	Clo1313_2441	230	16	17	0.678	252	259	258.04	-	NifU-like domain-containing protein [Clostridium thermocellum LQ8, DSM 1313]	3
Wt_C1	Clo1313_2444	184	16	16	0.842	278	278	278	-	Rubrerythrin [Clostridium thermocellum LQ8, DSM 1313]	1
Wt_C1	Clo1313_2446	814	13	13	0.231	34	34	34	-	peptidase S16, lon-like protein [Clostridium thermocellum LQ8, DSM 1313]	1
Wt_C1	Clo1313_2448	236	6	6	0.246	21	21	21	-	peptidase M22 glycoprotease [Clostridium thermocellum LQ8, DSM 1313]	1
Wt_C1	Clo1313_2450	400	9	11	0.293	23	26	25.12	-	amidohydrolase [Clostridium thermocellum LQ8, DSM 1313]	4
Wt_C1	Clo1313_2451	319	9	9	0.292	31	31	31	-	copper amine oxidase-like domain-containing protein [Clostridium thermocellum LQ8, DSM 1313]	1
Wt_C1	Clo1313_2455	130	15	17	0.7	172	179	176.32	-	ribosomal protein S9 [Clostridium thermocellum LQ8, DSM 1313]	7
Wt_C1	Clo1313_2456	145	11	11	0.614	201	201	201	-	ribosomal protein L13 [Clostridium thermocellum LQ8, DSM 1313]	1
Wt_C1	Clo1313_2457	131	4	7	0.45	20	25	20.82	-	hypothetical protein [Clostridium thermocellum LQ8, DSM 1313]	6
Wt_C1	Clo1313_2459	454	6	6	0.189	12	12	12	-	DNA repair protein RadA [Clostridium thermocellum LQ8, DSM 1313]	1
Wt_C1	Clo1313_2460	644	13	13	0.259	46	46	46	-	glycoside hydrolase 15-related protein [Clostridium thermocellum LQ8, DSM 1313]	1
Wt_C1	Clo1313_2462	818	42	45	0.556	236	262	254.65	-	ATPase AAA-2 domain protein [Clostridium thermocellum LQ8, DSM 1313]	6
Wt_C1	Clo1313_2463	340	7	8	0.268	35	37	36.52	-	ATP:guanido phosphotransferase [Clostridium thermocellum LQ8, DSM 1313]	3
Wt_C1	Clo1313_2464	168	3	4	0.185	5	6	5.12	-	UvrB/UvrC protein [Clostridium thermocellum LQ8, DSM 1313]	3
Wt_C1	Clo1313_2467	695	7	8	0.129	8	9	8.03	-	translation elongation factor G [Clostridium thermocellum LQ8, DSM 1313]	4
Wt_C1	Clo1313_2468	341	33	38	0.93	659	680	679.9	-	phospho-2-dehydro-3-deoxyheptonate aldolase [Clostridium thermocellum LQ8, DSM 1313]	2
Wt_C1	Clo1313_2469	365	16	16	0.625	52	52	52	-	Prephenate dehydrogenase [Clostridium thermocellum LQ8, DSM 1313]	1
Wt_C1	Clo1313_2470	423	22	23	0.504	105	106	105.64	-	3-phosphoshikimate 1-carboxyvinyltransferase [Clostridium thermocellum LQ8, DSM 1313]	3
Wt_C1	Clo1313_2471	217	12	12	0.544	42	42	42	-	CoA-binding domain protein [Clostridium thermocellum LQ8, DSM 1313]	1
Wt_C1	Clo1313_2474	254	6	7	0.417	14	16	14.23	-	ABC transporter related protein [Clostridium thermocellum LQ8, DSM 1313]	2
Wt_C1	Clo1313_2476	352	3	4	0.159	12	14	12.24	-	cobalamin (vitamin B12) biosynthesis CbiM protein [Clostridium thermocellum LQ8, DSM 1313]	3
Wt_C1	Clo1313_2478	310	3	4	0.165	10	13	10.19	-	response regulator receiver modulated diguanylate cyclase [Clostridium thermocellum LQ8, DSM 1313]	3
Wt_C1	Clo1313_2483	179	1	2	0.073	1	18	1.03	-	RNA polymerase, sigma-24 subunit, ECF subfamily [Clostridium thermocellum LQ8, DSM 1313]	7
Wt_C1	Clo1313_2494	254	1	3	0.094	2	9	2.33	-	urea ABC transporter, ATP-binding protein UrtD [Clostridium thermocellum LQ8, DSM 1313]	5
Wt_C1	Clo1313_2499	932	2	3	0.034	6	9	6.22	-	multi-sensor hybrid histidine kinase [Clostridium thermocellum LQ8, DSM 1313]	4
Wt_C1	Clo1313_2500	363	3	4	0.157	3	6	3.02	-	response regulator receiver sensor signal transduction histidine kinase [Clostridium thermocellum LQ8, DSM 1313]	3
Wt_C1	Clo1313_2510	322	2	12	0.429	4	31	7.13	-	copper amine oxidase-like domain-containing protein [Clostridium thermocellum LQ8, DSM 1313]	5
Wt_C1	Clo1313_2512	1091	1	4	0.051	1	6	1.59	-	[Clostridium thermocellum LQ8, DSM 1313]	3
Wt_C1	Clo1313_2518	931	9	29	0.31	48	93	79.55	-	hypothetical protein [Clostridium thermocellum LQ8, DSM 1313]	11
Wt_C1	Clo1313_2519	323	7	18	0.594	27	55	49.1	-	copper amine oxidase-like domain-containing protein [Clostridium thermocellum LQ8, DSM 1313]	5
Wt_C1	Clo1313_2520	194	5	5	0.335	31	31	31	-	hypothetical protein [Clostridium thermocellum LQ8, DSM 1313]	1
Wt_C1	Clo1313_2521	1112	2	5	0.052	4	9	6.35	-	hypothetical protein [Clostridium thermocellum LQ8, DSM 1313]	3
Wt_C1	Clo1313_2524	900	7	17	0.223	13	32	16.96	-	hypothetical protein [Clostridium thermocellum LQ8, DSM 1313]	7
Wt_C1	Clo1313_2525	269	7	10	0.305	15	27	17.51	-	copper amine oxidase-like domain-containing protein [Clostridium thermocellum LQ8, DSM 1313]	10
Wt_C1	Clo1313_2526	197	2	2	0.198	7	7	7	-	hypothetical protein [Clostridium thermocellum LQ8, DSM 1313]	1
Wt_C1	Clo1313_2529	169	2	2	0.178	11	11	11	-	hypothetical protein [Clostridium thermocellum LQ8, DSM 1313]	1
Wt_C1	Clo1313_2530	619	32	35	0.48	167	172	171.21	-	glycoside hydrolase family 10 [Clostridium thermocellum LQ8, DSM 1313]	8
Wt_C1	Clo1313_2531	353	4	4	0.153	6	6	6	-	Radical SAM domain protein [Clostridium thermocellum LQ8, DSM 1313]	1
Wt_C1	Clo1313_2532	311	21	23	0.817	188	191	190.25	-	cysteine synthase A [Clostridium thermocellum LQ8, DSM 1313]	6
Wt_C1	Clo1313_2533	269	12	12	0.413	54	54	54	-	PP-loop domain protein [Clostridium thermocellum LQ8, DSM 1313]	1
Wt_C1	Clo1313_2534	430	30	30	0.765	435	435	435	-	O-acetylhomoserine/O-acetylserine sulfhydrylase [Clostridium thermocellum LQ8, DSM 1313]	1
Wt_C1	Clo1313_2535	149	4	4	0.403	19	19	19	-	transcriptional regulator, BadM/Rrf2 family [Clostridium thermocellum LQ8, DSM 1313]	1
Wt_C1	Clo1313_2536	153	5	5	0.536	23	23	23	-	transcriptional regulator, BadM/Rrf2 family [Clostridium thermocellum LQ8, DSM 1313]	1
Wt_C1	Clo1313_2537	305	14	15	0.564	134	136	135.12	-	homoserine O-succinyltransferase [Clostridium thermocellum LQ8, DSM 1313]	2
Wt_C1	Clo1313_2539	234	2	3	0.137	4	6	4.19	-	two component transcriptional regulator, winged helix family [Clostridium thermocellum LQ8, DSM 1313]	2
Wt_C1	Clo1313_2540	743	9	9	0.139	15	15	15	-	copper-translocating P-type ATPase [Clostridium thermocellum LQ8, DSM 1313]	1
Wt_C1	Clo1313_2544	296	7	10	0.287	15	31	21.8	-	Hsp33 protein [Clostridium thermocellum LQ8, DSM 1313]	5
Wt_C1	Clo1313_2545	66	10	10	0.909	222	222	222	-	cold-shock DNA-binding domain protein [Clostridium thermocellum LQ8, DSM 1313]	1
Wt_C1	Clo1313_2546	106	2	3	0.349	4	26	5.02	-	methylated-DNA/protein-cysteine methyltransferase [Clostridium thermocellum LQ8, DSM 1313]	3
Wt_C1	Clo1313_2549	429	12	14	0.403	44	46	44.94	-	carboxyl-terminal protease [Clostridium thermocellum LQ8, DSM 1313]	4
Wt_C1	Clo1313_2552	235	7	8	0.336	16	17	16.1	-	cell division ATP-binding protein FtsE [Clostridium thermocellum LQ8, DSM 1313]	3
Wt_C1	Clo1313_2553	361	3	4	0.089	6	7	6.67	-	transcriptional regulator, CdaR [Clostridium thermocellum LQ8, DSM 1313]	3
Wt_C1	Clo1313_2554	370	51	54	0.914	1822	1835	1833.8	-	ABC transporter related protein [Clostridium thermocellum LQ8, DSM 1313]	4
Wt_C1	Clo1313_2555	346	8	8	0.292	14	14	14	-	N-acetyl-gamma-glutamyl-phosphate reductase [Clostridium thermocellum LQ8, DSM 1313]	1
Wt_C1	Clo1313_2556	304	9	9	0.418	17	17	17	-	acetylglutamate kinase [Clostridium thermocellum LQ8, DSM 1313]	1
Wt_C1	Clo1313_2558	400	18	19	0.605	100	101	100.98	-	acetylornithine and succinylornithine aminotransferase [Clostridium thermocellum LQ8, DSM 1313]	2
Wt_C1	Clo1313_2559	354	7	8	0.28	23	29	28.52	-	carbamoyl-phosphate synthase, small subunit [Clostridium thermocellum LQ8, DSM 1313]	2
Wt_C1	Clo1313_2560	1067	26	28	0.366	69	76	72.32	-	carbamoyl-phosphate synthase, large subunit [Clostridium thermocellum LQ8, DSM 1313]	8
Wt_C1	Clo1313_2561	307	10	10	0.521	62	62	62	-	ornithine carbamoyltransferase [Clostridium thermocellum LQ8, DSM 1313]	1
Wt_C1	Clo1313_2562	158	5	5	0.411	8	8	8	-	GCN5-related N-acetyltransferase [Clostridium thermocellum LQ8, DSM 1313]	1
Wt_C1	Clo1313_2577	1833	2	8	0.032	3	18	4.34	-	amino acid adenylation domain protein [Clostridium thermocellum LQ8, DSM 1313]	21
Wt_C1	Clo1313_2581	962	7	7	0.073	15	15	15	-	copper amine oxidase-like domain-containing protein [Clostridium thermocellum LQ8, DSM 1313]	1
Wt_C1	Clo1313_2584	1290	23	23	0.223	46	46	46	-	Carbohydrate binding family 6 [Clostridium thermocellum LQ8, DSM 1313]	1
Wt_C1	Clo1313_2586	535	32	35	0.628	286	293	291.91	-	copper amine oxidase-like domain-containing protein [Clostridium thermocellum LQ8, DSM 1313]	10
Wt_C1	Clo1313_2590	228	4	6	0.25	7	12	9.11	-	two component transcriptional regulator, winged helix family [Clostridium thermocellum LQ8, DSM 1313]	5
Wt_C1	Clo1313_2591	905	1	2	0.019	1	20	1.05	-	ATPase, P-type (transporting), HAD superfamily, subfamily IC [Clostridium thermocellum LQ8, DSM 1313]	3
Wt_C1	Clo1313_2592	486	12	12	0.321	38	38	38	-	Orn/Lys/Arg decarboxylase major region [Clostridium thermocellum LQ8, DSM 1313]	1
Wt_C1	Clo1313_2597	542	16	19	0.421	62	72	69.91	-	CTP synthase [Clostridium thermocellum LQ8, DSM 1313]	9
Wt_C1	Clo1313_2601	505	17	17	0.356	49	49	49	-	carboxyl-terminal protease [Clostridium thermocellum LQ8, DSM 1313]	1
Wt_C1	Clo1313_2602	521	8	9	0.182	18	21	19.69	-	S-layer domain-containing protein [Clostridium thermocellum LQ8, DSM 1313]	2
Wt_C1	Clo1313_2603	1001	8	9	0.085	8	10	8.29	-	S-layer domain-containing protein [Clostridium thermocellum LQ8, DSM 1313]	3
Wt_C1	Clo1313_2604	211	8	8	0.379	59	59	59	-	Zn-dependent hydrolase of the beta-lactamase fold-like protein [Clostridium thermocellum LQ8, DSM 1313]	1
Wt_C1	Clo1313_2606	564	35	36	0.695	213	215	214.81	-	arginyl-tRNA synthetase [Clostridium thermocellum LQ8, DSM 1313]	2
Wt_C1	Clo1313_2608	268	11	12	0.567	47	49	48.32	-	glutamate racemase [Clostridium thermocellum LQ8, DSM 1313]	3
Wt_C1	Clo1313_2609	376	17	17	0.452	74	74	74	-	D-alanine/D-alanine ligase [Clostridium thermocellum LQ8, DSM 1313]	1
Wt_C1	Clo1313_2615	220	12	14	0.627	127	129	128.61	-	deoxyribose-phosphate aldolase [Clostridium thermocellum LQ8, DSM 1313]	4
Wt_C1	Clo1313_2617	297	18	19	0.63	93	101	100.83	-	FAD-dependent pyridine nucleotide-disulfide oxidoreductase [Clostridium thermocellum LQ8, DSM 1313]	2
Wt_C1	Clo1313_2618	427	11	11	0.286	22	22	22	-	FAD-dependent pyridine nucleotide-disulfide oxidoreductase [Clostridium thermocellum LQ8, DSM 1313]	1
Wt_C1	Clo1313_2619	198	6	6	0.333	15	15	15	-	alkyl hydroperoxide reductase/ Thiol specific antioxidant/ Mal allergen [Clostridium thermocellum LQ8, DSM 1313]	1
Wt_C1	Clo1313_2626	718	6	7	0.132	10	11	10.15	-	Tex-like protein [Clostridium thermocellum LQ8, DSM 1313]	3
Wt_C1	Clo1313_2627	310	4	5	0.168	5	6	5.01	-	1-phosphofructokinase [Clostridium thermocellum LQ8, DSM 1313]	3
Wt_C1	Clo1313_2633	816	22	24	0.374	83	85	84.66	-	Nucleotidyl transferase [Clostridium thermocellum LQ8, DSM 1313]	8
Wt_C1	Clo1313_2635	837	12	13	0.244	31	32	31.18	-	glycoside hydrolase family 10 [Clostridium thermocellum LQ8, DSM 1313]	3
Wt_C1	Clo1313_2637	509	33	33	0.656	603	603	603	-	alkyl hydroperoxide reductase, F subunit [Clostridium thermocellum LQ8, DSM 1313]	1
Wt_C1	Clo1313_2638	187	41	41	0.963	1554	1554	1554	-	peroxiredoxin [Clostridium thermocellum LQ8, DSM 1313]	1
Wt_C1	Clo1313_2643	459	2	3	0.081	2	13	2.07	-	hypothetical protein [Clostridium thermocellum LQ8, DSM 1313]	8
Wt_C1	Clo1313_2665	123	3	3	0.293	7	7	7	-	hypothetical protein [Clostridium thermocellum LQ8, DSM 1313]	1
Wt_C1	Clo1313_2677	412	8	16	0.303	23	52	43.48	-	Domain of unknown function DUF1910 [Clostridium thermocellum LQ8, DSM 1313]	10
Wt_C1	Clo1313_2682	199	2	3	0.176	2	6	4	-	hypothetical protein [Clostridium thermocellum LQ8, DSM 1313]	2
Wt_C1	Clo1313_2684	205	4	5	0.254	8	9	8.07	-	hypothetical protein [Clostridium thermocellum LQ8, DSM 1313]	5
Wt_C1	Clo1313_2693	807	2	5	0.077	2	8	2.54	-	Dockerin type 1 [Clostridium thermocellum LQ8, DSM 1313]	6
Wt_C1	Clo1313_2694	1251	2	5	0.038	4	26	4.16	-	recombination helicase AddA [Clostridium thermocellum LQ8, DSM 1313]	5
Wt_C1	Clo1313_2695	1146	6	6	0.065	8	8	8	-	ATP-dependent nuclease subunit B [Clostridium thermocellum LQ8, DSM 1313]	1
Wt_C1	Clo1313_2707	279	2	3	0.086	2	6	2.02	-	CRISPR-associated RAMP protein, SSO1426 family [Clostridium thermocellum LQ8, DSM 1313]	2
Wt_C1	Clo1313_2714	610	2	3	0.056	2	6	2	-	CRISPR-associated protein, TM1812 family [Clostridium thermocellum LQ8, DSM 1313]	4
Wt_C1	Clo1313_2715	175	5	5	0.343	7	7	7	-	Appr-1-p processing domain protein [Clostridium thermocellum LQ8, DSM 1313]	1
Wt_C1	Clo1313_2718	277	8	8	0.44	18	18	18	-	RNA methyltransferase, TrmH family, group 3 [Clostridium thermocellum LQ8, DSM 1313]	1
Wt_C1	Clo1313_2723	468	27	28	0.592	217	222	221.95	-	cysteinyl-tRNA synthetase [Clostridium thermocellum LQ8, DSM 1313]	2
Wt_C1	Clo1313_2724	248	7	7	0.379	19	19	19	-	serine O-acetyltransferase [Clostridium thermocellum LQ8, DSM 1313]	1
Wt_C1	Clo1313_2726	295	12	13	0.485	23	24	23.48	-	DNA-(apurinic or apyrimidinic site) lyase [Clostridium thermocellum LQ8, DSM 1313]	3
Wt_C1	Clo1313_2727	258	8	10	0.422	19	27	21.79	-	hypothetical protein [Clostridium thermocellum LQ8, DSM 1313]	8
Wt_C1	Clo1313_2728	285	9	9	0.326	19	19	19	-	hypothetical protein [Clostridium thermocellum LQ8, DSM 1313]	1
Wt_C1	Clo1313_2731	393	2	2	0.064	7	7	7	-	amidohydrolase [Clostridium thermocellum LQ8, DSM 1313]	1
Wt_C1	Clo1313_2734	242	4	6	0.223	16	20	16.58	-	protein of unknown function DUF28 [Clostridium thermocellum LQ8, DSM 1313]	3
Wt_C1	Clo1313_2736	124	5	6	0.613	23	45	28.88	-	CoA-binding domain protein [Clostridium thermocellum LQ8, DSM 1313]	3
Wt_C1	Clo1313_2737	218	4	5	0.394	7	8	7.3	-	Uncharacterized protein family UPF0029, Impact, N-terminal protein [Clostridium thermocellum LQ8, DSM 1313]	2
Wt_C1	Clo1313_2738	188	2	2	0.128	8	8	8	-	signal peptidase I [Clostridium thermocellum LQ8, DSM 1313]	1
Wt_C1	Clo1313_2740	608	5	7	0.1	7	16	10.07	-	GTP-binding proten HflX [Clostridium thermocellum LQ8, DSM 1313]	6
Wt_C1	Clo1313_2743	172	4	4	0.372	11	11	11	-	deoxyuridine 5'-triphosphate nucleotidohydrolase Dut [Clostridium thermocellum LQ8, DSM 1313]	1
Wt_C1	Clo1313_2744	839	6	8	0.122	9	18	12.61	-	peptidase U32 [Clostridium thermocellum LQ8, DSM 1313]	8
Wt_C1	Clo1313_2747	744	12	18	0.325	28	39	29.95	-	glycoside hydrolase family 48 [Clostridium thermocellum LQ8, DSM 1313]	11
Wt_C1	Clo1313_2748	192	8	8	0.292	25	25	25	-	hypothetical protein [Clostridium thermocellum LQ8, DSM 1313]	1
Wt_C1	Clo1313_2750	284	3	5	0.169	8	15	8.19	-	dimethyladenosine transferase [Clostridium thermocellum LQ8, DSM 1313]	16
Wt_C1	Clo1313_2753	255	8	9	0.29	25	27	25.91	-	hydrolase, TatD family [Clostridium thermocellum LQ8, DSM 1313]	3
Wt_C1	Clo1313_2754	654	46	48	0.682	285	302	297.94	-	methionyl-tRNA synthetase [Clostridium thermocellum LQ8, DSM 1313]	13
Wt_C1	Clo1313_2758	79	23	26	0.937	1832	1835	1834.9	-	transcriptional regulator, AbrB family [Clostridium thermocellum LQ8, DSM 1313]	8
Wt_C1	Clo1313_2762	291	8	9	0.351	21	28	21.83	-	PSP1 domain protein [Clostridium thermocellum LQ8, DSM 1313]	4
Wt_C1	Clo1313_2763	329	4	6	0.182	7	10	7.56	-	AAA ATPase [Clostridium thermocellum LQ8, DSM 1313]	5
Wt_C1	Clo1313_2765	227	5	5	0.291	9	9	9	-	thymidylate kinase [Clostridium thermocellum LQ8, DSM 1313]	1
Wt_C1	Clo1313_2766	479	2	2	0.038	6	6	6	-	Orn/Lys/Arg decarboxylase major region [Clostridium thermocellum LQ8, DSM 1313]	1
Wt_C1	Clo1313_2767	60	4	4	0.45	15	15	15	-	hypothetical protein [Clostridium thermocellum LQ8, DSM 1313]	1
Wt_C1	Clo1313_2768	845	19	20	0.297	63	69	65.45	-	Beta propeller domain [Clostridium thermocellum LQ8, DSM 1313]	2
Wt_C1	Clo1313_2776	250	1	3	0.044	1	11	1	-	ABC transporter related protein [Clostridium thermocellum LQ8, DSM 1313]	6
Wt_C1	Clo1313_2777	760	6	7	0.083	7	9	7.07	-	glycoside hydrolase family 10 [Clostridium thermocellum LQ8, DSM 1313]	3
Wt_C1	Clo1313_2778	253	3	3	0.123	11	11	11	-	RNA polymerase sigma-I factor [Clostridium thermocellum LQ8, DSM 1313]	1
Wt_C1	Clo1313_2788	400	19	20	0.633	168	169	168.61	-	hypothetical protein [Clostridium thermocellum LQ8, DSM 1313]	2
Wt_C1	Clo1313_2789	122	7	8	0.467	47	51	47.03	-	Protein of unknown function DUF2089 [Clostridium thermocellum LQ8, DSM 1313]	2
Wt_C1	Clo1313_2790	432	6	7	0.169	13	14	13.21	-	hypothetical protein [Clostridium thermocellum LQ8, DSM 1313]	3
Wt_C1	Clo1313_2801	113	5	5	0.664	57	57	57	-	Uncharacterized protein family UPF0133 [Clostridium thermocellum LQ8, DSM 1313]	1
Wt_C1	Clo1313_2802	547	7	7	0.179	23	23	23	-	DNA polymerase III, subunits gamma and tau [Clostridium thermocellum LQ8, DSM 1313]	1
Wt_C1	Clo1313_2807	429	11	11	0.319	31	31	31	-	amine oxidase [Clostridium thermocellum LQ8, DSM 1313]	1
Wt_C1	Clo1313_2809	789	5	6	0.091	11	14	11.07	-	hypothetical protein [Clostridium thermocellum LQ8, DSM 1313]	2
Wt_C1	Clo1313_2816	804	1	3	0.029	1	20	1.03	-	Spore coat protein CotH [Clostridium thermocellum LQ8, DSM 1313]	10
Wt_C1	Clo1313_2821	111	4	4	0.378	12	12	12	-	anti-sigma-factor antagonist [Clostridium thermocellum LQ8, DSM 1313]	1
Wt_C1	Clo1313_2825	378	11	11	0.331	30	30	30	-	putative PAS/PAC sensor protein [Clostridium thermocellum LQ8, DSM 1313]	1
Wt_C1	Clo1313_2827	731	16	17	0.316	34	36	34.99	-	Propeptide PepSY amd peptidase M4 [Clostridium thermocellum LQ8, DSM 1313]	2
Wt_C1	Clo1313_2830	989	10	12	0.126	14	16	14.17	-	type III restriction protein res subunit [Clostridium thermocellum LQ8, DSM 1313]	5
Wt_C1	Clo1313_2831	67	4	4	0.478	48	48	48	-	ribosomal protein L31 [Clostridium thermocellum LQ8, DSM 1313]	1
Wt_C1	Clo1313_2832	650	16	17	0.283	72	73	72.77	-	transcription termination factor Rho [Clostridium thermocellum LQ8, DSM 1313]	2
Wt_C1	Clo1313_2840	372	1	3	0.035	1	6	1.02	-	acyltransferase 3 [Clostridium thermocellum LQ8, DSM 1313]	6
Wt_C1	Clo1313_2846	929	11	13	0.188	26	29	27.04	-	Ig domain protein group 2 domain protein [Clostridium thermocellum LQ8, DSM 1313]	8
Wt_C1	Clo1313_2847	289	21	22	0.768	114	119	118.71	-	UTP-glucose-1-phosphate uridylyltransferase [Clostridium thermocellum LQ8, DSM 1313]	2
Wt_C1	Clo1313_2849	94	9	9	0.553	45	45	45	-	ribosomal protein S18 [Clostridium thermocellum LQ8, DSM 1313]	1
Wt_C1	Clo1313_2850	138	7	8	0.725	38	44	42.85	-	single-strand binding protein [Clostridium thermocellum LQ8, DSM 1313]	2
Wt_C1	Clo1313_2851	95	11	11	0.853	427	427	427	-	ribosomal protein S6 [Clostridium thermocellum LQ8, DSM 1313]	1
Wt_C1	Clo1313_2852	415	8	8	0.251	28	28	28	-	diguanylate cyclase with GAF sensor [Clostridium thermocellum LQ8, DSM 1313]	1
Wt_C1	Clo1313_2854	737	30	34	0.418	106	113	110.56	-	1,4-alpha-glucan branching enzyme [Clostridium thermocellum LQ8, DSM 1313]	6
Wt_C1	Clo1313_2868	223	1	2	0.045	1	6	1.02	-	two component transcriptional regulator, winged helix family [Clostridium thermocellum LQ8, DSM 1313]	3
Wt_C1	Clo1313_2876	187	10	10	0.658	32	32	32	-	GTP cyclohydrolase I [Clostridium thermocellum LQ8, DSM 1313]	1
Wt_C1	Clo1313_2881	211	17	17	0.536	289	289	289	-	transcriptional repressor, LexA family [Clostridium thermocellum LQ8, DSM 1313]	1
Wt_C1	Clo1313_2882	362	22	23	0.74	159	160	159.93	-	3-isopropylmalate dehydrogenase [Clostridium thermocellum LQ8, DSM 1313]	2
Wt_C1	Clo1313_2883	167	16	16	0.826	229	229	229	-	3-isopropylmalate dehydratase, small subunit [Clostridium thermocellum LQ8, DSM 1313]	1
Wt_C1	Clo1313_2884	419	25	26	0.566	436	441	440.95	-	3-isopropylmalate dehydratase, large subunit [Clostridium thermocellum LQ8, DSM 1313]	2
Wt_C1	Clo1313_2888	315	9	9	0.343	37	37	37	-	Mg2 transporter protein CorA family protein [Clostridium thermocellum LQ8, DSM 1313]	1
Wt_C1	Clo1313_2891	838	9	10	0.156	13	14	13.26	-	flagellar hook-associated 2 domain-containing protein [Clostridium thermocellum LQ8, DSM 1313]	2
Wt_C1	Clo1313_2893	314	16	16	0.538	74	74	74	-	NAD-dependent epimerase/dehydratase [Clostridium thermocellum LQ8, DSM 1313]	1
Wt_C1	Clo1313_2894	389	12	12	0.499	27	27	27	-	UDP-4-keto-6-deoxy-N-acetylglucosamine 4-aminotransferase [Clostridium thermocellum LQ8, DSM 1313]	1
Wt_C1	Clo1313_2896	227	7	7	0.388	19	19	19	-	LmbE family protein [Clostridium thermocellum LQ8, DSM 1313]	1
Wt_C1	Clo1313_2897	244	7	7	0.369	19	19	19	-	methionyl-tRNA formyltransferase [Clostridium thermocellum LQ8, DSM 1313]	1
Wt_C1	Clo1313_2899	548	1	2	0.068	1	11	1.05	-	FkbH like protein [Clostridium thermocellum LQ8, DSM 1313]	2
Wt_C1	Clo1313_2902	350	15	16	0.523	62	63	62.93	-	pseudaminic acid synthase [Clostridium thermocellum LQ8, DSM 1313]	2
Wt_C1	Clo1313_2903	246	4	5	0.224	11	16	11.16	-	acylneuraminate cytidylyltransferase [Clostridium thermocellum LQ8, DSM 1313]	2
Wt_C1	Clo1313_2904	214	15	15	0.439	89	89	89	-	pseudaminic acid biosynthesis-associated methylase [Clostridium thermocellum LQ8, DSM 1313]	1
Wt_C1	Clo1313_2905	332	7	10	0.331	30	33	32.37	-	polysaccharide biosynthesis protein CapD [Clostridium thermocellum LQ8, DSM 1313]	4
Wt_C1	Clo1313_2906	470	12	14	0.387	29	42	35.65	-	protein of unknown function DUF115 [Clostridium thermocellum LQ8, DSM 1313]	4
Wt_C1	Clo1313_2907	127	2	5	0.465	4	30	4.29	-	hypothetical protein [Clostridium thermocellum LQ8, DSM 1313]	9
Wt_C1	Clo1313_2908	634	5	7	0.093	5	17	5.58	-	protein of unknown function DUF115 [Clostridium thermocellum LQ8, DSM 1313]	13
Wt_C1	Clo1313_2909	272	5	29	0.632	24	657	281.49	-	flagellin domain protein [Clostridium thermocellum LQ8, DSM 1313]	2
Wt_C1	Clo1313_2910	273	5	29	0.597	35	668	410.51	-	flagellin domain protein [Clostridium thermocellum LQ8, DSM 1313]	2
Wt_C1	Clo1313_2912	75	4	4	0.413	8	8	8	-	carbon storage regulator, CsrA [Clostridium thermocellum LQ8, DSM 1313]	1
Wt_C1	Clo1313_2913	159	7	7	0.44	26	26	26	-	protein of unknown function DUF180 [Clostridium thermocellum LQ8, DSM 1313]	1
Wt_C1	Clo1313_2917	489	2	3	0.041	4	8	6	-	flagellar hook-associated protein FlgK [Clostridium thermocellum LQ8, DSM 1313]	2
Wt_C1	Clo1313_2918	166	8	9	0.554	26	32	26.3	-	FlgN family protein [Clostridium thermocellum LQ8, DSM 1313]	3
Wt_C1	Clo1313_2924	397	22	22	0.589	147	147	147	-	S-adenosylmethionine synthetase [Clostridium thermocellum LQ8, DSM 1313]	1
Wt_C1	Clo1313_2925	134	6	6	0.366	24	24	24	-	thioesterase family protein [Clostridium thermocellum LQ8, DSM 1313]	1
Wt_C1	Clo1313_2926	599	31	32	0.511	225	231	226.99	-	ATP-dependent metalloprotease FtsH [Clostridium thermocellum LQ8, DSM 1313]	6
Wt_C1	Clo1313_2927	184	17	17	0.701	163	163	163	-	hypoxanthine phosphoribosyltransferase [Clostridium thermocellum LQ8, DSM 1313]	1
Wt_C1	Clo1313_2928	470	4	6	0.102	4	9	4.98	-	tRNA(Ile)-lysidine synthetase [Clostridium thermocellum LQ8, DSM 1313]	4
Wt_C1	Clo1313_2929	445	5	6	0.24	6	8	6.02	-	replicative DNA helicase [Clostridium thermocellum LQ8, DSM 1313]	2
Wt_C1	Clo1313_2930	148	13	14	0.547	56	64	57.44	-	ribosomal protein L9 [Clostridium thermocellum LQ8, DSM 1313]	3
Wt_C1	Clo1313_2931	669	6	6	0.082	11	11	11	-	phosphoesterase RecJ domain protein [Clostridium thermocellum LQ8, DSM 1313]	1
Wt_C1	Clo1313_2933	278	5	6	0.234	13	14	13.05	-	Prephenate dehydratase [Clostridium thermocellum LQ8, DSM 1313]	5
Wt_C1	Clo1313_2934	108	5	5	0.509	6	6	6	-	hypothetical protein [Clostridium thermocellum LQ8, DSM 1313]	1
Wt_C1	Clo1313_2935	651	21	22	0.329	79	80	79.04	-	V-type ATPase 116 kDa subunit [Clostridium thermocellum LQ8, DSM 1313]	3
Wt_C1	Clo1313_2936	155	3	3	0.239	23	23	23	-	H+transporting two-sector ATPase C subunit [Clostridium thermocellum LQ8, DSM 1313]	1
Wt_C1	Clo1313_2937	198	5	5	0.308	42	42	42	-	H+transporting two-sector ATPase E subunit [Clostridium thermocellum LQ8, DSM 1313]	1
Wt_C1	Clo1313_2938	339	16	18	0.496	54	59	54.97	-	H+transporting two-sector ATPase C (AC39) subunit [Clostridium thermocellum LQ8, DSM 1313]	10
Wt_C1	Clo1313_2939	106	4	4	0.566	32	32	32	-	Vacuolar H+transporting two-sector ATPase F subunit [Clostridium thermocellum LQ8, DSM 1313]	1
Wt_C1	Clo1313_2940	596	42	43	0.74	244	261	245.49	-	H+transporting two-sector ATPase alpha/beta subunit central region [Clostridium thermocellum LQ8, DSM 1313]	7
Wt_C1	Clo1313_2941	460	36	38	0.713	301	305	304.88	-	H+transporting two-sector ATPase alpha/beta subunit central region [Clostridium thermocellum LQ8, DSM 1313]	5
Wt_C1	Clo1313_2942	222	10	10	0.378	24	24	24	-	V-type ATPase, D subunit [Clostridium thermocellum LQ8, DSM 1313]	1
Wt_C1	Clo1313_2950	392	9	9	0.306	24	24	24	-	AAA ATPase central domain protein [Clostridium thermocellum LQ8, DSM 1313]	1
Wt_C1	Clo1313_2952	287	9	9	0.31	40	40	40	-	extracellular solute-binding protein family 3 [Clostridium thermocellum LQ8, DSM 1313]	1
Wt_C1	Clo1313_2954	274	4	5	0.226	12	13	12.05	-	ABC transporter related protein [Clostridium thermocellum LQ8, DSM 1313]	5
Wt_C1	Clo1313_2955	361	6	9	0.244	8	13	8.27	-	response regulator receiver modulated CheB methylesterase [Clostridium thermocellum LQ8, DSM 1313]	8
Wt_C1	Clo1313_2957	1475	25	47	0.411	70	124	98.58	-	methyl-accepting chemotaxis sensory transducer [Clostridium thermocellum LQ8, DSM 1313]	5
Wt_C1	Clo1313_2958	702	17	22	0.393	42	51	48.71	-	CheA signal transduction histidine kinase [Clostridium thermocellum LQ8, DSM 1313]	4
Wt_C1	Clo1313_2959	141	5	9	0.589	12	18	13.96	-	CheW protein [Clostridium thermocellum LQ8, DSM 1313]	10
Wt_C1	Clo1313_2977	306	5	6	0.304	23	24	23.01	-	hypothetical protein [Clostridium thermocellum LQ8, DSM 1313]	2
Wt_C1	Clo1313_2980	140	9	9	0.557	63	63	63	-	hemerythrin-like metal-binding protein [Clostridium thermocellum LQ8, DSM 1313]	1
Wt_C1	Clo1313_2981	154	9	9	0.416	41	41	41	-	CheC domain protein [Clostridium thermocellum LQ8, DSM 1313]	1
Wt_C1	Clo1313_2984	239	7	8	0.251	28	29	28.4	-	hypothetical protein [Clostridium thermocellum LQ8, DSM 1313]	2
Wt_C1	Clo1313_2985	159	10	10	0.528	30	30	30	-	FMN-binding domain protein [Clostridium thermocellum LQ8, DSM 1313]	1
Wt_C1	Clo1313_2989	417	14	16	0.47	60	63	60.84	-	UDP-N-acetylglucosamine 1-carboxyvinyltransferase [Clostridium thermocellum LQ8, DSM 1313]	8
Wt_C1	Clo1313_2994	232	14	15	0.698	39	41	40.81	-	two component transcriptional regulator, winged helix family [Clostridium thermocellum LQ8, DSM 1313]	2
Wt_C1	Clo1313_2997	614	5	7	0.142	9	11	10.23	-	polysaccharide biosynthesis protein CapD [Clostridium thermocellum LQ8, DSM 1313]	3
Wt_C1	Clo1313_2999	375	3	4	0.107	6	16	6.13	-	glycosyl transferase group 1 [Clostridium thermocellum LQ8, DSM 1313]	12
Wt_C1	Clo1313_3003	439	3	4	0.057	7	10	9.1	-	nucleotide sugar dehydrogenase [Clostridium thermocellum LQ8, DSM 1313]	2
Wt_C1	Clo1313_3005	352	2	3	0.097	6	7	6.06	-	hypothetical protein [Clostridium thermocellum LQ8, DSM 1313]	2
Wt_C1	Clo1313_3007	232	4	4	0.254	7	7	7	-	Undecaprenyl-phosphate galactose phosphotransferase [Clostridium thermocellum LQ8, DSM 1313]	1
Wt_C1	Clo1313_3008	382	6	6	0.178	17	17	17	-	Glutamine--scyllo-inositol transaminase [Clostridium thermocellum LQ8, DSM 1313]	1
Wt_C1	Clo1313_3009	1009	10	11	0.146	37	38	37.48	-	O-antigen polymerase [Clostridium thermocellum LQ8, DSM 1313]	3
Wt_C1	Clo1313_3010	426	6	7	0.207	10	11	10.18	-	lipopolysaccharide biosynthesis protein [Clostridium thermocellum LQ8, DSM 1313]	2
Wt_C1	Clo1313_3011	1035	179	183	0.89	11988	12028	12024.9	-	Ig domain protein [Clostridium thermocellum LQ8, DSM 1313]	5
Wt_C1	Clo1313_3017	277	16	16	0.621	112	112	112	-	nicotinate-nucleotide pyrophosphorylase [Clostridium thermocellum LQ8, DSM 1313]	1
Wt_C1	Clo1313_3018	532	11	13	0.246	25	30	27.13	-	L-aspartate oxidase [Clostridium thermocellum LQ8, DSM 1313]	4
Wt_C1	Clo1313_3019	304	16	16	0.595	57	57	57	-	quinolinate synthetase complex, A subunit [Clostridium thermocellum LQ8, DSM 1313]	1
Wt_C1	Clo1313_3020	390	17	17	0.564	68	68	68	-	hypothetical protein [Clostridium thermocellum LQ8, DSM 1313]	1
Wt_C1	Clo1313_3024	827	36	40	0.474	105	113	110.95	-	DNA gyrase, A subunit [Clostridium thermocellum LQ8, DSM 1313]	6
Wt_C1	Clo1313_3026	242	8	9	0.364	33	40	33.79	-	methyltransferase GidB [Clostridium thermocellum LQ8, DSM 1313]	3
Wt_C1	Clo1313_3027	630	23	24	0.413	93	94	93.95	-	glucose inhibited division protein A [Clostridium thermocellum LQ8, DSM 1313]	2
Wt_C1	Clo1313_3028	459	6	6	0.153	11	11	11	-	tRNA modification GTPase TrmE [Clostridium thermocellum LQ8, DSM 1313]	1
Wt_C1	Clo1313_3029	206	17	17	0.777	114	114	114	-	single-stranded nucleic acid binding R3H domain-containing protein [Clostridium thermocellum LQ8, DSM 1313]	1
Wt_C1	Clo1313_3030	291	3	4	0.137	11	12	11.73	-	membrane protein insertase, YidC/Oxa1 family [Clostridium thermocellum LQ8, DSM 1313]	2
Wt_C1	contam_gi|136429|sp|P00761|TRYP_PIG	231	10	10	0.312	188	188	188	-	Trypsin precursor MW: 24409.68 pI: 7.00	1
Wt_C1	contam_sp|P04264|K2C1_HUMAN	643	19	20	0.305	59	61	60.4	-	Keratin, type II cytoskeletal 1 (Cytokeratin 1) (K1) (CK 1) (67 kDa cytokeratin) (Hair alpha protein) - Homo sapiens (Human). MW: 65886.87 pI: 8.16	2
Wt_C2	Clo1313_0001	443	25	25	0.659	102	102	102	-	chromosomal replication initiator protein DnaA [Clostridium thermocellum LQ8, DSM 1313]	1
Wt_C2	Clo1313_0002	366	18	18	0.612	53	53	53	-	DNA polymerase III, beta subunit [Clostridium thermocellum LQ8, DSM 1313]	1
Wt_C2	Clo1313_0004	369	2	3	0.138	3	5	4	-	DNA replication and repair protein RecF [Clostridium thermocellum LQ8, DSM 1313]	2
Wt_C2	Clo1313_0005	104	5	5	0.548	10	10	10	-	hypothetical protein [Clostridium thermocellum LQ8, DSM 1313]	1
Wt_C2	Clo1313_0006	641	23	24	0.465	66	68	66.41	-	DNA gyrase, B subunit [Clostridium thermocellum LQ8, DSM 1313]	4
Wt_C2	Clo1313_0007	258	7	7	0.496	32	32	32	-	cobyrinic acid ac-diamide synthase [Clostridium thermocellum LQ8, DSM 1313]	1
Wt_C2	Clo1313_0008	289	11	11	0.394	21	21	21	-	parB-like partition protein [Clostridium thermocellum LQ8, DSM 1313]	1
Wt_C2	Clo1313_0009	169	2	2	0.154	4	4	4	-	hypothetical protein [Clostridium thermocellum LQ8, DSM 1313]	1
Wt_C2	Clo1313_0010	246	3	4	0.159	3	4	3.03	-	TPR repeat-containing protein [Clostridium thermocellum LQ8, DSM 1313]	2
Wt_C2	Clo1313_0011	423	26	27	0.709	118	119	118.99	-	seryl-tRNA synthetase [Clostridium thermocellum LQ8, DSM 1313]	3
Wt_C2	Clo1313_0013	304	15	16	0.615	78	83	80.89	-	copper amine oxidase-like domain-containing protein [Clostridium thermocellum LQ8, DSM 1313]	2
Wt_C2	Clo1313_0014	189	3	3	0.175	4	4	4	-	S-layer domain-containing protein [Clostridium thermocellum LQ8, DSM 1313]	1
Wt_C2	Clo1313_0016	569	10	10	0.204	16	16	16	-	VanW family protein [Clostridium thermocellum LQ8, DSM 1313]	1
Wt_C2	Clo1313_0020	192	22	23	0.885	423	425	424.52	-	pyruvate/ketoisovalerate oxidoreductase, gamma subunit [Clostridium thermocellum LQ8, DSM 1313]	5
Wt_C2	Clo1313_0021	101	10	10	0.792	78	78	78	-	pyruvate ferredoxin/flavodoxin oxidoreductase, delta subunit [Clostridium thermocellum LQ8, DSM 1313]	1
Wt_C2	Clo1313_0022	394	44	44	0.731	714	714	714	-	pyruvate flavodoxin/ferredoxin oxidoreductase domain protein [Clostridium thermocellum LQ8, DSM 1313]	1
Wt_C2	Clo1313_0023	311	29	30	0.817	504	507	506.93	-	thiamine pyrophosphate TPP-binding domain-containing protein [Clostridium thermocellum LQ8, DSM 1313]	3
Wt_C2	Clo1313_0030	556	28	28	0.612	112	112	112	-	Formate--tetrahydrofolate ligase [Clostridium thermocellum LQ8, DSM 1313]	1
Wt_C2	Clo1313_0032	88	5	6	0.489	6	7	6.1	-	protein of unknown function DUF1021 [Clostridium thermocellum LQ8, DSM 1313]	2
Wt_C2	Clo1313_0035	230	17	17	0.67	78	78	78	-	transcriptional regulator, GntR family [Clostridium thermocellum LQ8, DSM 1313]	1
Wt_C2	Clo1313_0038	540	24	25	0.548	95	96	95.91	-	AAA ATPase central domain protein [Clostridium thermocellum LQ8, DSM 1313]	2
Wt_C2	Clo1313_0039	242	14	14	0.669	78	78	78	-	PspA/IM30 family protein [Clostridium thermocellum LQ8, DSM 1313]	1
Wt_C2	Clo1313_0041	530	10	11	0.2	14	22	14.64	-	protein of unknown function DUF342 [Clostridium thermocellum LQ8, DSM 1313]	5
Wt_C2	Clo1313_0047	464	3	4	0.123	4	5	4.5	-	germination protein YpeB [Clostridium thermocellum LQ8, DSM 1313]	2
Wt_C2	Clo1313_0049	347	5	5	0.164	9	9	9	-	AAA ATPase [Clostridium thermocellum LQ8, DSM 1313]	1
Wt_C2	Clo1313_0050	308	3	4	0.156	3	4	3.6	-	primosome, DnaD subunit [Clostridium thermocellum LQ8, DSM 1313]	2
Wt_C2	Clo1313_0053	357	17	17	0.585	74	74	74	-	hypothetical protein [Clostridium thermocellum LQ8, DSM 1313]	1
Wt_C2	Clo1313_0054	1001	3	3	0.042	5	5	5	-	type 3a cellulose-binding domain protein [Clostridium thermocellum LQ8, DSM 1313]	1
Wt_C2	Clo1313_0055	276	4	4	0.203	6	6	6	-	copper amine oxidase-like domain-containing protein [Clostridium thermocellum LQ8, DSM 1313]	1
Wt_C2	Clo1313_0056	279	3	3	0.093	5	5	5	-	MotA/TolQ/ExbB proton channel [Clostridium thermocellum LQ8, DSM 1313]	1
Wt_C2	Clo1313_0057	266	3	3	0.256	9	9	9	-	OmpA/MotB domain protein [Clostridium thermocellum LQ8, DSM 1313]	1
Wt_C2	Clo1313_0058	318	4	4	0.148	5	5	5	-	protein of unknown function DUF1385 [Clostridium thermocellum LQ8, DSM 1313]	1
Wt_C2	Clo1313_0061	439	17	18	0.497	110	111	110.58	-	electron transport complex, RnfABCDGE type, C subunit [Clostridium thermocellum LQ8, DSM 1313]	2
Wt_C2	Clo1313_0062	321	2	2	0.05	11	11	11	-	electron transport complex, RnfABCDGE type, D subunit [Clostridium thermocellum LQ8, DSM 1313]	1
Wt_C2	Clo1313_0063	197	11	11	0.513	57	57	57	-	electron transport complex, RnfABCDGE type, G subunit [Clostridium thermocellum LQ8, DSM 1313]	1
Wt_C2	Clo1313_0064	218	1	3	0.151	2	11	2.31	-	electron transport complex, RnfABCDGE type, E subunit [Clostridium thermocellum LQ8, DSM 1313]	5
Wt_C2	Clo1313_0066	267	8	9	0.386	19	23	19.33	-	electron transport complex, RnfABCDGE type, B subunit [Clostridium thermocellum LQ8, DSM 1313]	9
Wt_C2	Clo1313_0068	169	8	9	0.669	18	19	18.75	-	shikimate kinase [Clostridium thermocellum LQ8, DSM 1313]	2
Wt_C2	Clo1313_0070	159	7	7	0.491	12	12	12	-	GCN5-related N-acetyltransferase [Clostridium thermocellum LQ8, DSM 1313]	1
Wt_C2	Clo1313_0072	267	5	5	0.255	8	8	8	-	transcriptional regulator, DeoR family [Clostridium thermocellum LQ8, DSM 1313]	1
Wt_C2	Clo1313_0074	278	4	4	0.169	6	6	6	-	Transketolase domain-containing protein [Clostridium thermocellum LQ8, DSM 1313]	1
Wt_C2	Clo1313_0075	313	2	2	0.115	4	4	4	-	Transketolase domain-containing protein [Clostridium thermocellum LQ8, DSM 1313]	1
Wt_C2	Clo1313_0076	347	4	4	0.205	6	6	6	-	Alcohol dehydrogenase GroES domain protein [Clostridium thermocellum LQ8, DSM 1313]	1
Wt_C2	Clo1313_0077	372	10	10	0.355	49	49	49	-	hypothetical protein [Clostridium thermocellum LQ8, DSM 1313]	1
Wt_C2	Clo1313_0078	495	4	5	0.105	5	10	5.01	-	ABC transporter related protein [Clostridium thermocellum LQ8, DSM 1313]	4
Wt_C2	Clo1313_0082	602	7	7	0.218	16	16	16	-	oligoendopeptidase F [Clostridium thermocellum LQ8, DSM 1313]	1
Wt_C2	Clo1313_0084	1042	9	11	0.145	9	20	10.55	-	S-layer domain-containing protein [Clostridium thermocellum LQ8, DSM 1313]	4
Wt_C2	Clo1313_0089	342	3	4	0.102	6	9	6	-	transcriptional regulator, LacI family [Clostridium thermocellum LQ8, DSM 1313]	3
Wt_C2	Clo1313_0090	1059	6	6	0.106	7	7	7	-	S-layer domain-containing protein [Clostridium thermocellum LQ8, DSM 1313]	1
Wt_C2	Clo1313_0094	282	6	6	0.202	10	10	10	-	MscS Mechanosensitive ion channel [Clostridium thermocellum LQ8, DSM 1313]	1
Wt_C2	Clo1313_0099	542	24	24	0.463	89	89	89	-	acetolactate synthase, large subunit, biosynthetic type [Clostridium thermocellum LQ8, DSM 1313]	1
Wt_C2	Clo1313_0100	170	14	14	0.7	99	99	99	-	acetolactate synthase, small subunit [Clostridium thermocellum LQ8, DSM 1313]	1
Wt_C2	Clo1313_0101	331	37	38	0.837	675	683	680.69	-	ketol-acid reductoisomerase [Clostridium thermocellum LQ8, DSM 1313]	7
Wt_C2	Clo1313_0102	526	33	36	0.719	193	202	198.73	-	2-isopropylmalate synthase/homocitrate synthase family protein [Clostridium thermocellum LQ8, DSM 1313]	9
Wt_C2	Clo1313_0103	85	3	3	0.506	4	4	4	-	hypothetical protein [Clostridium thermocellum LQ8, DSM 1313]	1
Wt_C2	Clo1313_0104	235	4	4	0.23	7	7	7	-	RNA polymerase, sigma 28 subunit, SigI [Clostridium thermocellum LQ8, DSM 1313]	1
Wt_C2	Clo1313_0105	540	2	3	0.043	2	4	2.01	-	hypothetical protein [Clostridium thermocellum LQ8, DSM 1313]	12
Wt_C2	Clo1313_0112	326	2	2	0.074	8	8	8	-	Porphobilinogen synthase [Clostridium thermocellum LQ8, DSM 1313]	1
Wt_C2	Clo1313_0114	356	2	3	0.118	2	6	2.02	-	sulfate ABC transporter, periplasmic sulfate-binding protein [Clostridium thermocellum LQ8, DSM 1313]	6
Wt_C2	Clo1313_0120	599	2	2	0.042	5	5	5	-	sulfate adenylyltransferase, large subunit [Clostridium thermocellum LQ8, DSM 1313]	1
Wt_C2	Clo1313_0126	465	8	8	0.178	12	12	12	-	Lipoprotein LpqB, GerMN domain [Clostridium thermocellum LQ8, DSM 1313]	1
Wt_C2	Clo1313_0133	503	10	10	0.284	29	29	29	-	alpha-L-arabinofuranosidase domain protein [Clostridium thermocellum LQ8, DSM 1313]	1
Wt_C2	Clo1313_0141	383	6	7	0.219	9	14	9.1	-	methyltransferase FkbM family [Clostridium thermocellum LQ8, DSM 1313]	2
Wt_C2	Clo1313_0142	337	4	4	0.16	5	5	5	-	Radical SAM domain protein [Clostridium thermocellum LQ8, DSM 1313]	1
Wt_C2	Clo1313_0145	457	8	8	0.21	18	18	18	-	DegT/DnrJ/EryC1/StrS aminotransferase [Clostridium thermocellum LQ8, DSM 1313]	1
Wt_C2	Clo1313_0148	259	7	7	0.39	17	17	17	-	glucose-1-phosphate cytidylyltransferase [Clostridium thermocellum LQ8, DSM 1313]	1
Wt_C2	Clo1313_0163	430	5	7	0.2	13	18	13.49	-	hypothetical protein [Clostridium thermocellum LQ8, DSM 1313]	7
Wt_C2	Clo1313_0165	506	5	5	0.144	8	8	8	-	Ppx/GppA phosphatase [Clostridium thermocellum LQ8, DSM 1313]	1
Wt_C2	Clo1313_0166	368	13	15	0.584	49	57	52.82	-	iron-containing alcohol dehydrogenase [Clostridium thermocellum LQ8, DSM 1313]	6
Wt_C2	Clo1313_0167	161	3	4	0.298	3	4	3.01	-	phosphodiesterase, MJ0936 family [Clostridium thermocellum LQ8, DSM 1313]	5
Wt_C2	Clo1313_0168	393	12	12	0.374	18	18	18	-	dihydropteroate synthase [Clostridium thermocellum LQ8, DSM 1313]	1
Wt_C2	Clo1313_0169	125	7	7	0.504	24	24	24	-	dihydroneopterin aldolase [Clostridium thermocellum LQ8, DSM 1313]	1
Wt_C2	Clo1313_0175	255	8	8	0.408	19	19	19	-	putative transcriptional acitvator, Baf family [Clostridium thermocellum LQ8, DSM 1313]	1
Wt_C2	Clo1313_0180	360	11	11	0.3	43	43	43	-	peptide chain release factor 1 [Clostridium thermocellum LQ8, DSM 1313]	1
Wt_C2	Clo1313_0182	351	4	4	0.14	8	8	8	-	Sua5/YciO/YrdC/YwlC family protein [Clostridium thermocellum LQ8, DSM 1313]	1
Wt_C2	Clo1313_0184	149	3	3	0.221	6	6	6	-	sugar-phosphate isomerase, RpiB/LacA/LacB family [Clostridium thermocellum LQ8, DSM 1313]	1
Wt_C2	Clo1313_0185	209	17	18	0.737	92	96	95.44	-	uracil phosphoribosyltransferase [Clostridium thermocellum LQ8, DSM 1313]	3
Wt_C2	Clo1313_0188	384	9	9	0.32	22	22	22	-	UDP-N-acetylglucosamine 2-epimerase [Clostridium thermocellum LQ8, DSM 1313]	1
Wt_C2	Clo1313_0189	251	1	2	0.072	2	5	2.02	-	ATP synthase F0, A subunit [Clostridium thermocellum LQ8, DSM 1313]	2
Wt_C2	Clo1313_0192	188	3	6	0.319	4	9	4.52	-	ATP synthase F1, delta subunit [Clostridium thermocellum LQ8, DSM 1313]	6
Wt_C2	Clo1313_0193	506	12	12	0.302	29	29	29	-	ATP synthase F1, alpha subunit [Clostridium thermocellum LQ8, DSM 1313]	1
Wt_C2	Clo1313_0194	295	4	4	0.173	6	6	6	-	ATP synthase F1, gamma subunit [Clostridium thermocellum LQ8, DSM 1313]	1
Wt_C2	Clo1313_0195	464	20	20	0.601	66	66	66	-	ATP synthase F1, beta subunit [Clostridium thermocellum LQ8, DSM 1313]	1
Wt_C2	Clo1313_0197	584	2	3	0.084	3	4	3.06	-	hypothetical protein [Clostridium thermocellum LQ8, DSM 1313]	3
Wt_C2	Clo1313_0198	1628	5	5	0.037	6	6	6	-	S-layer domain-containing protein [Clostridium thermocellum LQ8, DSM 1313]	1
Wt_C2	Clo1313_0199	1276	5	5	0.096	9	9	9	-	fibronectin type III domain protein [Clostridium thermocellum LQ8, DSM 1313]	1
Wt_C2	Clo1313_0202	422	8	8	0.244	32	32	32	-	UDP-N-acetylglucosamine 1-carboxyvinyltransferase [Clostridium thermocellum LQ8, DSM 1313]	1
Wt_C2	Clo1313_0206	344	22	23	0.567	84	87	85.65	-	cell shape determining protein, MreB/Mrl family [Clostridium thermocellum LQ8, DSM 1313]	2
Wt_C2	Clo1313_0213	146	5	5	0.356	10	10	10	-	beta-hydroxyacyl-(acyl-carrier-protein) dehydratase FabZ [Clostridium thermocellum LQ8, DSM 1313]	1
Wt_C2	Clo1313_0214	469	8	8	0.249	14	14	14	-	UDP-N-acetylmuramate/alanine ligase [Clostridium thermocellum LQ8, DSM 1313]	1
Wt_C2	Clo1313_0215	272	6	6	0.257	10	10	10	-	purine operon repressor, PurR [Clostridium thermocellum LQ8, DSM 1313]	1
Wt_C2	Clo1313_0216	94	9	9	0.968	268	268	268	-	SpoVG family protein [Clostridium thermocellum LQ8, DSM 1313]	1
Wt_C2	Clo1313_0217	461	23	23	0.659	107	107	107	-	UDP-N-acetylglucosamine pyrophosphorylase [Clostridium thermocellum LQ8, DSM 1313]	1
Wt_C2	Clo1313_0218	320	21	21	0.763	143	143	143	-	ribose-phosphate pyrophosphokinase [Clostridium thermocellum LQ8, DSM 1313]	1
Wt_C2	Clo1313_0219	189	3	3	0.249	9	9	9	-	peptidyl-tRNA hydrolase [Clostridium thermocellum LQ8, DSM 1313]	1
Wt_C2	Clo1313_0220	1178	4	4	0.049	4	4	4	-	transcription-repair coupling factor [Clostridium thermocellum LQ8, DSM 1313]	1
Wt_C2	Clo1313_0221	364	16	18	0.5	34	38	34.44	-	PpiC-type peptidyl-prolyl cis-trans isomerase [Clostridium thermocellum LQ8, DSM 1313]	13
Wt_C2	Clo1313_0233	389	1	3	0.09	1	4	1.24	-	DegT/DnrJ/EryC1/StrS aminotransferase [Clostridium thermocellum LQ8, DSM 1313]	6
Wt_C2	Clo1313_0239	607	1	4	0.041	5	9	5.88	-	polysaccharide biosynthesis protein CapD [Clostridium thermocellum LQ8, DSM 1313]	3
Wt_C2	Clo1313_0245	261	12	13	0.479	34	36	34.31	-	MazG family protein [Clostridium thermocellum LQ8, DSM 1313]	2
Wt_C2	Clo1313_0246	91	6	6	0.637	88	88	88	-	histone family protein DNA-binding protein [Clostridium thermocellum LQ8, DSM 1313]	1
Wt_C2	Clo1313_0251	140	2	4	0.207	2	4	2.41	-	RNA binding S1 domain protein [Clostridium thermocellum LQ8, DSM 1313]	3
Wt_C2	Clo1313_0252	418	3	5	0.194	15	21	15.94	-	methyl-accepting chemotaxis sensory transducer [Clostridium thermocellum LQ8, DSM 1313]	6
Wt_C2	Clo1313_0255	864	9	9	0.157	13	13	13	-	ATPase, P-type (transporting), HAD superfamily, subfamily IC [Clostridium thermocellum LQ8, DSM 1313]	1
Wt_C2	Clo1313_0266	476	19	19	0.435	66	66	66	-	GumN family protein [Clostridium thermocellum LQ8, DSM 1313]	1
Wt_C2	Clo1313_0269	361	2	2	0.08	6	6	6	-	hypothetical protein [Clostridium thermocellum LQ8, DSM 1313]	1
Wt_C2	Clo1313_0275	322	4	5	0.177	6	7	7	-	TIM-barrel protein, nifR3 family [Clostridium thermocellum LQ8, DSM 1313]	2
Wt_C2	Clo1313_0276	367	20	21	0.578	67	68	67.59	-	type IV pilus assembly protein PilM [Clostridium thermocellum LQ8, DSM 1313]	2
Wt_C2	Clo1313_0282	178	3	3	0.213	5	5	5	-	galactoside O-acetyltransferase [Clostridium thermocellum LQ8, DSM 1313]	1
Wt_C2	Clo1313_0283	367	8	9	0.256	15	17	15.54	-	glycosyl transferase group 1 [Clostridium thermocellum LQ8, DSM 1313]	4
Wt_C2	Clo1313_0284	165	4	4	0.291	12	12	12	-	hypothetical protein [Clostridium thermocellum LQ8, DSM 1313]	1
Wt_C2	Clo1313_0285	532	2	3	0.056	4	5	4.05	-	O-antigen polymerase [Clostridium thermocellum LQ8, DSM 1313]	2
Wt_C2	Clo1313_0287	515	8	8	0.173	15	15	15	-	carbohydrate kinase, YjeF related protein [Clostridium thermocellum LQ8, DSM 1313]	1
Wt_C2	Clo1313_0288	391	9	9	0.315	20	20	20	-	alanine racemase [Clostridium thermocellum LQ8, DSM 1313]	1
Wt_C2	Clo1313_0290	116	4	4	0.509	11	11	11	-	transcriptional modulator of MazE/toxin, MazF [Clostridium thermocellum LQ8, DSM 1313]	1
Wt_C2	Clo1313_0291	165	4	4	0.352	12	12	12	-	hypothetical protein [Clostridium thermocellum LQ8, DSM 1313]	1
Wt_C2	Clo1313_0292	249	6	6	0.353	11	11	11	-	glycosyl transferase, WecB/TagA/CpsF family [Clostridium thermocellum LQ8, DSM 1313]	1
Wt_C2	Clo1313_0293	745	6	7	0.113	9	10	9.17	-	polysaccharide pyruvyl transferase CsaB [Clostridium thermocellum LQ8, DSM 1313]	5
Wt_C2	Clo1313_0295	281	21	21	0.843	160	160	160	-	Transketolase domain-containing protein [Clostridium thermocellum LQ8, DSM 1313]	1
Wt_C2	Clo1313_0296	311	22	22	0.794	81	81	81	-	Transketolase central region [Clostridium thermocellum LQ8, DSM 1313]	1
Wt_C2	Clo1313_0297	369	17	17	0.558	56	56	56	-	ABC transporter related protein [Clostridium thermocellum LQ8, DSM 1313]	1
Wt_C2	Clo1313_0299	473	21	21	0.554	121	121	121	-	ABC-type uncharacterized transport system [Clostridium thermocellum LQ8, DSM 1313]	1
Wt_C2	Clo1313_0300	492	13	14	0.327	41	42	41.12	-	hypothetical protein [Clostridium thermocellum LQ8, DSM 1313]	3
Wt_C2	Clo1313_0304	554	45	48	0.684	347	353	352.15	-	dihydroxy-acid dehydratase [Clostridium thermocellum LQ8, DSM 1313]	5
Wt_C2	Clo1313_0305	555	37	37	0.627	197	197	197	-	acetolactate synthase, large subunit, biosynthetic type [Clostridium thermocellum LQ8, DSM 1313]	1
Wt_C2	Clo1313_0306	49	2	2	0.388	8	8	8	-	ribosomal protein L33 [Clostridium thermocellum LQ8, DSM 1313]	1
Wt_C2	Clo1313_0307	80	3	3	0.15	4	4	4	-	preprotein translocase, SecE subunit [Clostridium thermocellum LQ8, DSM 1313]	1
Wt_C2	Clo1313_0308	177	11	11	0.706	61	61	61	-	NusG antitermination factor [Clostridium thermocellum LQ8, DSM 1313]	1
Wt_C2	Clo1313_0309	141	5	6	0.411	111	114	111.53	-	ribosomal protein L11 [Clostridium thermocellum LQ8, DSM 1313]	3
Wt_C2	Clo1313_0310	231	19	20	0.602	203	223	222.9	-	ribosomal protein L1 [Clostridium thermocellum LQ8, DSM 1313]	2
Wt_C2	Clo1313_0311	178	13	14	0.697	231	234	232.5	-	ribosomal protein L10 [Clostridium thermocellum LQ8, DSM 1313]	2
Wt_C2	Clo1313_0312	129	10	10	0.783	195	195	195	-	ribosomal protein L7/L12 [Clostridium thermocellum LQ8, DSM 1313]	1
Wt_C2	Clo1313_0313	1250	82	82	0.679	417	417	417	-	DNA-directed RNA polymerase, beta subunit [Clostridium thermocellum LQ8, DSM 1313]	1
Wt_C2	Clo1313_0314	1165	80	81	0.622	416	427	426.4	-	DNA-directed RNA polymerase, beta' subunit [Clostridium thermocellum LQ8, DSM 1313]	5
Wt_C2	Clo1313_0315	79	5	5	0.494	9	9	9	-	ribosomal protein L7Ae/L30e/S12e/Gadd45 [Clostridium thermocellum LQ8, DSM 1313]	1
Wt_C2	Clo1313_0316	142	15	15	0.648	311	311	311	-	ribosomal protein S12 [Clostridium thermocellum LQ8, DSM 1313]	1
Wt_C2	Clo1313_0317	156	25	25	0.91	323	323	323	-	ribosomal protein S7 [Clostridium thermocellum LQ8, DSM 1313]	1
Wt_C2	Clo1313_0318	697	61	61	0.859	696	696	696	-	translation elongation factor G [Clostridium thermocellum LQ8, DSM 1313]	1
Wt_C2	Clo1313_0319	400	74	76	0.89	1394	1400	1399.88	-	translation elongation factor Tu [Clostridium thermocellum LQ8, DSM 1313]	5
Wt_C2	Clo1313_0324	89	4	4	0.449	10	10	10	-	Phosphotransferase system, phosphocarrier protein HPr [Clostridium thermocellum LQ8, DSM 1313]	1
Wt_C2	Clo1313_0326	625	3	3	0.078	4	4	4	-	excinuclease ABC, C subunit [Clostridium thermocellum LQ8, DSM 1313]	1
Wt_C2	Clo1313_0328	428	40	41	0.748	291	298	297.81	-	trigger factor [Clostridium thermocellum LQ8, DSM 1313]	2
Wt_C2	Clo1313_0329	194	9	9	0.376	50	50	50	-	ATP-dependent Clp protease, proteolytic subunit ClpP [Clostridium thermocellum LQ8, DSM 1313]	1
Wt_C2	Clo1313_0330	431	19	19	0.501	73	73	73	-	ATP-dependent Clp protease, ATP-binding subunit ClpX [Clostridium thermocellum LQ8, DSM 1313]	1
Wt_C2	Clo1313_0332	339	8	8	0.295	32	32	32	-	metalloendopeptidase, glycoprotease family [Clostridium thermocellum LQ8, DSM 1313]	1
Wt_C2	Clo1313_0335	156	6	6	0.526	17	17	17	-	protein of unknown function DUF402 [Clostridium thermocellum LQ8, DSM 1313]	1
Wt_C2	Clo1313_0336	282	5	5	0.199	12	12	12	-	PHP domain protein [Clostridium thermocellum LQ8, DSM 1313]	1
Wt_C2	Clo1313_0337	154	4	4	0.338	8	8	8	-	SsrA-binding protein [Clostridium thermocellum LQ8, DSM 1313]	1
Wt_C2	Clo1313_0354	526	1	2	0.023	4	8	4.76	-	hypothetical protein [Clostridium thermocellum LQ8, DSM 1313]	2
Wt_C2	Clo1313_0356	465	5	5	0.183	6	6	6	-	Methyltransferase type 12 [Clostridium thermocellum LQ8, DSM 1313]	1
Wt_C2	Clo1313_0357	870	8	10	0.145	16	20	16.11	-	metallophosphoesterase [Clostridium thermocellum LQ8, DSM 1313]	6
Wt_C2	Clo1313_0388	386	3	3	0.13	6	6	6	-	Cys/Met metabolism pyridoxal-phosphate-dependent protein [Clostridium thermocellum LQ8, DSM 1313]	1
Wt_C2	Clo1313_0389	393	6	6	0.232	14	14	14	-	aminotransferase class I and II [Clostridium thermocellum LQ8, DSM 1313]	1
Wt_C2	Clo1313_0393	256	2	2	0.09	7	7	7	-	ABC transporter related protein [Clostridium thermocellum LQ8, DSM 1313]	1
Wt_C2	Clo1313_0395	343	8	8	0.294	20	20	20	-	glycoside hydrolase family 5 [Clostridium thermocellum LQ8, DSM 1313]	1
Wt_C2	Clo1313_0397	1468	23	23	0.221	68	68	68	-	Glucan endo-1,3-beta-D-glucosidase [Clostridium thermocellum LQ8, DSM 1313]	1
Wt_C2	Clo1313_0400	612	5	7	0.162	11	15	13.22	-	glycoside hydrolase family 9 [Clostridium thermocellum LQ8, DSM 1313]	3
Wt_C2	Clo1313_0403	533	41	41	0.732	157	157	157	-	lysyl-tRNA synthetase [Clostridium thermocellum LQ8, DSM 1313]	1
Wt_C2	Clo1313_0405	141	3	6	0.312	6	14	8.58	-	CheW protein [Clostridium thermocellum LQ8, DSM 1313]	4
Wt_C2	Clo1313_0407	1474	24	42	0.406	70	105	86.64	-	methyl-accepting chemotaxis sensory transducer [Clostridium thermocellum LQ8, DSM 1313]	5
Wt_C2	Clo1313_0409	364	2	4	0.118	3	7	3.08	-	response regulator receiver modulated CheB methylesterase [Clostridium thermocellum LQ8, DSM 1313]	6
Wt_C2	Clo1313_0410	328	4	4	0.137	7	7	7	-	oxidoreductase domain protein [Clostridium thermocellum LQ8, DSM 1313]	1
Wt_C2	Clo1313_0413	566	8	10	0.224	22	27	24.48	-	glycoside hydrolase family 5 [Clostridium thermocellum LQ8, DSM 1313]	3
Wt_C2	Clo1313_0415	605	65	66	0.78	1146	1149	1148.98	-	Phosphoenolpyruvate carboxykinase (GTP) [Clostridium thermocellum LQ8, DSM 1313]	2
Wt_C2	Clo1313_0416	177	13	13	0.559	110	110	110	-	sigma 54 modulation protein/ribosomal protein S30EA [Clostridium thermocellum LQ8, DSM 1313]	1
Wt_C2	Clo1313_0417	741	12	12	0.211	22	22	22	-	ATP-dependent DNA helicase PcrA [Clostridium thermocellum LQ8, DSM 1313]	1
Wt_C2	Clo1313_0418	585	18	20	0.357	45	57	46.15	-	S-layer domain-containing protein [Clostridium thermocellum LQ8, DSM 1313]	6
Wt_C2	Clo1313_0423	435	4	4	0.186	6	6	6	-	histidinol dehydrogenase [Clostridium thermocellum LQ8, DSM 1313]	1
Wt_C2	Clo1313_0425	195	5	6	0.344	8	11	9.26	-	Imidazoleglycerol-phosphate dehydratase [Clostridium thermocellum LQ8, DSM 1313]	2
Wt_C2	Clo1313_0426	294	21	21	0.762	106	106	106	-	phosphoribosylaminoimidazole-succinocarboxamide synthase [Clostridium thermocellum LQ8, DSM 1313]	1
Wt_C2	Clo1313_0427	206	8	8	0.597	12	12	12	-	imidazole glycerol phosphate synthase, glutamine amidotransferase subunit [Clostridium thermocellum LQ8, DSM 1313]	1
Wt_C2	Clo1313_0428	237	9	9	0.502	23	23	23	-	phosphoribosylformimino-5-aminoimidazole carboxamide ribotide isomerase [Clostridium thermocellum LQ8, DSM 1313]	1
Wt_C2	Clo1313_0429	253	13	13	0.549	65	65	65	-	imidazoleglycerol phosphate synthase, cyclase subunit [Clostridium thermocellum LQ8, DSM 1313]	1
Wt_C2	Clo1313_0430	220	10	11	0.509	26	27	26.14	-	phosphoribosyl-ATP diphosphatase [Clostridium thermocellum LQ8, DSM 1313]	6
Wt_C2	Clo1313_0431	389	3	4	0.111	3	5	3.03	-	putative transcriptional regulator [Clostridium thermocellum LQ8, DSM 1313]	6
Wt_C2	Clo1313_0432	94	8	8	0.681	70	70	70	-	Chaperonin Cpn10 [Clostridium thermocellum LQ8, DSM 1313]	1
Wt_C2	Clo1313_0433	541	56	56	0.878	1440	1440	1440	-	chaperonin GroEL [Clostridium thermocellum LQ8, DSM 1313]	1
Wt_C2	Clo1313_0434	351	3	4	0.117	4	12	4.18	-	type IV pilus assembly PilZ [Clostridium thermocellum LQ8, DSM 1313]	5
Wt_C2	Clo1313_0436	583	10	11	0.197	17	18	17.49	-	glycoside hydrolase family 18 [Clostridium thermocellum LQ8, DSM 1313]	2
Wt_C2	Clo1313_0438	159	10	10	0.648	106	106	106	-	transcription elongation factor GreA [Clostridium thermocellum LQ8, DSM 1313]	1
Wt_C2	Clo1313_0439	104	8	8	0.663	22	22	22	-	anti-sigma-factor antagonist [Clostridium thermocellum LQ8, DSM 1313]	1
Wt_C2	Clo1313_0440	130	4	4	0.254	10	10	10	-	putative anti-sigma regulatory factor, serine/threonine protein kinase [Clostridium thermocellum LQ8, DSM 1313]	1
Wt_C2	Clo1313_0441	252	5	5	0.238	14	14	14	-	RNA polymerase, sigma 28 subunit, Sig B/F/G subfamily [Clostridium thermocellum LQ8, DSM 1313]	1
Wt_C2	Clo1313_0442	144	3	4	0.257	10	16	10.67	-	ATP-binding region ATPase domain protein [Clostridium thermocellum LQ8, DSM 1313]	3
Wt_C2	Clo1313_0444	103	7	7	0.641	88	88	88	-	ribosomal protein S10 [Clostridium thermocellum LQ8, DSM 1313]	1
Wt_C2	Clo1313_0445	212	25	26	0.816	193	194	193.98	-	50S ribosomal protein L3 [Clostridium thermocellum LQ8, DSM 1313]	2
Wt_C2	Clo1313_0446	208	23	25	0.726	215	222	221.78	-	ribosomal protein L4/L1e [Clostridium thermocellum LQ8, DSM 1313]	4
Wt_C2	Clo1313_0447	117	9	9	0.538	88	88	88	-	Ribosomal protein L25/L23 [Clostridium thermocellum LQ8, DSM 1313]	1
Wt_C2	Clo1313_0448	275	33	35	0.862	342	344	343.63	-	ribosomal protein L2 [Clostridium thermocellum LQ8, DSM 1313]	3
Wt_C2	Clo1313_0449	94	7	7	0.606	123	123	123	-	ribosomal protein S19 [Clostridium thermocellum LQ8, DSM 1313]	1
Wt_C2	Clo1313_0450	158	14	14	0.62	195	195	195	-	ribosomal protein L22 [Clostridium thermocellum LQ8, DSM 1313]	1
Wt_C2	Clo1313_0451	226	25	28	0.819	317	325	324.22	-	ribosomal protein S3 [Clostridium thermocellum LQ8, DSM 1313]	8
Wt_C2	Clo1313_0452	145	13	13	0.676	195	195	195	-	ribosomal protein L16 [Clostridium thermocellum LQ8, DSM 1313]	1
Wt_C2	Clo1313_0453	67	3	3	0.358	21	21	21	-	ribosomal protein L29 [Clostridium thermocellum LQ8, DSM 1313]	1
Wt_C2	Clo1313_0454	85	4	5	0.447	31	33	33	-	30S ribosomal protein S17 [Clostridium thermocellum LQ8, DSM 1313]	2
Wt_C2	Clo1313_0455	122	12	12	0.689	91	91	91	-	ribosomal protein L14 [Clostridium thermocellum LQ8, DSM 1313]	1
Wt_C2	Clo1313_0456	116	12	12	0.672	91	91	91	-	ribosomal protein L24 [Clostridium thermocellum LQ8, DSM 1313]	1
Wt_C2	Clo1313_0457	180	22	22	0.806	162	162	162	-	50S ribosomal protein L5 [Clostridium thermocellum LQ8, DSM 1313]	1
Wt_C2	Clo1313_0458	61	4	5	0.475	9	10	9.03	-	ribosomal protein S14 [Clostridium thermocellum LQ8, DSM 1313]	3
Wt_C2	Clo1313_0459	132	15	15	0.758	206	206	206	-	ribosomal protein S8 [Clostridium thermocellum LQ8, DSM 1313]	1
Wt_C2	Clo1313_0460	183	14	14	0.628	110	110	110	-	ribosomal protein L6 [Clostridium thermocellum LQ8, DSM 1313]	1
Wt_C2	Clo1313_0461	122	7	8	0.516	74	75	74.26	-	ribosomal protein L18 [Clostridium thermocellum LQ8, DSM 1313]	2
Wt_C2	Clo1313_0462	166	20	22	0.717	241	251	250.7	-	ribosomal protein S5 [Clostridium thermocellum LQ8, DSM 1313]	3
Wt_C2	Clo1313_0463	59	4	4	0.661	21	21	21	-	ribosomal protein L30 [Clostridium thermocellum LQ8, DSM 1313]	1
Wt_C2	Clo1313_0464	146	10	11	0.658	158	168	164.9	-	ribosomal protein L15 [Clostridium thermocellum LQ8, DSM 1313]	3
Wt_C2	Clo1313_0465	427	8	8	0.124	19	19	19	-	preprotein translocase, SecY subunit [Clostridium thermocellum LQ8, DSM 1313]	1
Wt_C2	Clo1313_0466	217	19	19	0.751	111	111	111	-	adenylate kinase [Clostridium thermocellum LQ8, DSM 1313]	1
Wt_C2	Clo1313_0467	256	7	7	0.316	12	12	12	-	methionine aminopeptidase, type I [Clostridium thermocellum LQ8, DSM 1313]	1
Wt_C2	Clo1313_0468	90	2	2	0.222	4	4	4	-	hypothetical protein [Clostridium thermocellum LQ8, DSM 1313]	1
Wt_C2	Clo1313_0469	72	4	4	0.5	8	8	8	-	translation initiation factor IF-1 [Clostridium thermocellum LQ8, DSM 1313]	1
Wt_C2	Clo1313_0470	37	2	2	0.351	5	5	5	-	ribosomal protein L36 [Clostridium thermocellum LQ8, DSM 1313]	1
Wt_C2	Clo1313_0471	123	14	14	0.61	84	84	84	-	30S ribosomal protein S13 [Clostridium thermocellum LQ8, DSM 1313]	1
Wt_C2	Clo1313_0472	134	11	11	0.597	114	114	114	-	30S ribosomal protein S11 [Clostridium thermocellum LQ8, DSM 1313]	1
Wt_C2	Clo1313_0473	208	26	26	0.688	234	234	234	-	ribosomal protein S4 [Clostridium thermocellum LQ8, DSM 1313]	1
Wt_C2	Clo1313_0474	315	29	29	0.787	240	240	240	-	DNA-directed RNA polymerase, alpha subunit [Clostridium thermocellum LQ8, DSM 1313]	1
Wt_C2	Clo1313_0475	174	14	16	0.632	111	123	115.8	-	ribosomal protein L17 [Clostridium thermocellum LQ8, DSM 1313]	8
Wt_C2	Clo1313_0476	285	2	3	0.112	3	5	3.02	-	Cobalt ATP-binding cassette-like protein [Clostridium thermocellum LQ8, DSM 1313]	2
Wt_C2	Clo1313_0478	841	8	10	0.18	12	14	12.57	-	type III restriction protein res subunit [Clostridium thermocellum LQ8, DSM 1313]	4
Wt_C2	Clo1313_0479	387	8	8	0.233	19	19	19	-	protein of unknown function DUF55 [Clostridium thermocellum LQ8, DSM 1313]	1
Wt_C2	Clo1313_0480	623	22	23	0.465	45	47	45.16	-	DNA methylase N-4/N-6 domain protein [Clostridium thermocellum LQ8, DSM 1313]	5
Wt_C2	Clo1313_0482	675	9	9	0.225	15	15	15	-	regulatory protein DeoR [Clostridium thermocellum LQ8, DSM 1313]	1
Wt_C2	Clo1313_0489	317	15	15	0.59	46	46	46	-	glucokinase, ROK family [Clostridium thermocellum LQ8, DSM 1313]	1
Wt_C2	Clo1313_0490	244	5	5	0.287	6	6	6	-	tRNA pseudouridine synthase A [Clostridium thermocellum LQ8, DSM 1313]	1
Wt_C2	Clo1313_0492	237	5	5	0.278	9	9	9	-	2-C-methyl-D-erythritol 4-phosphate cytidylyltransferase [Clostridium thermocellum LQ8, DSM 1313]	1
Wt_C2	Clo1313_0495	604	1	2	0.035	1	4	1.02	-	integral membrane sensor signal transduction histidine kinase [Clostridium thermocellum LQ8, DSM 1313]	2
Wt_C2	Clo1313_0497	156	3	3	0.327	10	10	10	-	2C-methyl-D-erythritol 2,4-cyclodiphosphate synthase [Clostridium thermocellum LQ8, DSM 1313]	1
Wt_C2	Clo1313_0498	572	29	29	0.524	157	157	157	-	prolyl-tRNA synthetase [Clostridium thermocellum LQ8, DSM 1313]	1
Wt_C2	Clo1313_0504	401	1	3	0.077	1	10	1.04	-	[Clostridium thermocellum LQ8, DSM 1313]	8
Wt_C2	Clo1313_0505	173	3	3	0.168	5	5	5	-	hypothetical protein [Clostridium thermocellum LQ8, DSM 1313]	1
Wt_C2	Clo1313_0510	541	39	39	0.712	261	261	261	-	extracellular solute-binding protein family 5 [Clostridium thermocellum LQ8, DSM 1313]	1
Wt_C2	Clo1313_0511	342	17	18	0.649	47	48	47.66	-	oligopeptide/dipeptide ABC transporter, ATPase subunit [Clostridium thermocellum LQ8, DSM 1313]	4
Wt_C2	Clo1313_0512	338	13	13	0.553	49	49	49	-	oligopeptide/dipeptide ABC transporter, ATPase subunit [Clostridium thermocellum LQ8, DSM 1313]	1
Wt_C2	Clo1313_0513	351	5	5	0.188	22	22	22	-	binding-protein-dependent transport systems inner membrane component [Clostridium thermocellum LQ8, DSM 1313]	1
Wt_C2	Clo1313_0514	307	5	5	0.173	11	11	11	-	binding-protein-dependent transport systems inner membrane component [Clostridium thermocellum LQ8, DSM 1313]	1
Wt_C2	Clo1313_0519	283	5	5	0.35	11	11	11	-	ABC transporter related protein [Clostridium thermocellum LQ8, DSM 1313]	1
Wt_C2	Clo1313_0523	233	5	5	0.197	8	8	8	-	sugar fermentation stimulation protein [Clostridium thermocellum LQ8, DSM 1313]	1
Wt_C2	Clo1313_0527	235	2	2	0.123	9	9	9	-	transcriptional regulator, Crp/Fnr family [Clostridium thermocellum LQ8, DSM 1313]	1
Wt_C2	Clo1313_0539	984	61	61	0.61	409	409	409	-	glycosyltransferase 36 [Clostridium thermocellum LQ8, DSM 1313]	1
Wt_C2	Clo1313_0541	198	3	3	0.268	4	4	4	-	peptide methionine sulfoxide reductase [Clostridium thermocellum LQ8, DSM 1313]	1
Wt_C2	Clo1313_0544	348	2	3	0.072	3	5	3.14	-	hypothetical protein [Clostridium thermocellum LQ8, DSM 1313]	4
Wt_C2	Clo1313_0545	674	9	9	0.144	10	10	10	-	hypothetical protein [Clostridium thermocellum LQ8, DSM 1313]	1
Wt_C2	Clo1313_0549	575	12	12	0.256	31	31	31	-	ABC transporter related protein [Clostridium thermocellum LQ8, DSM 1313]	1
Wt_C2	Clo1313_0550	190	4	4	0.368	7	7	7	-	hypothetical protein [Clostridium thermocellum LQ8, DSM 1313]	1
Wt_C2	Clo1313_0552	207	14	14	0.662	74	74	74	-	putative phosphate transport regulator [Clostridium thermocellum LQ8, DSM 1313]	1
Wt_C2	Clo1313_0554	1149	23	26	0.274	47	56	47.44	-	hydrogenase, Fe-only [Clostridium thermocellum LQ8, DSM 1313]	7
Wt_C2	Clo1313_0568	217	5	5	0.406	12	12	12	-	hydrogenase accessory protein HypB [Clostridium thermocellum LQ8, DSM 1313]	1
Wt_C2	Clo1313_0571	359	7	7	0.265	8	8	8	-	NADH-ubiquinone oxidoreductase chain 49kDa [Clostridium thermocellum LQ8, DSM 1313]	1
Wt_C2	Clo1313_0572	119	2	2	0.286	5	5	5	-	ech hydrogenase, subunit EchD, putative [Clostridium thermocellum LQ8, DSM 1313]	1
Wt_C2	Clo1313_0578	456	31	34	0.664	231	236	234.3	-	Citrate synthase [Clostridium thermocellum LQ8, DSM 1313]	4
Wt_C2	Clo1313_0579	398	1	2	0.04	1	4	1.01	-	Pyridoxal-dependent decarboxylase [Clostridium thermocellum LQ8, DSM 1313]	3
Wt_C2	Clo1313_0586	391	22	22	0.604	293	293	293	-	D-isomer specific 2-hydroxyacid dehydrogenase NAD-binding protein [Clostridium thermocellum LQ8, DSM 1313]	1
Wt_C2	Clo1313_0587	570	20	20	0.484	61	61	61	-	methyl-accepting chemotaxis sensory transducer [Clostridium thermocellum LQ8, DSM 1313]	1
Wt_C2	Clo1313_0588	212	3	4	0.203	5	6	6	-	nitroreductase [Clostridium thermocellum LQ8, DSM 1313]	2
Wt_C2	Clo1313_0600	591	2	2	0.039	4	4	4	-	Tetratricopeptide TPR_1 repeat-containing protein [Clostridium thermocellum LQ8, DSM 1313]	1
Wt_C2	Clo1313_0601	727	2	2	0.026	5	5	5	-	Fibronectin type III domain protein [Clostridium thermocellum LQ8, DSM 1313]	1
Wt_C2	Clo1313_0613	320	4	4	0.238	6	6	6	-	Cephalosporin-C deacetylase [Clostridium thermocellum LQ8, DSM 1313]	1
Wt_C2	Clo1313_0614	535	1	2	0.032	8	9	8.11	-	polysaccharide biosynthesis protein [Clostridium thermocellum LQ8, DSM 1313]	3
Wt_C2	Clo1313_0615	413	15	15	0.424	43	43	43	-	hypothetical protein [Clostridium thermocellum LQ8, DSM 1313]	1
Wt_C2	Clo1313_0616	241	14	15	0.656	74	75	74.39	-	ABC transporter related protein [Clostridium thermocellum LQ8, DSM 1313]	6
Wt_C2	Clo1313_0618	479	4	4	0.094	4	4	4	-	integral membrane sensor signal transduction histidine kinase [Clostridium thermocellum LQ8, DSM 1313]	1
Wt_C2	Clo1313_0619	230	3	4	0.139	8	10	9.78	-	two component transcriptional regulator, winged helix family [Clostridium thermocellum LQ8, DSM 1313]	2
Wt_C2	Clo1313_0623	223	3	4	0.233	6	7	6.05	-	HAD-superfamily hydrolase, subfamily IA, variant 3 [Clostridium thermocellum LQ8, DSM 1313]	3
Wt_C2	Clo1313_0624	306	4	4	0.225	6	6	6	-	Cof-like hydrolase [Clostridium thermocellum LQ8, DSM 1313]	1
Wt_C2	Clo1313_0626	430	7	7	0.207	9	9	9	-	Radical SAM domain protein [Clostridium thermocellum LQ8, DSM 1313]	1
Wt_C2	Clo1313_0627	1352	26	26	0.366	52	52	52	-	cellulosome anchoring protein cohesin region [Clostridium thermocellum LQ8, DSM 1313]	1
Wt_C2	Clo1313_0628	1615	8	10	0.104	25	29	26.56	-	cellulosome anchoring protein cohesin region [Clostridium thermocellum LQ8, DSM 1313]	3
Wt_C2	Clo1313_0629	688	11	13	0.237	24	28	25.5	-	cellulosome anchoring protein cohesin region [Clostridium thermocellum LQ8, DSM 1313]	3
Wt_C2	Clo1313_0630	445	14	15	0.398	44	46	44.95	-	cellulosome anchoring protein cohesin region [Clostridium thermocellum LQ8, DSM 1313]	3
Wt_C2	Clo1313_0631	280	1	2	0.036	2	4	2.02	-	transglutaminase domain-containing protein [Clostridium thermocellum LQ8, DSM 1313]	6
Wt_C2	Clo1313_0635	308	4	4	0.211	5	5	5	-	response regulator receiver protein [Clostridium thermocellum LQ8, DSM 1313]	1
Wt_C2	Clo1313_0636	423	15	16	0.492	37	42	37.76	-	3-phosphoshikimate 1-carboxyvinyltransferase [Clostridium thermocellum LQ8, DSM 1313]	3
Wt_C2	Clo1313_0637	269	3	4	0.208	15	22	19.77	-	sporulation transcriptional activator Spo0A [Clostridium thermocellum LQ8, DSM 1313]	2
Wt_C2	Clo1313_0638	91	14	14	0.835	136	136	136	-	histone family protein DNA-binding protein [Clostridium thermocellum LQ8, DSM 1313]	1
Wt_C2	Clo1313_0639	136	6	6	0.493	13	13	13	-	UspA domain-containing protein [Clostridium thermocellum LQ8, DSM 1313]	1
Wt_C2	Clo1313_0640	280	11	11	0.429	22	22	22	-	hydro-lyase, Fe-S type, tartrate/fumarate subfamily, alpha subunit [Clostridium thermocellum LQ8, DSM 1313]	1
Wt_C2	Clo1313_0641	185	8	10	0.686	29	41	30.3	-	hydro-lyase, Fe-S type, tartrate/fumarate subfamily, beta subunit [Clostridium thermocellum LQ8, DSM 1313]	9
Wt_C2	Clo1313_0642	68	3	3	0.838	10	10	10	-	Domain of unknown function DUF1858 [Clostridium thermocellum LQ8, DSM 1313]	1
Wt_C2	Clo1313_0643	424	20	20	0.566	61	61	61	-	adenylosuccinate synthetase [Clostridium thermocellum LQ8, DSM 1313]	1
Wt_C2	Clo1313_0645	324	12	13	0.426	59	61	60.87	-	glycosyl transferase family 2 [Clostridium thermocellum LQ8, DSM 1313]	2
Wt_C2	Clo1313_0646	968	22	22	0.26	83	83	83	-	glycosyl transferase family 39 [Clostridium thermocellum LQ8, DSM 1313]	1
Wt_C2	Clo1313_0647	311	10	10	0.418	125	125	125	-	hypothetical protein [Clostridium thermocellum LQ8, DSM 1313]	1
Wt_C2	Clo1313_0648	321	8	9	0.358	15	22	17.84	-	glycosyl transferase family 2 [Clostridium thermocellum LQ8, DSM 1313]	3
Wt_C2	Clo1313_0652	410	3	3	0.129	5	5	5	-	LL-diaminopimelate aminotransferase [Clostridium thermocellum LQ8, DSM 1313]	1
Wt_C2	Clo1313_0655	259	4	4	0.263	5	5	5	-	CoA-substrate-specific enzyme activase [Clostridium thermocellum LQ8, DSM 1313]	1
Wt_C2	Clo1313_0656	222	6	6	0.378	45	45	45	-	exsB protein [Clostridium thermocellum LQ8, DSM 1313]	1
Wt_C2	Clo1313_0657	127	5	5	0.512	22	22	22	-	6-pyruvoyl tetrahydropterin synthase and hypothetical protein [Clostridium thermocellum LQ8, DSM 1313]	1
Wt_C2	Clo1313_0659	189	1	2	0.116	8	10	8.3	-	phage SPO1 DNA polymerase-related protein [Clostridium thermocellum LQ8, DSM 1313]	2
Wt_C2	Clo1313_0660	192	6	6	0.432	8	8	8	-	Uracil-DNA glycosylase superfamily [Clostridium thermocellum LQ8, DSM 1313]	1
Wt_C2	Clo1313_0661	254	4	4	0.268	5	5	5	-	UBA/THIF-type NAD/FAD binding protein [Clostridium thermocellum LQ8, DSM 1313]	1
Wt_C2	Clo1313_0663	159	3	3	0.195	5	5	5	-	hypothetical protein [Clostridium thermocellum LQ8, DSM 1313]	1
Wt_C2	Clo1313_0666	347	6	6	0.233	12	12	12	-	Nucleotidyl transferase [Clostridium thermocellum LQ8, DSM 1313]	1
Wt_C2	Clo1313_0667	391	11	11	0.322	18	18	18	-	glycosyl transferase group 1 [Clostridium thermocellum LQ8, DSM 1313]	1
Wt_C2	Clo1313_0671	129	4	4	0.38	17	17	17	-	hemerythrin-like metal-binding protein [Clostridium thermocellum LQ8, DSM 1313]	1
Wt_C2	Clo1313_0672	220	9	9	0.486	33	33	33	-	flavin reductase domain protein FMN-binding protein [Clostridium thermocellum LQ8, DSM 1313]	1
Wt_C2	Clo1313_0673	1175	97	99	0.707	777	782	781.07	-	pyruvate ferredoxin/flavodoxin oxidoreductase [Clostridium thermocellum LQ8, DSM 1313]	6
Wt_C2	Clo1313_0675	834	18	20	0.325	51	53	51.95	-	S-layer domain-containing protein [Clostridium thermocellum LQ8, DSM 1313]	4
Wt_C2	Clo1313_0677	545	36	36	0.613	243	243	243	-	AMP-dependent synthetase and ligase [Clostridium thermocellum LQ8, DSM 1313]	1
Wt_C2	Clo1313_0680	462	1	3	0.074	1	6	3.04	-	peptidase M56 BlaR1 [Clostridium thermocellum LQ8, DSM 1313]	3
Wt_C2	Clo1313_0684	565	11	13	0.253	21	49	42.15	-	von Willebrand factor type A [Clostridium thermocellum LQ8, DSM 1313]	3
Wt_C2	Clo1313_0694	162	10	10	0.58	35	35	35	-	hypothetical protein [Clostridium thermocellum LQ8, DSM 1313]	1
Wt_C2	Clo1313_0697	728	1	2	0.026	1	5	3	-	peptidase M56 BlaR1 [Clostridium thermocellum LQ8, DSM 1313]	2
Wt_C2	Clo1313_0698	581	16	16	0.299	42	42	42	-	ABC transporter related protein [Clostridium thermocellum LQ8, DSM 1313]	1
Wt_C2	Clo1313_0699	632	15	16	0.323	31	39	31.16	-	ABC transporter related protein [Clostridium thermocellum LQ8, DSM 1313]	4
Wt_C2	Clo1313_0700	480	17	19	0.56	60	63	60.11	-	aminoacyl-histidine dipeptidase [Clostridium thermocellum LQ8, DSM 1313]	9
Wt_C2	Clo1313_0701	351	6	7	0.245	29	34	29.42	-	cobalamin biosynthesis protein CobD [Clostridium thermocellum LQ8, DSM 1313]	2
Wt_C2	Clo1313_0706	244	7	7	0.471	27	27	27	-	beta-lactamase superfamily hydrolase [Clostridium thermocellum LQ8, DSM 1313]	1
Wt_C2	Clo1313_0707	416	9	11	0.399	33	37	35.02	-	methyl-accepting chemotaxis sensory transducer [Clostridium thermocellum LQ8, DSM 1313]	6
Wt_C2	Clo1313_0708	459	35	35	0.725	113	113	113	-	pyruvate carboxyltransferase [Clostridium thermocellum LQ8, DSM 1313]	1
Wt_C2	Clo1313_0709	642	32	32	0.679	237	237	237	-	aconitate hydratase [Clostridium thermocellum LQ8, DSM 1313]	1
Wt_C2	Clo1313_0713	389	5	6	0.167	6	7	6.06	-	protein-L-isoaspartate(D-aspartate) O-methyltransferase [Clostridium thermocellum LQ8, DSM 1313]	2
Wt_C2	Clo1313_0714	163	5	5	0.442	38	38	38	-	Carbohydrate binding family 25 [Clostridium thermocellum LQ8, DSM 1313]	1
Wt_C2	Clo1313_0715	544	22	23	0.489	53	54	53.03	-	two component transcriptional regulator, AraC family [Clostridium thermocellum LQ8, DSM 1313]	2
Wt_C2	Clo1313_0716	368	6	7	0.212	7	12	7.01	-	PpiC-type peptidyl-prolyl cis-trans isomerase [Clostridium thermocellum LQ8, DSM 1313]	4
Wt_C2	Clo1313_0717	426	17	17	0.491	36	36	36	-	glucose-1-phosphate adenylyltransferase [Clostridium thermocellum LQ8, DSM 1313]	1
Wt_C2	Clo1313_0718	373	9	10	0.273	20	22	21.67	-	glucose-1-phosphate adenylyltransferase, GlgD subunit [Clostridium thermocellum LQ8, DSM 1313]	2
Wt_C2	Clo1313_0719	292	4	4	0.151	7	7	7	-	diacylglycerol kinase catalytic region [Clostridium thermocellum LQ8, DSM 1313]	1
Wt_C2	Clo1313_0720	252	11	11	0.532	51	51	51	-	short-chain dehydrogenase/reductase SDR [Clostridium thermocellum LQ8, DSM 1313]	1
Wt_C2	Clo1313_0728	421	3	4	0.076	3	4	3.13	-	Monogalactosyldiacylglycerol synthase [Clostridium thermocellum LQ8, DSM 1313]	3
Wt_C2	Clo1313_0729	529	12	13	0.293	25	26	25	-	protein of unknown function DUF342 [Clostridium thermocellum LQ8, DSM 1313]	6
Wt_C2	Clo1313_0732	465	11	11	0.249	20	20	20	-	TrkA-N domain protein [Clostridium thermocellum LQ8, DSM 1313]	1
Wt_C2	Clo1313_0736	140	2	2	0.214	7	7	7	-	putative anti-sigma regulatory factor, serine/threonine protein kinase [Clostridium thermocellum LQ8, DSM 1313]	1
Wt_C2	Clo1313_0737	495	5	5	0.119	6	6	6	-	copper amine oxidase-like domain-containing protein [Clostridium thermocellum LQ8, DSM 1313]	1
Wt_C2	Clo1313_0739	708	3	3	0.042	4	4	4	-	helicase, RecD/TraA family [Clostridium thermocellum LQ8, DSM 1313]	1
Wt_C2	Clo1313_0740	406	18	18	0.554	40	40	40	-	hypothetical protein [Clostridium thermocellum LQ8, DSM 1313]	1
Wt_C2	Clo1313_0742	236	1	3	0.148	1	11	1.33	-	phospholipase C zinc-binding protein [Clostridium thermocellum LQ8, DSM 1313]	6
Wt_C2	Clo1313_0745	453	25	25	0.658	85	85	85	-	Uncharacterized conserved protein UCP033563 [Clostridium thermocellum LQ8, DSM 1313]	1
Wt_C2	Clo1313_0749	880	56	56	0.649	252	252	252	-	alanyl-tRNA synthetase [Clostridium thermocellum LQ8, DSM 1313]	1
Wt_C2	Clo1313_0757	533	5	6	0.158	6	10	10	-	hypothetical protein [Clostridium thermocellum LQ8, DSM 1313]	2
Wt_C2	Clo1313_0778	262	2	18	0.462	30	137	54.67	-	copper amine oxidase-like domain-containing protein [Clostridium thermocellum LQ8, DSM 1313]	9
Wt_C2	Clo1313_0779	267	5	28	0.772	75	228	171.18	-	copper amine oxidase-like domain-containing protein [Clostridium thermocellum LQ8, DSM 1313]	9
Wt_C2	Clo1313_0780	266	2	25	0.68	25	178	57.06	-	copper amine oxidase-like domain-containing protein [Clostridium thermocellum LQ8, DSM 1313]	9
Wt_C2	Clo1313_0781	976	38	38	0.47	111	111	111	-	hypothetical protein [Clostridium thermocellum LQ8, DSM 1313]	1
Wt_C2	Clo1313_0784	309	2	3	0.152	7	9	7.33	-	Ankyrin [Clostridium thermocellum LQ8, DSM 1313]	4
Wt_C2	Clo1313_0786	1765	1	8	0.046	1	10	1.34	-	YD repeat protein [Clostridium thermocellum LQ8, DSM 1313]	4
Wt_C2	Clo1313_0792	507	2	3	0.055	2	13	2.05	-	hypothetical protein [Clostridium thermocellum LQ8, DSM 1313]	5
Wt_C2	Clo1313_0793	269	12	12	0.487	24	24	24	-	extracellular solute-binding protein family 3 [Clostridium thermocellum LQ8, DSM 1313]	1
Wt_C2	Clo1313_0796	224	3	3	0.268	11	11	11	-	hypothetical protein [Clostridium thermocellum LQ8, DSM 1313]	1
Wt_C2	Clo1313_0799	551	27	27	0.492	127	127	127	-	hypothetical protein [Clostridium thermocellum LQ8, DSM 1313]	1
Wt_C2	Clo1313_0804	178	2	3	0.185	2	5	2.02	-	hypothetical protein [Clostridium thermocellum LQ8, DSM 1313]	2
Wt_C2	Clo1313_0805	845	19	19	0.385	42	42	42	-	TIR protein [Clostridium thermocellum LQ8, DSM 1313]	1
Wt_C2	Clo1313_0815	257	13	13	0.42	105	105	105	-	short-chain dehydrogenase/reductase SDR [Clostridium thermocellum LQ8, DSM 1313]	1
Wt_C2	Clo1313_0817	651	4	4	0.078	8	8	8	-	hypothetical protein [Clostridium thermocellum LQ8, DSM 1313]	1
Wt_C2	Clo1313_0828	257	3	3	0.175	7	7	7	-	RDD domain containing protein [Clostridium thermocellum LQ8, DSM 1313]	1
Wt_C2	Clo1313_0829	326	11	11	0.383	35	35	35	-	signal peptide peptidase SppA, 36K type [Clostridium thermocellum LQ8, DSM 1313]	1
Wt_C2	Clo1313_0836	394	14	14	0.515	41	41	41	-	tryptophan synthase, beta subunit [Clostridium thermocellum LQ8, DSM 1313]	1
Wt_C2	Clo1313_0837	256	6	6	0.426	24	24	24	-	tryptophan synthase, alpha subunit [Clostridium thermocellum LQ8, DSM 1313]	1
Wt_C2	Clo1313_0848	116	6	6	0.517	12	12	12	-	hypothetical protein [Clostridium thermocellum LQ8, DSM 1313]	1
Wt_C2	Clo1313_0850	148	4	4	0.291	6	6	6	-	C_GCAxxG_C_C family protein [Clostridium thermocellum LQ8, DSM 1313]	1
Wt_C2	Clo1313_0855	239	2	2	0.109	4	4	4	-	two component transcriptional regulator, winged helix family [Clostridium thermocellum LQ8, DSM 1313]	1
Wt_C2	Clo1313_0857	511	25	25	0.603	111	111	111	-	2-isopropylmalate synthase [Clostridium thermocellum LQ8, DSM 1313]	1
Wt_C2	Clo1313_0858	310	2	4	0.165	3	6	4.01	-	alpha/beta hydrolase fold protein [Clostridium thermocellum LQ8, DSM 1313]	6
Wt_C2	Clo1313_0863	910	67	69	0.732	322	328	326.52	-	preprotein translocase, SecA subunit [Clostridium thermocellum LQ8, DSM 1313]	4
Wt_C2	Clo1313_0864	428	9	9	0.369	12	12	12	-	FolC bifunctional protein [Clostridium thermocellum LQ8, DSM 1313]	1
Wt_C2	Clo1313_0865	385	11	11	0.273	14	14	14	-	Tetratricopeptide TPR_1 repeat-containing protein [Clostridium thermocellum LQ8, DSM 1313]	1
Wt_C2	Clo1313_0867	499	27	28	0.577	107	109	107.51	-	threonine synthase [Clostridium thermocellum LQ8, DSM 1313]	4
Wt_C2	Clo1313_0870	530	8	8	0.168	16	16	16	-	response regulator receiver modulated metal dependent phosphohydrolase [Clostridium thermocellum LQ8, DSM 1313]	1
Wt_C2	Clo1313_0872	415	17	18	0.484	58	59	58.7	-	homoserine dehydrogenase [Clostridium thermocellum LQ8, DSM 1313]	2
Wt_C2	Clo1313_0873	449	30	30	0.641	134	134	134	-	aspartate kinase [Clostridium thermocellum LQ8, DSM 1313]	1
Wt_C2	Clo1313_0875	1917	14	23	0.146	22	35	31.72	-	YD repeat protein [Clostridium thermocellum LQ8, DSM 1313]	4
Wt_C2	Clo1313_0876	152	4	4	0.362	11	11	11	-	hypothetical protein [Clostridium thermocellum LQ8, DSM 1313]	1
Wt_C2	Clo1313_0880	1959	20	22	0.141	32	37	34.94	-	YD repeat protein [Clostridium thermocellum LQ8, DSM 1313]	4
Wt_C2	Clo1313_0883	114	6	6	0.561	25	25	25	-	histidine triad (HIT) protein [Clostridium thermocellum LQ8, DSM 1313]	1
Wt_C2	Clo1313_0884	710	32	32	0.556	165	165	165	-	S-layer domain-containing protein [Clostridium thermocellum LQ8, DSM 1313]	1
Wt_C2	Clo1313_0887	183	4	5	0.322	6	7	6.12	-	dTDP-4-dehydrorhamnose 3,5-epimerase [Clostridium thermocellum LQ8, DSM 1313]	3
Wt_C2	Clo1313_0889	392	5	5	0.179	15	15	15	-	hypothetical protein [Clostridium thermocellum LQ8, DSM 1313]	1
Wt_C2	Clo1313_0890	464	15	15	0.336	48	48	48	-	capsular exopolysaccharide family [Clostridium thermocellum LQ8, DSM 1313]	1
Wt_C2	Clo1313_0892	347	18	18	0.625	89	89	89	-	NAD-dependent epimerase/dehydratase [Clostridium thermocellum LQ8, DSM 1313]	1
Wt_C2	Clo1313_0893	163	5	5	0.319	11	11	11	-	Oligosaccharide biosynthesis protein Alg14 like protein [Clostridium thermocellum LQ8, DSM 1313]	1
Wt_C2	Clo1313_0894	164	3	3	0.207	5	5	5	-	Glycosyltransferase 28 domain [Clostridium thermocellum LQ8, DSM 1313]	1
Wt_C2	Clo1313_0896	381	4	4	0.15	6	6	6	-	glycosyl transferase group 1 [Clostridium thermocellum LQ8, DSM 1313]	1
Wt_C2	Clo1313_0897	301	11	11	0.382	21	21	21	-	glycosyltransferase [Clostridium thermocellum LQ8, DSM 1313]	1
Wt_C2	Clo1313_0898	310	6	6	0.229	7	7	7	-	glycosyl transferase family 2 [Clostridium thermocellum LQ8, DSM 1313]	1
Wt_C2	Clo1313_0901	441	31	31	0.621	193	193	193	-	nucleotide sugar dehydrogenase [Clostridium thermocellum LQ8, DSM 1313]	1
Wt_C2	Clo1313_0903	134	8	9	0.619	18	23	19.8	-	single-strand binding protein [Clostridium thermocellum LQ8, DSM 1313]	2
Wt_C2	Clo1313_0904	467	4	5	0.128	4	6	4.44	-	exopolysaccharide biosynthesis polyprenyl glycosylphosphotransferase [Clostridium thermocellum LQ8, DSM 1313]	3
Wt_C2	Clo1313_0905	58	5	5	0.517	10	10	10	-	ribosomal protein S21 [Clostridium thermocellum LQ8, DSM 1313]	1
Wt_C2	Clo1313_0906	147	4	4	0.361	7	7	7	-	GatB/YqeY domain protein [Clostridium thermocellum LQ8, DSM 1313]	1
Wt_C2	Clo1313_0907	827	10	11	0.213	17	22	17.47	-	single-stranded-DNA-specific exonuclease RecJ [Clostridium thermocellum LQ8, DSM 1313]	2
Wt_C2	Clo1313_0908	171	9	9	0.596	97	97	97	-	adenine phosphoribosyltransferase [Clostridium thermocellum LQ8, DSM 1313]	1
Wt_C2	Clo1313_0909	724	8	8	0.156	17	17	17	-	(p)ppGpp synthetase I, SpoT/RelA [Clostridium thermocellum LQ8, DSM 1313]	1
Wt_C2	Clo1313_0911	201	3	3	0.274	8	8	8	-	beta-lactamase-like protein [Clostridium thermocellum LQ8, DSM 1313]	1
Wt_C2	Clo1313_0912	505	2	4	0.075	2	4	2.34	-	Coproporphyrinogen dehydrogenase [Clostridium thermocellum LQ8, DSM 1313]	7
Wt_C2	Clo1313_0913	375	12	12	0.448	29	29	29	-	hypothetical protein [Clostridium thermocellum LQ8, DSM 1313]	1
Wt_C2	Clo1313_0914	412	4	4	0.141	8	8	8	-	type II secretion system protein E [Clostridium thermocellum LQ8, DSM 1313]	1
Wt_C2	Clo1313_0916	289	2	2	0.083	4	4	4	-	Type II secretion system F domain [Clostridium thermocellum LQ8, DSM 1313]	1
Wt_C2	Clo1313_0920	520	7	9	0.173	10	12	10.37	-	Forkhead-associated protein [Clostridium thermocellum LQ8, DSM 1313]	5
Wt_C2	Clo1313_0921	376	4	5	0.165	13	15	13.12	-	hypothetical protein [Clostridium thermocellum LQ8, DSM 1313]	6
Wt_C2	Clo1313_0922	417	20	21	0.583	69	77	69.58	-	histidyl-tRNA synthetase [Clostridium thermocellum LQ8, DSM 1313]	7
Wt_C2	Clo1313_0923	595	27	29	0.551	102	104	103.61	-	aspartyl-tRNA synthetase [Clostridium thermocellum LQ8, DSM 1313]	4
Wt_C2	Clo1313_0924	186	4	5	0.253	7	14	9.23	-	signal peptidase I [Clostridium thermocellum LQ8, DSM 1313]	2
Wt_C2	Clo1313_0925	1433	46	48	0.449	184	187	184.84	-	CoA-substrate-specific enzyme activase [Clostridium thermocellum LQ8, DSM 1313]	13
Wt_C2	Clo1313_0929	603	9	9	0.274	13	13	13	-	GTP-binding protein LepA [Clostridium thermocellum LQ8, DSM 1313]	1
Wt_C2	Clo1313_0931	351	3	3	0.148	5	5	5	-	heat-inducible transcription repressor HrcA [Clostridium thermocellum LQ8, DSM 1313]	1
Wt_C2	Clo1313_0932	226	3	3	0.261	5	5	5	-	GrpE protein [Clostridium thermocellum LQ8, DSM 1313]	1
Wt_C2	Clo1313_0933	608	26	26	0.477	88	88	88	-	chaperone protein DnaK [Clostridium thermocellum LQ8, DSM 1313]	1
Wt_C2	Clo1313_0934	386	5	5	0.127	12	12	12	-	chaperone protein DnaJ [Clostridium thermocellum LQ8, DSM 1313]	1
Wt_C2	Clo1313_0935	313	9	9	0.342	35	35	35	-	ribosomal protein L11 methyltransferase [Clostridium thermocellum LQ8, DSM 1313]	1
Wt_C2	Clo1313_0939	294	6	6	0.201	16	16	16	-	YicC-like domain-containing protein [Clostridium thermocellum LQ8, DSM 1313]	1
Wt_C2	Clo1313_0940	93	10	10	0.688	169	169	169	-	protein of unknown function DUF370 [Clostridium thermocellum LQ8, DSM 1313]	1
Wt_C2	Clo1313_0941	203	6	7	0.286	12	13	12.2	-	guanylate kinase [Clostridium thermocellum LQ8, DSM 1313]	3
Wt_C2	Clo1313_0942	78	2	2	0.462	5	5	5	-	DNA-directed RNA polymerase, omega subunit [Clostridium thermocellum LQ8, DSM 1313]	1
Wt_C2	Clo1313_0943	433	10	11	0.349	28	29	28.67	-	phosphopantothenoylcysteine decarboxylase/phosphopantothenate/cysteine ligase [Clostridium thermocellum LQ8, DSM 1313]	2
Wt_C2	Clo1313_0944	462	34	34	0.742	223	223	223	-	glycyl-tRNA synthetase [Clostridium thermocellum LQ8, DSM 1313]	1
Wt_C2	Clo1313_0945	443	4	4	0.129	6	6	6	-	signal transduction histidine kinase regulating citrate/malate metabolism [Clostridium thermocellum LQ8, DSM 1313]	1
Wt_C2	Clo1313_0949	883	67	70	0.733	265	270	267.42	-	pyruvate, phosphate dikinase [Clostridium thermocellum LQ8, DSM 1313]	7
Wt_C2	Clo1313_0950	631	34	34	0.628	134	134	134	-	cellulosome anchoring protein cohesin region [Clostridium thermocellum LQ8, DSM 1313]	1
Wt_C2	Clo1313_0952	115	6	6	0.417	145	145	145	-	Cupin 2 conserved barrel domain protein [Clostridium thermocellum LQ8, DSM 1313]	1
Wt_C2	Clo1313_0953	457	9	9	0.254	18	18	18	-	PhoH family protein [Clostridium thermocellum LQ8, DSM 1313]	1
Wt_C2	Clo1313_0954	408	11	11	0.265	22	22	22	-	glycosyl transferase group 1 [Clostridium thermocellum LQ8, DSM 1313]	1
Wt_C2	Clo1313_0955	555	22	22	0.454	84	84	84	-	RNA-metabolising metallo-beta-lactamase [Clostridium thermocellum LQ8, DSM 1313]	1
Wt_C2	Clo1313_0960	351	4	4	0.16	12	12	12	-	nicotinate-nucleotide/dimethylbenzimidazole phosphoribosyltransferase [Clostridium thermocellum LQ8, DSM 1313]	1
Wt_C2	Clo1313_0961	228	2	2	0.276	4	4	4	-	hypothetical protein [Clostridium thermocellum LQ8, DSM 1313]	1
Wt_C2	Clo1313_0962	191	2	2	0.209	4	4	4	-	5-formyltetrahydrofolate cyclo-ligase [Clostridium thermocellum LQ8, DSM 1313]	1
Wt_C2	Clo1313_0965	335	7	7	0.254	10	10	10	-	metal dependent phosphohydrolase [Clostridium thermocellum LQ8, DSM 1313]	1
Wt_C2	Clo1313_0966	402	18	18	0.493	51	51	51	-	proposed homoserine kinase [Clostridium thermocellum LQ8, DSM 1313]	1
Wt_C2	Clo1313_0967	288	5	5	0.288	14	14	14	-	amidohydrolase 2 [Clostridium thermocellum LQ8, DSM 1313]	1
Wt_C2	Clo1313_0970	228	10	11	0.513	28	32	28.49	-	two component transcriptional regulator, winged helix family [Clostridium thermocellum LQ8, DSM 1313]	9
Wt_C2	Clo1313_0971	504	4	7	0.125	5	9	5.1	-	integral membrane sensor signal transduction histidine kinase [Clostridium thermocellum LQ8, DSM 1313]	5
Wt_C2	Clo1313_0972	509	7	7	0.226	11	11	11	-	peptidase S1 and S6 chymotrypsin/Hap [Clostridium thermocellum LQ8, DSM 1313]	1
Wt_C2	Clo1313_0974	488	30	31	0.596	146	152	150.92	-	glycogen/starch synthase, ADP-glucose type [Clostridium thermocellum LQ8, DSM 1313]	2
Wt_C2	Clo1313_0975	213	4	4	0.362	9	9	9	-	endonuclease III [Clostridium thermocellum LQ8, DSM 1313]	1
Wt_C2	Clo1313_0979	62	2	3	0.226	6	11	6.28	-	ribosomal protein L28 [Clostridium thermocellum LQ8, DSM 1313]	2
Wt_C2	Clo1313_0980	694	2	3	0.072	6	8	6.02	-	ATP-dependent DNA helicase RecG [Clostridium thermocellum LQ8, DSM 1313]	12
Wt_C2	Clo1313_0982	159	3	3	0.264	6	6	6	-	pantetheine-phosphate adenylyltransferase [Clostridium thermocellum LQ8, DSM 1313]	1
Wt_C2	Clo1313_0983	154	8	8	0.545	26	26	26	-	H+-ATPase subunit H [Clostridium thermocellum LQ8, DSM 1313]	1
Wt_C2	Clo1313_0988	407	10	10	0.314	32	32	32	-	proteinase inhibitor I4 serpin [Clostridium thermocellum LQ8, DSM 1313]	1
Wt_C2	Clo1313_0989	427	27	29	0.578	81	84	81.9	-	iron-sulfur cluster-binding protein [Clostridium thermocellum LQ8, DSM 1313]	3
Wt_C2	Clo1313_0991	216	4	4	0.231	9	9	9	-	two component transcriptional regulator, LuxR family [Clostridium thermocellum LQ8, DSM 1313]	1
Wt_C2	Clo1313_0993	578	45	46	0.723	241	242	241.69	-	phosphoglucomutase/phosphomannomutase alpha/beta/alpha domain I [Clostridium thermocellum LQ8, DSM 1313]	3
Wt_C2	Clo1313_0994	1181	9	9	0.099	15	15	15	-	DNA polymerase III, alpha subunit [Clostridium thermocellum LQ8, DSM 1313]	1
Wt_C2	Clo1313_0996	65	4	4	0.954	9	9	9	-	hypothetical protein [Clostridium thermocellum LQ8, DSM 1313]	1
Wt_C2	Clo1313_0997	324	16	19	0.568	79	95	92.21	-	6-phosphofructokinase [Clostridium thermocellum LQ8, DSM 1313]	6
Wt_C2	Clo1313_0998	138	4	4	0.312	9	9	9	-	thioesterase superfamily protein [Clostridium thermocellum LQ8, DSM 1313]	1
Wt_C2	Clo1313_1000	259	6	6	0.266	12	12	12	-	copper amine oxidase-like domain-containing protein [Clostridium thermocellum LQ8, DSM 1313]	1
Wt_C2	Clo1313_1001	1050	18	18	0.254	58	58	58	-	Carbohydrate-binding CenC domain protein [Clostridium thermocellum LQ8, DSM 1313]	1
Wt_C2	Clo1313_1002	755	39	39	0.619	95	95	95	-	glycoside hydrolase family 3 domain protein [Clostridium thermocellum LQ8, DSM 1313]	1
Wt_C2	Clo1313_1009	488	8	9	0.203	11	12	11.92	-	amidophosphoribosyltransferase [Clostridium thermocellum LQ8, DSM 1313]	2
Wt_C2	Clo1313_1010	340	7	7	0.291	25	25	25	-	phosphoribosylformylglycinamidine cyclo-ligase [Clostridium thermocellum LQ8, DSM 1313]	1
Wt_C2	Clo1313_1011	209	5	5	0.335	5	5	5	-	phosphoribosylglycinamide formyltransferase [Clostridium thermocellum LQ8, DSM 1313]	1
Wt_C2	Clo1313_1012	514	21	21	0.611	92	92	92	-	phosphoribosylaminoimidazolecarboxamide formyltransferase/IMP cyclohydrolase [Clostridium thermocellum LQ8, DSM 1313]	1
Wt_C2	Clo1313_1013	419	16	16	0.432	42	42	42	-	phosphoribosylamine/glycine ligase [Clostridium thermocellum LQ8, DSM 1313]	1
Wt_C2	Clo1313_1014	390	5	5	0.233	9	9	9	-	glycosyl transferase family 2 [Clostridium thermocellum LQ8, DSM 1313]	1
Wt_C2	Clo1313_1016	206	1	2	0.141	4	6	4.13	-	nicotinate (nicotinamide) nucleotide adenylyltransferase [Clostridium thermocellum LQ8, DSM 1313]	2
Wt_C2	Clo1313_1017	189	8	8	0.471	17	17	17	-	metal dependent phosphohydrolase [Clostridium thermocellum LQ8, DSM 1313]	1
Wt_C2	Clo1313_1020	825	49	49	0.606	210	210	210	-	leucyl-tRNA synthetase [Clostridium thermocellum LQ8, DSM 1313]	1
Wt_C2	Clo1313_1021	7955	7	9	0.021	9	18	9.08	-	PKD domain containing protein [Clostridium thermocellum LQ8, DSM 1313]	9
Wt_C2	Clo1313_1024	576	20	23	0.479	77	88	79.13	-	AMP-dependent synthetase and ligase [Clostridium thermocellum LQ8, DSM 1313]	9
Wt_C2	Clo1313_1025	432	12	12	0.37	20	20	20	-	peptidase S11 D-alanyl-D-alanine carboxypeptidase 1 [Clostridium thermocellum LQ8, DSM 1313]	1
Wt_C2	Clo1313_1027	205	7	7	0.434	15	15	15	-	Lipoprotein LpqB, GerMN domain [Clostridium thermocellum LQ8, DSM 1313]	1
Wt_C2	Clo1313_1029	635	37	40	0.65	151	165	162.06	-	threonyl-tRNA synthetase [Clostridium thermocellum LQ8, DSM 1313]	5
Wt_C2	Clo1313_1030	276	17	17	0.594	60	60	60	-	thymidylate synthase [Clostridium thermocellum LQ8, DSM 1313]	1
Wt_C2	Clo1313_1032	173	9	9	0.532	34	34	34	-	translation initiation factor IF-3 [Clostridium thermocellum LQ8, DSM 1313]	1
Wt_C2	Clo1313_1033	65	5	5	0.4	11	11	11	-	ribosomal protein L35 [Clostridium thermocellum LQ8, DSM 1313]	1
Wt_C2	Clo1313_1034	117	13	13	0.598	76	76	76	-	ribosomal protein L20 [Clostridium thermocellum LQ8, DSM 1313]	1
Wt_C2	Clo1313_1035	267	3	3	0.165	5	5	5	-	RNA methyltransferase, TrmH family, group 3 [Clostridium thermocellum LQ8, DSM 1313]	1
Wt_C2	Clo1313_1036	2922	10	12	0.046	13	19	17.39	-	glycosyltransferase 36 [Clostridium thermocellum LQ8, DSM 1313]	6
Wt_C2	Clo1313_1040	776	17	17	0.246	30	30	30	-	ATP-dependent Clp protease, ATP-binding subunit clpA [Clostridium thermocellum LQ8, DSM 1313]	1
Wt_C2	Clo1313_1045	312	10	12	0.337	12	15	12.48	-	hypothetical protein [Clostridium thermocellum LQ8, DSM 1313]	3
Wt_C2	Clo1313_1046	454	28	28	0.769	348	348	348	-	pyridoxal-phosphate dependent TrpB-like enzyme [Clostridium thermocellum LQ8, DSM 1313]	1
Wt_C2	Clo1313_1051	507	2	3	0.034	2	13	2.03	-	hypothetical protein [Clostridium thermocellum LQ8, DSM 1313]	4
Wt_C2	Clo1313_1052	642	35	35	0.628	153	153	153	-	putative serine protein kinase, PrkA [Clostridium thermocellum LQ8, DSM 1313]	1
Wt_C2	Clo1313_1053	404	5	5	0.223	8	8	8	-	sporulation protein YhbH [Clostridium thermocellum LQ8, DSM 1313]	1
Wt_C2	Clo1313_1054	462	6	6	0.147	13	13	13	-	SpoVR family protein [Clostridium thermocellum LQ8, DSM 1313]	1
Wt_C2	Clo1313_1056	275	12	12	0.647	32	32	32	-	purine nucleoside phosphorylase I, inosine and guanosine-specific [Clostridium thermocellum LQ8, DSM 1313]	1
Wt_C2	Clo1313_1057	414	23	23	0.58	77	77	77	-	adenosylhomocysteinase [Clostridium thermocellum LQ8, DSM 1313]	1
Wt_C2	Clo1313_1058	431	11	11	0.323	45	45	45	-	amidohydrolase [Clostridium thermocellum LQ8, DSM 1313]	1
Wt_C2	Clo1313_1065	422	4	9	0.225	8	17	10.55	-	Domain of unknown function DUF1910 [Clostridium thermocellum LQ8, DSM 1313]	4
Wt_C2	Clo1313_1067	343	5	5	0.192	11	11	11	-	hypothetical protein [Clostridium thermocellum LQ8, DSM 1313]	1
Wt_C2	Clo1313_1068	214	3	4	0.182	4	29	8	-	HAD-superfamily hydrolase, subfamily IA, variant 1 [Clostridium thermocellum LQ8, DSM 1313]	2
Wt_C2	Clo1313_1070	322	3	3	0.102	7	7	7	-	ABC transporter related protein [Clostridium thermocellum LQ8, DSM 1313]	1
Wt_C2	Clo1313_1073	311	7	7	0.273	18	18	18	-	esterase/lipase [Clostridium thermocellum LQ8, DSM 1313]	1
Wt_C2	Clo1313_1074	426	8	8	0.197	13	13	13	-	hypothetical protein [Clostridium thermocellum LQ8, DSM 1313]	1
Wt_C2	Clo1313_1076	309	9	9	0.298	11	11	11	-	ATPase associated with various cellular activities AAA_3 [Clostridium thermocellum LQ8, DSM 1313]	1
Wt_C2	Clo1313_1081	224	10	11	0.509	19	21	19.01	-	isochorismatase hydrolase [Clostridium thermocellum LQ8, DSM 1313]	3
Wt_C2	Clo1313_1082	486	14	14	0.385	27	27	27	-	nicotinate phosphoribosyltransferase [Clostridium thermocellum LQ8, DSM 1313]	1
Wt_C2	Clo1313_1086	215	3	3	0.144	6	6	6	-	type IV pilus assembly PilZ [Clostridium thermocellum LQ8, DSM 1313]	1
Wt_C2	Clo1313_1087	382	13	13	0.361	33	33	33	-	iron-sulfur cluster-binding protein [Clostridium thermocellum LQ8, DSM 1313]	1
Wt_C2	Clo1313_1089	415	7	7	0.255	17	17	17	-	peptidase S11 D-alanyl-D-alanine carboxypeptidase 1 [Clostridium thermocellum LQ8, DSM 1313]	1
Wt_C2	Clo1313_1096	403	4	4	0.132	6	6	6	-	YbbR family protein [Clostridium thermocellum LQ8, DSM 1313]	1
Wt_C2	Clo1313_1098	449	9	9	0.252	19	19	19	-	phosphoglucosamine mutase [Clostridium thermocellum LQ8, DSM 1313]	1
Wt_C2	Clo1313_1099	607	16	16	0.338	51	51	51	-	glucosamine/fructose-6-phosphate aminotransferase, isomerizing [Clostridium thermocellum LQ8, DSM 1313]	1
Wt_C2	Clo1313_1106	787	52	52	0.672	256	256	256	-	type II secretion system protein E [Clostridium thermocellum LQ8, DSM 1313]	1
Wt_C2	Clo1313_1107	351	20	20	0.755	214	214	214	-	twitching motility protein [Clostridium thermocellum LQ8, DSM 1313]	1
Wt_C2	Clo1313_1108	404	13	14	0.361	38	40	39.9	-	Type II secretion system F domain [Clostridium thermocellum LQ8, DSM 1313]	2
Wt_C2	Clo1313_1109	168	8	8	0.619	92	92	92	-	hypothetical protein [Clostridium thermocellum LQ8, DSM 1313]	1
Wt_C2	Clo1313_1110	186	4	4	0.253	5	5	5	-	hypothetical protein [Clostridium thermocellum LQ8, DSM 1313]	1
Wt_C2	Clo1313_1111	183	8	8	0.432	59	59	59	-	Fimbrial assembly family protein [Clostridium thermocellum LQ8, DSM 1313]	1
Wt_C2	Clo1313_1112	430	10	10	0.244	43	43	43	-	hypothetical protein [Clostridium thermocellum LQ8, DSM 1313]	1
Wt_C2	Clo1313_1113	173	4	4	0.416	8	8	8	-	hypothetical protein [Clostridium thermocellum LQ8, DSM 1313]	1
Wt_C2	Clo1313_1114	849	17	19	0.289	38	41	38.3	-	hypothetical protein [Clostridium thermocellum LQ8, DSM 1313]	3
Wt_C2	Clo1313_1115	429	29	29	0.65	118	118	118	-	hypothetical protein [Clostridium thermocellum LQ8, DSM 1313]	1
Wt_C2	Clo1313_1118	808	10	11	0.132	13	15	13.13	-	cell division protein FtsK/SpoIIIE [Clostridium thermocellum LQ8, DSM 1313]	2
Wt_C2	Clo1313_1119	639	6	6	0.133	14	14	14	-	Radical SAM domain protein [Clostridium thermocellum LQ8, DSM 1313]	1
Wt_C2	Clo1313_1120	285	21	21	0.811	237	237	237	-	Methylenetetrahydrofolate dehydrogenase (NADP(+)) [Clostridium thermocellum LQ8, DSM 1313]	1
Wt_C2	Clo1313_1121	225	2	2	0.151	4	4	4	-	hypothetical protein [Clostridium thermocellum LQ8, DSM 1313]	1
Wt_C2	Clo1313_1122	524	23	27	0.574	108	119	117.64	-	metal dependent phosphohydrolase [Clostridium thermocellum LQ8, DSM 1313]	5
Wt_C2	Clo1313_1123	260	7	7	0.442	14	14	14	-	metallophosphoesterase [Clostridium thermocellum LQ8, DSM 1313]	1
Wt_C2	Clo1313_1124	88	6	6	0.761	39	39	39	-	Stage V sporulation protein S [Clostridium thermocellum LQ8, DSM 1313]	1
Wt_C2	Clo1313_1135	105	5	5	0.552	11	11	11	-	hypothetical protein [Clostridium thermocellum LQ8, DSM 1313]	1
Wt_C2	Clo1313_1137	237	3	3	0.148	5	5	5	-	protein of unknown function DUF881 [Clostridium thermocellum LQ8, DSM 1313]	1
Wt_C2	Clo1313_1138	233	6	6	0.266	10	10	10	-	protein of unknown function DUF881 [Clostridium thermocellum LQ8, DSM 1313]	1
Wt_C2	Clo1313_1142	333	8	8	0.345	14	14	14	-	PhoH family protein [Clostridium thermocellum LQ8, DSM 1313]	1
Wt_C2	Clo1313_1143	733	8	8	0.13	14	14	14	-	7TM receptor with intracellular metal dependent phosphohydrolase [Clostridium thermocellum LQ8, DSM 1313]	1
Wt_C2	Clo1313_1144	162	4	5	0.352	8	10	8.02	-	protein of unknown function UPF0054 [Clostridium thermocellum LQ8, DSM 1313]	4
Wt_C2	Clo1313_1146	297	11	11	0.414	42	42	42	-	GTP-binding protein Era [Clostridium thermocellum LQ8, DSM 1313]	1
Wt_C2	Clo1313_1150	387	12	12	0.413	36	36	36	-	Cysteine desulfurase [Clostridium thermocellum LQ8, DSM 1313]	1
Wt_C2	Clo1313_1151	392	11	13	0.365	25	27	26.26	-	thiamine biosynthesis/tRNA modification protein ThiI [Clostridium thermocellum LQ8, DSM 1313]	3
Wt_C2	Clo1313_1153	228	5	6	0.219	7	8	7.15	-	Protein of unknown function DUF2225 [Clostridium thermocellum LQ8, DSM 1313]	3
Wt_C2	Clo1313_1154	327	6	6	0.275	12	12	12	-	AIR synthase related protein domain protein [Clostridium thermocellum LQ8, DSM 1313]	1
Wt_C2	Clo1313_1155	412	15	16	0.466	68	69	68.17	-	Glycine hydroxymethyltransferase [Clostridium thermocellum LQ8, DSM 1313]	2
Wt_C2	Clo1313_1157	890	8	8	0.106	15	15	15	-	transglutaminase domain-containing protein [Clostridium thermocellum LQ8, DSM 1313]	1
Wt_C2	Clo1313_1159	318	12	12	0.45	37	37	37	-	ATPase associated with various cellular activities AAA_3 [Clostridium thermocellum LQ8, DSM 1313]	1
Wt_C2	Clo1313_1160	317	14	15	0.476	62	65	64.16	-	L-lactate dehydrogenase [Clostridium thermocellum LQ8, DSM 1313]	2
Wt_C2	Clo1313_1161	413	15	15	0.385	29	29	29	-	competence/damage-inducible protein CinA [Clostridium thermocellum LQ8, DSM 1313]	1
Wt_C2	Clo1313_1163	349	21	21	0.67	257	257	257	-	recA protein [Clostridium thermocellum LQ8, DSM 1313]	1
Wt_C2	Clo1313_1165	511	4	4	0.104	8	8	8	-	Rhomboid family protein [Clostridium thermocellum LQ8, DSM 1313]	1
Wt_C2	Clo1313_1166	181	4	4	0.243	10	10	10	-	hypothetical protein [Clostridium thermocellum LQ8, DSM 1313]	1
Wt_C2	Clo1313_1172	466	22	22	0.536	57	57	57	-	UDP-N-acetylmuramoylalanine/D-glutamate ligase [Clostridium thermocellum LQ8, DSM 1313]	1
Wt_C2	Clo1313_1174	89	4	6	0.449	22	37	29.83	-	ribosomal protein S20 [Clostridium thermocellum LQ8, DSM 1313]	4
Wt_C2	Clo1313_1176	282	3	3	0.177	4	4	4	-	cell wall hydrolase/autolysin [Clostridium thermocellum LQ8, DSM 1313]	1
Wt_C2	Clo1313_1178	663	22	22	0.377	60	60	60	-	DNA ligase, NAD-dependent [Clostridium thermocellum LQ8, DSM 1313]	1
Wt_C2	Clo1313_1182	486	4	4	0.076	5	5	5	-	glutamyl-tRNA(Gln) amidotransferase, A subunit [Clostridium thermocellum LQ8, DSM 1313]	1
Wt_C2	Clo1313_1184	274	3	3	0.128	8	8	8	-	Tetratricopeptide TPR_1 repeat-containing protein [Clostridium thermocellum LQ8, DSM 1313]	1
Wt_C2	Clo1313_1185	358	21	21	0.651	104	104	104	-	phosphate acetyltransferase [Clostridium thermocellum LQ8, DSM 1313]	1
Wt_C2	Clo1313_1186	399	32	33	0.805	191	193	192.43	-	acetate kinase [Clostridium thermocellum LQ8, DSM 1313]	2
Wt_C2	Clo1313_1187	167	8	8	0.413	19	19	19	-	protein of unknown function DUF177 [Clostridium thermocellum LQ8, DSM 1313]	1
Wt_C2	Clo1313_1188	66	4	4	0.5	38	38	38	-	ribosomal protein L32 [Clostridium thermocellum LQ8, DSM 1313]	1
Wt_C2	Clo1313_1189	440	3	3	0.07	18	18	18	-	protein of unknown function DUF512 [Clostridium thermocellum LQ8, DSM 1313]	1
Wt_C2	Clo1313_1190	440	9	10	0.209	14	15	14.17	-	ribosome-associated GTPase EngA [Clostridium thermocellum LQ8, DSM 1313]	3
Wt_C2	Clo1313_1192	339	7	7	0.301	12	12	12	-	NAD-dependent glycerol-3-phosphate dehydrogenase domain protein [Clostridium thermocellum LQ8, DSM 1313]	1
Wt_C2	Clo1313_1194	459	94	98	0.852	4342	4366	4365.85	-	extracellular solute-binding protein family 1 [Clostridium thermocellum LQ8, DSM 1313]	8
Wt_C2	Clo1313_1195	327	6	6	0.144	59	59	59	-	binding-protein-dependent transport systems inner membrane component [Clostridium thermocellum LQ8, DSM 1313]	1
Wt_C2	Clo1313_1196	289	8	8	0.256	30	30	30	-	binding-protein-dependent transport systems inner membrane component [Clostridium thermocellum LQ8, DSM 1313]	1
Wt_C2	Clo1313_1201	793	11	14	0.25	16	29	16.78	-	MutS2 family protein [Clostridium thermocellum LQ8, DSM 1313]	12
Wt_C2	Clo1313_1205	411	15	16	0.421	36	41	40.19	-	peptidase U32 [Clostridium thermocellum LQ8, DSM 1313]	3
Wt_C2	Clo1313_1206	212	6	6	0.311	13	13	13	-	O-methyltransferase family 3 [Clostridium thermocellum LQ8, DSM 1313]	1
Wt_C2	Clo1313_1207	373	10	10	0.282	32	32	32	-	aminodeoxychorismate lyase [Clostridium thermocellum LQ8, DSM 1313]	1
Wt_C2	Clo1313_1208	614	12	12	0.243	31	31	31	-	GTP-binding protein TypA [Clostridium thermocellum LQ8, DSM 1313]	1
Wt_C2	Clo1313_1209	252	19	21	0.659	140	148	147.22	-	ribosomal protein S2 [Clostridium thermocellum LQ8, DSM 1313]	7
Wt_C2	Clo1313_1210	215	28	29	0.851	475	479	477.85	-	translation elongation factor Ts [Clostridium thermocellum LQ8, DSM 1313]	2
Wt_C2	Clo1313_1211	235	7	7	0.349	13	13	13	-	uridylate kinase [Clostridium thermocellum LQ8, DSM 1313]	1
Wt_C2	Clo1313_1212	183	13	14	0.634	56	58	56.52	-	ribosome recycling factor [Clostridium thermocellum LQ8, DSM 1313]	6
Wt_C2	Clo1313_1214	252	7	7	0.369	15	15	15	-	undecaprenyl diphosphate synthase [Clostridium thermocellum LQ8, DSM 1313]	1
Wt_C2	Clo1313_1216	381	12	12	0.451	26	26	26	-	1-deoxy-D-xylulose 5-phosphate reductoisomerase [Clostridium thermocellum LQ8, DSM 1313]	1
Wt_C2	Clo1313_1217	424	7	7	0.208	17	17	17	-	membrane-associated zinc metalloprotease [Clostridium thermocellum LQ8, DSM 1313]	1
Wt_C2	Clo1313_1218	352	11	11	0.415	25	25	25	-	1-hydroxy-2-methyl-2-(E)-butenyl 4-diphosphate synthase [Clostridium thermocellum LQ8, DSM 1313]	1
Wt_C2	Clo1313_1219	1442	8	8	0.115	11	11	11	-	DNA polymerase III, alpha subunit [Clostridium thermocellum LQ8, DSM 1313]	1
Wt_C2	Clo1313_1221	154	9	11	0.812	31	33	31.49	-	protein of unknown function DUF150 [Clostridium thermocellum LQ8, DSM 1313]	5
Wt_C2	Clo1313_1222	404	29	29	0.644	122	122	122	-	NusA antitermination factor [Clostridium thermocellum LQ8, DSM 1313]	1
Wt_C2	Clo1313_1223	92	3	3	0.424	6	6	6	-	protein of unknown function DUF448 [Clostridium thermocellum LQ8, DSM 1313]	1
Wt_C2	Clo1313_1225	1035	47	48	0.478	240	242	241.67	-	translation initiation factor IF-2 [Clostridium thermocellum LQ8, DSM 1313]	5
Wt_C2	Clo1313_1226	123	6	6	0.52	17	17	17	-	ribosome-binding factor A [Clostridium thermocellum LQ8, DSM 1313]	1
Wt_C2	Clo1313_1227	318	6	6	0.286	32	32	32	-	phosphoesterase RecJ domain protein [Clostridium thermocellum LQ8, DSM 1313]	1
Wt_C2	Clo1313_1229	312	11	11	0.462	16	16	16	-	riboflavin biosynthesis protein RibF [Clostridium thermocellum LQ8, DSM 1313]	1
Wt_C2	Clo1313_1231	430	14	14	0.4	21	21	21	-	peptidase M16 domain protein [Clostridium thermocellum LQ8, DSM 1313]	1
Wt_C2	Clo1313_1232	425	8	8	0.264	21	21	21	-	peptidase M16 domain protein [Clostridium thermocellum LQ8, DSM 1313]	1
Wt_C2	Clo1313_1235	376	2	2	0.088	7	7	7	-	rod shape-determining protein RodA [Clostridium thermocellum LQ8, DSM 1313]	1
Wt_C2	Clo1313_1236	144	3	3	0.16	10	10	10	-	MraZ protein [Clostridium thermocellum LQ8, DSM 1313]	1
Wt_C2	Clo1313_1237	313	9	9	0.374	16	16	16	-	S-adenosyl-methyltransferase MraW [Clostridium thermocellum LQ8, DSM 1313]	1
Wt_C2	Clo1313_1239	723	6	6	0.155	6	6	6	-	penicillin-binding protein transpeptidase [Clostridium thermocellum LQ8, DSM 1313]	1
Wt_C2	Clo1313_1240	485	21	21	0.553	84	84	84	-	UDP-N-acetylmuramyl-tripeptide synthetase [Clostridium thermocellum LQ8, DSM 1313]	1
Wt_C2	Clo1313_1241	457	8	8	0.276	24	24	24	-	UDP-N-acetylmuramoylalanyl-D-glutamyl-2, 6-diaminopimelate/D-alanyl-D-alanyl ligase [Clostridium thermocellum LQ8, DSM 1313]	1
Wt_C2	Clo1313_1244	369	8	8	0.317	21	21	21	-	UDP-N-acetylglucosamine--N-acetylmuramyl- (pentapeptide) pyrophosphoryl-undecaprenol N-acetylglucosamine transferase [Clostridium thermocellum LQ8, DSM 1313]	1
Wt_C2	Clo1313_1249	706	1	2	0.024	4	5	4.5	-	UvrD/REP helicase [Clostridium thermocellum LQ8, DSM 1313]	2
Wt_C2	Clo1313_1251	176	2	3	0.153	6	8	6.02	-	ATP:corrinoid adenosyltransferase BtuR/CobO/CobP [Clostridium thermocellum LQ8, DSM 1313]	3
Wt_C2	Clo1313_1253	252	10	10	0.496	79	79	79	-	dihydrodipicolinate reductase [Clostridium thermocellum LQ8, DSM 1313]	1
Wt_C2	Clo1313_1254	292	23	25	0.743	156	167	166.02	-	dihydrodipicolinate synthase [Clostridium thermocellum LQ8, DSM 1313]	6
Wt_C2	Clo1313_1255	332	27	27	0.783	275	275	275	-	aspartate-semialdehyde dehydrogenase [Clostridium thermocellum LQ8, DSM 1313]	1
Wt_C2	Clo1313_1256	570	7	7	0.165	11	11	11	-	SpoIID/LytB domain protein [Clostridium thermocellum LQ8, DSM 1313]	1
Wt_C2	Clo1313_1257	341	12	12	0.46	32	32	32	-	S-adenosylmethionine/tRNA-ribosyltransferase- isomerase [Clostridium thermocellum LQ8, DSM 1313]	1
Wt_C2	Clo1313_1258	374	8	9	0.332	17	22	17.66	-	queuine tRNA-ribosyltransferase [Clostridium thermocellum LQ8, DSM 1313]	3
Wt_C2	Clo1313_1259	99	5	5	0.384	16	16	16	-	preprotein translocase, YajC subunit [Clostridium thermocellum LQ8, DSM 1313]	1
Wt_C2	Clo1313_1262	184	6	6	0.375	12	12	12	-	phosphoribosyltransferase [Clostridium thermocellum LQ8, DSM 1313]	1
Wt_C2	Clo1313_1264	312	12	12	0.455	35	35	35	-	aspartate carbamoyltransferase [Clostridium thermocellum LQ8, DSM 1313]	1
Wt_C2	Clo1313_1265	428	13	13	0.425	24	24	24	-	dihydroorotase, multifunctional complex type [Clostridium thermocellum LQ8, DSM 1313]	1
Wt_C2	Clo1313_1266	314	19	19	0.729	75	75	75	-	orotidine 5'-phosphate decarboxylase [Clostridium thermocellum LQ8, DSM 1313]	1
Wt_C2	Clo1313_1267	357	14	14	0.485	35	35	35	-	carbamoyl-phosphate synthase, small subunit [Clostridium thermocellum LQ8, DSM 1313]	1
Wt_C2	Clo1313_1268	1072	51	52	0.562	202	203	202.87	-	carbamoyl-phosphate synthase, large subunit [Clostridium thermocellum LQ8, DSM 1313]	3
Wt_C2	Clo1313_1269	261	5	5	0.226	7	7	7	-	Dihydroorotate dehydrogenase, electron transfer subunit, iron-sulfur cluster binding domain [Clostridium thermocellum LQ8, DSM 1313]	1
Wt_C2	Clo1313_1270	307	8	8	0.358	16	16	16	-	dihydroorotate dehydrogenase family protein [Clostridium thermocellum LQ8, DSM 1313]	1
Wt_C2	Clo1313_1271	233	7	7	0.322	18	18	18	-	Phosphoglycerate mutase [Clostridium thermocellum LQ8, DSM 1313]	1
Wt_C2	Clo1313_1272	330	7	8	0.33	14	15	14.2	-	metallophosphoesterase [Clostridium thermocellum LQ8, DSM 1313]	4
Wt_C2	Clo1313_1275	453	20	20	0.501	39	39	39	-	MiaB-like tRNA modifying enzyme YliG [Clostridium thermocellum LQ8, DSM 1313]	1
Wt_C2	Clo1313_1279	182	5	5	0.368	13	13	13	-	regulatory protein DeoR [Clostridium thermocellum LQ8, DSM 1313]	1
Wt_C2	Clo1313_1280	339	8	9	0.265	36	37	36.03	-	fatty acid/phospholipid synthesis protein PlsX [Clostridium thermocellum LQ8, DSM 1313]	3
Wt_C2	Clo1313_1281	331	23	23	0.517	86	86	86	-	3-oxoacyl-(acyl-carrier-protein) synthase III [Clostridium thermocellum LQ8, DSM 1313]	1
Wt_C2	Clo1313_1282	311	24	25	0.842	162	167	166.53	-	malonyl CoA-acyl carrier protein transacylase [Clostridium thermocellum LQ8, DSM 1313]	2
Wt_C2	Clo1313_1283	247	16	16	0.668	102	102	102	-	3-oxoacyl-(acyl-carrier-protein) reductase [Clostridium thermocellum LQ8, DSM 1313]	1
Wt_C2	Clo1313_1285	411	30	31	0.796	534	536	535.87	-	3-oxoacyl-(acyl-carrier-protein) synthase 2 [Clostridium thermocellum LQ8, DSM 1313]	2
Wt_C2	Clo1313_1286	236	5	5	0.22	12	12	12	-	ribonuclease III [Clostridium thermocellum LQ8, DSM 1313]	1
Wt_C2	Clo1313_1288	86	4	5	0.477	19	20	19.44	-	Stage V sporulation protein S [Clostridium thermocellum LQ8, DSM 1313]	3
Wt_C2	Clo1313_1289	340	3	4	0.212	4	6	4.01	-	4-hydroxythreonine-4-phosphate dehydrogenase [Clostridium thermocellum LQ8, DSM 1313]	4
Wt_C2	Clo1313_1290	1190	11	11	0.129	14	14	14	-	chromosome segregation protein SMC [Clostridium thermocellum LQ8, DSM 1313]	1
Wt_C2	Clo1313_1291	302	12	14	0.48	32	34	33.02	-	signal recognition particle-docking protein FtsY [Clostridium thermocellum LQ8, DSM 1313]	3
Wt_C2	Clo1313_1295	329	18	18	0.632	64	64	64	-	diaminopimelate dehydrogenase [Clostridium thermocellum LQ8, DSM 1313]	1
Wt_C2	Clo1313_1301	580	31	32	0.529	127	128	127.36	-	glutaminyl-tRNA synthetase [Clostridium thermocellum LQ8, DSM 1313]	2
Wt_C2	Clo1313_1302	294	19	19	0.724	119	119	119	-	hypothetical protein [Clostridium thermocellum LQ8, DSM 1313]	1
Wt_C2	Clo1313_1304	844	9	9	0.11	19	19	19	-	Protein of unknown function DUF2339, transmembrane [Clostridium thermocellum LQ8, DSM 1313]	1
Wt_C2	Clo1313_1305	1077	13	13	0.182	20	20	20	-	glycoside hydrolase family 10 [Clostridium thermocellum LQ8, DSM 1313]	1
Wt_C2	Clo1313_1306	279	5	5	0.208	6	6	6	-	protein of unknown function DUF152 [Clostridium thermocellum LQ8, DSM 1313]	1
Wt_C2	Clo1313_1308	562	3	3	0.098	5	5	5	-	extracellular solute-binding protein family 5 [Clostridium thermocellum LQ8, DSM 1313]	1
Wt_C2	Clo1313_1312	450	10	10	0.333	16	16	16	-	Radical SAM domain protein [Clostridium thermocellum LQ8, DSM 1313]	1
Wt_C2	Clo1313_1313	221	8	8	0.348	21	21	21	-	metal dependent phosphohydrolase [Clostridium thermocellum LQ8, DSM 1313]	1
Wt_C2	Clo1313_1314	445	21	21	0.391	187	187	187	-	protein-export membrane protein SecD [Clostridium thermocellum LQ8, DSM 1313]	1
Wt_C2	Clo1313_1315	318	7	7	0.258	67	67	67	-	protein-export membrane protein SecF [Clostridium thermocellum LQ8, DSM 1313]	1
Wt_C2	Clo1313_1316	283	10	10	0.42	24	24	24	-	3-methyl-2-oxobutanoate hydroxymethyltransferase [Clostridium thermocellum LQ8, DSM 1313]	1
Wt_C2	Clo1313_1317	281	12	13	0.484	46	48	47.7	-	pantoate/beta-alanine ligase [Clostridium thermocellum LQ8, DSM 1313]	2
Wt_C2	Clo1313_1320	345	9	10	0.267	19	26	20.05	-	metal dependent phosphohydrolase [Clostridium thermocellum LQ8, DSM 1313]	2
Wt_C2	Clo1313_1324	358	15	15	0.419	66	66	66	-	RNA polymerase, sigma 70 subunit, RpoD subfamily [Clostridium thermocellum LQ8, DSM 1313]	1
Wt_C2	Clo1313_1328	368	13	14	0.448	25	26	25.05	-	protein of unknown function DUF34 [Clostridium thermocellum LQ8, DSM 1313]	5
Wt_C2	Clo1313_1329	147	8	9	0.49	19	20	19.09	-	response regulator receiver protein [Clostridium thermocellum LQ8, DSM 1313]	5
Wt_C2	Clo1313_1334	894	17	17	0.248	23	23	23	-	DNA polymerase I [Clostridium thermocellum LQ8, DSM 1313]	1
Wt_C2	Clo1313_1340	338	2	7	0.178	2	24	2.1	-	phospho-2-dehydro-3-deoxyheptonate aldolase [Clostridium thermocellum LQ8, DSM 1313]	2
Wt_C2	Clo1313_1341	192	8	8	0.328	48	48	48	-	CheW protein [Clostridium thermocellum LQ8, DSM 1313]	1
Wt_C2	Clo1313_1342	364	23	23	0.657	87	87	87	-	GTP-binding protein YchF [Clostridium thermocellum LQ8, DSM 1313]	1
Wt_C2	Clo1313_1344	494	9	9	0.231	18	18	18	-	anthranilate synthase component I [Clostridium thermocellum LQ8, DSM 1313]	1
Wt_C2	Clo1313_1345	196	6	6	0.383	20	20	20	-	glutamine amidotransferase of anthranilate synthase [Clostridium thermocellum LQ8, DSM 1313]	1
Wt_C2	Clo1313_1346	345	7	7	0.267	62	62	62	-	anthranilate phosphoribosyltransferase [Clostridium thermocellum LQ8, DSM 1313]	1
Wt_C2	Clo1313_1347	260	7	7	0.262	19	19	19	-	Indole-3-glycerol-phosphate synthase [Clostridium thermocellum LQ8, DSM 1313]	1
Wt_C2	Clo1313_1349	195	12	12	0.564	58	58	58	-	NADPH-dependent FMN reductase [Clostridium thermocellum LQ8, DSM 1313]	1
Wt_C2	Clo1313_1351	222	5	5	0.333	9	9	9	-	hypothetical protein [Clostridium thermocellum LQ8, DSM 1313]	1
Wt_C2	Clo1313_1352	236	13	13	0.449	32	32	32	-	type IV pilus assembly PilZ [Clostridium thermocellum LQ8, DSM 1313]	1
Wt_C2	Clo1313_1353	68	8	8	0.882	32	32	32	-	4Fe-4S ferredoxin iron-sulfur binding domain protein [Clostridium thermocellum LQ8, DSM 1313]	1
Wt_C2	Clo1313_1354	352	17	19	0.736	170	174	173.74	-	pyruvate flavodoxin/ferredoxin oxidoreductase domain protein [Clostridium thermocellum LQ8, DSM 1313]	6
Wt_C2	Clo1313_1355	248	14	14	0.694	197	197	197	-	thiamine pyrophosphate TPP-binding domain-containing protein [Clostridium thermocellum LQ8, DSM 1313]	1
Wt_C2	Clo1313_1356	181	12	12	0.541	81	81	81	-	Pyruvate/ketoisovalerate oxidoreductase, catalytic domain [Clostridium thermocellum LQ8, DSM 1313]	1
Wt_C2	Clo1313_1357	705	35	41	0.651	136	152	150.69	-	glutamine synthetase catalytic region [Clostridium thermocellum LQ8, DSM 1313]	3
Wt_C2	Clo1313_1359	378	7	8	0.185	16	17	16.04	-	cell envelope-related transcriptional attenuator [Clostridium thermocellum LQ8, DSM 1313]	3
Wt_C2	Clo1313_1361	181	4	4	0.271	21	21	21	-	hypothetical protein [Clostridium thermocellum LQ8, DSM 1313]	1
Wt_C2	Clo1313_1362	329	20	20	0.684	194	194	194	-	band 7 protein [Clostridium thermocellum LQ8, DSM 1313]	1
Wt_C2	Clo1313_1363	163	4	4	0.282	6	6	6	-	protein of unknown function DUF107 [Clostridium thermocellum LQ8, DSM 1313]	1
Wt_C2	Clo1313_1364	356	15	15	0.598	110	110	110	-	branched-chain amino acid aminotransferase [Clostridium thermocellum LQ8, DSM 1313]	1
Wt_C2	Clo1313_1366	298	2	3	0.097	4	8	4.14	-	shikimate 5-dehydrogenase [Clostridium thermocellum LQ8, DSM 1313]	2
Wt_C2	Clo1313_1367	561	3	4	0.094	4	5	4.08	-	type II secretion system protein E [Clostridium thermocellum LQ8, DSM 1313]	3
Wt_C2	Clo1313_1369	88	2	2	0.261	9	9	9	-	Late competence development protein ComFB [Clostridium thermocellum LQ8, DSM 1313]	1
Wt_C2	Clo1313_1371	142	2	3	0.225	17	18	17.11	-	3-dehydroquinate dehydratase, type II [Clostridium thermocellum LQ8, DSM 1313]	2
Wt_C2	Clo1313_1372	359	10	10	0.298	23	23	23	-	peptidase M24 [Clostridium thermocellum LQ8, DSM 1313]	1
Wt_C2	Clo1313_1373	185	17	17	0.805	300	300	300	-	translation elongation factor P [Clostridium thermocellum LQ8, DSM 1313]	1
Wt_C2	Clo1313_1385	182	8	8	0.456	47	47	47	-	hypothetical protein [Clostridium thermocellum LQ8, DSM 1313]	1
Wt_C2	Clo1313_1387	145	5	5	0.448	9	9	9	-	NusB antitermination factor [Clostridium thermocellum LQ8, DSM 1313]	1
Wt_C2	Clo1313_1388	411	5	6	0.141	5	10	5.58	-	exodeoxyribonuclease VII, large subunit [Clostridium thermocellum LQ8, DSM 1313]	3
Wt_C2	Clo1313_1393	627	11	12	0.244	24	27	24.84	-	deoxyxylulose-5-phosphate synthase [Clostridium thermocellum LQ8, DSM 1313]	2
Wt_C2	Clo1313_1394	270	2	2	0.07	4	4	4	-	hemolysin A [Clostridium thermocellum LQ8, DSM 1313]	1
Wt_C2	Clo1313_1395	261	3	3	0.123	14	14	14	-	hypothetical protein [Clostridium thermocellum LQ8, DSM 1313]	1
Wt_C2	Clo1313_1396	649	4	4	0.088	9	9	9	-	glycoside hydrolase family 9 [Clostridium thermocellum LQ8, DSM 1313]	1
Wt_C2	Clo1313_1397	591	5	7	0.102	7	11	8.26	-	copper amine oxidase-like domain-containing protein [Clostridium thermocellum LQ8, DSM 1313]	6
Wt_C2	Clo1313_1404	1826	11	12	0.083	15	17	15.13	-	diguanylate cyclase with TPR repeats [Clostridium thermocellum LQ8, DSM 1313]	2
Wt_C2	Clo1313_1405	289	5	6	0.239	15	17	16.3	-	ATP-NAD/AcoX kinase [Clostridium thermocellum LQ8, DSM 1313]	2
Wt_C2	Clo1313_1407	570	13	13	0.351	20	20	20	-	DNA repair protein RecN [Clostridium thermocellum LQ8, DSM 1313]	1
Wt_C2	Clo1313_1410	117	8	8	0.889	44	44	44	-	response regulator receiver protein [Clostridium thermocellum LQ8, DSM 1313]	1
Wt_C2	Clo1313_1411	715	18	20	0.312	62	71	70.18	-	CheA signal transduction histidine kinase [Clostridium thermocellum LQ8, DSM 1313]	3
Wt_C2	Clo1313_1412	163	5	5	0.368	17	17	17	-	CheW protein [Clostridium thermocellum LQ8, DSM 1313]	1
Wt_C2	Clo1313_1414	344	4	4	0.186	7	7	7	-	response regulator receiver modulated CheB methylesterase [Clostridium thermocellum LQ8, DSM 1313]	1
Wt_C2	Clo1313_1415	902	3	4	0.081	3	4	3.01	-	multi-sensor hybrid histidine kinase [Clostridium thermocellum LQ8, DSM 1313]	7
Wt_C2	Clo1313_1427	430	14	15	0.433	59	68	65.1	-	aluminum resistance family protein [Clostridium thermocellum LQ8, DSM 1313]	4
Wt_C2	Clo1313_1428	422	1	2	0.038	2	36	2.06	-	hypothetical protein [Clostridium thermocellum LQ8, DSM 1313]	2
Wt_C2	Clo1313_1429	234	6	6	0.222	9	9	9	-	alanine racemase domain protein [Clostridium thermocellum LQ8, DSM 1313]	1
Wt_C2	Clo1313_1430	155	8	8	0.832	20	20	20	-	protein of unknown function DUF552 [Clostridium thermocellum LQ8, DSM 1313]	1
Wt_C2	Clo1313_1433	154	7	7	0.591	14	14	14	-	DivIVA domain [Clostridium thermocellum LQ8, DSM 1313]	1
Wt_C2	Clo1313_1434	931	43	44	0.499	134	138	136.35	-	isoleucyl-tRNA synthetase [Clostridium thermocellum LQ8, DSM 1313]	9
Wt_C2	Clo1313_1435	360	6	6	0.219	19	19	19	-	3-dehydroquinate synthase [Clostridium thermocellum LQ8, DSM 1313]	1
Wt_C2	Clo1313_1437	291	15	16	0.509	33	34	33.18	-	hypothetical protein [Clostridium thermocellum LQ8, DSM 1313]	6
Wt_C2	Clo1313_1438	480	9	9	0.175	12	12	12	-	RNA modification enzyme, MiaB family [Clostridium thermocellum LQ8, DSM 1313]	1
Wt_C2	Clo1313_1439	390	10	11	0.369	25	50	25.09	-	protein of unknown function DUF534 [Clostridium thermocellum LQ8, DSM 1313]	2
Wt_C2	Clo1313_1442	227	6	6	0.317	11	11	11	-	HAD-superfamily hydrolase, subfamily IA, variant 3 [Clostridium thermocellum LQ8, DSM 1313]	1
Wt_C2	Clo1313_1443	450	10	10	0.28	18	18	18	-	copper amine oxidase-like domain-containing protein [Clostridium thermocellum LQ8, DSM 1313]	1
Wt_C2	Clo1313_1444	130	6	6	0.454	8	8	8	-	hypothetical protein [Clostridium thermocellum LQ8, DSM 1313]	1
Wt_C2	Clo1313_1445	870	17	19	0.266	37	40	37.91	-	DNA mismatch repair protein MutS [Clostridium thermocellum LQ8, DSM 1313]	14
Wt_C2	Clo1313_1446	755	11	11	0.185	17	17	17	-	DNA mismatch repair protein MutL [Clostridium thermocellum LQ8, DSM 1313]	1
Wt_C2	Clo1313_1447	313	2	3	0.089	2	7	2.12	-	tRNA delta(2)-isopentenylpyrophosphate transferase [Clostridium thermocellum LQ8, DSM 1313]	2
Wt_C2	Clo1313_1448	82	12	12	0.963	156	156	156	-	RNA chaperone Hfq [Clostridium thermocellum LQ8, DSM 1313]	1
Wt_C2	Clo1313_1449	213	7	7	0.333	11	11	11	-	transcriptional repressor, LexA family [Clostridium thermocellum LQ8, DSM 1313]	1
Wt_C2	Clo1313_1452	446	13	14	0.372	35	37	36.25	-	signal recognition particle protein [Clostridium thermocellum LQ8, DSM 1313]	4
Wt_C2	Clo1313_1453	81	4	4	0.494	16	16	16	-	ribosomal protein S16 [Clostridium thermocellum LQ8, DSM 1313]	1
Wt_C2	Clo1313_1454	76	5	5	0.553	25	25	25	-	nucleic acid binding protein [Clostridium thermocellum LQ8, DSM 1313]	1
Wt_C2	Clo1313_1455	174	3	3	0.201	5	5	5	-	16S rRNA processing protein RimM [Clostridium thermocellum LQ8, DSM 1313]	1
Wt_C2	Clo1313_1457	114	11	12	0.658	141	143	142.54	-	ribosomal protein L19 [Clostridium thermocellum LQ8, DSM 1313]	3
Wt_C2	Clo1313_1460	217	7	7	0.488	21	21	21	-	hypothetical protein [Clostridium thermocellum LQ8, DSM 1313]	1
Wt_C2	Clo1313_1461	261	3	3	0.146	22	22	22	-	Ribonuclease H [Clostridium thermocellum LQ8, DSM 1313]	1
Wt_C2	Clo1313_1462	544	4	6	0.088	18	20	18.19	-	hypothetical protein [Clostridium thermocellum LQ8, DSM 1313]	8
Wt_C2	Clo1313_1467	395	23	23	0.734	67	67	67	-	aminotransferase class I and II [Clostridium thermocellum LQ8, DSM 1313]	1
Wt_C2	Clo1313_1472	352	10	10	0.352	27	27	27	-	spermidine/putrescine ABC transporter ATPase subunit [Clostridium thermocellum LQ8, DSM 1313]	1
Wt_C2	Clo1313_1475	354	7	7	0.39	29	29	29	-	extracellular solute-binding protein family 1 [Clostridium thermocellum LQ8, DSM 1313]	1
Wt_C2	Clo1313_1477	730	2	4	0.073	2	7	2.24	-	glycoside hydrolase family 9 [Clostridium thermocellum LQ8, DSM 1313]	3
Wt_C2	Clo1313_1479	484	1	2	0.029	2	5	2.03	-	MATE efflux family protein [Clostridium thermocellum LQ8, DSM 1313]	4
Wt_C2	Clo1313_1481	475	21	21	0.575	110	110	110	-	adenylosuccinate lyase [Clostridium thermocellum LQ8, DSM 1313]	1
Wt_C2	Clo1313_1482	245	10	10	0.469	21	21	21	-	transcriptional regulator, GntR family [Clostridium thermocellum LQ8, DSM 1313]	1
Wt_C2	Clo1313_1483	574	6	6	0.131	11	11	11	-	pyrrolo-quinoline quinone [Clostridium thermocellum LQ8, DSM 1313]	1
Wt_C2	Clo1313_1491	394	30	30	0.838	267	267	267	-	chorismate synthase [Clostridium thermocellum LQ8, DSM 1313]	1
Wt_C2	Clo1313_1492	170	3	4	0.182	6	7	6.25	-	Shikimate kinase [Clostridium thermocellum LQ8, DSM 1313]	2
Wt_C2	Clo1313_1493	227	6	6	0.256	16	16	16	-	hypothetical protein [Clostridium thermocellum LQ8, DSM 1313]	1
Wt_C2	Clo1313_1495	330	9	9	0.264	16	16	16	-	integrase family protein [Clostridium thermocellum LQ8, DSM 1313]	1
Wt_C2	Clo1313_1496	308	3	3	0.127	6	6	6	-	cell envelope-related transcriptional attenuator [Clostridium thermocellum LQ8, DSM 1313]	1
Wt_C2	Clo1313_1497	478	23	24	0.584	98	99	98.88	-	peptidase M18 aminopeptidase I [Clostridium thermocellum LQ8, DSM 1313]	3
Wt_C2	Clo1313_1498	498	7	7	0.179	19	19	19	-	response regulator receiver modulated metal dependent phosphohydrolase [Clostridium thermocellum LQ8, DSM 1313]	1
Wt_C2	Clo1313_1499	265	8	8	0.291	18	18	18	-	histidinol phosphate phosphatase HisJ family [Clostridium thermocellum LQ8, DSM 1313]	1
Wt_C2	Clo1313_1500	408	16	16	0.547	35	35	35	-	tyrosyl-tRNA synthetase [Clostridium thermocellum LQ8, DSM 1313]	1
Wt_C2	Clo1313_1501	359	9	10	0.304	18	19	18.22	-	tRNA (5-methylaminomethyl-2-thiouridylate)-methyltransferase [Clostridium thermocellum LQ8, DSM 1313]	3
Wt_C2	Clo1313_1502	149	11	11	0.859	94	94	94	-	FeS cluster assembly scaffold protein NifU [Clostridium thermocellum LQ8, DSM 1313]	1
Wt_C2	Clo1313_1503	394	15	16	0.52	92	98	94.27	-	cysteine desulfurase NifS [Clostridium thermocellum LQ8, DSM 1313]	2
Wt_C2	Clo1313_1507	260	3	3	0.108	4	4	4	-	MCP methyltransferase, CheR-type [Clostridium thermocellum LQ8, DSM 1313]	1
Wt_C2	Clo1313_1508	136	5	6	0.412	8	10	8.7	-	Nucleoside-diphosphate kinase [Clostridium thermocellum LQ8, DSM 1313]	2
Wt_C2	Clo1313_1509	124	3	3	0.323	7	7	7	-	S-adenosylmethionine decarboxylase proenzyme [Clostridium thermocellum LQ8, DSM 1313]	1
Wt_C2	Clo1313_1510	694	43	45	0.595	278	283	281.41	-	hydroxymethylbutenyl pyrophosphate reductase [Clostridium thermocellum LQ8, DSM 1313]	7
Wt_C2	Clo1313_1511	203	5	5	0.3	9	9	9	-	1-acyl-sn-glycerol-3-phosphate acyltransferase [Clostridium thermocellum LQ8, DSM 1313]	1
Wt_C2	Clo1313_1512	227	7	7	0.366	19	19	19	-	cytidylate kinase [Clostridium thermocellum LQ8, DSM 1313]	1
Wt_C2	Clo1313_1513	118	12	12	0.737	44	44	44	-	chorismate mutase [Clostridium thermocellum LQ8, DSM 1313]	1
Wt_C2	Clo1313_1517	209	3	3	0.148	4	4	4	-	Phosphoglycerate mutase [Clostridium thermocellum LQ8, DSM 1313]	1
Wt_C2	Clo1313_1518	299	7	7	0.284	17	17	17	-	transcriptional regulator, RpiR family [Clostridium thermocellum LQ8, DSM 1313]	1
Wt_C2	Clo1313_1523	465	57	57	0.884	623	623	623	-	Conserved carboxylase region [Clostridium thermocellum LQ8, DSM 1313]	1
Wt_C2	Clo1313_1524	132	11	11	0.886	129	129	129	-	biotin/lipoyl attachment domain-containing protein [Clostridium thermocellum LQ8, DSM 1313]	1
Wt_C2	Clo1313_1525	56	3	3	0.696	7	7	7	-	sodium pump decarboxylase gamma subunit [Clostridium thermocellum LQ8, DSM 1313]	1
Wt_C2	Clo1313_1526	516	49	49	0.806	934	934	934	-	carboxyl transferase [Clostridium thermocellum LQ8, DSM 1313]	1
Wt_C2	Clo1313_1529	289	6	6	0.349	25	25	25	-	agmatinase [Clostridium thermocellum LQ8, DSM 1313]	1
Wt_C2	Clo1313_1530	275	19	19	0.6	132	132	132	-	spermidine synthase [Clostridium thermocellum LQ8, DSM 1313]	1
Wt_C2	Clo1313_1531	239	3	3	0.146	4	4	4	-	pseudouridine synthase [Clostridium thermocellum LQ8, DSM 1313]	1
Wt_C2	Clo1313_1535	198	2	3	0.227	13	14	13.13	-	chromosome segregation and condensation protein, ScpB [Clostridium thermocellum LQ8, DSM 1313]	3
Wt_C2	Clo1313_1537	341	16	16	0.581	73	73	73	-	tryptophanyl-tRNA synthetase [Clostridium thermocellum LQ8, DSM 1313]	1
Wt_C2	Clo1313_1539	877	3	4	0.062	3	5	3	-	CBS domain containing protein [Clostridium thermocellum LQ8, DSM 1313]	3
Wt_C2	Clo1313_1540	437	4	4	0.121	7	7	7	-	diaminopimelate decarboxylase [Clostridium thermocellum LQ8, DSM 1313]	1
Wt_C2	Clo1313_1542	497	41	41	0.779	338	338	338	-	IMP dehydrogenase [Clostridium thermocellum LQ8, DSM 1313]	1
Wt_C2	Clo1313_1545	433	10	12	0.328	31	33	32.26	-	pyrimidine-nucleoside phosphorylase [Clostridium thermocellum LQ8, DSM 1313]	3
Wt_C2	Clo1313_1546	388	8	9	0.286	15	17	15.09	-	phosphopentomutase [Clostridium thermocellum LQ8, DSM 1313]	4
Wt_C2	Clo1313_1547	294	9	9	0.378	11	11	11	-	tyrosine recombinase XerD [Clostridium thermocellum LQ8, DSM 1313]	1
Wt_C2	Clo1313_1549	182	4	4	0.302	13	13	13	-	NUDIX hydrolase [Clostridium thermocellum LQ8, DSM 1313]	1
Wt_C2	Clo1313_1551	271	13	13	0.45	31	31	31	-	pyrroline-5-carboxylate reductase [Clostridium thermocellum LQ8, DSM 1313]	1
Wt_C2	Clo1313_1558	289	4	4	0.163	6	6	6	-	HflC protein [Clostridium thermocellum LQ8, DSM 1313]	1
Wt_C2	Clo1313_1559	322	5	5	0.28	24	24	24	-	HflK protein [Clostridium thermocellum LQ8, DSM 1313]	1
Wt_C2	Clo1313_1567	199	5	5	0.327	9	9	9	-	hypothetical protein [Clostridium thermocellum LQ8, DSM 1313]	1
Wt_C2	Clo1313_1569	368	16	17	0.465	47	48	47.41	-	type IV pilus assembly protein PilM [Clostridium thermocellum LQ8, DSM 1313]	2
Wt_C2	Clo1313_1571	458	22	23	0.537	75	77	75.36	-	biotin and thiamin synthesis associated [Clostridium thermocellum LQ8, DSM 1313]	4
Wt_C2	Clo1313_1572	87	3	3	0.437	5	5	5	-	hypothetical protein [Clostridium thermocellum LQ8, DSM 1313]	1
Wt_C2	Clo1313_1578	546	35	35	0.676	131	131	131	-	glutamyl-tRNA synthetase [Clostridium thermocellum LQ8, DSM 1313]	1
Wt_C2	Clo1313_1580	696	32	32	0.474	126	126	126	-	anaerobic ribonucleoside-triphosphate reductase [Clostridium thermocellum LQ8, DSM 1313]	1
Wt_C2	Clo1313_1581	804	15	15	0.233	26	26	26	-	homocysteine S-methyltransferase [Clostridium thermocellum LQ8, DSM 1313]	1
Wt_C2	Clo1313_1588	400	7	8	0.288	10	14	10.09	-	glycoside hydrolase family 13 domain protein [Clostridium thermocellum LQ8, DSM 1313]	6
Wt_C2	Clo1313_1589	1559	23	23	0.214	37	37	37	-	FHA domain containing protein [Clostridium thermocellum LQ8, DSM 1313]	1
Wt_C2	Clo1313_1590	100	11	11	0.74	41	41	41	-	hypothetical protein [Clostridium thermocellum LQ8, DSM 1313]	1
Wt_C2	Clo1313_1599	481	18	18	0.453	59	59	59	-	type II secretion system protein E [Clostridium thermocellum LQ8, DSM 1313]	1
[truncated: 13,173 more rows]

## Sheet: Data
Supplementary Dataset S2. Proteomic analysis of ΔhydG and ∆hydG∆ech strains compared to wild type in presence or absence of acetate. Color-code of the p-values based on significance, with red indicating highly significant and white non-significant.
			raw, balanced data																length norm													Normalized Spectral Counts - nSpC (NSAF x 125,000)													Pairwise ANOVA (p-values)
Locus	Description	AA	Wt_C1	Wt_C2	Wt_C3	Wt_A1	Wt_A2	Wt_A3	dHG_C1	dHG_C2	dHG_C3	dHG_A1	dHG_A2	dHG_A3	raw rank	cume	cume%		Wt_C1	Wt_C2	Wt_C3	Wt_A1	Wt_A2	Wt_A3	dHG_C1	dHG_C2	dHG_C3	dHG_A1	dHG_A2	dHG_A3		Wt_C1	Wt_C2	Wt_C3	Wt_A1	Wt_A2	Wt_A3	dHG_C1	dHG_C2	dHG_C3	dHG_A1	dHG_A2	dHG_A3		(dhg_a) - (dhg_c)	(dhg_a) - (wt_a)	(dhg_a) - (wt_c)	(dhg_c) - (wt_a)	(dhg_c) - (wt_c)
Clo1313_3011	Ig domain protein [Clostridium thermocellum LQ8, DSM 1313]	1035	12024.9	8847.22	8034.15	11752.7	8747.99	9019.35	12802.6	8142	8619.72	12422.9	7998	6959.7	115371	115371	0.0769228		11.6186	8.54836	7.76278	11.3556	8.45248	8.71467	12.37	7.86699	8.32855	12.0031	7.72786	6.72467		3092.17	3038.43	2910.14	2878.15	3035.59	3081.79	3146.77	2966.03	3218.71	2972.18	3198.62	2884.02		0.58042	0.911919	0.986445	0.509221	0.56914
Clo1313_1798	iron-containing alcohol dehydrogenase [Clostridium thermocellum LQ8, DSM 1313]	873	8900.85	6794.76	6456.93	8814.88	6474.91	6763.91	6359.97	4518	4578.99	5844.95	3795.97	3583	72887.1	188258	0.12552		10.1961	7.78361	7.39663	10.0976	7.41723	7.74827	7.28557	5.17564	5.2455	6.69562	4.34857	4.10462		2713.59	2766.61	2772.88	2559.3	2663.79	2740.04	1853.35	1951.33	2027.21	1657.96	1799.91	1760.35		0.0555193	1.30143e-05	6.55217e-06	0.000148609	6.34428e-05
Clo1313_2095	glyceraldehyde-3-phosphate dehydrogenase, type I [Clostridium thermocellum LQ8, DSM 1313]	336	6538	4050	4578	6643	4249	4816	6121	3902	4588	5562	3709	3650	58406	246664	0.164461		19.4593	12.0546	13.626	19.7718	12.6468	14.3343	18.2182	11.6141	13.6557	16.5546	11.0397	10.8641		5178.92	4284.67	5108.16	5011.29	4541.93	5069.07	4634.48	4378.77	5277.49	4099.22	4569.41	4659.29		0.398933	0.257716	0.287122	0.754884	0.811751
Clo1313_1194	extracellular solute-binding protein family 1 [Clostridium thermocellum LQ8, DSM 1313]	459	5348.92	4365.85	4804.91	6288.75	4196.91	4089.93	5698.91	3296.91	4528.91	5352.92	3728.94	3817.98	55519.8	302184	0.201479		11.6541	9.51237	10.4689	13.7017	9.14431	8.91124	12.4166	7.18353	9.86763	11.6629	8.12477	8.31876		3101.64	3381.08	3924.64	3472.78	3284.05	3151.3	3158.63	2708.35	3813.51	2887.94	3362.91	3567.68		0.846107	0.906097	0.581957	0.755456	0.460447
Clo1313_2090	enolase [Clostridium thermocellum LQ8, DSM 1313]	433	2675.1	1605.77	2029.83	2985.23	2199	2010.64	5241.33	3256	3345.28	4999.12	2664	2700.28	35711.6	337896	0.225289		6.17882	3.70924	4.68859	6.89506	5.07928	4.64427	12.1055	7.52039	7.72658	11.5461	6.15319	6.23697		1644.44	1318.41	1757.68	1747.6	1824.15	1642.36	3079.46	2835.36	2986.07	2859.02	2546.85	2674.86		0.247853	0.000313999	6.00172e-05	6.81484e-05	1.58445e-05
Clo1313_2094	Phosphoglycerate kinase [Clostridium thermocellum LQ8, DSM 1313]	397	2467	1620.97	2020.98	2956.96	2104	2046	2159.38	1503.85	1668.99	2096.96	1408	1388	23441.1	361337	0.240918		6.21494	4.08388	5.09146	7.44909	5.30058	5.15448	5.44008	3.78887	4.20484	5.28285	3.54743	3.49705		1654.05	1451.57	1908.71	1888.02	1903.63	1822.79	1383.88	1428.49	1625.03	1308.13	1468.31	1499.79		0.660489	0.00726518	0.084302	0.0152482	0.172295
Clo1313_1876	phosphofructokinase [Clostridium thermocellum LQ8, DSM 1313]	415	2335.99	1387	1404.97	2392.95	1551.99	1573.98	2468.94	1203	1361.94	2544.92	1289.98	1266.95	20782.6	382119	0.254775		5.62969	3.34296	3.38627	5.76694	3.74053	3.79352	5.95005	2.89959	3.28258	6.13313	3.10918	3.05369		1498.29	1188.22	1269.46	1461.67	1343.36	1341.51	1513.61	1093.21	1268.61	1518.68	1286.91	1309.64		0.507887	0.92271	0.675439	0.450152	0.803237
Clo1313_2638	peroxiredoxin [Clostridium thermocellum LQ8, DSM 1313]	187	1554	975	1247	1873	1426	1373	2581	1368	1456	2163	1342	1325	18683	400802	0.267232		8.31193	5.21567	6.67021	10.0178	7.62743	7.34401	13.8039	7.31727	7.78786	11.5686	7.17824	7.08733		2212.14	1853.86	2500.56	2539.08	2739.29	2597.08	3511.53	2758.78	3009.75	2864.6	2971.13	3039.55		0.657193	0.200864	0.00592681	0.0986112	0.00288425
Clo1313_0319	translation elongation factor Tu [Clostridium thermocellum LQ8, DSM 1313]	400	1758.81	1399.88	1331.95	2071.92	1535.89	1369.89	2123.91	1236.52	1141.4	1919.93	1061.6	1023.32	17975	418778	0.279216		4.39785	3.50053	3.3307	5.18063	3.84055	3.42555	5.3106	3.09212	2.85433	4.80065	2.65482	2.55913		1170.45	1244.23	1248.63	1313.06	1379.28	1211.38	1350.95	1165.8	1103.1	1188.73	1098.85	1097.54		0.364826	0.0630737	0.267712	0.276045	0.825978
Clo1313_0415	Phosphoenolpyruvate carboxykinase (GTP) [Clostridium thermocellum LQ8, DSM 1313]	605	1375.99	1148.98	1226	1448.97	1208	1175	1792.99	1204	1394	1760	1246	1133	16112.9	434890	0.28996		2.27491	1.89969	2.02699	2.39554	1.99724	1.94269	2.96417	1.99063	2.30468	2.90964	2.06005	1.87327		605.446	675.224	759.887	607.164	717.281	686.999	754.044	750.512	890.681	720.48	852.671	803.393		0.93569	0.0792225	0.100597	0.0692011	0.0880334
Clo1313_1792	NADH dehydrogenase (quinone) [Clostridium thermocellum LQ8, DSM 1313]	624	2345.96	1240.94	1211.97	2502.42	1287.97	1384.97	1693.72	784.88	811	1424.96	713	686.64	16088.4	450979	0.300686		3.76008	1.98921	1.94279	4.01082	2.06458	2.22003	2.71482	1.25835	1.30021	2.28412	1.14316	1.10091		1000.71	707.047	728.32	1016.57	741.466	785.074	690.615	474.426	502.487	565.59	473.162	472.15		0.533282	0.00412635	0.0070684	0.0116829	0.0204206
Clo1313_2758	transcriptional regulator, AbrB family [Clostridium thermocellum LQ8, DSM 1313]	79	1834.9	1120	1517	1828.95	1379	1480	1621.99	825	921	1525	812	838	15702.8	466682	0.311156		23.2308	14.1814	19.2067	23.1554	17.4599	18.7384	20.5357	10.4472	11.6624	19.308	10.2827	10.6118		6182.65	5040.63	7200.29	5868.89	6270.47	6626.48	5224.01	3938.84	4507.13	4781.01	4256.07	4551.08		0.99631	0.0107158	0.0168039	0.0107994	0.0169365
Clo1313_1791	hydrogenase, Fe-only [Clostridium thermocellum LQ8, DSM 1313]	566	1630.12	1059.51	1309.15	1851.58	1150.2	1461.58	1186.75	882.05	952.04	1114.32	772.52	797.88	14167.7	480849	0.320602		2.88065	1.87251	2.31357	3.27193	2.03274	2.58288	2.09731	1.55898	1.68263	1.96935	1.36546	1.41027		766.659	665.565	867.32	829.29	730.03	913.389	533.529	587.769	650.282	487.647	565.174	604.822		0.503009	0.00232776	0.00780947	0.00694083	0.0245791
Clo1313_1879	malic protein NAD-binding protein [Clostridium thermocellum LQ8, DSM 1313]	390	2264.63	1543.34	777.2	2395.95	870.57	1627.67	1097.79	606.59	656.03	1154.27	571.04	566.06	14131.1	494981	0.330024		5.80759	3.95813	1.99367	6.14431	2.23308	4.17436	2.81569	1.55621	1.68297	2.96051	1.46505	1.45228		1545.64	1406.88	747.394	1557.31	801.978	1476.19	716.275	586.725	650.414	733.078	606.396	622.842		0.984586	0.0162327	0.0224224	0.0157086	0.0216948
Clo1313_1875	fructose-1,6-bisphosphate aldolase, class II [Clostridium thermocellum LQ8, DSM 1313]	309	1325.93	765	758.91	1621	923	1032	1647	842.99	980	1617	779.99	823.99	13116.8	508097	0.33877		4.2921	2.4768	2.45709	5.24702	2.98812	3.34087	5.33117	2.72919	3.17259	5.23408	2.52531	2.6677		1142.3	880.353	921.123	1329.89	1073.14	1181.44	1356.18	1028.97	1226.1	1296.06	1045.24	1144.1		0.757432	0.792314	0.130949	0.963422	0.0787293
Clo1313_2554	ABC transporter related protein [Clostridium thermocellum LQ8, DSM 1313]	370	1833.8	1239.16	1014.99	1797.53	935.89	1081.44	1054.45	781.21	788.78	1178.71	722.13	682.77	13110.9	521208	0.347511		4.95711	3.34997	2.74411	4.85908	2.53032	2.9237	2.85076	2.11227	2.13273	3.18659	1.95259	1.84622		1319.29	1190.71	1028.72	1231.56	908.731	1033.91	725.194	796.374	824.229	789.06	808.194	791.789		0.831446	0.0126767	0.00179224	0.00886192	0.00129555
Clo1313_1797	aminoglycoside phosphotransferase [Clostridium thermocellum LQ8, DSM 1313]	249	2004.93	1127.94	1333.87	1806.89	1108.88	1092.95	1273.87	682.9	658.9	950.9	497.92	513.92	13053.9	534262	0.356215		8.05325	4.5312	5.35823	7.25791	4.45466	4.39068	5.11727	2.7439	2.64751	3.8202	2.001	2.06526		2143.3	1610.57	2008.72	1839.56	1599.83	1552.69	1301.76	1034.51	1023.17	945.953	828.231	885.731		0.0427732	0.000102246	2.07157e-05	0.00249717	0.000326536
Clo1313_0433	chaperonin GroEL [Clostridium thermocellum LQ8, DSM 1313]	541	1653.99	1440	1042	1679.98	883	1067	1235.99	654	547	1133	483	497	12316	546578	0.364426		3.05789	2.66235	1.92667	3.10593	1.63277	1.97288	2.28525	1.20948	1.0117	2.09488	0.893401	0.919279		813.83	946.305	722.279	787.218	586.387	697.675	581.337	456.003	390.989	518.731	369.786	394.252		0.452515	0.00540323	0.000701809	0.0194087	0.0022074
Clo1313_0673	pyruvate ferredoxin/flavodoxin oxidoreductase [Clostridium thermocellum LQ8, DSM 1313]	1175	1134.99	781.07	823.8	1214	977.99	997	1490.85	977	1020	1291.98	764	741.99	12214.7	558793	0.37257		0.96623	0.665021	0.701387	1.03347	0.832613	0.848791	1.26909	0.83177	0.868366	1.09984	0.650494	0.631762		257.153	236.375	262.939	261.94	299.021	300.16	322.839	313.596	335.595	272.34	269.244	270.944		0.0122024	0.355178	0.239247	0.0612209	0.00168609
Clo1313_0022	pyruvate flavodoxin/ferredoxin oxidoreductase domain protein [Clostridium thermocellum LQ8, DSM 1313]	394	1034.85	714	868.99	1353.89	969.99	963.99	989	679.99	698.99	1114	641.99	636.8	10666.5	569459	0.379682		2.62736	1.81302	2.2064	3.43711	2.46274	2.44751	2.51099	1.7267	1.77492	2.82825	1.63025	1.61708		699.248	644.42	827.143	871.156	884.459	865.519	638.762	651.006	685.949	700.327	674.775	693.52		0.503731	0.00581026	0.534944	0.00197159	0.212095
Clo1313_0318	translation elongation factor G [Clostridium thermocellum LQ8, DSM 1313]	697	1092	696	616	1251	626	768	1121	629	659	1420	689	686	10253	579712	0.386518		1.56719	0.999039	0.884261	1.79531	0.898608	1.10234	1.60879	0.902912	0.945954	2.03778	0.988996	0.984692		417.093	355.098	331.495	455.032	322.723	389.822	409.256	340.419	365.58	504.591	409.353	422.306		0.122211	0.21491	0.101648	0.720237	0.910188
Clo1313_1881	hydrogenase, Fe-only [Clostridium thermocellum LQ8, DSM 1313]	582	1093.33	784.95	790.3	1249.68	707.61	1125.12	878.05	621.65	701.87	807.94	554.53	583.93	9898.96	589611	0.393118		1.87914	1.34928	1.35847	2.14778	1.21639	1.93376	1.50924	1.06869	1.20653	1.38878	0.953368	1.00388		500.116	479.588	509.269	544.369	436.85	683.84	383.932	402.922	466.283	343.888	394.606	430.537		0.544412	0.0131461	0.0542468	0.0373461	0.149218
Clo1313_1523	Conserved carboxylase region [Clostridium thermocellum LQ8, DSM 1313]	465	871.49	623	717.75	822.43	604	635	1075.75	857	881	806	643	615	9151.42	598763	0.39922		1.87488	1.34049	1.54426	1.76938	1.29963	1.3663	2.31415	1.84372	1.89533	1.73404	1.38351	1.32329		498.982	476.465	578.918	448.459	466.746	483.168	588.689	695.125	732.483	429.381	572.644	567.521		0.0256079	0.29192	0.962921	0.0041523	0.0236519
Clo1313_1526	carboxyl transferase [Clostridium thermocellum LQ8, DSM 1313]	516	1027	934	668	900	522	561	894	663	650	834	362	329	8344	607107	0.404783		1.99095	1.81072	1.29521	1.74483	1.01227	1.08785	1.7332	1.28552	1.26033	1.61692	0.70219	0.638236		529.873	643.601	485.555	442.237	363.542	384.698	440.902	484.672	487.075	400.379	290.642	273.721		0.00637644	0.0803539	0.00079729	0.157133	0.202053
Clo1313_1882	NADH dehydrogenase (quinone) [Clostridium thermocellum LQ8, DSM 1313]	597	920	604	803	950.55	682	759	632.27	449	382	494	311	292.29	7279.11	614386	0.409637		1.54159	1.01228	1.34561	1.59276	1.14293	1.27191	1.05963	0.752647	0.640419	0.828023	0.521491	0.490151		410.28	359.804	504.448	403.696	410.468	449.788	269.556	283.765	247.501	205.034	215.849	210.212		0.0207648	1.56684e-05	1.57226e-05	0.000406006	0.000407873
Clo1313_2468	phospho-2-dehydro-3-deoxyheptonate aldolase [Clostridium thermocellum LQ8, DSM 1313]	341	679.9	480.9	479.69	703.71	554.84	542.85	801.92	503.93	507.93	832.76	524.86	543.81	7157.1	621543	0.414408		1.99481	1.41123	1.40768	2.06463	1.62806	1.5929	2.35264	1.47877	1.4905	2.44308	1.54015	1.59572		530.9	501.608	527.718	523.294	584.697	563.302	598.48	557.529	576.028	604.952	637.479	684.358		0.092017	0.031778	0.00440906	0.534115	0.0955728
Clo1313_2545	cold-shock DNA-binding domain protein [Clostridium thermocellum LQ8, DSM 1313]	66	222	702	212	331	456	234	901	1243	290	2012	303	250	7156	628699	0.41918		3.36864	10.6414	3.21712	5.02015	6.91409	3.55045	13.6565	18.8383	4.39894	30.4898	4.59591	3.79288		896.531	3782.37	1206.05	1272.39	2483.1	1255.55	3474.04	7102.48	1700.04	7549.86	1902.28	1626.66		0.721371	0.293334	0.301224	0.171548	0.17661
Clo1313_2169	Rubredoxin-type Fe(Cys)4 protein [Clostridium thermocellum LQ8, DSM 1313]	111	414	261	271	507	264	237	1122.4	638	697	1012.65	595	632	6651.05	635350	0.423614		3.7327	2.35432	2.44441	4.57054	2.38135	2.13811	10.1147	5.75072	6.28225	9.12595	5.36333	5.69667		993.424	836.821	916.372	1158.43	855.229	756.104	2573.04	2168.15	2427.88	2259.75	2219.93	2443.14		0.760396	8.33756e-06	8.77078e-06	6.20089e-06	6.5138e-06
Clo1313_0101	ketol-acid reductoisomerase [Clostridium thermocellum LQ8, DSM 1313]	331	731	680.69	453.72	726	592.82	599	594	406	438	688.57	361	348.05	6618.85	641969	0.428027		2.20946	2.05746	1.37175	2.19435	1.79199	1.81066	1.79556	1.22758	1.32426	2.08127	1.09163	1.05251		588.026	731.304	514.248	556.172	643.57	640.309	456.766	462.827	511.782	515.361	451.835	451.39		0.920067	0.0207258	0.025621	0.0246012	0.0304186
Clo1313_1717	formate acetyltransferase [Clostridium thermocellum LQ8, DSM 1313]	742	571.98	407	348	550.97	413	429.99	933.99	560	563.97	832.98	490	477.96	6579.84	648549	0.432414		0.771307	0.548962	0.469447	0.742992	0.557049	0.579946	1.25919	0.755162	0.760512	1.12306	0.660822	0.644596		205.276	195.123	175.988	188.316	200.056	205.088	320.321	284.713	293.913	278.09	273.519	276.449		0.206002	0.000292565	0.000151656	5.53792e-05	3.12903e-05
Clo1313_2637	alkyl hydroperoxide reductase, F subunit [Clostridium thermocellum LQ8, DSM 1313]	509	603	445	446	602.88	606	432	848	490	609	660	429	388	6558.88	655107	0.436787		1.18532	0.874912	0.876876	1.18509	1.19122	0.849371	1.66666	0.96332	1.19711	1.29731	0.843477	0.762927		315.463	310.979	328.727	300.368	427.809	300.365	423.976	363.194	462.644	321.238	349.122	327.198		0.056846	0.872114	0.681824	0.0745742	0.0281624
Clo1313_0023	thiamine pyrophosphate TPP-binding domain-containing protein [Clostridium thermocellum LQ8, DSM 1313]	311	508.98	506.93	461.92	595.93	378	476.95	524.61	513.98	601.98	526.35	715.98	681.92	6493.53	661601	0.441117		1.63765	1.63106	1.48633	1.91723	1.2165	1.53466	1.68791	1.65373	1.93669	1.6935	2.30325	2.19373		435.846	579.744	557.203	485.935	436.887	542.706	429.382	623.494	748.466	419.343	953.332	940.828		0.372096	0.110835	0.176339	0.430518	0.611521
Clo1313_1285	3-oxoacyl-(acyl-carrier-protein) synthase 2 [Clostridium thermocellum LQ8, DSM 1313]	411	566	535.87	608	458	496	387.91	728.89	454	484	561.53	383.94	390	6054.14	667655	0.445153		1.37793	1.30462	1.48012	1.11516	1.20762	0.944623	1.77426	1.10543	1.17842	1.36706	0.934964	0.949708		366.724	463.715	554.874	282.644	433.698	334.049	451.348	416.771	455.42	338.509	386.989	407.303		0.247094	0.506824	0.17007	0.0852316	0.806496
Clo1313_0627	cellulosome anchoring protein cohesin region [Clostridium thermocellum LQ8, DSM 1313]	1352	84.61	52	54	78.23	58	74.66	1046.87	549.86	528.87	1868.91	844	795.96	6035.97	673691	0.449178		0.0628254	0.0387056	0.0401849	0.0581065	0.0431435	0.055466	0.774556	0.406945	0.39142	1.38257	0.624504	0.588972		16.7204	13.7575	15.0647	14.7275	15.4944	19.6145	197.037	153.428	151.271	342.351	258.487	252.593		0.00136894	1.0257e-09	7.8153e-10	6.76482e-09	4.8599e-09
Clo1313_2093	triosephosphate isomerase [Clostridium thermocellum LQ8, DSM 1313]	251	746.34	438.9	521.57	750.32	468.78	495.59	625.46	362.73	375.69	563.54	315.69	322	5986.61	679678	0.453169		2.97478	1.74992	2.07928	2.99064	1.86896	1.97578	2.49319	1.44645	1.49809	2.24649	1.25904	1.28418		791.71	621.992	779.49	757.996	671.212	698.698	634.234	545.346	578.961	556.274	521.128	550.749		0.354591	0.00700139	0.00413909	0.0348538	0.0201222
Clo1313_1210	translation elongation factor Ts [Clostridium thermocellum LQ8, DSM 1313]	215	622.79	477.85	318.99	624.45	760.19	706.14	534.43	345.25	333.22	571.77	291.58	321.32	5907.98	685586	0.457109		2.89823	2.22409	1.48521	2.90595	3.5373	3.28591	2.48726	1.60735	1.5514	2.66093	1.35772	1.49605		771.338	790.532	556.781	736.532	1270.37	1162	632.725	606.007	599.563	658.896	561.971	641.611		0.940937	0.00616059	0.429094	0.00545514	0.389391
Clo1313_1046	pyridoxal-phosphate dependent TrpB-like enzyme [Clostridium thermocellum LQ8, DSM 1313]	454	494	348	411	539.98	384	419.91	651.19	412	511.68	686.28	439.41	471.46	5768.91	691355	0.460955		1.08883	0.767247	0.906013	1.19011	0.846542	0.925639	1.43507	0.908216	1.12778	1.51236	0.96859	1.03919		289.783	272.71	339.65	301.641	304.024	327.336	365.062	342.418	435.848	374.488	400.907	445.677		0.443047	0.0117334	0.00578762	0.0443015	0.0214476
Clo1313_2534	O-acetylhomoserine/O-acetylserine sulfhydrylase [Clostridium thermocellum LQ8, DSM 1313]	430	435	359	376	574	517	454	584	439	423	639	493	449	5742	697097	0.464783		1.0124	0.835651	0.875186	1.33565	1.20309	1.05658	1.35891	1.0217	0.984488	1.48681	1.14728	1.04495		269.44	297.024	328.093	338.529	432.074	373.641	345.688	385.203	380.472	368.163	474.868	448.151		0.146995	0.222581	0.0030564	0.789338	0.0400191
Clo1313_0314	DNA-directed RNA polymerase, beta' subunit [Clostridium thermocellum LQ8, DSM 1313]	1165	639.21	426.4	418.18	630.93	436.41	487.45	618.22	442.81	369.34	584.54	334.45	302	5689.94	702786	0.468577		0.548961	0.366292	0.359236	0.541854	0.374884	0.418695	0.530944	0.380378	0.317313	0.502034	0.287365	0.259511		146.101	130.195	134.672	137.336	134.634	148.064	135.065	143.411	122.631	124.313	118.943	111.297		0.085418	0.0249718	0.0445831	0.475036	0.701105
Clo1313_2321	NLPA lipoprotein [Clostridium thermocellum LQ8, DSM 1313]	294	507	337	287	473	324	342	787	458	461	683	446	399	5504	708290	0.472247		1.72561	1.14738	0.977313	1.60997	1.10316	1.16439	2.67799	1.55895	1.56915	2.32425	1.51813	1.35827		459.256	407.825	366.379	408.056	396.186	411.765	681.246	587.758	606.424	575.528	628.366	582.521		0.516128	0.000348874	0.000423455	0.000146465	0.00017543
Clo1313_0539	glycosyltransferase 36 [Clostridium thermocellum LQ8, DSM 1313]	984	455.54	409	332	552.57	364	413	633	417	429	666	403	397	5471.11	713762	0.475895		0.463283	0.415986	0.337734	0.56189	0.370254	0.420051	0.643628	0.424116	0.436311	0.677165	0.409888	0.403791		123.298	147.858	126.611	142.415	132.972	148.543	163.73	159.901	168.62	167.679	169.656	173.174		0.567629	0.0137873	0.00250997	0.0368718	0.00635544
Clo1313_0020	pyruvate/ketoisovalerate oxidoreductase, gamma subunit [Clostridium thermocellum LQ8, DSM 1313]	192	432.74	424.52	369.34	557.7	293.41	406.53	541	361	414.79	591.25	519.82	483.52	5395.62	719157	0.479492		2.25557	2.21276	1.92536	2.90641	1.5299	2.11906	2.81943	1.88193	2.16208	3.08115	2.70911	2.52005		600.3	786.504	721.789	736.647	549.441	749.368	717.225	709.53	835.573	762.949	1121.32	1080.78		0.0742344	0.0174329	0.0287749	0.403892	0.580317
Clo1313_1491	chorismate synthase [Clostridium thermocellum LQ8, DSM 1313]	394	278	267	238	325	228	256	788	485	516	864	439	437	5121	724278	0.482906		0.706421	0.678503	0.604898	0.825711	0.579518	0.650584	2.00084	1.2318	1.31048	2.19373	1.11505	1.10997		188.008	241.167	226.767	209.282	208.126	230.067	508.986	464.418	506.458	543.209	461.528	476.036		0.989722	1.77998e-06	1.94794e-06	1.76072e-06	1.92668e-06
Clo1313_0313	DNA-directed RNA polymerase, beta subunit [Clostridium thermocellum LQ8, DSM 1313]	1250	536.91	417	386	577.83	352.96	389	588.85	327.96	356	515.88	336.94	301.87	5087.2	729365	0.486298		0.429792	0.333864	0.309064	0.462528	0.282632	0.311464	0.471344	0.262632	0.285064	0.412968	0.269816	0.24176		114.385	118.669	115.863	117.231	101.503	110.144	119.904	99.0183	110.168	102.259	111.679	103.684		0.623866	0.616927	0.180879	0.991992	0.371324
Clo1313_2884	3-isopropylmalate dehydratase, large subunit [Clostridium thermocellum LQ8, DSM 1313]	419	440.95	354.98	369.99	507.95	412.93	458.73	436.26	329	410	449.96	346	326	4842.75	734208	0.489527		1.05317	0.847995	0.883819	1.21308	0.986301	1.09561	1.04198	0.78599	0.979308	1.07468	0.826563	0.778831		280.293	301.411	331.33	307.462	354.216	387.442	265.066	296.336	378.47	266.11	342.121	334.018		0.947144	0.349776	0.808772	0.319087	0.860331
Clo1313_1954	glycosyltransferase 36 [Clostridium thermocellum LQ8, DSM 1313]	811	500	475.26	352	529.04	383	411	496	307	356	457.46	290	275	4831.76	739040	0.492749		0.61693	0.586424	0.434439	0.652737	0.472663	0.507189	0.611998	0.378952	0.439371	0.564476	0.35799	0.339494		164.19	208.439	162.864	165.44	169.75	179.358	155.684	142.874	169.802	139.775	148.175	145.599		0.360746	0.0552372	0.0269413	0.249165	0.129849
Clo1313_1944	isocitrate dehydrogenase, NADP-dependent [Clostridium thermocellum LQ8, DSM 1313]	402	548	371	397	559	372	432	498	295	283	468	266	236	4725	743765	0.495899		1.364	0.923706	0.988383	1.39137	0.926194	1.07545	1.23963	0.734652	0.704801	1.165	0.662512	0.587886		363.017	328.322	370.529	352.651	332.63	380.313	315.345	276.98	272.382	288.476	274.219	252.127		0.411372	0.00325578	0.00351565	0.0129221	0.0140168
Clo1313_0448	ribosomal protein L2 [Clostridium thermocellum LQ8, DSM 1313]	275	486.4	343.63	335.65	488.3	414.55	387.59	460.2	296.39	337.44	525.62	323.22	299.2	4698.19	748463	0.499032		1.76993	1.25076	1.22175	1.77684	1.50865	1.41062	1.67465	1.07898	1.22825	1.91255	1.17655	1.0892		471.05	444.571	458.013	450.35	541.812	498.84	426.01	406.801	474.68	473.582	486.981	467.127		0.195412	0.542998	0.562285	0.0723213	0.446907
Clo1313_2851	ribosomal protein S6 [Clostridium thermocellum LQ8, DSM 1313]	95	427	273.98	366.99	379.61	366	295.81	403.53	302.98	381	497.61	420.89	429.8	4545.2	753008	0.502062		4.49821	2.88747	3.86653	3.99937	3.85611	3.11726	4.25116	3.19274	4.014	5.24147	4.43389	4.52768		1197.16	1026.32	1449.5	1013.66	1384.87	1102.36	1081.44	1203.73	1551.28	1297.89	1835.22	1941.79		0.0916858	0.0339385	0.0575779	0.56036	0.781837
Clo1313_0884	S-layer domain-containing protein [Clostridium thermocellum LQ8, DSM 1313]	710	153.25	165	123	208.18	192	170	737.23	533.49	554.56	668.41	525.62	494.42	4525.16	757533	0.505079		0.21631	0.232859	0.173704	0.293676	0.270887	0.239901	1.03882	0.751859	0.781535	0.941887	0.740775	0.696831		57.5689	82.7675	65.119	74.434	97.2854	84.8368	264.261	283.468	302.037	233.229	306.612	298.851		0.872085	2.14365e-06	4.61325e-07	1.8679e-06	4.09921e-07
Clo1313_1809	glycoside hydrolase family 9 [Clostridium thermocellum LQ8, DSM 1313]	895	107.76	88.22	85.11	145.1	94.72	92.3	824.94	488.56	509.98	957.79	567.65	552.98	4515.11	762049	0.50809		0.120771	0.0989385	0.0954637	0.162492	0.106201	0.103497	0.922089	0.546246	0.570179	1.07053	0.634615	0.618223		32.1421	35.1667	35.7878	41.1845	38.1406	36.5999	234.567	205.947	220.355	265.082	262.672	265.138		0.0116774	6.12096e-11	3.54384e-11	1.54452e-10	8.46513e-11
Clo1313_2179	ribonucleoside-diphosphate reductase, adenosylcobalamin-dependent [Clostridium thermocellum LQ8, DSM 1313]	794	503.72	430.75	357.75	447.68	457.55	357	398.69	274.67	313.74	442	267.73	248	4499.28	766548	0.511089		0.634824	0.542922	0.450982	0.564244	0.576675	0.450038	0.502544	0.346348	0.395554	0.557091	0.337607	0.312758		168.952	192.976	169.066	143.011	207.105	159.148	127.841	130.581	152.869	137.946	139.738	134.133		0.964835	0.0668482	0.0272904	0.062059	0.0253089
Clo1313_2092	phosphoglycerate mutase, 2,3-bisphosphoglycerate-independent [Clostridium thermocellum LQ8, DSM 1313]	511	485.59	325.95	317.8	474.58	317.83	369.95	498.9	314	327.95	477.82	292.96	251.95	4455.28	771003	0.51406		0.95092	0.638513	0.622564	0.929374	0.622622	0.724618	0.976967	0.615127	0.642427	0.935714	0.573953	0.493699		253.079	226.953	233.389	235.556	223.606	256.248	248.527	231.917	248.277	231.7	237.564	211.733		0.290566	0.442986	0.463838	0.756538	0.729345
Clo1313_0451	ribosomal protein S3 [Clostridium thermocellum LQ8, DSM 1313]	226	488.91	324.22	325.91	496.61	387.95	386.8	424.41	285.91	263	499.4	269.43	249	4401.55	775405	0.516995		2.16478	1.43606	1.44354	2.19885	1.71805	1.71296	1.87938	1.26655	1.16518	2.21119	1.19363	1.10323		576.136	510.434	541.16	557.312	617.015	605.759	478.089	477.518	450.302	547.533	494.052	473.144		0.263185	0.0258908	0.265814	0.00373773	0.0407037
Clo1313_1819	copper amine oxidase-like domain-containing protein [Clostridium thermocellum LQ8, DSM 1313]	732	276.59	258.52	205	273.63	249	258.75	601.24	472	439.71	483.24	391	368.63	4277.31	779682	0.519846		0.378306	0.35362	0.280505	0.374262	0.340615	0.353934	0.821817	0.64526	0.601148	0.660615	0.534604	0.504044		100.683	125.691	105.157	94.8591	122.327	125.163	209.059	243.278	232.324	163.581	221.277	216.17		0.242537	0.000580879	0.000404531	0.000114888	8.3641e-05
Clo1313_0473	ribosomal protein S4 [Clostridium thermocellum LQ8, DSM 1313]	208	556	234	252	520	277	300	534	229	235	582	249	226	4194	783876	0.522643		2.67466	1.12659	1.21313	2.50159	1.33332	1.44389	2.56889	1.10255	1.13139	2.79966	1.1987	1.08813		711.837	400.434	454.781	634.043	478.842	510.607	653.492	415.686	437.246	693.249	496.152	466.666		0.595281	0.950671	0.705134	0.637911	0.876505
Clo1313_2264	hypothetical protein [Clostridium thermocellum LQ8, DSM 1313]	119	418	222	225	343	220	227	493	409	411	458	384	378	4188	788064	0.525435		3.51538	1.86832	1.89353	2.88513	1.85151	1.91034	4.14563	3.43975	3.45655	3.85151	3.22966	3.17924		935.585	664.076	709.854	731.253	664.945	675.556	1054.59	1296.86	1335.84	953.706	1336.78	1363.49		0.895502	0.00132668	0.00448914	0.00108947	0.00363189
Clo1313_0304	dihydroxy-acid dehydratase [Clostridium thermocellum LQ8, DSM 1313]	554	423.34	352.15	277.61	460.13	339.37	346.49	381.41	294.29	321.69	400.59	275.67	261.35	4134.09	792198	0.528191		0.764747	0.636245	0.501697	0.831155	0.613177	0.626029	0.689061	0.531805	0.581264	0.723682	0.498195	0.472347		203.53	226.147	188.078	210.661	220.214	221.384	175.288	200.503	224.639	179.197	206.207	202.576		0.826707	0.21301	0.553599	0.294153	0.705788
Clo1313_1510	hydroxymethylbutenyl pyrophosphate reductase [Clostridium thermocellum LQ8, DSM 1313]	694	450.5	281.41	220.96	504.16	269.52	316.56	451.78	284	254.87	467.84	300.86	294.43	4096.89	796295	0.530923		0.649611	0.405965	0.318862	0.726931	0.388833	0.456614	0.651455	0.409697	0.367723	0.674597	0.433991	0.424726		172.888	144.296	119.536	184.245	139.644	161.473	165.722	154.465	142.113	167.043	179.632	182.153		0.219527	0.397429	0.0806878	0.677388	0.535916
Clo1313_2247	beta-lactamase domain protein [Clostridium thermocellum LQ8, DSM 1313]	407	333.66	250.87	248.77	310.84	282.82	249.78	527.87	324.99	365	508.88	310	332	4045.48	800340	0.53362		0.820614	0.617199	0.612039	0.764545	0.6957	0.614521	1.29779	0.799312	0.897617	1.25113	0.762482	0.816536		218.399	219.377	229.444	193.779	249.851	217.314	330.14	301.359	346.899	309.803	315.597	350.189		0.972464	0.000475172	0.000621631	0.000452769	0.000591738
Clo1313_2265	Linocin_M18 bacteriocin protein [Clostridium thermocellum LQ8, DSM 1313]	270	310.92	295.04	316.78	348.75	302.5	295	496.46	307.9	321.08	456.47	293.5	289.49	4033.89	804374	0.53631		1.15278	1.09396	1.17448	1.29289	1.12159	1.09381	1.83996	1.14159	1.19041	1.69185	1.08826	1.07341		306.801	388.838	440.294	327.691	402.804	386.808	468.062	430.406	460.053	418.934	450.439	460.354		0.825041	0.0936974	0.109895	0.0647261	0.0761766
Clo1313_2428	periplasmic binding protein [Clostridium thermocellum LQ8, DSM 1313]	318	316	217	199	325.87	175	229.35	650	328	366	559	322	297	3984.22	808359	0.538966		0.994748	0.683428	0.626824	1.02579	0.551352	0.722264	2.04506	1.03248	1.15198	1.7589	1.01362	0.935		264.743	242.918	234.986	259.992	198.01	255.416	520.237	389.27	445.202	435.536	419.544	400.995		0.483404	0.00016657	0.000312875	6.89845e-05	0.000123705
Clo1313_0216	SpoVG family protein [Clostridium thermocellum LQ8, DSM 1313]	94	811.93	268	347	699	600	405	300	117	70	220	57	47	3941.93	812300	0.541595		8.64106	2.85457	3.695	7.43968	6.38649	4.31202	3.195	1.24819	0.748191	2.34394	0.609894	0.503511		2299.74	1014.63	1385.2	1885.63	2293.62	1524.87	812.765	470.597	289.151	580.402	252.44	215.941		0.240968	0.000415627	0.00113016	0.00252458	0.00777269
Clo1313_0949	pyruvate, phosphate dikinase [Clostridium thermocellum LQ8, DSM 1313]	883	438.4	267.42	281.76	491.73	293.26	288.76	515.53	232.03	241.62	465.67	198.25	197.21	3911.64	816212	0.544203		0.496863	0.303228	0.319468	0.557259	0.332492	0.327395	0.584213	0.263148	0.274009	0.527746	0.224892	0.223715		132.235	107.779	119.763	141.241	119.41	115.777	148.616	99.2129	105.895	130.68	93.0847	95.9448		0.472175	0.216764	0.352468	0.578475	0.823525
Clo1313_1793	NADH dehydrogenase (ubiquinone) 24 kDa subunit [Clostridium thermocellum LQ8, DSM 1313]	165	452.98	278	310	507.98	322.98	340.92	361.98	234	232.98	373.95	200	191.88	3807.65	820020	0.546741		2.74733	1.68685	1.88079	3.08067	1.95945	2.06818	2.19582	1.42018	1.414	2.26836	1.21412	1.16491		731.177	599.574	705.077	780.814	703.711	731.375	558.587	535.441	546.464	561.689	502.534	499.596		0.482662	0.000512752	0.00345015	0.00145373	0.011119
Clo1313_0863	preprotein translocase, SecA subunit [Clostridium thermocellum LQ8, DSM 1313]	910	347.95	326.52	212	348.13	265	300.04	428.09	323	277.59	429.57	289	228	3774.89	823795	0.549258		0.382725	0.359176	0.23333	0.382923	0.291571	0.330077	0.470791	0.355308	0.305407	0.472418	0.317945	0.250912		101.859	127.665	87.4716	97.0542	104.714	116.726	119.763	133.959	118.029	116.979	131.6	107.609		0.67214	0.302646	0.249439	0.159732	0.129074
Clo1313_1225	translation initiation factor IF-2 [Clostridium thermocellum LQ8, DSM 1313]	1035	417.33	241.67	232	380.83	196	292	491	319.76	264.89	495.5	225	212	3767.98	827563	0.551771		0.403536	0.233816	0.224473	0.368271	0.189691	0.282444	0.474715	0.309266	0.256251	0.479063	0.21771	0.20515		107.397	83.1077	84.1515	93.3405	68.1248	99.8814	120.761	116.6	99.0326	118.625	90.1119	87.9828		0.330585	0.332069	0.571761	0.0696081	0.140166
Clo1313_0462	ribosomal protein S5 [Clostridium thermocellum LQ8, DSM 1313]	166	429.38	250.7	278.49	404.16	285.65	297.94	378.84	227	262.89	389.6	289.96	265.56	3760.17	831323	0.554278		2.58861	1.51223	1.67964	2.43669	1.72277	1.79681	2.28416	1.36946	1.58566	2.34898	1.74873	1.60175		688.936	537.507	629.67	617.593	618.709	635.409	581.059	516.317	612.806	581.65	723.815	686.943		0.105757	0.506075	0.41585	0.299137	0.371137
Clo1313_0993	phosphoglucomutase/phosphomannomutase alpha/beta/alpha domain I [Clostridium thermocellum LQ8, DSM 1313]	578	315.65	241.69	209	376.42	255	286.73	473.84	271	239.66	511	254	259.35	3693.34	835016	0.55674		0.546678	0.41872	0.362163	0.651817	0.441747	0.496644	0.820363	0.469429	0.415208	0.884654	0.440017	0.449273		145.493	148.83	135.769	165.207	158.647	175.629	208.689	176.985	160.464	219.057	182.127	192.68		0.304094	0.0595681	0.00281718	0.317204	0.0161202
Clo1313_2015	Glucose-6-phosphate isomerase [Clostridium thermocellum LQ8, DSM 1313]	448	470.98	260.96	269.95	447.96	328.97	328	404.99	192	216	371	196	173	3659.81	838676	0.55918		1.05203	0.583237	0.603304	1.00065	0.735045	0.732879	0.904732	0.429308	0.482879	0.828862	0.438237	0.386897		279.988	207.306	226.169	253.62	263.981	259.17	230.152	161.859	186.617	205.242	181.39	165.929		0.721076	0.0100754	0.0425031	0.0184712	0.0779134
Clo1313_1542	IMP dehydrogenase [Clostridium thermocellum LQ8, DSM 1313]	497	385.7	338	213	336.61	225	260	451	313	281.5	380.35	221.28	183.96	3589.4	842265	0.561573		0.77672	0.680744	0.429235	0.677948	0.45338	0.523803	0.908109	0.630443	0.567062	0.765956	0.445895	0.370805		206.717	241.964	160.914	171.83	162.825	185.233	231.011	237.691	219.151	189.665	184.56	159.028		0.0296415	0.817064	0.249965	0.0199527	0.212529
Clo1313_0328	trigger factor [Clostridium thermocellum LQ8, DSM 1313]	428	443.97	297.81	256.98	423.89	348.9	382.97	311.95	195.85	170.18	329.66	160.85	148.6	3471.61	845737	0.563888		1.03808	0.696589	0.601192	0.991168	0.815958	0.895561	0.729626	0.458364	0.398388	0.771005	0.376589	0.347967		276.277	247.596	225.377	251.218	293.04	316.699	185.607	172.814	153.964	190.915	155.873	149.233		0.718449	0.000226386	0.00169032	0.000368686	0.00297239
Clo1313_1120	Methylenetetrahydrofolate dehydrogenase (NADP(+)) [Clostridium thermocellum LQ8, DSM 1313]	285	269	237	241	312	247	251	312	287	285	391	300	276	3408	849145	0.56616		0.945018	0.832737	0.846772	1.09589	0.867825	0.88186	1.09589	1.00818	1.00116	1.37309	1.05379	0.969579		251.508	295.988	317.441	277.761	311.667	311.854	278.781	380.105	386.914	340.002	436.172	415.825		0.24257	0.0316908	0.0161145	0.232402	0.125258
Clo1313_2586	copper amine oxidase-like domain-containing protein [Clostridium thermocellum LQ8, DSM 1313]	535	291.91	310.97	245.92	378.58	246.98	285.97	328.42	320.49	277.97	266.91	217.97	179.93	3352.02	852497	0.568395		0.546243	0.581869	0.46028	0.708243	0.462262	0.53514	0.614486	0.599664	0.520187	0.499514	0.408037	0.336935		145.378	206.82	172.552	179.509	166.015	189.243	156.317	226.087	201.035	123.689	168.89	144.502		0.0465659	0.127171	0.179577	0.550857	0.420644
Clo1313_1931	phosphoserine aminotransferase [Clostridium thermocellum LQ8, DSM 1313]	372	577.03	391.16	389.92	484.41	355.86	345.85	184.67	129.65	127.86	159.25	104.82	98	3348.48	855845	0.570628		1.55204	1.05239	1.04906	1.30306	0.9575	0.930591	0.497312	0.349409	0.344597	0.428978	0.282661	0.264328		413.062	374.062	393.276	330.27	343.873	329.087	126.509	131.735	133.175	106.223	116.996	113.363		0.0170545	3.84232e-09	1.08335e-09	1.49585e-08	3.52061e-09
Clo1313_2462	ATPase AAA-2 domain protein [Clostridium thermocellum LQ8, DSM 1313]	818	254.65	194.02	185.66	297.16	156.94	203.42	497.36	269.71	292.37	473.78	278.19	244.19	3347.45	859193	0.57286		0.311711	0.237592	0.227372	0.36368	0.192262	0.249083	0.608423	0.330122	0.357824	0.579597	0.340489	0.298924		82.9591	84.4496	85.238	92.1769	69.0481	88.0838	154.775	124.464	138.287	143.519	140.931	128.2		0.919758	0.000207005	0.000283178	0.000181501	0.000247447
Clo1313_0474	DNA-directed RNA polymerase, alpha subunit [Clostridium thermocellum LQ8, DSM 1313]	315	314	240	207.84	325	224	220	398	247	181	451	250	277	3334.84	862528	0.575083		0.997873	0.762952	0.660857	1.03279	0.712159	0.69946	1.26454	0.785175	0.575651	1.43279	0.794698	0.880413		265.575	271.184	247.745	261.768	255.762	247.352	321.682	296.029	222.47	354.786	328.932	377.584		0.0246452	0.00564714	0.00875955	0.390783	0.545402
Clo1313_0317	ribosomal protein S7 [Clostridium thermocellum LQ8, DSM 1313]	156	372.52	323	216	365.07	315.63	315	284.47	162	219	347	159	158.33	3237.02	865765	0.577241		2.39006	2.07263	1.38673	2.34231	2.02538	2.02135	1.82564	1.04058	1.40596	2.22647	1.02135	1.01705		636.094	736.695	519.863	593.672	727.389	714.813	464.419	392.321	543.357	551.317	422.743	436.184		0.943754	0.0135469	0.0396831	0.0120245	0.0351772
Clo1313_0446	ribosomal protein L4/L1e [Clostridium thermocellum LQ8, DSM 1313]	208	320.53	221.78	239.57	360.33	219.49	223.46	338.25	213	238.98	348.73	244.89	239.9	3208.91	868974	0.579381		1.5426	1.06784	1.15337	1.73394	1.05683	1.07591	1.62779	1.02563	1.15053	1.67817	1.17894	1.15495		410.548	379.552	432.378	439.478	379.545	380.477	414.088	386.684	444.641	415.547	487.974	495.326		0.156028	0.0685657	0.105829	0.618157	0.809954
Clo1313_1878	L-lactate dehydrogenase [Clostridium thermocellum LQ8, DSM 1313]	318	311.41	288.77	249.55	378.79	290.81	280.91	298.21	177	194	326.97	201	203	3200.42	872174	0.581515		0.980314	0.909119	0.785786	1.1922	0.915535	0.884403	0.938805	0.557642	0.611101	1.02925	0.633113	0.639403		260.902	323.137	294.579	302.171	328.801	312.753	238.819	210.244	236.17	254.86	262.051	274.221		0.0617444	0.0288357	0.169948	0.00101418	0.00534947
Clo1313_1616	indolepyruvate ferredoxin oxidoreductase, alpha subunit [Clostridium thermocellum LQ8, DSM 1313]	578	314.05	210.2	227.07	309.57	253.05	250.51	327.38	229.63	232.73	361.7	234.47	242.69	3193.05	875367	0.583644		0.54391	0.364239	0.393426	0.536159	0.438374	0.433979	0.566972	0.397855	0.403218	0.626349	0.406228	0.42045		144.757	129.465	147.489	135.893	157.436	153.469	144.23	150	155.83	155.096	168.141	180.319		0.130285	0.105754	0.0257573	0.897938	0.347044
Clo1313_2881	transcriptional repressor, LexA family [Clostridium thermocellum LQ8, DSM 1313]	211	289	243	227	352	271	299	339	197	213	348	192	207	3177	878544	0.585762		1.37123	1.15322	1.07739	1.66981	1.28592	1.41863	1.6082	0.935213	1.01104	1.65085	0.911517	0.982607		364.941	409.902	403.898	423.224	461.822	501.671	409.104	352.597	390.734	408.782	377.284	421.412		0.507525	0.0768173	0.731936	0.0245525	0.744208
Clo1313_0316	ribosomal protein S12 [Clostridium thermocellum LQ8, DSM 1313]	142	122	311	384	111	397	300	124	268	287	123	351	382	3160	881704	0.587869		0.861479	2.19246	2.70655	0.784014	2.7981	2.115	0.875563	1.88965	2.02345	0.868521	2.47415	2.69246		229.275	779.29	1014.64	198.713	1004.9	747.932	222.732	712.44	781.996	215.062	1024.07	1154.72		0.711935	0.783798	0.861313	0.923761	0.844914
Clo1313_0709	aconitate hydratase [Clostridium thermocellum LQ8, DSM 1313]	642	286.29	237	224.23	312.49	225.99	238	341.05	241	239.86	301	220.84	219.6	3087.35	884792	0.589927		0.446449	0.369673	0.349782	0.487259	0.352523	0.371231	0.531745	0.375903	0.374128	0.469361	0.344502	0.34257		118.818	131.397	131.128	123.499	126.604	131.279	135.269	141.724	144.588	116.223	142.592	146.918		0.553698	0.43867	0.43188	0.18725	0.183767
Clo1313_1255	aspartate-semialdehyde dehydrogenase [Clostridium thermocellum LQ8, DSM 1313]	332	414	275	236	388	287	309	266	177	174	259	167	135	3087	887879	0.591986		1.24798	0.829307	0.711837	1.16967	0.865452	0.931717	0.802199	0.534127	0.52509	0.781114	0.504006	0.40762		332.139	294.769	266.856	296.46	310.815	329.485	204.069	201.378	202.93	193.419	208.612	174.817		0.453722	6.58512e-05	0.000152873	0.000169072	0.000421766
Clo1313_1799	CoA-binding domain protein [Clostridium thermocellum LQ8, DSM 1313]	227	417	264	299	409	293	314	315	185	169.83	196	125	87	3073.83	890952	0.594035		1.83846	1.16445	1.31863	1.80322	1.2922	1.38471	1.38912	0.816432	0.749604	0.86489	0.552115	0.384714		489.289	413.892	494.335	457.036	464.077	489.679	353.373	307.813	289.697	214.163	228.525	164.993		0.000973551	7.59026e-06	8.57439e-06	0.00232164	0.00282377
Clo1313_1268	carbamoyl-phosphate synthase, large subunit [Clostridium thermocellum LQ8, DSM 1313]	1072	261.6	202.87	197.77	276.31	202	218.66	401.62	252	241.64	361.53	202.9	201.91	3020.81	893973	0.596049		0.244338	0.189552	0.184795	0.25806	0.188741	0.204282	0.374953	0.235382	0.225718	0.337556	0.18958	0.188657		65.0282	67.3745	69.2766	65.4068	67.7836	72.2406	95.3831	88.7446	87.2326	83.5852	78.4688	80.9094		0.0667292	0.0108511	0.00627679	0.000473197	0.000300931
Clo1313_0677	AMP-dependent synthetase and ligase [Clostridium thermocellum LQ8, DSM 1313]	545	370.67	243	218.76	403.85	267.51	296	234	156	184.58	291.87	187.63	166.52	3020.39	896994	0.598063		0.680734	0.446477	0.402	0.741615	0.49145	0.543725	0.429963	0.286844	0.339284	0.536147	0.344881	0.306147		181.171	158.696	150.703	187.967	176.497	192.278	109.377	108.147	131.122	132.76	142.749	131.298		0.0593257	0.0019065	0.0319971	0.000104714	0.00107174
Clo1313_2532	cysteine synthase A [Clostridium thermocellum LQ8, DSM 1313]	311	190.25	183	117	170.22	147.9	177	203.33	146	117	750.97	403.96	403.61	3010.24	900004	0.60007		0.612797	0.589486	0.377267	0.548392	0.476624	0.570193	0.654855	0.470514	0.377267	2.41576	1.29997	1.29884		163.09	209.527	141.431	138.993	171.173	201.638	166.586	177.395	145.801	598.186	538.067	557.036		2.00776e-06	2.58315e-06	2.62895e-06	0.77148	0.756316
Clo1313_1186	acetate kinase [Clostridium thermocellum LQ8, DSM 1313]	399	308.04	192.43	225.78	411.07	271.77	261	248.64	137	144	323.72	167	197	2887.45	902891	0.601995		0.772857	0.483108	0.566692	1.03108	0.681955	0.654962	0.623985	0.344185	0.361729	0.812155	0.419373	0.494561		205.689	171.716	212.444	261.333	244.915	231.616	158.733	129.766	139.796	201.105	173.582	212.103		0.00471443	0.0232045	0.959554	0.000107401	0.00434215
Clo1313_1795	putative PAS/PAC sensor protein [Clostridium thermocellum LQ8, DSM 1313]	556	363.58	226.64	259.64	317.97	293	215.57	265.84	176	201.65	209.99	160	170.09	2859.97	905751	0.603902		0.654514	0.408219	0.467572	0.572482	0.527572	0.388309	0.478723	0.31714	0.363273	0.378273	0.288363	0.306511		174.193	145.098	175.285	145.099	189.47	137.319	121.781	119.569	140.393	93.6675	119.356	131.454		0.362627	0.0223004	0.0103649	0.107816	0.0506181
Clo1313_0311	ribosomal protein L10 [Clostridium thermocellum LQ8, DSM 1313]	178	314.47	232.5	171.04	326.4	211.94	217.85	327.45	181	178	333.46	172	160	2826.11	908577	0.605786		1.76854	1.30803	0.962753	1.83556	1.19253	1.22573	1.84146	1.01871	1.00185	1.87522	0.968146	0.90073		470.68	464.928	360.921	465.235	428.28	433.458	468.443	384.076	387.183	464.341	400.723	386.297		0.912244	0.523173	0.741101	0.456659	0.660468
Clo1313_2047	UDP-glucose 4-epimerase [Clostridium thermocellum LQ8, DSM 1313]	329	230	215	191	239.93	201	207	286.97	276	258	269	232	220	2825.9	911403	0.607671		0.700091	0.654498	0.58155	0.730274	0.611945	0.630182	0.873252	0.839909	0.785198	0.818632	0.70617	0.669696		186.323	232.635	218.014	185.092	219.772	222.853	222.144	316.665	303.453	202.709	292.289	287.213		0.572727	0.137628	0.162426	0.0535757	0.0639196
Clo1313_0944	glycyl-tRNA synthetase [Clostridium thermocellum LQ8, DSM 1313]	462	289	223	237	306	234	212	273.85	194.83	199	276	193	186	2823.68	914227	0.609553		0.626255	0.483398	0.513701	0.663052	0.507208	0.459589	0.593463	0.422424	0.43145	0.598117	0.418463	0.403312		166.672	171.819	192.578	168.055	182.157	162.525	150.969	159.264	166.741	148.105	173.205	172.969		0.632589	0.590122	0.316021	0.319305	0.153506
Clo1313_1686	AMP-dependent synthetase and ligase [Clostridium thermocellum LQ8, DSM 1313]	554	310.84	265.91	197.87	307.76	201.93	255.91	285.95	185.95	192	259.95	180	163	2807.07	917034	0.611425		0.561679	0.480578	0.357762	0.556119	0.36509	0.462527	0.516751	0.336245	0.347166	0.469819	0.325505	0.294819		149.486	170.817	134.119	140.952	131.117	163.564	131.455	126.772	134.168	116.336	134.729	126.44		0.633578	0.117538	0.0513504	0.24818	0.114406
Clo1313_1867	alpha-glucan phosphorylase [Clostridium thermocellum LQ8, DSM 1313]	855	266.92	258	259	263	270	279	257	226	231	158.47	165	153	2786.39	919820	0.613283		0.312573	0.30214	0.30331	0.307988	0.316175	0.326702	0.300971	0.264713	0.270561	0.185731	0.193368	0.179333		83.1884	107.393	113.706	78.0616	113.55	115.532	76.5629	99.803	104.563	45.9905	80.0367	76.9109		0.0781673	0.0357997	0.0367282	0.646897	0.657517
Clo1313_2444	Rubrerythrin [Clostridium thermocellum LQ8, DSM 1313]	184	278	188	228	346	237	223	309	205	208	258	153	144	2777	922597	0.615134		1.51266	1.02353	1.24092	1.88223	1.28984	1.21375	1.68114	1.11592	1.13223	1.40397	0.833315	0.784402		402.581	363.804	465.203	477.062	463.227	429.221	427.66	420.729	437.569	347.649	344.916	336.408		0.00876213	0.00206328	0.0284763	0.380664	0.492652
Clo1313_0310	ribosomal protein L1 [Clostridium thermocellum LQ8, DSM 1313]	231	293	222.9	183	339.92	184	198	327	160	171	362	178	145	2763.82	925361	0.616977		1.26983	0.966364	0.793636	1.47294	0.797965	0.858571	1.41701	0.694069	0.741688	1.56853	0.771991	0.629134		337.953	343.484	297.522	373.327	286.578	303.618	360.469	261.68	286.638	388.397	319.533	269.818		0.56329	0.933929	0.932844	0.619163	0.509528
Clo1313_0452	ribosomal protein L16 [Clostridium thermocellum LQ8, DSM 1313]	145	277	195	203	308	245	224	290	173	189	295	178	186	2763	928124	0.618819		1.91262	1.3471	1.40228	2.12641	1.69193	1.5471	2.00228	1.19538	1.30572	2.03676	1.22986	1.28503		509.026	478.815	525.691	538.953	607.633	547.105	509.352	450.685	504.619	504.339	509.05	551.114		0.305538	0.231582	0.603351	0.0414316	0.597601
Clo1313_1282	malonyl CoA-acyl carrier protein transacylase [Clostridium thermocellum LQ8, DSM 1313]	311	323.62	166.53	181.25	283.56	143.67	160.55	433.6	215.47	210.67	323.36	160.86	154.72	2757.86	930882	0.620658		1.04164	0.536527	0.583859	0.91283	0.463023	0.517299	1.39527	0.693891	0.678457	1.0408	0.518296	0.498553		277.223	190.703	218.879	231.362	166.288	182.934	354.939	261.613	262.201	257.722	214.527	213.815		0.0979556	0.218351	0.957773	0.0110918	0.0897434
Clo1313_1163	recA protein [Clostridium thermocellum LQ8, DSM 1313]	349	356	257	171	284.23	290	266	212.54	194.66	172	268.19	132.13	136.57	2740.32	933622	0.622485		1.021	0.737335	0.490917	0.815358	0.831891	0.763123	0.609943	0.558711	0.493782	0.769398	0.379542	0.392264		271.73	262.078	184.037	206.658	298.762	269.865	155.161	210.647	190.83	190.517	157.095	168.231		0.612258	0.0161446	0.0428932	0.0385968	0.101192
Clo1313_0312	ribosomal protein L7/L12 [Clostridium thermocellum LQ8, DSM 1313]	129	378.94	195	114	375.95	182	159	288	125.74	94	426.85	198	194	2731.48	936354	0.624306		2.94008	1.51419	0.886279	2.9169	1.41341	1.23512	2.23512	0.977287	0.73124	3.31147	1.53744	1.50643		782.475	538.202	332.252	739.306	507.607	436.777	568.584	368.459	282.6	819.982	636.359	646.066		0.0405389	0.349305	0.259135	0.19637	0.269016
Clo1313_2054	argininosuccinate synthase [Clostridium thermocellum LQ8, DSM 1313]	405	289.9	208.97	165.98	248.07	140	176	327.55	199	215	345.55	206	202	2724.02	939078	0.626122		0.716617	0.51679	0.410642	0.613333	0.346494	0.435383	0.80958	0.492173	0.531679	0.854025	0.509457	0.49958		190.721	183.688	153.943	155.453	124.438	153.965	205.946	185.56	205.476	211.472	210.868	214.256		0.437578	0.000860614	0.0414114	0.00286788	0.153651
Clo1313_2910	flagellin domain protein [Clostridium thermocellum LQ8, DSM 1313]	273	410.51	539.24	446.71	624.5	277.57	347.85	17	20	17		11		2711.38	941789	0.62793		1.50491	1.97645	1.63751	2.28875	1.01795	1.27538	0.0634799	0.0744689	0.0634799	0.00120879	0.0415018	0.00120879		400.517	702.508	613.876	580.099	365.582	451.017	16.1484	28.0765	24.5329	0.299319	17.1779	0.518416		0.00934085	6.61738e-05	5.07732e-05	0.0059139	0.00409763
Clo1313_0779	copper amine oxidase-like domain-containing protein [Clostridium thermocellum LQ8, DSM 1313]	267	209.5	171.18	149.92	273.1	170.32	239.73	370.94	246.44	200.3	274.14	180.39	168.35	2654.31	944444	0.6297		0.78588	0.64236	0.562734	1.02408	0.639139	0.899101	1.39052	0.924232	0.751423	1.02798	0.676854	0.63176		209.155	228.32	210.96	259.56	229.538	317.951	353.731	348.457	290.4	254.546	280.155	270.944		0.0475633	0.943201	0.0384423	0.042126	0.00103597
Clo1313_2530	glycoside hydrolase family 10 [Clostridium thermocellum LQ8, DSM 1313]	619	171.21	108.54	98.11	192.98	119.88	107.81	447.32	306.93	258.82	372.02	229.8	213.7	2627.12	947071	0.631452		0.277124	0.17588	0.159031	0.312294	0.1942	0.174701	0.723183	0.496381	0.418659	0.601535	0.371777	0.345767		73.7541	62.515	59.6181	79.1529	69.7443	61.7799	183.968	187.147	161.798	148.951	153.881	148.29		0.0757218	5.13615e-06	2.38597e-06	9.59833e-07	4.99773e-07
Clo1313_0459	ribosomal protein S8 [Clostridium thermocellum LQ8, DSM 1313]	132	327.64	206	161	306.19	211	199	273.95	162	148	305.77	159	166	2625.55	949696	0.633202		2.48462	1.56311	1.2222	2.32212	1.60098	1.51008	2.07788	1.22977	1.12371	2.31894	1.20705	1.26008		661.259	555.59	458.182	588.556	574.971	534.011	528.585	463.652	434.277	574.213	499.606	540.41		0.221716	0.6061	0.780737	0.0972937	0.143788
Clo1313_2941	H+transporting two-sector ATPase alpha/beta subunit central region [Clostridium thermocellum LQ8, DSM 1313]	460	304.88	215.84	230.79	306.85	197.92	229.93	293	181.95	190	211	125.98	135.99	2624.13	952320	0.634952		0.6635	0.469935	0.502435	0.667783	0.430978	0.500565	0.637674	0.396261	0.413761	0.459413	0.274587	0.296348		176.584	167.034	188.355	169.254	154.78	177.016	162.216	149.399	159.905	113.759	113.654	127.095		0.00121404	0.000319981	9.50621e-05	0.362067	0.0855367
Clo1313_2162	asparaginyl-tRNA synthetase [Clostridium thermocellum LQ8, DSM 1313]	464	258	223	186	248	173	200	282	201	212	272	184	181	2620	954940	0.636699		0.556746	0.481315	0.401573	0.535194	0.373556	0.431746	0.60847	0.433901	0.457608	0.586918	0.397263	0.390797		148.173	171.079	150.543	135.648	134.157	152.679	154.787	163.591	176.85	145.332	164.43	167.602		0.609926	0.116662	0.824094	0.049451	0.468043
Clo1313_1107	twitching motility protein [Clostridium thermocellum LQ8, DSM 1313]	351	319.98	214	230	297.96	277	250	235.71	162	170.66	194	139	129	2619.31	957560	0.638445		0.912564	0.610627	0.656211	0.849829	0.790114	0.713191	0.672479	0.462479	0.487151	0.553647	0.396952	0.368462		242.871	217.041	246.003	215.394	283.758	252.207	171.07	174.365	188.268	137.093	164.301	158.023		0.100053	0.000208373	0.000521639	0.00271705	0.00811374
Clo1313_0901	nucleotide sugar dehydrogenase [Clostridium thermocellum LQ8, DSM 1313]	441	221	193	170	258	191	211	303	215	203	269	194	184	2612	960172	0.640186		0.501882	0.43839	0.386236	0.585782	0.433855	0.479206	0.687823	0.488277	0.461066	0.610726	0.440658	0.417982		133.571	155.821	144.794	148.47	155.813	169.463	174.973	184.091	178.187	151.227	182.392	179.26		0.497813	0.299778	0.0429553	0.1037	0.0133178
Clo1313_1052	putative serine protein kinase, PrkA [Clostridium thermocellum LQ8, DSM 1313]	642	185	153	138	170.66	132	165	387.63	268	291	316	179	182	2567.29	962739	0.641898		0.288676	0.238832	0.215467	0.26634	0.206121	0.257523	0.604299	0.41796	0.453785	0.492726	0.27933	0.284003		76.8285	84.8904	80.7753	67.5054	74.0257	91.0685	153.726	157.58	175.373	122.008	115.617	121.801		0.00414599	0.000321891	0.000740787	5.10374e-06	9.03982e-06
Clo1313_2754	methionyl-tRNA synthetase [Clostridium thermocellum LQ8, DSM 1313]	654	297.94	206	199.18	275.76	202	230.1	242.05	165.16	168	252.02	161	135.13	2534.34	965273	0.643588		0.45607	0.315489	0.305061	0.422156	0.309373	0.352339	0.370612	0.253043	0.257385	0.385856	0.246682	0.207125		121.379	112.138	114.363	106.998	111.107	124.599	94.2786	95.4029	99.4709	95.5452	102.104	88.8301		0.866605	0.016985	0.0109154	0.0226212	0.0144982
Clo1313_2723	cysteinyl-tRNA synthetase [Clostridium thermocellum LQ8, DSM 1313]	468	221.95	160.32	121	227.25	152	164.29	312	228.44	220	340.89	180	191.96	2520.1	967793	0.645268		0.474957	0.343269	0.259252	0.486282	0.325491	0.351752	0.667372	0.488825	0.470791	0.729103	0.385321	0.410876		126.405	122.012	97.1895	123.251	116.896	124.391	169.77	184.298	181.945	180.539	159.487	176.213		0.626554	0.00127146	0.000423226	0.000619664	0.000218135
Clo1313_0749	alanyl-tRNA synthetase [Clostridium thermocellum LQ8, DSM 1313]	880	334.55	252	211.2	294.62	209.82	248	221.18	142	146.97	182	118.85	126.53	2487.72	970281	0.646927		0.380545	0.286739	0.240375	0.33517	0.238807	0.282193	0.251716	0.161739	0.167386	0.207193	0.135432	0.144159		101.279	101.918	90.1128	84.951	85.7641	99.7925	64.0332	60.9792	64.6893	51.3049	56.0563	61.8257		0.134219	8.67842e-05	2.39263e-05	0.000725184	0.000157425
Clo1313_0925	CoA-substrate-specific enzyme activase [Clostridium thermocellum LQ8, DSM 1313]	1433	196.26	184.84	175.71	226.41	187.41	172.92	283.37	200.1	205.95	295.11	180.96	172.71	2481.75	972763	0.648582		0.137188	0.129218	0.122847	0.158227	0.131012	0.1209	0.197976	0.139867	0.14395	0.206169	0.126511	0.120754		36.5112	45.9294	46.0535	40.1037	47.0511	42.7542	50.3625	52.7332	55.6318	51.0513	52.3638	51.7878		0.780081	0.039929	0.0289691	0.0247492	0.0179655
Clo1313_2215	Ferritin Dps family protein [Clostridium thermocellum LQ8, DSM 1313]	159	317	79	75	283	92	138	450	162	199	384	145	136	2460	975223	0.650222		1.99579	0.498931	0.473774	1.78195	0.580692	0.87	2.83226	1.02094	1.25365	2.41717	0.914025	0.857421		531.16	177.34	177.61	451.646	208.547	307.66	720.49	384.919	484.493	598.536	378.322	367.723		0.635014	0.306328	0.133109	0.149034	0.0603808
Clo1313_1020	leucyl-tRNA synthetase [Clostridium thermocellum LQ8, DSM 1313]	825	267.83	210	222.99	253.98	212.96	209	203	176	167	228	156	150	2456.76	977680	0.65186		0.325042	0.254945	0.270691	0.308255	0.258533	0.253733	0.246461	0.213733	0.202824	0.276764	0.189491	0.182218		86.507	90.6178	101.478	78.129	92.8486	89.7282	62.6963	80.5823	78.3848	68.5318	78.4318	78.1481		0.826194	0.126355	0.0360464	0.0881194	0.0247511
Clo1313_1355	thiamine pyrophosphate TPP-binding domain-containing protein [Clostridium thermocellum LQ8, DSM 1313]	248	221	197	158	244.32	160	188	250	200	196	256	175	190	2435.32	980115	0.653483		0.89246	0.795685	0.638427	0.986492	0.646492	0.759395	1.0094	0.807782	0.791653	1.03359	0.706976	0.76746		237.52	282.818	239.336	250.033	232.179	268.546	256.777	304.552	305.948	255.936	292.623	329.141		0.91212	0.114451	0.137602	0.136813	0.163951
Clo1313_0586	D-isomer specific 2-hydroxyacid dehydrogenase NAD-binding protein [Clostridium thermocellum LQ8, DSM 1313]	391	242	293	336	268	241	192	198	130	151	157	111	96	2415	982530	0.655094		0.61977	0.750205	0.860179	0.686266	0.617212	0.491893	0.507238	0.333325	0.387033	0.402379	0.284731	0.246368		164.946	266.653	322.467	173.938	221.663	173.949	129.035	125.671	149.575	99.6364	117.853	105.66		0.182298	0.00520206	0.000479681	0.0555815	0.00398365
Clo1313_0403	lysyl-tRNA synthetase [Clostridium thermocellum LQ8, DSM 1313]	533	300.42	157	171	267.78	146.29	188	269.45	132	158	242	163	167.41	2362.35	984892	0.656669		0.564259	0.295178	0.321445	0.503021	0.275084	0.35334	0.506154	0.248274	0.297054	0.454653	0.306435	0.314709		150.172	104.918	120.504	127.494	98.7927	124.952	128.759	93.6049	114.802	112.581	126.836	134.97		0.37982	0.586317	0.967673	0.728096	0.400833
Clo1313_0578	Citrate synthase [Clostridium thermocellum LQ8, DSM 1313]	456	292.81	234.3	165.88	256.99	227.98	242.06	233.51	135.87	149	186.38	112	100	2336.78	987229	0.658227		0.642851	0.514539	0.364496	0.564298	0.50068	0.531557	0.512807	0.298684	0.327478	0.409452	0.246338	0.220022		171.089	182.888	136.644	143.025	179.812	187.976	130.451	112.611	126.559	101.388	101.961	94.3611		0.0527462	0.00033481	0.000594091	0.00900625	0.0180333
Clo1313_2883	3-isopropylmalate dehydratase, small subunit [Clostridium thermocellum LQ8, DSM 1313]	167	229	174	189	291	172	145	257.46	148	171	257	160	143	2336.46	989566	0.659785		1.37323	1.04389	1.13371	1.74449	1.03192	0.87024	1.54365	0.888204	1.02593	1.5409	0.96006	0.858263		365.473	371.041	425.011	442.152	370.598	307.745	392.685	334.873	396.487	381.555	397.376	368.085		0.816526	0.730004	0.912561	0.909342	0.733031
Clo1313_1362	band 7 protein [Clostridium thermocellum LQ8, DSM 1313]	329	273	194	152	207	104	129	336	215	176	306	125	119	2336	991902	0.661342		0.83079	0.590669	0.463009	0.630182	0.317112	0.3931	1.02228	0.654498	0.535957	0.931094	0.380942	0.362705		221.107	209.947	173.575	159.724	113.887	139.013	260.054	246.761	207.13	230.556	157.675	155.554		0.0586073	0.0720199	0.394542	0.00219382	0.237703
Clo1313_0445	50S ribosomal protein L3 [Clostridium thermocellum LQ8, DSM 1313]	212	262.96	193.98	171	277.95	163	146	272.99	136	118.95	325	129.91	113.96	2311.7	994213	0.662883		1.24193	0.916557	0.80816	1.31264	0.770425	0.690236	1.28925	0.643066	0.562642	1.53458	0.61434	0.539104		330.529	325.781	302.966	332.697	276.687	244.09	327.967	242.451	217.442	379.99	254.28	231.206		0.579008	0.989953	0.416924	0.570647	0.186987
Clo1313_1862	thioredoxin [Clostridium thermocellum LQ8, DSM 1313]	109	188.6	161.36	127.39	194.76	122.29	126.43	312.9	173.82	244.81	370.74	145.63	142.71	2311.44	996525	0.664425		1.7333	1.48339	1.17174	1.78982	1.12495	1.16294	2.87367	1.59771	2.24899	3.40431	1.33908	1.31229		461.303	527.258	439.268	453.64	404.012	411.251	731.023	602.372	869.16	842.971	554.257	562.805		0.355933	0.0098196	0.0437889	0.00212307	0.00878382
Clo1313_1846	GMP synthase, large subunit [Clostridium thermocellum LQ8, DSM 1313]	511	312	203	177	287	201	212	212	164	135	190	109	108	2310	998835	0.665965		0.611213	0.397906	0.347025	0.56229	0.393992	0.415519	0.415519	0.321585	0.264834	0.372466	0.213953	0.211996		162.669	141.432	130.094	142.516	141.497	146.941	105.702	121.245	102.349	92.2295	88.5569	90.919		0.0238209	8.89794e-05	8.40995e-05	0.00359366	0.00333711
Clo1313_2125	3,4-dihydroxy-2-butanone 4-phosphate synthase [Clostridium thermocellum LQ8, DSM 1313]	413	167.1	129.77	119	170.63	159	133.88	308.45	207	185	324.45	211	189	2304.28	1.00114e+06	0.667501		0.4054	0.315012	0.288935	0.413947	0.385787	0.324964	0.747651	0.50201	0.448741	0.786392	0.511695	0.458426		107.893	111.968	108.317	104.917	138.55	114.918	190.193	189.269	173.423	194.725	211.795	196.606		0.267836	4.6525e-05	1.44339e-05	0.000189863	5.07886e-05
Clo1313_0464	ribosomal protein L15 [Clostridium thermocellum LQ8, DSM 1313]	146	218.29	164.9	178.42	222.6	195.32	185.5	206.64	149	169.75	214.62	190.73	190.78	2286.55	1.00343e+06	0.669026		1.4974	1.13171	1.22432	1.52692	1.34007	1.27281	1.4176	1.02281	1.16493	1.47226	1.30863	1.30897		398.518	402.256	458.976	387.007	481.267	450.106	360.619	385.622	450.207	364.559	541.652	561.381		0.148257	0.45992	0.286373	0.440574	0.66615
Clo1313_1209	ribosomal protein S2 [Clostridium thermocellum LQ8, DSM 1313]	252	224.97	147.22	167.26	242.98	176.58	186.62	247.72	164.7	161.14	225.42	157.15	160	2261.76	1.00569e+06	0.670534		0.894048	0.585516	0.66504	0.965516	0.702024	0.741865	0.984325	0.654881	0.640754	0.895833	0.624921	0.63623		237.943	208.116	249.313	244.716	252.122	262.347	250.399	246.905	247.63	221.825	258.66	272.861		0.917761	0.877809	0.288084	0.797442	0.333243
Clo1313_1790	hypothetical protein [Clostridium thermocellum LQ8, DSM 1313]	81	266	175	196.98	285	198.98	224	203	127	162	154	123	139	2253.96	1.00794e+06	0.672036		3.28802	2.16457	2.43593	3.52259	2.46062	2.76951	2.51025	1.57198	2.00407	1.90531	1.52259	1.72012		875.077	769.374	913.19	892.823	883.696	979.386	638.573	592.671	774.508	471.79	630.213	737.712		0.426845	0.00536513	0.0155601	0.0208243	0.0617691
Clo1313_2456	ribosomal protein L13 [Clostridium thermocellum LQ8, DSM 1313]	145	201	143	144	241	155	159	211.74	165	185	241	187	193.85	2226.59	1.01017e+06	0.673521		1.38848	0.988483	0.995379	1.66434	1.07124	1.09883	1.46255	1.14021	1.27814	1.66434	1.29193	1.33917		369.532	351.346	373.152	421.839	384.721	388.581	372.054	429.884	493.958	412.123	534.74	574.333		0.142227	0.0410387	0.00930543	0.462325	0.129463
Clo1313_2441	NifU-like domain-containing protein [Clostridium thermocellum LQ8, DSM 1313]	230	258.04	155	166.03	267.62	154	172.87	252.94	120	141.64	274	127	133.75	2222.89	1.01239e+06	0.675003		1.12335	0.675348	0.723304	1.165	0.671	0.753043	1.10117	0.523174	0.617261	1.19274	0.553609	0.582957		298.969	240.046	271.155	295.277	240.98	266.3	280.124	197.249	238.551	295.344	229.143	250.013		0.463366	0.736446	0.678178	0.294207	0.262368
Clo1313_1314	protein-export membrane protein SecD [Clostridium thermocellum LQ8, DSM 1313]	445	243.26	187	170	305.3	195	253	189	123	137.24	191	106	100	2199.8	1.01459e+06	0.67647		0.547393	0.420966	0.382764	0.686809	0.438944	0.569281	0.425461	0.277146	0.309146	0.429955	0.238944	0.225461		145.684	149.628	143.492	174.076	157.641	201.316	108.232	104.49	119.475	106.465	98.9007	96.6936		0.219238	2.06388e-05	0.000488573	8.94377e-05	0.00335231
Clo1313_1354	pyruvate flavodoxin/ferredoxin oxidoreductase domain protein [Clostridium thermocellum LQ8, DSM 1313]	352	203.37	173.74	134	236	172.97	172.98	219	136	166	235.92	164	159	2172.98	1.01676e+06	0.677919		0.578693	0.494517	0.381619	0.671392	0.49233	0.492358	0.623097	0.387301	0.472528	0.671165	0.466847	0.452642		154.014	175.771	143.063	170.168	176.813	174.114	158.507	146.021	182.617	166.193	193.231	194.125		0.138891	0.486583	0.0776648	0.393861	0.723888
Clo1313_0114	sulfate ABC transporter, periplasmic sulfate-binding protein [Clostridium thermocellum LQ8, DSM 1313]	356	4.04	2.02	1.02	4.04	1.01		3.03			708.91	767.49	679.76	2171.32	1.01893e+06	0.679366		0.0122753	0.00660112	0.00379213	0.0122753	0.00376404	0.000926966	0.0094382	0.000926966	0.000926966	1.99225	2.1568	1.91037		3.26695	2.3463	1.42161	3.11125	1.3518	0.327805	2.40095	0.349487	0.358242	493.318	892.716	819.301		1.21954e-06	2.34799e-06	6.14927e-06	0.443224	0.0905797
Clo1313_2606	arginyl-tRNA synthetase [Clostridium thermocellum LQ8, DSM 1313]	564	214.81	178.68	176.87	210.74	167	181.72	194.73	161	153.7	206.83	159.85	141.68	2147.61	1.02108e+06	0.680798		0.381454	0.317394	0.314184	0.374238	0.296684	0.322784	0.345851	0.286046	0.273103	0.367305	0.284007	0.251791		101.52	112.814	117.783	94.8528	106.55	114.147	87.9799	107.846	105.545	90.9516	117.553	107.986		0.61211	0.99774	0.579625	0.614056	0.299564
Clo1313_1373	translation elongation factor P [Clostridium thermocellum LQ8, DSM 1313]	185	167	300	112	201	103	130	253	97	104	292	183	203	2145	1.02323e+06	0.682228		0.904486	1.62341	0.607189	1.08827	0.558541	0.704486	1.36935	0.526108	0.563946	1.58016	0.990973	1.09908		240.721	577.023	227.626	275.829	200.592	249.129	348.345	198.355	217.946	391.278	410.172	471.364		0.0529583	0.0433082	0.260654	0.90591	0.334289
Clo1313_0940	protein of unknown function DUF370 [Clostridium thermocellum LQ8, DSM 1313]	93	153	169	146	217	161	167	214	169	185	239	167	156	2143	1.02537e+06	0.683657		1.64871	1.82075	1.57344	2.33688	1.73473	1.79925	2.30462	1.82075	1.9928	2.57344	1.79925	1.68097		438.789	647.168	589.858	592.297	623.004	636.271	586.265	686.465	770.149	637.232	744.723	720.919		0.766481	0.272698	0.0533525	0.411401	0.0879955
Clo1313_2940	H+transporting two-sector ATPase alpha/beta subunit central region [Clostridium thermocellum LQ8, DSM 1313]	596	245.49	169.17	196.14	233.26	169.28	187	226.86	155.15	153.71	159.42	129.69	99.24	2124.41	1.02749e+06	0.685074		0.41245	0.284396	0.329648	0.39193	0.284581	0.314312	0.381191	0.260872	0.258456	0.268037	0.218154	0.167064		109.77	101.086	123.58	99.337	102.203	111.151	96.97	98.3549	99.8848	66.3709	90.2958	71.6488		0.0129047	0.00450457	0.00143119	0.530274	0.193415
Clo1313_0295	Transketolase domain-containing protein [Clostridium thermocellum LQ8, DSM 1313]	281	169	160	166	193	134	192	228	174	174	243	141	136	2110	1.0296e+06	0.68648		0.602598	0.570569	0.591922	0.688007	0.478043	0.684448	0.812562	0.620391	0.620391	0.865943	0.502954	0.48516		160.376	202.803	221.902	174.38	171.682	242.043	206.705	233.902	239.761	214.424	208.177	208.071		0.51986	0.472294	0.465386	0.188803	0.185404
Clo1313_1106	type II secretion system protein E [Clostridium thermocellum LQ8, DSM 1313]	787	289.92	256	226	272	247	252	104	117	95	86	81	56	2081.92	1.03169e+06	0.687869		0.368806	0.325705	0.287586	0.346036	0.314269	0.320623	0.132567	0.149085	0.121131	0.109695	0.103342	0.0715756		98.1542	115.769	107.811	87.7049	112.865	113.382	33.7232	56.2085	46.8131	27.1625	42.774	30.6967		0.0772773	3.01896e-05	2.46197e-05	0.000324782	0.000252891
Clo1313_1012	phosphoribosylaminoimidazolecarboxamide formyltransferase/IMP cyclohydrolase [Clostridium thermocellum LQ8, DSM 1313]	514	135	92	121	158	126	117	240.98	168	178	308	219	207.99	2070.97	1.03376e+06	0.689249		0.263288	0.17963	0.236051	0.308035	0.245778	0.228268	0.469475	0.32749	0.346946	0.599864	0.426712	0.405292		70.0717	63.8478	88.4916	78.0734	88.2678	80.723	119.428	123.471	134.083	148.537	176.619	173.818		0.0130555	2.46524e-05	7.10881e-06	0.00110833	0.000203214
Clo1313_0305	acetolactate synthase, large subunit, biosynthetic type [Clostridium thermocellum LQ8, DSM 1313]	555	226	197	142	225.63	163	158	202	136	150	211	132	124	2066.63	1.03582e+06	0.690627		0.407802	0.35555	0.25645	0.407135	0.294288	0.285279	0.364559	0.24564	0.270865	0.380775	0.238432	0.224018		108.533	126.377	96.1392	103.191	105.69	100.884	92.7388	92.6118	104.68	94.2869	98.6891	96.0749		0.980014	0.369803	0.110392	0.382454	0.114998
Clo1313_1657	aminotransferase class I and II [Clostridium thermocellum LQ8, DSM 1313]	397	164.29	119.52	148.21	200.69	121.11	138.78	235.55	168.64	171.58	283.46	164.81	144.42	2061.06	1.03789e+06	0.692001		0.41466	0.301889	0.374156	0.506348	0.305894	0.350403	0.594156	0.425617	0.433023	0.714836	0.41597	0.36461		110.358	107.304	140.265	128.337	109.858	123.914	151.145	160.467	167.349	177.007	172.173	156.371		0.534484	0.00276105	0.00202655	0.00764484	0.00551875
Clo1313_0102	2-isopropylmalate synthase/homocitrate synthase family protein [Clostridium thermocellum LQ8, DSM 1313]	526	244.04	198.73	164.13	243.92	175.1	166.94	174.44	136	108.68	204.9	111.51	109.54	2037.93	1.03992e+06	0.69336		0.464582	0.378441	0.312662	0.464354	0.333517	0.318004	0.332262	0.259183	0.207243	0.390171	0.212624	0.208878		123.644	134.513	117.212	117.693	119.778	112.456	84.5231	97.7177	80.0927	96.6136	88.0066	89.5819		0.503073	0.00525428	0.00110866	0.00179031	0.000417781
Clo1313_1254	dihydrodipicolinate synthase [Clostridium thermocellum LQ8, DSM 1313]	292	231.45	166.02	148.45	243.92	140.84	196	204.74	143.96	128.94	187.68	127.94	117.86	2037.8	1.04196e+06	0.694719		0.793767	0.569692	0.509521	0.836473	0.483459	0.672363	0.702295	0.494144	0.442705	0.64387	0.439281	0.40476		211.254	202.491	191.011	212.009	173.628	237.769	178.654	186.304	171.091	159.434	181.822	173.59		0.626969	0.0501316	0.0793105	0.113542	0.175277
Clo1313_1803	polyribonucleotide nucleotidyltransferase [Clostridium thermocellum LQ8, DSM 1313]	700	222.66	186.49	174.23	193.31	182	189.94	180.13	139	137.38	177.76	118.31	119	2020.21	1.04398e+06	0.696066		0.318557	0.266886	0.249371	0.276629	0.260471	0.271814	0.2578	0.199043	0.196729	0.254414	0.169486	0.170471		84.781	94.8619	93.4854	70.1132	93.5447	96.1222	65.5809	75.0437	76.0291	62.9977	70.1515	73.1103		0.609366	0.0384844	0.0134207	0.0917504	0.0322696
Clo1313_2924	S-adenosylmethionine synthetase [Clostridium thermocellum LQ8, DSM 1313]	397	147	97	96	203.74	148	138	241	132.82	128	352.72	166.68	135.68	1986.64	1.04597e+06	0.69739		0.371108	0.245164	0.242645	0.51403	0.373627	0.348438	0.607884	0.33539	0.323249	0.889295	0.42068	0.342594		98.7671	87.141	90.9637	130.284	134.183	123.219	154.638	126.45	124.925	220.206	174.123	146.929		0.0237646	0.0121372	0.000111392	0.693877	0.00483395
Clo1313_0457	50S ribosomal protein L5 [Clostridium thermocellum LQ8, DSM 1313]	180	240	162	141	240	160	178	196	119	108	206	114	122	1986	1.04795e+06	0.698715		1.33517	0.901833	0.785167	1.33517	0.890722	0.990722	1.09072	0.662944	0.601833	1.14628	0.635167	0.679611		355.342	320.548	294.346	338.406	319.89	350.351	277.465	249.945	232.589	283.84	262.901	291.466		0.189545	0.0264866	0.0696702	0.00269615	0.0067553
Clo1313_1029	threonyl-tRNA synthetase [Clostridium thermocellum LQ8, DSM 1313]	635	209.19	162.06	159.91	225.78	161.82	153.82	180.61	127.67	140.05	201.27	138.68	123.73	1984.59	1.04994e+06	0.700038		0.329953	0.255732	0.252346	0.356079	0.255354	0.242756	0.284945	0.201575	0.221071	0.31748	0.218913	0.19537		87.8139	90.8975	94.6007	90.2504	91.7069	85.8463	72.4862	75.9983	85.4365	78.614	90.61	83.7886		0.239044	0.379186	0.243337	0.0560815	0.0328521
Clo1313_2212	biotin synthase [Clostridium thermocellum LQ8, DSM 1313]	320	214	149	143	223.85	127	162	259	148	137	206	113	99	1980.85	1.05192e+06	0.701359		0.669781	0.466656	0.447906	0.700562	0.397906	0.507281	0.810406	0.463531	0.429156	0.644781	0.354156	0.310406		178.256	165.868	167.913	177.562	142.902	179.391	206.157	174.762	165.855	159.66	146.588	133.124		0.0322122	0.176046	0.104341	0.31973	0.491691
Clo1313_2440	hypothetical protein [Clostridium thermocellum LQ8, DSM 1313]	333	187.51	195.1	211.45	241.52	152	150.48	156	107	119	189	117	142	1968.06	1.05389e+06	0.702671		0.564084	0.586877	0.635976	0.726276	0.457447	0.452883	0.469459	0.322312	0.358348	0.568559	0.352342	0.427417		150.126	208.6	238.417	184.079	164.286	160.154	119.424	121.519	138.49	140.786	145.837	183.307		0.116671	0.503862	0.0904756	0.0374596	0.00528578
Clo1313_2926	ATP-dependent metalloprotease FtsH [Clostridium thermocellum LQ8, DSM 1313]	599	226.99	164.41	137.71	213.33	124.24	143.3	221.05	152	127	229.98	125.42	101.56	1966.99	1.05585e+06	0.703982		0.379499	0.275025	0.230451	0.356694	0.207963	0.239783	0.369583	0.254307	0.212571	0.384491	0.209933	0.1701		101	97.7549	86.3923	90.4064	74.6871	84.7949	94.0169	95.8796	82.1516	95.2071	86.893	72.9511		0.459187	0.846748	0.223045	0.356162	0.606253
Clo1313_0013	copper amine oxidase-like domain-containing protein [Clostridium thermocellum LQ8, DSM 1313]	304	94.55	80.89	70.32	129.19	81.72	90.26	330.77	189.53	218.05	269.62	206.44	201.12	1962.46	1.05782e+06	0.705291		0.312105	0.267171	0.232401	0.426053	0.269901	0.297993	1.08914	0.624539	0.718355	0.887993	0.680164	0.662664		83.0639	94.9633	87.1236	107.986	96.9313	105.38	277.064	235.466	277.62	219.884	281.525	284.198		0.911919	1.39092e-06	3.48727e-07	1.2702e-06	3.22233e-07
Clo1313_0781	hypothetical protein [Clostridium thermocellum LQ8, DSM 1313]	976	168.32	111	131	182.3	127	129	236.57	175	157	227	153	143	1940.19	1.05976e+06	0.706584		0.172797	0.114068	0.134559	0.187121	0.130461	0.13251	0.242725	0.179641	0.161199	0.23292	0.1571	0.146855		45.9884	40.5442	50.4442	47.427	46.8533	46.8599	61.7461	67.7289	62.298	57.6754	65.0251	62.9817		0.637363	0.00260294	0.00122106	0.00125433	0.000609624
Clo1313_1530	spermidine synthase [Clostridium thermocellum LQ8, DSM 1313]	275	187	132	132	220	115	177	215	130	129	211	139	137	1924	1.06168e+06	0.707867		0.6812	0.4812	0.4812	0.8012	0.419382	0.644836	0.783018	0.473927	0.470291	0.768473	0.506655	0.499382		181.295	171.038	180.394	203.069	150.615	228.035	199.189	178.681	181.752	190.288	209.708	214.171		0.367472	0.506293	0.182219	0.803538	0.632557
Clo1313_1503	cysteine desulfurase NifS [Clostridium thermocellum LQ8, DSM 1313]	394	166.11	94.27	125.21	155.87	123.61	131.85	264.63	143	166.63	226.06	151.05	162.27	1910.56	1.06359e+06	0.709141		0.422437	0.240102	0.318629	0.396447	0.314569	0.335482	0.672487	0.363782	0.423756	0.574594	0.384213	0.41269		112.428	85.3417	119.449	100.482	112.973	118.637	171.072	137.154	163.768	142.28	159.029	176.991		0.89894	0.00702678	0.00314097	0.00867873	0.003849
Clo1313_0450	ribosomal protein L22 [Clostridium thermocellum LQ8, DSM 1313]	158	200	195	146	224	117	132	169	111	132.97	212	139	128	1905.97	1.0655e+06	0.710412		1.26791	1.23627	0.926139	1.41981	0.742595	0.837532	1.07171	0.70462	0.843671	1.34386	0.881835	0.812215		337.443	439.418	347.195	359.86	266.693	296.178	272.628	265.658	326.051	332.765	364.999	348.336		0.0859498	0.221706	0.533767	0.556146	0.029593
Clo1313_2788	hypothetical protein [Clostridium thermocellum LQ8, DSM 1313]	400	168.61	162	94	143.45	107	103	230	149	157	267	153	132	1866.06	1.06736e+06	0.711656		0.42235	0.405825	0.235825	0.35945	0.268325	0.258325	0.575825	0.373325	0.393325	0.668325	0.383325	0.330825		112.405	144.246	88.407	91.1048	96.3652	91.352	146.482	140.752	152.007	165.49	158.661	141.881		0.606524	0.000969436	0.0157708	0.00212934	0.0382412
Clo1313_1682	PpiC-type peptidyl-prolyl cis-trans isomerase [Clostridium thermocellum LQ8, DSM 1313]	413	160	123	115	174	123	144	256	137	132	236	142	119	1861	1.06922e+06	0.712897		0.388208	0.29862	0.279249	0.422107	0.29862	0.349467	0.620654	0.332518	0.320412	0.572228	0.344625	0.288935		103.318	106.141	104.686	106.986	107.245	123.583	157.886	125.367	123.828	141.694	142.643	123.916		0.930349	0.0413729	0.00967448	0.0480181	0.0112041
Clo1313_1434	isoleucyl-tRNA synthetase [Clostridium thermocellum LQ8, DSM 1313]	931	207.9	136.35	139.88	228.84	143.65	151.75	177.38	109.58	120.3	198.19	107.49	107.38	1828.69	1.07105e+06	0.714116		0.223663	0.14681	0.150602	0.246155	0.154651	0.163351	0.190881	0.118056	0.12957	0.213233	0.115811	0.115693		59.5258	52.1821	56.4581	62.3894	55.5407	57.7662	48.5575	44.5098	50.0746	52.8005	47.9351	49.6173		0.444242	0.0328179	0.105325	0.00876878	0.0283243
Clo1313_2747	glycoside hydrolase family 48 [Clostridium thermocellum LQ8, DSM 1313]	744	29.95	18.28	10.75	34.16	13.46	20.26	346.13	194.46	195.5	429.61	257.16	266.1	1815.82	1.07287e+06	0.715327		0.0406989	0.0250134	0.0148925	0.0463575	0.0185349	0.0276747	0.465672	0.261815	0.263212	0.577876	0.346089	0.358105		10.8316	8.89078	5.58295	11.7496	6.65657	9.78667	118.461	98.7101	101.723	143.093	143.249	153.581		0.102356	5.82534e-08	4.00582e-08	1.77425e-07	1.16676e-07
Clo1313_3020	hypothetical protein [Clostridium thermocellum LQ8, DSM 1313]	390	68	50	42	89	45	58	316.93	178	213	310.87	217	184	1771.8	1.07464e+06	0.716508		0.175205	0.129051	0.108538	0.229051	0.116231	0.149564	0.813487	0.457256	0.547	0.797949	0.557256	0.472641		46.6292	45.87	40.6893	58.0545	41.7427	52.8907	206.94	172.396	211.397	197.587	230.653	202.702		0.506069	1.00094e-07	4.59579e-08	1.54537e-07	6.85659e-08
Clo1313_0815	short-chain dehydrogenase/reductase SDR [Clostridium thermocellum LQ8, DSM 1313]	257	149.79	105	90	146.91	86	102	293	183	173	234	104	98.98	1765.68	1.07641e+06	0.717685		0.584125	0.409844	0.351479	0.572918	0.335914	0.398171	1.14136	0.713346	0.674436	0.91179	0.405953	0.38642		155.459	145.675	131.764	145.21	120.639	140.806	290.347	268.948	260.647	225.776	168.027	165.725		0.00243757	0.00915455	0.027526	3.44978e-05	7.32873e-05
Clo1313_1902	valyl-tRNA synthetase [Clostridium thermocellum LQ8, DSM 1313]	884	196.51	140.25	120.25	211.54	133.45	110	176.31	137.33	110.26	227	100.27	97	1760.17	1.07817e+06	0.718859		0.22267	0.159027	0.136403	0.239672	0.151335	0.124808	0.199819	0.155724	0.125102	0.257161	0.113801	0.110102		59.2615	56.5246	51.1352	60.7463	54.3498	44.136	50.8313	58.7115	48.3477	63.6778	47.1031	47.2195		0.956419	0.933356	0.579376	0.976875	0.616435
Clo1313_0974	glycogen/starch synthase, ADP-glucose type [Clostridium thermocellum LQ8, DSM 1313]	488	173.7	150.92	135.7	179.93	145.38	168.97	168.94	131.84	141.94	150.97	112	96.97	1757.26	1.07992e+06	0.72003		0.356619	0.309939	0.27875	0.369385	0.298586	0.346926	0.346865	0.27084	0.291537	0.310041	0.230184	0.199385		94.9108	110.165	104.499	93.623	107.233	122.684	88.2378	102.113	112.669	76.7719	95.2752	85.5106		0.123899	0.0412657	0.0821451	0.516019	0.802966
Clo1313_2882	3-isopropylmalate dehydrogenase [Clostridium thermocellum LQ8, DSM 1313]	362	159.93	136.89	153.8	195	174	176	132	118	111	162	98.94	102	1719.56	1.08164e+06	0.721177		0.442707	0.379061	0.425773	0.539586	0.481575	0.487099	0.365552	0.326878	0.307541	0.448425	0.274227	0.28268		117.822	134.733	159.616	136.761	172.951	172.254	92.9917	123.241	118.855	111.038	113.505	121.233		0.727878	0.013018	0.147686	0.00725469	0.083562
Clo1313_0460	ribosomal protein L6 [Clostridium thermocellum LQ8, DSM 1313]	183	181.25	110	158	177	153	126	158	88	115	184	129	135	1714.25	1.08336e+06	0.72232		0.99224	0.602896	0.865191	0.969016	0.837869	0.690328	0.865191	0.482678	0.630219	1.00727	0.706721	0.739508		264.076	214.293	324.346	245.603	300.909	244.122	220.093	181.98	243.559	249.418	292.518	317.154		0.0439843	0.51869	0.547386	0.130708	0.121516
Clo1313_0498	prolyl-tRNA synthetase [Clostridium thermocellum LQ8, DSM 1313]	572	196.9	157	145	225.91	151	161	132	107	94	150	90	101	1710.81	1.08507e+06	0.723461		0.344808	0.275052	0.254073	0.395524	0.264563	0.282045	0.231346	0.18764	0.164913	0.262815	0.15792	0.17715		91.7674	97.7647	95.2481	100.248	95.0141	99.7403	58.8514	70.7445	63.7332	65.0778	65.3642	75.9747		0.349234	0.000390167	0.000811033	0.000110866	0.00021447
Clo1313_2615	deoxyribose-phosphate aldolase [Clostridium thermocellum LQ8, DSM 1313]	220	128.61	83	83	138.4	115	96.9	268.57	164	161.89	224.77	132.36	91	1687.5	1.08676e+06	0.724586		0.586091	0.378773	0.378773	0.630591	0.524227	0.441955	1.22227	0.746955	0.737364	1.02318	0.603136	0.415136		155.983	134.631	141.996	159.827	188.269	156.289	310.93	281.619	284.967	253.359	249.643	178.04		0.0270113	0.01767	0.00163854	0.000338067	5.33992e-05
Clo1313_0510	extracellular solute-binding protein family 5 [Clostridium thermocellum LQ8, DSM 1313]	541	347.99	261	308.99	266.99	241.98	236	7	11	6				1686.95	1.08844e+06	0.72571		0.643845	0.48305	0.571756	0.494122	0.447893	0.436839	0.013549	0.0209427	0.0117006	0.000609982	0.000609982	0.000609982		171.353	171.695	214.342	125.238	160.854	154.48	3.44668	7.89588	4.52188	0.151043	0.252476	0.261604		9.56337e-08	1.21817e-10	8.78e-11	4.94394e-08	2.6922e-08
Clo1313_0218	ribose-phosphate pyrophosphokinase [Clostridium thermocellum LQ8, DSM 1313]	320	211	143	146	205	119	118	152	99	125	182	94	83	1677	1.09012e+06	0.726829		0.660406	0.447906	0.457281	0.641656	0.372906	0.369781	0.476031	0.310406	0.391656	0.569781	0.294781	0.260406		175.761	159.204	171.427	162.632	133.924	130.766	121.096	117.03	151.362	141.088	122.012	111.681		0.709879	0.200889	0.0103386	0.34591	0.0194577
Clo1313_0867	threonine synthase [Clostridium thermocellum LQ8, DSM 1313]	499	162	107.51	144	151	135	125	177	130	135	149	132	117	1664.51	1.09178e+06	0.727938		0.325311	0.216112	0.289238	0.303267	0.271202	0.251162	0.355371	0.261182	0.271202	0.299259	0.26519	0.23513		86.5784	76.8149	108.431	76.8648	97.3986	88.819	90.4016	98.4717	104.811	74.102	109.764	100.841		0.735089	0.583592	0.735306	0.382534	0.502802
Clo1313_1357	glutamine synthetase catalytic region [Clostridium thermocellum LQ8, DSM 1313]	705	189.98	150.69	87.97	161.27	121.83	106.26	164.55	126.81	142.89	157.11	134.78	110.9	1655.04	1.09344e+06	0.729042		0.269943	0.214213	0.125248	0.22922	0.173277	0.151191	0.233872	0.18034	0.203149	0.223319	0.191645	0.157773		71.8429	76.1398	46.9536	58.0972	62.2299	53.4662	59.494	67.9925	78.5103	55.298	79.3235	67.6643		0.876921	0.338585	0.741261	0.271863	0.629099
Clo1313_1615	indolepyruvate ferredoxin oxidoreductase, beta subunit [Clostridium thermocellum LQ8, DSM 1313]	191	229.32	126	95.06	212.71	95	107.5	209.88	112	97.44	213.58	85	70	1653.49	1.09509e+06	0.730144		1.20236	0.661414	0.499424	1.11539	0.49911	0.564555	1.10058	0.588115	0.511885	1.11995	0.446754	0.36822		319.996	235.093	187.226	282.703	179.248	199.645	279.972	221.733	197.826	277.32	184.915	157.919		0.487624	0.707979	0.361053	0.744008	0.817138
Clo1313_1847	Glu/Leu/Phe/Val dehydrogenase [Clostridium thermocellum LQ8, DSM 1313]	444	174.78	123.89	101.9	158.93	116.93	133	174.93	131.95	120.95	193.94	112.96	107.94	1652.1	1.09675e+06	0.731246		0.394392	0.279775	0.230248	0.358694	0.264099	0.300293	0.39473	0.297928	0.273153	0.437545	0.255158	0.243851		104.964	99.4432	86.3162	90.9132	94.8475	106.193	100.414	112.326	105.565	108.344	105.612	104.581		0.981105	0.225696	0.200987	0.233838	0.208376
Clo1313_1185	phosphate acetyltransferase [Clostridium thermocellum LQ8, DSM 1313]	358	142	104	109	243	136	162	154	78	93	226	99	104	1650	1.0984e+06	0.732346		0.39757	0.291425	0.305391	0.679693	0.38081	0.453436	0.431089	0.218799	0.260698	0.632207	0.277458	0.291425		105.81	103.584	114.486	172.272	136.763	160.349	109.663	82.4922	100.751	156.546	114.842	124.984		0.0178132	0.131464	0.0955966	0.00131669	0.334636
Clo1313_2138	septum site-determining protein MinD [Clostridium thermocellum LQ8, DSM 1313]	266	186.01	107.72	108.68	184.81	129.84	138.9	187.89	106	111.79	170.92	99	112.89	1644.45	1.10004e+06	0.733442		0.700526	0.406203	0.409812	0.696015	0.489361	0.523421	0.707594	0.399737	0.421504	0.643797	0.373421	0.425639		186.439	144.381	153.632	176.409	175.747	185.098	180.002	150.71	162.897	159.416	154.562	182.544		0.944459	0.348415	0.74112	0.316316	0.793932
Clo1313_1946	aldo/keto reductase [Clostridium thermocellum LQ8, DSM 1313]	315	179.15	150	115	165.11	164	165	165	122	118	128	81	68.19	1620.45	1.10166e+06	0.734523		0.569778	0.477238	0.366127	0.525206	0.521683	0.524857	0.524857	0.388349	0.375651	0.407397	0.25819	0.217524		151.641	169.63	137.255	133.117	187.355	185.606	133.517	146.417	145.177	100.879	106.867	93.2897		0.00666318	0.00057133	0.00212631	0.134757	0.482798
Clo1313_1796	hypothetical protein [Clostridium thermocellum LQ8, DSM 1313]	81	206	127	102	224	126	121	169	93	107	149	92	93	1609	1.10327e+06	0.735596		2.54728	1.57198	1.26333	2.76951	1.55963	1.4979	2.09049	1.15222	1.32506	1.84358	1.13988	1.15222		677.936	558.743	473.604	701.949	560.119	529.706	531.794	434.414	512.092	456.505	471.804	494.155		0.749886	0.0657248	0.138264	0.111788	0.227186
Clo1313_2017	phenylalanyl-tRNA synthetase, beta subunit [Clostridium thermocellum LQ8, DSM 1313]	795	148.99	155	174.81	190.47	150	155.56	112.42	113	101	124.92	88	87.33	1601.5	1.10487e+06	0.736663		0.187824	0.195384	0.220302	0.24	0.189094	0.196088	0.141824	0.142553	0.127459	0.157547	0.111107	0.110264		49.9876	69.4472	82.5877	60.8295	67.9106	69.343	36.0781	53.7459	49.2587	39.0116	45.988	47.2891		0.784495	0.0172814	0.0172224	0.0275866	0.027492
Clo1313_1155	Glycine hydroxymethyltransferase [Clostridium thermocellum LQ8, DSM 1313]	412	71.51	68.17	70.35	103.7	60.38	76.33	187.74	142	131.56	278.38	204.78	199.8	1594.7	1.10647e+06	0.737727		0.174369	0.166262	0.171553	0.2525	0.147354	0.186068	0.456481	0.345461	0.320121	0.676481	0.49784	0.485752		46.4067	59.0962	64.3126	63.9977	52.9203	65.7996	116.123	130.247	123.716	167.509	206.06	208.325		0.00168322	9.95806e-07	5.62574e-07	6.04318e-05	2.61472e-05
Clo1313_1301	glutaminyl-tRNA synthetase [Clostridium thermocellum LQ8, DSM 1313]	580	176.76	127.36	128.9	178	129.55	133.12	171.9	122.93	108.72	165	75	75.62	1592.86	1.10806e+06	0.738789		0.305328	0.220155	0.22281	0.307466	0.223931	0.230086	0.296948	0.212517	0.188017	0.285052	0.129879	0.130948		81.2601	78.252	83.5281	77.9291	80.4217	81.3659	75.5397	80.1239	72.6624	70.5841	53.7581	56.16		0.00935417	0.00323651	0.00244027	0.521258	0.416661
Clo1313_0952	Cupin 2 conserved barrel domain protein [Clostridium thermocellum LQ8, DSM 1313]	115	131	145	69	158	37	129	164	170	162	180	126	119	1590	1.10965e+06	0.739849		1.142	1.26374	0.60287	1.37678	0.324609	1.12461	1.42896	1.48113	1.41157	1.56809	1.09852	1.03765		303.933	449.183	226.006	348.954	116.579	397.698	363.507	558.42	545.523	388.288	454.687	445.019		0.71634	0.117485	0.333378	0.0641389	0.195429
Clo1313_2124	6,7-dimethyl-8-ribityllumazine synthase [Clostridium thermocellum LQ8, DSM 1313]	155	135	97	80	124	109	138	184	144	141	188	116	134	1590	1.11124e+06	0.740909		0.873097	0.627935	0.518258	0.802129	0.705355	0.892452	1.18923	0.931161	0.911806	1.21503	0.750516	0.866645		232.367	223.193	194.287	203.305	253.318	315.599	302.523	351.069	352.383	300.865	310.645	371.679		0.832053	0.0523385	0.00524649	0.0364488	0.00371955
Clo1313_0299	ABC-type uncharacterized transport system [Clostridium thermocellum LQ8, DSM 1313]	473	150	121	83	163	57	120	189	139	108	201	122	128	1581	1.11282e+06	0.741963		0.317822	0.256512	0.176173	0.345307	0.121205	0.254397	0.400275	0.294567	0.229027	0.425645	0.258626	0.271311		84.5855	91.1745	66.0446	87.5201	43.5291	89.9631	101.825	111.058	88.5115	105.398	107.047	116.357		0.627314	0.0338461	0.11249	0.0775324	0.241671
Clo1313_0638	histone family protein DNA-binding protein [Clostridium thermocellum LQ8, DSM 1313]	91	195	136	97	178.77	95	111	180.46	99.33	89	183.81	100.87	102.43	1568.67	1.11439e+06	0.743009		2.14648	1.49813	1.06956	1.96813	1.04758	1.22341	1.9867	1.09516	0.981648	2.02352	1.11209	1.12923		571.267	532.496	400.961	498.835	376.225	432.636	505.391	412.902	379.374	501.06	460.302	484.295		0.341252	0.376232	0.803245	0.942819	0.23858
Clo1313_1448	RNA chaperone Hfq [Clostridium thermocellum LQ8, DSM 1313]	82	190	156	135	191	128	171	129	85	103	110	87	82	1567	1.11595e+06	0.744054		2.3211	1.90646	1.65037	2.33329	1.565	2.08939	1.5772	1.04061	1.26012	1.34549	1.065	1.00402		617.739	677.633	618.696	591.388	562.048	738.875	401.217	392.334	486.995	333.168	440.812	430.597		0.551007	0.00167785	0.00130337	0.00433563	0.00331934
Clo1313_0873	aspartate kinase [Clostridium thermocellum LQ8, DSM 1313]	449	161	134	116	183	140	163	132	99	91	153	92	90	1554	1.11751e+06	0.74509		0.35931	0.299176	0.259087	0.408307	0.312539	0.363764	0.294722	0.221225	0.203408	0.341492	0.205635	0.20118		95.6269	106.339	97.1275	103.488	112.244	128.639	74.9732	83.4069	78.6103	84.5598	85.1138	86.2805		0.272858	0.00163509	0.0450052	0.00031785	0.00659324
Clo1313_0630	cellulosome anchoring protein cohesin region [Clostridium thermocellum LQ8, DSM 1313]	445	58.16	44.95	44	70.05	62.01	50.5	253.15	182.66	176.62	245.04	178.82	179.88	1545.84	1.11905e+06	0.746121		0.131438	0.101753	0.099618	0.158157	0.14009	0.114225	0.569618	0.411213	0.39764	0.551393	0.402584	0.404966		34.9811	36.167	37.3452	40.086	50.3113	40.3935	144.903	155.037	153.675	136.535	166.633	173.678		0.601796	5.69593e-08	1.73903e-08	7.8293e-08	2.30248e-08
Clo1313_2290	hypothetical protein [Clostridium thermocellum LQ8, DSM 1313]	357	264	178	242	298	230	214	29	27	26	10	9	8	1535	1.12059e+06	0.747144		0.74042	0.499524	0.678796	0.835658	0.645182	0.600364	0.0821569	0.0765546	0.0737535	0.0289356	0.0261345	0.0233333		197.056	177.551	254.47	211.803	231.708	212.308	20.8996	28.8628	28.5033	7.16499	10.8173	10.007		2.93914e-05	1.52376e-09	1.77547e-09	5.50772e-08	6.88668e-08
Clo1313_0472	30S ribosomal protein S11 [Clostridium thermocellum LQ8, DSM 1313]	134	188	114	118	186	122	90	169	101	90	183	79	80	1520	1.12211e+06	0.748157		1.40545	0.853209	0.88306	1.39052	0.91291	0.674104	1.26366	0.756194	0.674104	1.36813	0.592015	0.599478		374.047	303.265	331.045	352.437	327.859	238.385	321.457	285.102	260.519	338.776	245.04	257.099		0.771206	0.512466	0.164667	0.711345	0.256555
Clo1313_1614	Phenylacetate--CoA ligase [Clostridium thermocellum LQ8, DSM 1313]	433	151	110	114	131	80	85	196	129	127	173	112	109	1517	1.12363e+06	0.749169		0.349492	0.254804	0.264042	0.303303	0.18552	0.197067	0.453418	0.298684	0.294065	0.4003	0.259423	0.252494		93.014	90.5674	98.985	76.8739	66.6268	69.6892	115.343	112.611	113.646	99.1218	107.377	108.288		0.181934	6.45482e-05	0.0907008	1.36665e-05	0.00840257
Clo1313_2084	phosphoryl transfer system HPr [Clostridium thermocellum LQ8, DSM 1313]	75	196	82	87	229	84	93.96	198	96	89	177	84	91.98	1507.94	1.12513e+06	0.750174		2.61773	1.09773	1.1644	3.05773	1.1244	1.2572	2.6444	1.2844	1.19107	2.3644	1.1244	1.2308		696.686	390.178	436.515	775.002	403.813	444.586	672.7	484.248	460.308	585.47	465.398	527.855		0.946817	0.957648	0.758687	0.904662	0.708948
Clo1313_0675	S-layer domain-containing protein [Clostridium thermocellum LQ8, DSM 1313]	834	82.34	51.95	43.79	94.01	53.93	53	249.41	197.65	176.67	226.5	135.62	129.94	1494.81	1.12663e+06	0.751171		0.0991247	0.0626859	0.0529017	0.113118	0.06506	0.0639448	0.299448	0.237386	0.21223	0.271978	0.16301	0.156199		26.3811	22.2811	19.832	28.6703	23.3654	22.6129	76.1757	89.5	82.0199	67.3469	67.471	66.9893		0.0497791	1.10423e-06	5.30342e-07	2.17242e-07	1.16277e-07
Clo1313_0892	NAD-dependent epimerase/dehydratase [Clostridium thermocellum LQ8, DSM 1313]	347	124.23	89	78	135.06	96	112	162	145	140	166	120	118	1485.29	1.12811e+06	0.752161		0.358963	0.257435	0.225735	0.390173	0.277608	0.323718	0.46781	0.418818	0.404409	0.479337	0.346772	0.341009		95.5346	91.5028	84.6244	98.8918	99.6991	114.477	119.005	157.904	156.291	118.693	143.532	146.249		0.575952	0.0203793	0.00189747	0.00786544	0.000813182
Clo1313_1021	PKD domain containing protein [Clostridium thermocellum LQ8, DSM 1313]	7955	6.8	9.08	8.74	15.78	13.2	15.74	298.88	272.68	244.64	225.33	187.77	182.95	1481.59	1.1296e+06	0.753149		0.000896292	0.0011829	0.00114016	0.00202514	0.00170082	0.00202011	0.0376128	0.0343193	0.0307945	0.0283671	0.0236455	0.0230396		0.23854	0.420451	0.427429	0.513285	0.610825	0.714377	9.5682	12.9392	11.901	7.02421	9.78706	9.88102		0.172011	6.43302e-08	1.18089e-08	2.80171e-08	5.85726e-09
Clo1313_1302	hypothetical protein [Clostridium thermocellum LQ8, DSM 1313]	294	129	119	125	128	124	163	126	135	120	101	101	105	1476	1.13107e+06	0.754133		0.439898	0.405884	0.426293	0.436497	0.422891	0.555544	0.429694	0.460306	0.409286	0.34466	0.34466	0.358265		117.075	144.268	159.81	110.633	151.875	196.458	109.308	173.546	158.175	85.3442	142.657	153.65		0.453452	0.370813	0.558311	0.877855	0.86463
Clo1313_2455	ribosomal protein S9 [Clostridium thermocellum LQ8, DSM 1313]	130	176.32	112	98.3	182.21	100.17	99.32	186.63	67.13	103.19	186.7	79.17	84	1475.14	1.13255e+06	0.755117		1.35885	0.864077	0.758692	1.40415	0.773077	0.766538	1.43815	0.518923	0.796308	1.43869	0.611538	0.648692		361.644	307.128	284.422	355.892	277.64	271.073	365.847	195.646	307.746	356.247	253.121	278.206		0.796438	0.896508	0.648784	0.698796	0.479848
Clo1313_0466	adenylate kinase [Clostridium thermocellum LQ8, DSM 1313]	217	166	111	92.56	168	113	104.59	163	89	96	186.64	88	77	1454.79	1.134e+06	0.756087		0.766498	0.513041	0.428065	0.775714	0.522258	0.483502	0.752673	0.411659	0.443917	0.861613	0.407051	0.356359		203.996	182.355	160.475	196.61	187.562	170.982	191.47	155.205	171.559	213.351	168.481	152.832		0.812587	0.663103	0.792088	0.504762	0.618418
Clo1313_2180	hypothetical protein [Clostridium thermocellum LQ8, DSM 1313]	419	136	92	78	153	85	95	187	123	119	179	107	100	1454	1.13546e+06	0.757056		0.32537	0.220358	0.186945	0.365943	0.203652	0.227518	0.447088	0.294344	0.284797	0.427995	0.256158	0.239451		86.5942	78.3241	70.0827	92.7505	73.1386	80.4576	113.733	110.974	110.065	105.98	106.026	102.694		0.428505	0.00825756	0.00310421	0.0022458	0.000904146
Clo1313_0455	ribosomal protein L14 [Clostridium thermocellum LQ8, DSM 1313]	122	177	91	102	161	109	119	179	88	78	164	91	93	1452	1.13691e+06	0.758024		1.45352	0.748607	0.83877	1.32238	0.896148	0.978115	1.46992	0.724016	0.642049	1.34697	0.748607	0.765		386.842	266.085	314.442	335.165	321.839	345.893	373.928	272.971	248.131	333.534	309.854	328.087		0.429588	0.792446	0.898101	0.300377	0.50453
Clo1313_0449	ribosomal protein S19 [Clostridium thermocellum LQ8, DSM 1313]	94	141	123	110	157	129	99	125	78	111	180	100	94	1447	1.13836e+06	0.758989		1.50351	1.31202	1.17372	1.67372	1.37585	1.0567	1.3333	0.833298	1.18436	1.9184	1.06734	1.00351		400.145	466.345	440.01	424.216	494.118	373.684	339.173	314.172	457.716	475.033	441.781	430.377		0.0870672	0.668565	0.773897	0.174489	0.139337
Clo1313_1222	NusA antitermination factor [Clostridium thermocellum LQ8, DSM 1313]	404	159.83	122	107	156.86	113	131	143.91	100	101	126.22	102.94	83	1446.76	1.1398e+06	0.759954		0.396436	0.302797	0.265668	0.389084	0.28052	0.325074	0.35703	0.248342	0.250817	0.313243	0.255619	0.206262		105.508	107.626	99.5948	98.6158	100.745	114.957	90.8236	93.6305	96.9324	77.5647	105.803	88.46		0.616748	0.0967988	0.10321	0.215578	0.228593
Clo1313_0416	sigma 54 modulation protein/ribosomal protein S30EA [Clostridium thermocellum LQ8, DSM 1313]	177	147	110	84	143	88	125	170	109	104	171	84	103	1438	1.14124e+06	0.760912		0.832373	0.623333	0.476441	0.809774	0.49904	0.708079	0.962316	0.617684	0.589435	0.967966	0.476441	0.583785		221.528	221.558	178.61	205.242	179.223	250.399	244.8	232.881	227.797	239.686	197.203	250.369		0.770306	0.437733	0.356232	0.294273	0.234447
Clo1313_0708	pyruvate carboxyltransferase [Clostridium thermocellum LQ8, DSM 1313]	459	152.51	113	85	135.78	79.01	85.01	135.63	126.37	138.39	154.56	116.36	111.56	1433.18	1.14267e+06	0.761868		0.332985	0.246906	0.185904	0.296536	0.172854	0.185926	0.296209	0.276035	0.302222	0.337451	0.254227	0.243769		88.6208	87.7604	69.6925	75.1589	62.0781	65.7494	75.3517	104.071	116.799	83.5592	105.226	104.546		0.992577	0.0165225	0.192765	0.0167859	0.19554
Clo1313_0309	ribosomal protein L11 [Clostridium thermocellum LQ8, DSM 1313]	141	129.73	111.53	88	168.56	90	111.39	185.47	99	83.18	186.68	85	85	1423.54	1.1441e+06	0.762817		0.922411	0.793333	0.626454	1.1978	0.640638	0.79234	1.31773	0.704468	0.59227	1.32631	0.605177	0.605177		245.491	281.982	234.848	303.59	230.076	280.197	335.213	265.601	228.892	328.42	250.488	259.543		0.899934	0.814557	0.468549	0.913141	0.546087
Clo1313_0011	seryl-tRNA synthetase [Clostridium thermocellum LQ8, DSM 1313]	423	143.94	118.99	114.28	168.3	107	120.62	142.38	90.64	97	137.62	80	78.67	1399.44	1.1455e+06	0.76375		0.341064	0.28208	0.270946	0.398652	0.253735	0.285934	0.337376	0.215059	0.230095	0.326123	0.189905	0.186761		90.771	100.263	101.573	101.041	91.1255	101.115	85.8239	81.0822	88.9239	80.7541	78.6034	80.0965		0.278294	0.00593694	0.00634679	0.0394458	0.0422733
Clo1313_1109	hypothetical protein [Clostridium thermocellum LQ8, DSM 1313]	168	109.39	92	83	177.55	63	52	172	108	113	266	87	74	1396.94	1.14689e+06	0.764682		0.653095	0.549583	0.496012	1.05881	0.376964	0.311488	1.02577	0.644821	0.674583	1.5853	0.519821	0.44244		173.815	195.344	185.947	268.362	135.381	110.152	260.943	243.112	260.704	392.549	215.158	189.75		0.96536	0.0796813	0.218198	0.0740977	0.204285
Clo1313_0426	phosphoribosylaminoimidazole-succinocarboxamide synthase [Clostridium thermocellum LQ8, DSM 1313]	294	134	106	103	143.06	110	103	153	101	97	133.37	108.75	99.79	1391.97	1.14829e+06	0.76561		0.456905	0.361667	0.351463	0.487721	0.375272	0.351463	0.521531	0.34466	0.331054	0.454762	0.37102	0.340544		121.601	128.551	131.758	123.616	134.774	124.288	132.67	129.945	127.942	112.608	153.568	146.05		0.586938	0.429944	0.418064	0.798717	0.782159
Clo1313_1883	ferredoxin [Clostridium thermocellum LQ8, DSM 1313]	122	185.68	100	89.94	202.29	106	107.5	154.12	84	72.56	156.42	65	58	1381.51	1.14967e+06	0.766531		1.52467	0.822377	0.739918	1.66082	0.871557	0.883852	1.26598	0.69123	0.597459	1.28484	0.535492	0.478115		405.777	292.306	277.384	420.945	313.008	312.559	322.049	260.609	230.898	318.149	221.644	205.05		0.5443	0.0501333	0.109975	0.138604	0.283817
Clo1313_1122	metal dependent phosphohydrolase [Clostridium thermocellum LQ8, DSM 1313]	524	108.24	117.64	92.32	169.39	92.83	101.05	177.11	92.96	92.03	164	99	73.96	1380.53	1.15105e+06	0.767451		0.207195	0.225134	0.176813	0.323893	0.177786	0.193473	0.338626	0.178034	0.17626	0.313607	0.189561	0.141775		55.1429	80.0215	66.2844	82.0927	63.8494	68.4183	86.1419	67.123	68.1185	77.6549	78.4608	60.8031		0.871186	0.93141	0.535683	0.804187	0.438278
Clo1313_1580	anaerobic ribonucleoside-triphosphate reductase [Clostridium thermocellum LQ8, DSM 1313]	696	199.4	126	111	172.33	99	116.3	132	83	79	115	71	72	1376.03	1.15242e+06	0.768369		0.286968	0.181509	0.159957	0.248075	0.142716	0.167572	0.190129	0.119727	0.11398	0.165704	0.102486	0.103922		76.374	64.5154	59.9653	62.8761	51.2543	59.2588	48.3664	45.1398	44.0494	41.0314	42.4196	44.5693		0.386441	0.00390507	0.000274776	0.0169742	0.00095516
Clo1313_1034	ribosomal protein L20 [Clostridium thermocellum LQ8, DSM 1313]	117	182	76	94	161	112	106	175	81	81	168	69	67	1372	1.1538e+06	0.769283		1.55838	0.652393	0.806239	1.37889	0.960085	0.908803	1.49855	0.695128	0.695128	1.43872	0.592564	0.57547		414.747	231.887	302.246	349.488	344.801	321.382	381.21	262.079	268.644	356.253	245.267	246.803		0.667803	0.265119	0.559846	0.476053	0.875108
Clo1313_0923	aspartyl-tRNA synthetase [Clostridium thermocellum LQ8, DSM 1313]	595	139.85	103.61	98	181.78	114.75	143	121.9	87	89	135.82	82	75	1371.71	1.15517e+06	0.770198		0.235597	0.174689	0.165261	0.306067	0.193412	0.240891	0.205429	0.146773	0.150134	0.228824	0.13837	0.126605		62.7019	62.0915	61.9535	77.5746	69.4611	85.1867	52.2583	55.3368	58.022	56.661	57.2723	54.2973		0.79844	0.000546106	0.124784	0.000381971	0.0819412
Clo1313_1115	hypothetical protein [Clostridium thermocellum LQ8, DSM 1313]	429	137	118	75	139	93	95	150.42	113	115	156	88	75	1354.42	1.15652e+06	0.771101		0.320117	0.275828	0.175594	0.324779	0.217552	0.222214	0.351399	0.264172	0.268834	0.364406	0.205897	0.175594		85.1961	98.0401	65.8275	82.3171	78.1309	78.5821	89.3911	99.5991	103.896	90.2336	85.2226	75.3074		0.149784	0.658611	0.865676	0.0723418	0.114058
Clo1313_2537	homoserine O-succinyltransferase [Clostridium thermocellum LQ8, DSM 1313]	305	135.12	119	113.85	139.1	99	105	143.42	101	90.67	132.22	86	88	1352.38	1.15787e+06	0.772003		0.444098	0.391246	0.374361	0.457148	0.325672	0.345344	0.471311	0.33223	0.298361	0.43459	0.283049	0.289607		118.193	139.064	140.342	115.867	116.961	122.125	119.895	125.258	115.306	107.613	117.156	124.204		0.620254	0.784173	0.0788894	0.822645	0.17706
Clo1313_0246	histone family protein DNA-binding protein [Clostridium thermocellum LQ8, DSM 1313]	91	202	88	108	208	145	113	104	64	66	103.02	69	75	1345.02	1.15922e+06	0.7729		2.22341	0.970659	1.19044	2.28934	1.59703	1.24538	1.14648	0.706923	0.728901	1.13571	0.761868	0.827802		591.739	345.011	446.277	580.248	573.552	440.408	291.65	266.526	281.696	281.224	315.343	355.021		0.389558	0.00382726	0.0261424	0.000985169	0.005953
Clo1313_0950	cellulosome anchoring protein cohesin region [Clostridium thermocellum LQ8, DSM 1313]	631	148.44	134	104	153	118.44	129.46	130	87	92	100	73	70	1339.34	1.16056e+06	0.773793		0.235769	0.212884	0.165341	0.242995	0.188225	0.205689	0.206545	0.138399	0.146323	0.159002	0.116212	0.111458		62.7476	75.6676	61.9836	61.5887	67.5984	72.7384	52.5423	52.1797	56.5491	39.3718	48.1012	47.8011		0.0562101	0.000775634	0.000914687	0.0232008	0.028133
Clo1313_1578	glutamyl-tRNA synthetase [Clostridium thermocellum LQ8, DSM 1313]	546	175	131	106	170	115	158	110	68.41	61	93	78	71	1336.41	1.16189e+06	0.774684		0.321117	0.240531	0.194744	0.31196	0.211227	0.289982	0.20207	0.125897	0.112326	0.170934	0.143462	0.130641		85.4624	85.4944	73.0063	79.0681	75.8593	102.547	51.4038	47.4662	43.4103	42.3265	59.3799	56.0282		0.418349	0.00162381	0.00308901	0.000484747	0.00087593
Clo1313_2558	acetylornithine and succinylornithine aminotransferase [Clostridium thermocellum LQ8, DSM 1313]	400	100.98	96	74	81.93	71.97	84.95	155	129.95	129.96	164.97	118.96	122.95	1331.62	1.16323e+06	0.775571		0.253275	0.240825	0.185825	0.20565	0.18075	0.2132	0.388325	0.3257	0.325725	0.41325	0.298225	0.3082		67.4068	85.5988	69.6628	52.1233	64.9138	75.3943	98.7847	122.796	125.882	102.328	123.438	132.178		0.808514	0.000473266	0.00300536	0.000667964	0.00443598
Clo1313_0061	electron transport complex, RnfABCDGE type, C subunit [Clostridium thermocellum LQ8, DSM 1313]	439	131.77	110.58	104.71	140.06	100.55	93.54	137.75	94.56	86.52	151.79	96.59	82.9	1331.32	1.16456e+06	0.776459		0.300911	0.252642	0.239271	0.319795	0.229795	0.213827	0.314533	0.21615	0.197836	0.346515	0.220774	0.18959		80.0847	89.7992	89.6989	81.054	82.5277	75.616	80.013	81.4936	76.457	85.8035	91.3803	81.3097		0.192973	0.218128	0.947892	0.935916	0.174398
Clo1313_1685	Cupin 2 conserved barrel domain protein [Clostridium thermocellum LQ8, DSM 1313]	183	118.31	87.89	106	117.84	103	136	144	104	99	115	96	90.3	1317.34	1.16587e+06	0.777337		0.648306	0.482077	0.581038	0.645738	0.564645	0.744973	0.788689	0.570109	0.542787	0.630219	0.526393	0.495246		172.541	171.349	217.822	163.666	202.784	263.446	200.632	214.944	209.769	156.054	217.878	212.397		0.586522	0.64353	0.780744	0.933971	0.41672
Clo1313_1524	biotin/lipoyl attachment domain-containing protein [Clostridium thermocellum LQ8, DSM 1313]	132	156.47	129	106	136.59	109.41	113.4	135	98	97	95	69	67	1311.87	1.16719e+06	0.778212		1.18788	0.979773	0.80553	1.03727	0.831364	0.861591	1.02523	0.744924	0.737348	0.722197	0.525227	0.510076		316.143	348.25	301.98	262.903	298.573	304.686	260.804	280.853	284.961	178.829	217.396	218.757		0.003103	0.00125684	0.000174517	0.562852	0.0693772
Clo1313_2130	iron-containing alcohol dehydrogenase [Clostridium thermocellum LQ8, DSM 1313]	389	164	110.48	96.79	156.31	108.89	95.22	134.45	93.36	94.42	103.54	70.19	68.58	1296.23	1.16848e+06	0.779076		0.422442	0.284859	0.249666	0.402674	0.280771	0.24563	0.346478	0.240848	0.243573	0.267018	0.181285	0.177147		112.429	101.25	93.5957	102.06	100.835	86.8626	88.1394	90.8053	94.133	66.1186	75.0354	75.9731		0.0104074	0.0029593	0.000886643	0.449317	0.142872
Clo1313_3024	DNA gyrase, A subunit [Clostridium thermocellum LQ8, DSM 1313]	827	110.95	121.71	106.97	154.08	97.26	85.93	106.16	98.5	105.19	127.15	86.18	85.19	1285.27	1.16977e+06	0.779933		0.134559	0.14757	0.129746	0.186711	0.118005	0.104305	0.128767	0.119504	0.127594	0.154148	0.104607	0.10341		35.8115	52.4521	48.6397	47.3231	42.3798	36.8855	32.7565	45.0558	49.3107	38.1698	43.2977	44.3495		0.98609	0.981895	0.591439	0.967992	0.579745
Clo1313_1283	3-oxoacyl-(acyl-carrier-protein) reductase [Clostridium thermocellum LQ8, DSM 1313]	247	109	102	65	101	82	74	187	109	133	148	92	75	1277	1.17105e+06	0.780785		0.442632	0.414291	0.264494	0.410243	0.33332	0.300931	0.758421	0.442632	0.539798	0.600526	0.373806	0.30498		117.802	147.256	99.1546	103.979	119.707	106.419	192.932	166.882	208.614	148.702	154.721	130.797		0.0316692	0.0288663	0.111229	0.000574457	0.00188134
Clo1313_1481	adenylosuccinate lyase [Clostridium thermocellum LQ8, DSM 1313]	475	148	110	105	148	108	103	121	86	72	127	77	72	1277	1.17232e+06	0.781636		0.312274	0.232274	0.221747	0.312274	0.228063	0.217537	0.255432	0.181747	0.152274	0.268063	0.1628	0.152274		83.1088	82.5594	83.1296	79.1477	81.9057	76.928	64.9784	68.5229	58.8487	66.3774	67.3842	65.3058		0.515889	0.00846803	0.00227497	0.00290423	0.000841725
Clo1313_1613	amino acid-binding ACT domain protein [Clostridium thermocellum LQ8, DSM 1313]	143	109.95	116	118.98	103.94	84	90	105.95	127	109	99	103	106	1272.82	1.1736e+06	0.782485		0.771189	0.813497	0.834336	0.729161	0.58972	0.631678	0.743217	0.89042	0.764545	0.694615	0.722587	0.743566		205.245	289.149	312.779	184.81	211.79	223.382	189.064	335.709	295.471	172	299.085	318.894		0.82812	0.320187	0.841084	0.233762	0.986703
Clo1313_1916	excinuclease ABC, A subunit [Clostridium thermocellum LQ8, DSM 1313]	942	110	86.2	88	89.89	57.84	84.9	141.93	130.56	114.91	155.94	104	99.95	1264.12	1.17486e+06	0.783328		0.117123	0.0918577	0.0937686	0.0957749	0.0617516	0.0904777	0.151019	0.138949	0.122335	0.165892	0.110754	0.106454		31.1712	32.6499	35.1523	24.2748	22.1772	31.9958	38.4172	52.387	47.2786	41.0779	45.8418	45.6552		0.761661	0.000714605	0.0237002	0.000463742	0.0141232
Clo1313_0647	hypothetical protein [Clostridium thermocellum LQ8, DSM 1313]	311	96	125	142	124	120	107	118	95	85	89	77	78	1256	1.17612e+06	0.784165		0.309743	0.40299	0.457653	0.399775	0.386913	0.345113	0.380482	0.306527	0.274373	0.287235	0.24865	0.251865		82.4352	143.239	171.567	101.325	138.954	122.043	96.7896	115.568	106.036	71.1247	102.918	108.018		0.48734	0.198559	0.126556	0.524596	0.363871
Clo1313_1967	gamma-glutamyl phosphate reductase [Clostridium thermocellum LQ8, DSM 1313]	431	126.73	99.47	86.47	123.96	97.77	116.72	128.91	102.69	98.75	113.8	79	72.62	1246.89	1.17736e+06	0.784996		0.294803	0.231555	0.201392	0.288376	0.22761	0.271578	0.299861	0.239026	0.229884	0.264803	0.18406	0.169258		78.459	82.3038	75.4987	73.0907	81.743	96.0386	76.2806	90.1181	88.8425	65.5701	76.184	72.5897		0.0644792	0.0969336	0.263359	0.807396	0.387781
Clo1313_2163	aspartate/ammonia ligase [Clostridium thermocellum LQ8, DSM 1313]	340	151.86	93	96	139.86	89.93	87.93	133.44	93.96	83	113.5	76	84.21	1242.69	1.1786e+06	0.785825		0.447618	0.2745	0.283324	0.412324	0.265471	0.259588	0.393441	0.277324	0.245088	0.334794	0.2245	0.248647		119.129	97.5683	106.213	104.506	95.34	91.7987	100.086	104.557	94.7185	82.9013	92.9223	106.638		0.458166	0.668077	0.126416	0.747811	0.388478
Clo1313_1960	glycoside hydrolase family 8 [Clostridium thermocellum LQ8, DSM 1313]	477	57	48	54.33	72	55	65	187	144	146	144.2	140	125	1237.53	1.17984e+06	0.78665		0.120189	0.101321	0.114591	0.151635	0.115996	0.13696	0.392725	0.302579	0.306771	0.302998	0.294193	0.262746		31.9871	36.0135	42.9584	38.4329	41.6583	48.4335	99.9041	114.079	118.557	75.0279	121.769	112.684		0.513552	0.000100307	2.80816e-05	4.56153e-05	1.38822e-05
Clo1313_2617	FAD-dependent pyridine nucleotide-disulfide oxidoreductase [Clostridium thermocellum LQ8, DSM 1313]	297	100.83	96.92	67	102.72	87.86	89.91	145.62	103	99	152.57	94.34	94.03	1233.8	1.18108e+06	0.787473		0.340606	0.327441	0.2267	0.34697	0.296936	0.303838	0.491414	0.347912	0.334444	0.514815	0.318754	0.31771		90.6492	116.386	84.9863	87.9416	106.64	107.447	125.009	131.171	129.252	127.478	131.935	136.257		0.775682	0.0125322	0.00615004	0.020354	0.00988445
Clo1313_0643	adenylosuccinate synthetase [Clostridium thermocellum LQ8, DSM 1313]	424	82.8	61	67	101.83	68.83	84	151.95	101	106	183	123	102	1232.41	1.18231e+06	0.788294		0.196061	0.144646	0.158797	0.240943	0.163113	0.198892	0.359151	0.238986	0.250778	0.432382	0.290873	0.241344		52.1799	51.4131	59.5305	61.0686	58.5798	70.3344	91.3632	90.1031	96.9175	107.066	120.394	103.506		0.0406662	2.45731e-05	3.26676e-06	0.000422789	3.30244e-05
Clo1313_0857	2-isopropylmalate synthase [Clostridium thermocellum LQ8, DSM 1313]	511	125	111	153	280	247	201	14	23	20	21	17	19	1231	1.18354e+06	0.789115		0.245264	0.217867	0.300059	0.548591	0.484012	0.393992	0.0280431	0.0456556	0.0397847	0.0417417	0.0339139	0.0378278		65.2748	77.4386	112.487	139.044	173.826	139.328	7.13378	17.2132	15.3755	10.336	14.0372	16.2233		0.762466	2.22122e-06	2.35731e-05	1.71557e-06	1.70596e-05
Clo1313_0475	ribosomal protein L17 [Clostridium thermocellum LQ8, DSM 1313]	174	123.77	115.8	76.38	144.93	106.8	100.89	145	66.86	69.86	155.05	52.78	54.16	1212.28	1.18475e+06	0.789923		0.713218	0.667414	0.440862	0.834828	0.61569	0.581724	0.83523	0.386149	0.403391	0.892989	0.30523	0.313161		189.816	237.226	165.272	211.592	221.116	205.716	212.471	145.587	155.897	221.121	126.337	134.306		0.616622	0.0827216	0.190167	0.186555	0.393219
Clo1313_0444	ribosomal protein S10 [Clostridium thermocellum LQ8, DSM 1313]	103	131	88	84	133	88	96	157	65	75	118	92	79	1206	1.18596e+06	0.790727		1.27505	0.857573	0.818738	1.29447	0.857573	0.935243	1.52748	0.634272	0.731359	1.14883	0.896408	0.770194		339.342	304.816	306.932	328.09	307.985	330.732	388.569	239.135	282.646	284.473	371.03	330.314		0.441939	0.907055	0.796463	0.51117	0.603422
Clo1313_2909	flagellin domain protein [Clostridium thermocellum LQ8, DSM 1313]	272	281.49	253.76	152.29	135.5	178.43	194.15							1195.62	1.18715e+06	0.791525		1.0361	0.934154	0.561103	0.499375	0.657206	0.715	0.00121324	0.00121324	0.00121324	0.00121324	0.00121324	0.00121324		275.749	332.036	210.349	126.57	236.026	252.847	0.308631	0.457417	0.468875	0.30042	0.502168	0.520322		0.807891	3.70311e-10	2.34371e-10	3.40138e-10	2.1614e-10
Clo1313_0628	cellulosome anchoring protein cohesin region [Clostridium thermocellum LQ8, DSM 1313]	1615	31.9	26.56	22.47	35.14	34.13	27.28	191.72	129.54	126.12	261.58	150.96	148.39	1185.79	1.18834e+06	0.792315		0.0199567	0.0166502	0.0141176	0.0219628	0.0213375	0.017096	0.118916	0.0804149	0.0782972	0.162173	0.093678	0.0920867		5.31128	5.91813	5.29248	5.56662	7.66305	6.04568	30.2507	30.3182	30.2593	40.1572	38.7741	39.4933		0.00862374	1.73669e-09	8.5658e-10	7.29427e-09	3.2208e-09
Clo1313_0054	type 3a cellulose-binding domain protein [Clostridium thermocellum LQ8, DSM 1313]	1001		5	4		6	8	255	210.98	188	179	171	154	1180.98	1.18952e+06	0.793103		0.00032967	0.00532468	0.00432567	0.00032967	0.00632368	0.00832168	0.255075	0.211099	0.188142	0.179151	0.171159	0.154176		0.0877387	1.8926	1.62163	0.083557	2.27106	2.94281	64.8877	79.5891	72.7106	44.3611	70.844	66.1216		0.848312	0.00194314	0.00135449	0.00144906	0.00101703
Clo1313_0933	chaperone protein DnaK [Clostridium thermocellum LQ8, DSM 1313]	608	133	88	78	129	104	86	130	96	85	109	78	64	1180	1.1907e+06	0.793889		0.219293	0.14528	0.128832	0.212714	0.171595	0.14199	0.214359	0.158438	0.140345	0.179819	0.128832	0.105806		58.3627	51.6382	48.2972	53.9136	61.6261	50.2123	54.53	59.7346	54.2388	44.5266	53.3247	45.3771		0.0708633	0.10387	0.245289	0.818293	0.44437
Clo1313_2020	beta-galactosidase [Clostridium thermocellum LQ8, DSM 1313]	448	116.74	87	106.82	122.77	113.81	108.79	98	87	89.96	84	83	76.96	1174.85	1.19187e+06	0.794673		0.261317	0.194933	0.239174	0.274777	0.254777	0.243571	0.219487	0.194933	0.20154	0.188237	0.186004	0.172522		69.5471	69.287	89.6626	69.6439	91.4995	86.1347	55.8345	73.4942	77.8886	46.6109	76.9887	73.9899		0.696351	0.148256	0.317204	0.269608	0.528727
Clo1313_0745	Uncharacterized conserved protein UCP033563 [Clostridium thermocellum LQ8, DSM 1313]	453	76	85	80	102	74	90	109	93	98	137	108	109	1161	1.19304e+06	0.795447		0.168499	0.188366	0.177329	0.225894	0.164084	0.199404	0.241347	0.206026	0.217064	0.303157	0.239139	0.241347		44.8444	66.953	66.4778	57.2543	58.9284	70.5156	61.3953	77.6767	83.888	75.0673	98.9816	103.507		0.150355	0.0196135	0.00980133	0.243097	0.128651
Clo1313_2847	UTP-glucose-1-phosphate uridylyltransferase [Clostridium thermocellum LQ8, DSM 1313]	289	118.71	78.62	84.86	128.85	87.77	93.86	124.34	87	79	127	81	66	1157.01	1.19419e+06	0.796218		0.411903	0.273183	0.294775	0.44699	0.304844	0.325917	0.431384	0.30218	0.274498	0.440588	0.281419	0.229516		109.624	97.1003	110.506	113.292	109.481	115.255	109.738	113.929	106.084	109.098	116.481	98.4326		0.761707	0.493913	0.750297	0.698374	0.537535
Clo1313_0185	uracil phosphoribosyltransferase [Clostridium thermocellum LQ8, DSM 1313]	209	153.35	95.44	80.75	165.33	99.23	99.89	130.54	72.84	59.84	110.24	42.31	46.11	1155.87	1.19535e+06	0.796989		0.735311	0.45823	0.387943	0.792632	0.476364	0.479522	0.626172	0.350096	0.287895	0.529043	0.204019	0.222201		195.696	162.873	145.434	200.897	171.079	169.574	159.29	131.994	111.262	131.001	84.4451	95.2956		0.0803035	0.00210994	0.00505835	0.0503033	0.125455
Clo1313_1938	homoserine dehydrogenase [Clostridium thermocellum LQ8, DSM 1313]	428	116	87	79	120.92	90	92	129	88	89	115	74	69	1148.92	1.1965e+06	0.797755		0.271799	0.204042	0.18535	0.283294	0.211051	0.215724	0.302173	0.206379	0.208715	0.269463	0.173668	0.161986		72.3368	72.5247	69.4849	71.8027	75.7962	76.287	76.8688	77.8094	80.6614	66.724	71.8827	69.4711		0.0313113	0.165454	0.553383	0.330199	0.0863086
Clo1313_1663	serine/threonine protein kinase with PASTA sensor(s) [Clostridium thermocellum LQ8, DSM 1313]	703	93.66	88.63	82.32	93.61	80.32	82.69	118.11	108.35	88.33	137.9	83.8	83.26	1140.98	1.19764e+06	0.798516		0.133698	0.126543	0.117568	0.133627	0.114723	0.118094	0.168478	0.154595	0.126117	0.196629	0.119673	0.118905		35.5826	44.9786	44.0742	33.8687	41.201	41.7618	42.8585	58.2857	48.7399	48.6889	49.5335	50.9948		0.973564	0.0316617	0.0917237	0.0335075	0.0968885
Clo1313_1342	GTP-binding protein YchF [Clostridium thermocellum LQ8, DSM 1313]	364	92	87	61.95	122.98	83	101	100	97	89	134	89	83	1139.93	1.19878e+06	0.799276		0.253654	0.239918	0.171099	0.338764	0.228929	0.278379	0.275632	0.26739	0.245412	0.369038	0.245412	0.228929		67.5076	85.2763	64.1423	85.8618	82.2165	98.4438	70.1171	100.812	94.8436	91.3808	101.578	98.1809		0.37828	0.434429	0.0228338	0.916098	0.104767
Clo1313_1457	ribosomal protein L19 [Clostridium thermocellum LQ8, DSM 1313]	114	98.46	142.54	63.21	102.92	97.14	106.71	98.3	76.92	84	114.15	76.7	78	1139.05	1.19992e+06	0.800035		0.866579	1.25325	0.557368	0.905702	0.855	0.938947	0.865175	0.677632	0.739737	1.00421	0.675702	0.687105		230.632	445.454	208.949	229.556	307.061	332.042	220.089	255.483	285.884	248.661	279.678	294.68		0.675318	0.81817	0.935933	0.519822	0.618592
Clo1313_0997	6-phosphofructokinase [Clostridium thermocellum LQ8, DSM 1313]	324	121.79	92.21	64.5	127.34	74.69	73.63	128.62	88.5	91.94	139.08	74.97	61.03	1138.3	1.20106e+06	0.800794		0.376914	0.285617	0.200093	0.394043	0.231543	0.228272	0.397994	0.274167	0.284784	0.430278	0.232407	0.189383		100.312	101.52	75.0115	99.8727	83.1555	80.7242	101.244	103.367	110.06	106.545	96.1953	81.2208		0.326244	0.506552	0.789894	0.117103	0.221431
Clo1313_0001	chromosomal replication initiator protein DnaA [Clostridium thermocellum LQ8, DSM 1313]	443	111	102	75	131	76	70	138.19	88	75	110	75.19	73	1124.38	1.20218e+06	0.801544		0.251309	0.230993	0.170045	0.296456	0.172302	0.158758	0.312686	0.199391	0.170045	0.249052	0.170474	0.16553		66.8836	82.1042	63.7472	75.1386	61.88	56.1421	79.5432	75.1748	65.7168	61.6699	70.5606	70.9913		0.439472	0.585327	0.684266	0.201985	0.706778
Clo1313_0447	Ribosomal protein L25/L23 [Clostridium thermocellum LQ8, DSM 1313]	117	108	88	92	118	96	103	126	65	66	117	70	75	1124	1.2033e+06	0.802293		0.925897	0.754957	0.789145	1.01137	0.823333	0.883162	1.07974	0.558376	0.566923	1.00282	0.601111	0.643846		246.419	268.342	295.838	256.337	295.689	312.315	274.672	210.521	219.097	248.317	248.805	276.127		0.295386	0.252278	0.621942	0.0438987	0.138846
Clo1313_0099	acetolactate synthase, large subunit, biosynthetic type [Clostridium thermocellum LQ8, DSM 1313]	542	118	89	81	130.37	77	88	96	89	75	116	81	75	1115.37	1.20442e+06	0.803037		0.218321	0.164815	0.150055	0.241144	0.142675	0.16297	0.177731	0.164815	0.138985	0.214631	0.150055	0.138985		58.1041	58.582	56.2534	61.1194	51.2398	57.6316	45.2123	62.1392	53.7132	53.1466	62.1091	59.6068		0.336763	0.749124	0.919548	0.511036	0.386278
Clo1313_0308	NusG antitermination factor [Clostridium thermocellum LQ8, DSM 1313]	177	111	61	84	113	68	89	135	98	79	120	74	82	1114	1.20553e+06	0.80378		0.628983	0.346497	0.476441	0.640282	0.386045	0.504689	0.764576	0.555537	0.448192	0.679831	0.419944	0.465141		167.398	123.159	178.61	162.284	138.643	178.474	194.498	209.45	173.211	168.339	173.818	199.486		0.582012	0.288983	0.198373	0.12325	0.0812118
Clo1313_1914	ATPase AAA-2 domain protein [Clostridium thermocellum LQ8, DSM 1313]	803	126.5	73.7	62	139.87	60	78	127.51	89	72.08	155.32	62.28	63	1109.26	1.20664e+06	0.804519		0.157945	0.0921918	0.0776214	0.174595	0.0751308	0.0975467	0.159203	0.111245	0.0901743	0.193836	0.0779701	0.0788667		42.0357	32.7687	29.099	44.2523	26.9822	34.4956	40.4991	41.942	34.8494	47.9973	32.2724	33.8237		0.797569	0.615071	0.576299	0.452443	0.42036
Clo1313_1885	NADH-quinone oxidoreductase, E subunit [Clostridium thermocellum LQ8, DSM 1313]	165	100	100	97	106	99	78	91	82	98	94	79	74	1098	1.20774e+06	0.805251		0.608061	0.608061	0.589879	0.644424	0.602	0.474727	0.553515	0.49897	0.595939	0.571697	0.480788	0.450485		161.83	216.129	221.136	163.333	216.2	167.879	140.807	188.123	230.311	141.563	199.002	193.2		0.809207	0.856436	0.463286	0.951551	0.61757
Clo1313_1994	AMP-dependent synthetase and ligase [Clostridium thermocellum LQ8, DSM 1313]	843	88.4	67	90.83	141	96.87	94.66	75.73	57	61.16	155.85	88.9	78.84	1096.24	1.20884e+06	0.805982		0.105255	0.0798695	0.108138	0.167651	0.115302	0.112681	0.0902254	0.0680071	0.0729419	0.185267	0.105848	0.0939146		28.0127	28.3888	40.5391	42.4923	41.4093	39.8476	22.9521	25.6402	28.1896	45.8755	43.8114	40.2773		0.000522968	0.649704	0.0142692	0.00101267	0.0572126
Clo1313_1281	3-oxoacyl-(acyl-carrier-protein) synthase III [Clostridium thermocellum LQ8, DSM 1313]	331	129	86	66	95.04	68	67	135	104	95	122	63	66	1096.04	1.20993e+06	0.806713		0.390725	0.260816	0.200393	0.288127	0.206435	0.203414	0.408852	0.315196	0.288006	0.369577	0.191329	0.200393		103.988	92.7043	75.1241	73.0276	74.1383	71.9337	104.006	118.836	111.305	91.5142	79.1927	85.9427		0.0117831	0.0962349	0.566628	0.000692996	0.031535
Clo1313_2470	3-phosphoshikimate 1-carboxyvinyltransferase [Clostridium thermocellum LQ8, DSM 1313]	423	105.64	69	59.83	115.69	78	59.59	151	93	85	122	78	68	1084.75	1.21102e+06	0.807436		0.25052	0.163901	0.142222	0.274279	0.185177	0.141655	0.357754	0.220638	0.201726	0.289196	0.185177	0.161537		66.6736	58.2569	53.3168	69.5177	66.5038	50.0937	91.0079	83.1857	77.9603	71.6104	76.6463	69.2784		0.164378	0.121788	0.0655779	0.0101793	0.00547741
Clo1313_0030	Formate--tetrahydrofolate ligase [Clostridium thermocellum LQ8, DSM 1313]	556	123	112	108	131	122	123	73	49	60	72	52	54	1079	1.2121e+06	0.808156		0.221817	0.202032	0.194838	0.236205	0.220018	0.221817	0.131888	0.088723	0.108507	0.13009	0.0941187	0.0977158		59.0344	71.8104	73.0417	59.8676	79.0164	78.4414	33.5507	33.4506	41.9344	32.2127	38.9565	41.9075		0.747714	0.000218838	0.000446436	0.0001441	0.000286872
Clo1313_1057	adenosylhomocysteinase [Clostridium thermocellum LQ8, DSM 1313]	414	121	77	69	144	82	97	97	57	63	89	79	83	1058	1.21316e+06	0.808861		0.293068	0.186787	0.167464	0.348623	0.198865	0.235097	0.235097	0.138478	0.152971	0.215773	0.191618	0.20128		77.9972	66.3917	62.7795	88.3607	71.4195	83.1377	59.8054	52.2095	59.1182	53.4294	79.3124	86.3233		0.0999452	0.359849	0.759662	0.0204124	0.163848
Clo1313_0038	AAA ATPase central domain protein [Clostridium thermocellum LQ8, DSM 1313]	540	144.15	95.91	73.34	142.38	93.9	95.43	109.93	60.35	58	85	54	41	1053.39	1.21421e+06	0.809563		0.267556	0.178222	0.136426	0.264278	0.1745	0.177333	0.204185	0.11237	0.108019	0.158019	0.100611	0.076537		71.2074	63.3473	51.1439	66.9828	62.6692	62.7107	51.942	42.3662	41.7456	39.1283	41.6437	32.8245		0.109758	0.000499267	0.000913511	0.00701672	0.0141825
Clo1313_1349	NADPH-dependent FMN reductase [Clostridium thermocellum LQ8, DSM 1313]	195	128.55	58	69.96	115.25	76	83.97	118.93	81	72.99	117.43	69	57.93	1049.01	1.21526e+06	0.810263		0.660923	0.299128	0.360462	0.592718	0.391436	0.432308	0.61159	0.417077	0.376	0.603897	0.355538	0.298769		175.899	106.322	135.131	150.228	140.579	152.878	155.58	157.248	145.312	149.536	147.16	128.134		0.506456	0.695472	0.751256	0.780291	0.334639
Clo1313_1266	orotidine 5'-phosphate decarboxylase [Clostridium thermocellum LQ8, DSM 1313]	314	95	75	73	109	52	82	124	86	87	109	73	70	1035	1.21629e+06	0.810953		0.303599	0.239904	0.233535	0.348185	0.166656	0.262197	0.395955	0.274936	0.278121	0.348185	0.233535	0.223981		80.8	85.2717	87.5486	88.2496	59.8522	92.7214	100.726	103.657	107.485	86.217	96.662	96.059		0.311172	0.152543	0.392143	0.0266646	0.079491
Clo1313_1502	FeS cluster assembly scaffold protein NifU [Clostridium thermocellum LQ8, DSM 1313]	149	80	94	48	81	62	57	153	88	62	183	67	59	1034	1.21733e+06	0.811642		0.539128	0.633087	0.324362	0.545839	0.418322	0.384765	1.02906	0.592819	0.418322	1.2304	0.451879	0.398188		143.484	225.025	121.598	138.346	150.235	136.065	261.779	223.506	161.668	304.671	187.036	170.771		0.962946	0.0664317	0.16011	0.0718286	0.172214
Clo1313_0629	cellulosome anchoring protein cohesin region [Clostridium thermocellum LQ8, DSM 1313]	688	24.13	25.5	23.53	26.61	29.86	26.23	152.13	138.8	128.9	173.7	141.59	142.66	1033.64	1.21836e+06	0.812331		0.0355523	0.0375436	0.0346802	0.039157	0.0438808	0.0386047	0.221599	0.202224	0.187834	0.252951	0.206279	0.207834		9.46192	13.3445	13.0011	9.92458	15.7592	13.6518	56.3718	76.243	72.5917	62.6353	85.3805	89.1342		0.386425	7.64371e-07	5.03712e-07	1.55707e-06	9.95547e-07
Clo1313_0438	transcription elongation factor GreA [Clostridium thermocellum LQ8, DSM 1313]	159	109.38	106	74.34	102.84	80.97	69.05	103.08	72	71	108.59	69	60.59	1026.84	1.21939e+06	0.813016		0.69	0.668742	0.469623	0.648868	0.511321	0.436352	0.650377	0.454906	0.448616	0.685031	0.436038	0.383145		183.637	237.698	176.054	164.46	183.634	154.308	165.447	171.51	173.375	169.627	180.479	164.32		0.93186	0.769638	0.127974	0.8354	0.111385
Clo1313_0461	ribosomal protein L18 [Clostridium thermocellum LQ8, DSM 1313]	122	123	74.26	86.02	105.3	93	89	92	61	57	91	72	73	1016.58	1.2204e+06	0.813694		1.0109	0.611393	0.707787	0.86582	0.765	0.732213	0.756803	0.502705	0.469918	0.748607	0.592869	0.601066		269.042	217.314	265.338	219.447	274.739	258.934	192.521	189.531	181.608	185.369	245.393	257.78		0.0951043	0.375151	0.385298	0.0204373	0.0211445
Clo1313_0780	copper amine oxidase-like domain-containing protein [Clostridium thermocellum LQ8, DSM 1313]	266	113.73	57.06	68.53	104.17	75.46	66.39	151.56	67.39	66.77	117.85	60.13	60.43	1009.47	1.22141e+06	0.814367		0.428797	0.215752	0.258872	0.392857	0.284925	0.250827	0.571015	0.254586	0.252256	0.444286	0.227293	0.228421		114.12	76.6869	97.0471	99.5721	102.327	88.7005	145.259	95.9849	97.4884	110.013	94.0785	97.9632		0.475018	0.776647	0.663104	0.326167	0.261921
Clo1313_0035	transcriptional regulator, GntR family [Clostridium thermocellum LQ8, DSM 1313]	230	124	78	71	129	82	86	107	68	52	107	54	48	1006	1.22242e+06	0.815038		0.540565	0.340565	0.31013	0.562304	0.357957	0.375348	0.466652	0.297087	0.227522	0.466652	0.236217	0.21013		143.866	121.051	116.263	142.52	128.555	132.735	118.71	112.009	87.9296	115.552	97.7722	90.1189		0.655411	0.0169427	0.0467529	0.0364579	0.0993454
Clo1313_2323	ABC transporter related protein [Clostridium thermocellum LQ8, DSM 1313]	273	105	100	64	101	82	77	103	70	71	105	65	62	1005	1.22342e+06	0.815708		0.385824	0.367509	0.235641	0.371172	0.301575	0.28326	0.378498	0.257619	0.261282	0.385824	0.239304	0.228315		102.684	130.627	88.3381	94.0759	108.306	100.17	96.2849	97.1283	100.977	95.5373	99.0498	97.9178		0.946047	0.731006	0.390153	0.782046	0.426357
Clo1313_1253	dihydrodipicolinate reductase [Clostridium thermocellum LQ8, DSM 1313]	252	107	79	82	86	97	93	83	69	85	82	73	68	1004	1.22443e+06	0.816377		0.425913	0.314802	0.326706	0.342579	0.38623	0.370357	0.330675	0.275119	0.338611	0.326706	0.290992	0.271151		113.353	111.893	122.477	86.8289	138.709	130.97	84.1192	103.726	130.862	80.8986	120.444	116.289		0.987551	0.506502	0.525924	0.516179	0.535822
Clo1313_0646	glycosyl transferase family 39 [Clostridium thermocellum LQ8, DSM 1313]	968	118	83	82	121	69	108	94	77	55	72	59	56	994	1.22542e+06	0.81704		0.122242	0.0860847	0.0850517	0.125341	0.0716219	0.111911	0.0974483	0.0798864	0.0571591	0.0747211	0.0612913	0.0581921		32.5335	30.598	31.8845	31.7684	25.722	39.5754	24.7896	30.119	22.0901	18.5023	25.369	24.9569		0.399238	0.0269707	0.0292287	0.114978	0.124098
Clo1313_0206	cell shape determining protein, MreB/Mrl family [Clostridium thermocellum LQ8, DSM 1313]	344	102.91	85.65	64.51	112.95	76	78.02	116	70.53	54.77	118	59.97	50.45	989.76	1.22641e+06	0.8177		0.300116	0.249942	0.188488	0.329302	0.22189	0.227762	0.338169	0.205988	0.160174	0.343983	0.175291	0.147616		79.8732	88.8393	70.6613	83.4637	79.6885	80.5438	86.0256	77.6623	61.9021	85.1765	72.5542	63.3084		0.863943	0.343684	0.450538	0.431915	0.555567
Clo1313_1804	ribosomal protein S15 [Clostridium thermocellum LQ8, DSM 1313]	87	113	53.19	54	116.93	76	78	121.83	60	66	119.83	59.87	64.83	983.48	1.2274e+06	0.818356		1.30264	0.615172	0.624483	1.34782	0.877356	0.900345	1.40414	0.693448	0.762414	1.38115	0.691954	0.748966		346.687	218.657	234.109	341.612	315.09	318.391	357.194	261.446	294.648	341.998	286.405	321.21		0.729275	0.8249	0.160741	0.572928	0.272136
Clo1313_2031	glutamine synthetase, type I [Clostridium thermocellum LQ8, DSM 1313]	440	92	62	43	82	35	60	142.71	89.58	101	145	62	66	980.29	1.22838e+06	0.819009		0.209841	0.141659	0.0984773	0.187114	0.0802955	0.137114	0.325091	0.204341	0.230295	0.330295	0.141659	0.15075		55.8472	50.3513	36.9176	47.4251	28.837	48.4878	82.6988	77.0412	89.0015	81.7873	58.6338	64.6523		0.240636	0.010342	0.048314	0.00145996	0.00613227
Clo1313_1295	diaminopimelate dehydrogenase [Clostridium thermocellum LQ8, DSM 1313]	329	77	64	44	92.56	61	53	126	96	74	138.55	76	77	979.11	1.22935e+06	0.819662		0.235046	0.195532	0.134742	0.28234	0.186413	0.162097	0.383982	0.292796	0.225927	0.422128	0.232006	0.235046		62.5552	69.4999	50.5125	71.5609	66.9478	57.3228	97.6798	110.391	87.3133	104.527	96.0291	100.804		0.812758	0.00155915	0.000528703	0.00224833	0.000742431
Clo1313_3017	nicotinate-nucleotide pyrophosphorylase [Clostridium thermocellum LQ8, DSM 1313]	277	112	84.75	82.9	120	73.91	72.88	91	71	59	90	63.93	56	977.37	1.23033e+06	0.820314		0.405523	0.307148	0.300469	0.434404	0.268014	0.264296	0.329711	0.257509	0.214188	0.326101	0.231986	0.203357		107.926	109.173	112.641	110.102	96.2536	93.4635	83.8741	97.0868	82.7764	80.7487	96.0207	87.2141		0.988495	0.110539	0.0119178	0.107963	0.0116317
Clo1313_0296	Transketolase central region [Clostridium thermocellum LQ8, DSM 1313]	311	107.09	81	57.79	101.67	65	85.96	109.53	76.4	69.48	105.45	55.32	53.32	968.01	1.2313e+06	0.820959		0.345402	0.261511	0.186881	0.327974	0.210064	0.27746	0.353248	0.24672	0.224469	0.340129	0.178939	0.172508		91.9255	92.9516	70.0587	83.1271	75.4417	98.1187	89.8615	93.0192	86.75	84.2222	74.0642	73.9837		0.145943	0.337996	0.384056	0.577937	0.517222
Clo1313_2143	cell shape determining protein, MreB/Mrl family [Clostridium thermocellum LQ8, DSM 1313]	340	110.27	72.12	62.32	121.43	60.43	75.5	120.07	62.8	66.42	100.67	52.21	60.9	965.14	1.23227e+06	0.821603		0.325294	0.213088	0.184265	0.358118	0.178706	0.223029	0.354118	0.185676	0.196324	0.297059	0.154529	0.180088		86.574	75.7401	69.0779	90.7671	64.1797	78.8703	90.0828	70.0043	75.8725	73.5573	63.9609	77.2347		0.419397	0.489025	0.515139	0.903566	0.869989
Clo1313_3029	single-stranded nucleic acid binding R3H domain-containing protein [Clostridium thermocellum LQ8, DSM 1313]	206	114	100	72	104	86	100	90	59	62	86	55	37	965	1.23323e+06	0.822246		0.555	0.487039	0.351117	0.506456	0.419078	0.487039	0.438495	0.28801	0.302573	0.419078	0.268592	0.181214		147.708	173.113	131.628	128.365	150.506	172.233	111.547	108.586	116.934	103.771	111.172	77.7173		0.213351	0.00377619	0.00358406	0.0333162	0.0315132
Clo1313_1659	glycoside hydrolase family 9 [Clostridium thermocellum LQ8, DSM 1313]	736	13	7.11	11.6	18.97	13.49	8	187.81	117	108	230	125.91	123	963.89	1.23419e+06	0.822889		0.0181114	0.0101087	0.0162092	0.0262228	0.0187772	0.0113179	0.255625	0.159416	0.147187	0.312948	0.171522	0.167568		4.82019	3.59304	6.07659	6.64634	6.74356	4.00238	65.0276	60.1034	56.8831	77.4919	70.9942	71.8651		0.258093	4.09602e-08	2.23604e-08	8.24169e-08	4.30515e-08
Clo1313_1364	branched-chain amino acid aminotransferase [Clostridium thermocellum LQ8, DSM 1313]	356	173	110	88	253	119	150	11	14	12	9	11	7	957	1.23515e+06	0.823527		0.486882	0.309916	0.248118	0.711601	0.335197	0.422275	0.0318258	0.0402528	0.0346348	0.0262079	0.0318258	0.0205899		129.579	110.156	93.0155	180.36	120.381	149.33	8.09607	15.1762	13.3852	6.48956	13.173	8.83041		0.25363	2.65612e-07	7.19027e-07	6.29462e-07	1.87508e-06
Clo1313_0413	glycoside hydrolase family 5 [Clostridium thermocellum LQ8, DSM 1313]	566	22.94	24.48	14.5	37.35	13.85	29.7	165.58	129.92	128.48	164.36	114.47	109.53	955.16	1.23611e+06	0.824164		0.0411131	0.0438339	0.0262014	0.0665724	0.025053	0.0530565	0.293127	0.230124	0.22758	0.290972	0.202827	0.194099		10.9419	15.5803	9.82249	16.8732	8.99744	18.7625	74.5676	86.7619	87.9519	72.05	83.9516	83.2435		0.832283	5.54042e-06	2.40413e-06	4.54377e-06	2.00236e-06
Clo1313_1467	aminotransferase class I and II [Clostridium thermocellum LQ8, DSM 1313]	395	69	67	73	82	56	64	109	75	90	115	71	74	945	1.23705e+06	0.824794		0.175519	0.170456	0.185646	0.20843	0.142608	0.162861	0.276785	0.190709	0.228684	0.291975	0.180582	0.188177		46.7128	60.5868	69.5956	52.828	51.2155	57.5928	70.4104	71.9016	88.3786	72.2984	74.7444	80.7038		0.936724	0.00913349	0.0313471	0.00800078	0.027367
Clo1313_1775	cell division protein FtsZ [Clostridium thermocellum LQ8, DSM 1313]	364	126.78	85.96	89	118	80	85	85	58	54.55	77.63	39	42	940.92	1.23799e+06	0.825421		0.349203	0.23706	0.245412	0.325082	0.220687	0.234423	0.234423	0.160247	0.150769	0.214176	0.108049	0.116291		92.9372	84.2608	92.0011	82.3942	79.2566	82.8995	59.6341	60.4169	58.2673	53.0339	44.7225	49.874		0.00954779	9.73854e-06	2.25387e-06	0.000401904	5.40389e-05
Clo1313_0429	imidazoleglycerol phosphate synthase, cyclase subunit [Clostridium thermocellum LQ8, DSM 1313]	253	77	65	65	95.39	72	70	98	68	83	111	68	61	933.39	1.23893e+06	0.826043		0.305652	0.258221	0.258221	0.37834	0.285889	0.277984	0.388656	0.270079	0.329368	0.44004	0.270079	0.242411		81.3465	91.7822	96.8031	95.8926	102.673	98.3041	98.8689	101.826	127.29	108.962	111.788	103.963		0.960544	0.279149	0.0391785	0.259785	0.0360038
Clo1313_0021	pyruvate ferredoxin/flavodoxin oxidoreductase, delta subunit [Clostridium thermocellum LQ8, DSM 1313]	101	94	78	69	113	80	89	101	50	55	89	61	53	932	1.23986e+06	0.826665		0.93396	0.775545	0.686436	1.12208	0.795347	0.884455	1.00327	0.498317	0.547822	0.884455	0.607228	0.52802		248.565	275.66	257.334	284.398	285.638	312.772	255.218	187.877	211.715	219.008	251.336	226.453		0.427548	0.017637	0.193526	0.0045868	0.0516538
Clo1313_0217	UDP-N-acetylglucosamine pyrophosphorylase [Clostridium thermocellum LQ8, DSM 1313]	461	106.79	107	85	117	89	97	68	50	47	75.99	41	47	930.78	1.24079e+06	0.827285		0.232364	0.23282	0.185098	0.254512	0.193774	0.211128	0.148221	0.109176	0.102668	0.165553	0.0896529	0.102668		61.8416	82.7535	69.3902	64.5076	69.5914	74.6616	37.7055	41.1617	39.6778	40.994	37.1081	44.0314		0.74556	0.000107176	8.14534e-05	7.20595e-05	5.52767e-05
Clo1313_0908	adenine phosphoribosyltransferase [Clostridium thermocellum LQ8, DSM 1313]	171	177	97	103	157	86	123	50	28	27	33	30	18	929	1.24172e+06	0.827905		1.03702	0.569181	0.604269	0.920058	0.504854	0.721228	0.294327	0.165673	0.159825	0.194912	0.177368	0.107193		275.993	202.31	226.531	233.195	181.311	255.049	74.873	62.4623	61.7669	48.2639	73.4142	45.972		0.219227	3.77754e-06	2.74364e-06	1.30282e-05	9.09164e-06
Clo1313_2635	glycoside hydrolase family 10 [Clostridium thermocellum LQ8, DSM 1313]	837	31.18	32	39	31.85	36	39	154	139.97	136	99	100	88	926	1.24264e+06	0.828522		0.0376464	0.038626	0.0469892	0.0384468	0.043405	0.0469892	0.184385	0.167622	0.162879	0.118674	0.119869	0.105532		10.0192	13.7292	17.6155	9.74459	15.5883	16.6169	46.905	63.1975	62.9474	29.3859	49.6146	45.2595		0.119429	0.000393961	0.000359952	4.77286e-05	4.42565e-05
Clo1313_1497	peptidase M18 aminopeptidase I [Clostridium thermocellum LQ8, DSM 1313]	478	121.8	98.88	77.65	122.9	71.73	83.89	81.78	58.75	52.78	80.82	37.64	34.22	922.84	1.24357e+06	0.829137		0.255502	0.207552	0.163138	0.257803	0.150753	0.176192	0.171778	0.123598	0.111109	0.16977	0.0794351	0.0722803		67.9995	73.7724	61.1579	65.3419	54.1409	62.3073	43.6981	46.5994	42.9399	42.0382	32.8788	30.999		0.0288372	0.000193187	4.62874e-05	0.00817157	0.00128236
Clo1313_3027	glucose inhibited division protein A [Clostridium thermocellum LQ8, DSM 1313]	630	93.95	82	80	84	74	97	80.94	70	54.92	83.94	64	54	918.75	1.24448e+06	0.82975		0.149651	0.130683	0.127508	0.133857	0.117984	0.154492	0.129	0.111635	0.0876984	0.133762	0.102111	0.0862381		39.8282	46.4498	47.8007	33.9269	42.3723	54.6333	32.8159	42.0889	33.8925	33.1219	42.2646	36.985		0.797076	0.301366	0.192283	0.206209	0.128059
Clo1313_2074	ribosomal protein L21 [Clostridium thermocellum LQ8, DSM 1313]	103	89	110.12	63	89.57	58	58.73	109.71	79	56	119.52	51.69	32.6	916.94	1.2454e+06	0.830361		0.867282	1.07233	0.614854	0.872816	0.566311	0.573398	1.06835	0.770194	0.546893	1.16359	0.505049	0.319709		230.819	381.149	230.499	221.221	203.383	202.772	271.774	290.381	211.356	288.127	209.044	137.114		0.259679	0.868632	0.158311	0.32891	0.746088
Clo1313_1848	oxidoreductase FAD/NAD(P)-binding domain protein [Clostridium thermocellum LQ8, DSM 1313]	281	95	79	69	95	81	73	106	65	60	83	53	56	915	1.24632e+06	0.830971		0.339253	0.282313	0.246726	0.339253	0.289431	0.260961	0.378399	0.232491	0.214698	0.296548	0.189786	0.200463		90.289	100.345	92.4936	85.9857	103.945	92.2841	96.2595	87.6545	82.9735	73.4308	78.5541	85.9727		0.147756	0.0439008	0.0389138	0.471461	0.430994
Clo1313_2801	Uncharacterized protein family UPF0133 [Clostridium thermocellum LQ8, DSM 1313]	113	57	73	92	83	68	35	99	103	74	94	82	53	913	1.24723e+06	0.83158		0.507345	0.648938	0.81708	0.737434	0.60469	0.312655	0.879027	0.914425	0.657788	0.834779	0.728584	0.471947		135.025	230.659	306.31	186.907	217.166	110.565	223.613	344.759	254.213	206.707	301.567	202.404		0.559708	0.188254	0.709602	0.072506	0.34772
Clo1313_0432	Chaperonin Cpn10 [Clostridium thermocellum LQ8, DSM 1313]	94	80.53	70	74.84	111.28	81.7	93	94.72	59	59.73	72	56.66	57.14	910.6	1.24814e+06	0.832187		0.860213	0.748191	0.799681	1.18734	0.87266	0.992872	1.01117	0.63117	0.638936	0.769468	0.606277	0.611383		228.938	265.937	299.788	300.939	313.403	351.111	257.228	237.966	246.928	190.535	250.943	262.205		0.54558	0.00943688	0.238391	0.0265834	0.542221
Clo1313_0552	putative phosphate transport regulator [Clostridium thermocellum LQ8, DSM 1313]	207	111	74	64	114	57	76	73	56	58	92	71	62	908	1.24905e+06	0.832793		0.537826	0.359082	0.310773	0.552319	0.276957	0.368744	0.354251	0.272126	0.281787	0.446039	0.344589	0.301111		143.137	127.632	116.504	139.989	99.4651	130.4	90.1168	102.598	108.901	110.447	142.628	129.138		0.0577677	0.734352	0.892345	0.102043	0.0459008
Clo1313_2332	oxidoreductase/nitrogenase component 1 [Clostridium thermocellum LQ8, DSM 1313]	447	14	17	29	28	33	26	96	82	61	172	183	167	908	1.24996e+06	0.833398		0.0320582	0.0387696	0.0656152	0.0633781	0.0745638	0.0589038	0.215503	0.184183	0.137204	0.385526	0.410134	0.37434		8.53199	13.7803	24.5981	16.0636	26.7785	20.8303	54.8212	69.4414	53.0246	95.4634	169.758	160.544		0.00964136	4.26484e-05	9.60187e-06	0.00311978	0.000390941
Clo1313_0456	ribosomal protein L24 [Clostridium thermocellum LQ8, DSM 1313]	116	88	91	64	112	85	86	76	46	61	92	50	38.35	889.35	1.25085e+06	0.833991		0.761466	0.787328	0.554569	0.968362	0.735603	0.744224	0.658017	0.399397	0.528707	0.795948	0.433879	0.333448		202.657	279.848	207.899	245.437	264.182	263.181	167.391	150.582	204.328	197.092	179.586	143.006		0.962101	0.00726426	0.0404043	0.00786039	0.0438152
Clo1313_2018	phenylalanyl-tRNA synthetase, alpha subunit [Clostridium thermocellum LQ8, DSM 1313]	339	92	73	83	89.52	78	86.55	75	69	56	63	60	60	885.07	1.25173e+06	0.834581		0.27236	0.216313	0.245811	0.265044	0.231062	0.256283	0.222212	0.204513	0.166165	0.186814	0.177965	0.177965		72.4861	76.8862	92.1507	67.1771	82.9827	90.6299	56.5279	77.1062	64.2173	46.2587	73.661	76.3239		0.872759	0.169897	0.160623	0.217387	0.205911
Clo1313_0039	PspA/IM30 family protein [Clostridium thermocellum LQ8, DSM 1313]	242	105	78	72	104	60	64	124.37	64	46	80.72	39	45	882.09	1.25261e+06	0.835169		0.435248	0.323678	0.298884	0.431116	0.249298	0.265826	0.515289	0.265826	0.191446	0.334917	0.162521	0.187314		115.837	115.048	112.047	109.269	89.5317	94.0047	131.083	100.223	73.9876	82.9318	67.2686	80.3336		0.0778946	0.0979432	0.0126459	0.890369	0.299618
Clo1313_2633	Nucleotidyl transferase [Clostridium thermocellum LQ8, DSM 1313]	816	84.66	83	74	92.15	82	68	101.29	68.85	63	74.59	44	46	881.54	1.25349e+06	0.835757		0.104154	0.10212	0.0910907	0.113333	0.100895	0.0837377	0.124534	0.0847794	0.0776103	0.0918137	0.054326	0.056777		27.7197	36.2976	34.1484	28.725	36.2349	29.6123	31.6799	31.9638	29.9938	22.7348	22.486	24.35		0.0069029	0.00629974	0.00324498	0.955824	0.644226
Clo1313_2149	ATP-dependent protease La [Clostridium thermocellum LQ8, DSM 1313]	815	73	66.94	75	79.26	73.95	74	98	75.94	62.84	77.72	62.28	54.38	873.31	1.25437e+06	0.836339		0.0899755	0.0825399	0.0924294	0.0976564	0.0911411	0.0912025	0.12065	0.0935828	0.0775092	0.0957669	0.0768221	0.0671288		23.9461	29.338	34.6503	24.7516	32.7321	32.2521	30.6918	35.2829	29.9547	23.7137	31.7973	28.7896		0.29552	0.620858	0.758891	0.564893	0.447939
Clo1313_0053	hypothetical protein [Clostridium thermocellum LQ8, DSM 1313]	357	95	74	80	100	78	96	78	60	54	65	44	45	869	1.25524e+06	0.836919		0.267031	0.208207	0.225014	0.281036	0.219412	0.269832	0.219412	0.168992	0.152185	0.182997	0.124174	0.126975		71.0678	74.0052	84.3542	71.2304	78.7987	95.4212	55.8154	63.7137	58.8144	45.3135	51.3965	54.4558		0.094924	0.000410954	0.00109404	0.00644916	0.0202749
Clo1313_0799	hypothetical protein [Clostridium thermocellum LQ8, DSM 1313]	551	155.44	127	94	158.41	102	101	33	20.09	25	21.07	14	14	865.01	1.2561e+06	0.837495		0.282704	0.231089	0.171198	0.288094	0.185717	0.183902	0.06049	0.0370599	0.045971	0.0388385	0.0260073	0.0260073		75.2391	82.1383	64.1793	73.0193	66.6976	65.0336	15.3879	13.9724	17.7662	9.61713	10.7646	11.1538		0.00120551	2.9461e-09	2.05635e-09	2.60798e-08	1.66311e-08
Clo1313_0006	DNA gyrase, B subunit [Clostridium thermocellum LQ8, DSM 1313]	641	95.69	66.41	69.23	100.67	78.24	76.24	76.14	58	62.26	70.2	55.25	52.42	860.75	1.25696e+06	0.838069		0.149797	0.104119	0.108518	0.157566	0.122574	0.119454	0.119298	0.0909984	0.0976443	0.110031	0.0867083	0.0822933		39.8671	37.0079	40.6816	39.9362	44.0208	42.2428	30.3478	34.3085	37.7363	27.2458	35.8892	35.2932		0.63287	0.0165095	0.0633671	0.0375173	0.140039
Clo1313_1212	ribosome recycling factor [Clostridium thermocellum LQ8, DSM 1313]	183	118.04	56.52	63.13	120.57	82.21	68.26	97.74	41.38	46.62	81.29	43.63	41	860.39	1.25782e+06	0.838643		0.646831	0.310656	0.346776	0.660656	0.451038	0.374809	0.535902	0.227923	0.256557	0.446011	0.240219	0.225847		172.148	110.419	130.001	167.447	161.984	132.544	136.326	85.9324	99.1509	110.441	99.4284	96.8593		0.840151	0.017921	0.0773363	0.0252937	0.10804
Clo1313_2832	transcription termination factor Rho [Clostridium thermocellum LQ8, DSM 1313]	650	72.77	62	57	79.73	47	57	104.86	66	75	106.46	61	70.96	859.78	1.25868e+06	0.839216		0.112462	0.0958923	0.0882	0.123169	0.0728154	0.0882	0.161831	0.102046	0.115892	0.164292	0.0943538	0.109677		29.9306	34.084	33.0648	31.218	26.1506	31.1903	41.1676	38.4737	44.7885	40.6818	39.0538	47.0373		0.830155	0.00125029	0.00787361	0.00173272	0.0112785
Clo1313_1669	methionyl-tRNA formyltransferase [Clostridium thermocellum LQ8, DSM 1313]	325	71.68	59	63	74.11	58	65	93	62	77	93.63	73	69	858.42	1.25954e+06	0.839789		0.221569	0.182554	0.194862	0.229046	0.179477	0.201015	0.287169	0.191785	0.237938	0.289108	0.225631	0.213323		58.9686	64.8869	73.0505	58.0532	64.4566	71.0855	73.052	72.3072	91.9553	71.5885	93.3904	91.4881		0.476613	0.0245427	0.0320036	0.0836173	0.108057
Clo1313_2429	hypothetical protein [Clostridium thermocellum LQ8, DSM 1313]	388	94	51	51	84	59	70	91	87	88	85	51	46	857	1.2604e+06	0.84036		0.243119	0.132294	0.132294	0.217345	0.152912	0.181263	0.235387	0.225077	0.227655	0.219923	0.132294	0.119407		64.7038	47.0225	49.5948	55.0875	54.9163	64.1004	59.8792	84.8593	87.981	54.457	54.7575	51.2103		0.0133385	0.514473	0.973716	0.041084	0.012616
Clo1313_0266	GumN family protein [Clostridium thermocellum LQ8, DSM 1313]	476	77	66	65	106	46	60	122	73	72	81	46	40	854	1.26125e+06	0.840929		0.162458	0.139349	0.137248	0.223382	0.0973319	0.126744	0.256996	0.154055	0.151954	0.170861	0.0973319	0.0847269		43.2367	49.5301	51.4521	56.6176	34.9554	44.8206	65.3763	58.0821	58.7251	42.3085	40.2865	36.3369		0.00416735	0.317327	0.123285	0.0232429	0.0669374
Clo1313_1111	Fimbrial assembly family protein [Clostridium thermocellum LQ8, DSM 1313]	183	45	59	64	78	68	70	103	80	79	70	69	64	849	1.2621e+06	0.841495		0.247705	0.324208	0.35153	0.428033	0.373388	0.384317	0.564645	0.438962	0.433497	0.384317	0.378852	0.35153		65.9244	115.236	131.783	108.488	134.097	135.907	143.638	165.499	167.532	95.164	156.81	150.761		0.3381	0.824281	0.184931	0.245945	0.0364247
Clo1313_1677	FAD-dependent pyridine nucleotide-disulfide oxidoreductase [Clostridium thermocellum LQ8, DSM 1313]	591	59.56	48.56	35.14	42.38	37.51	46.81	97.37	110.83	101.11	91.34	88.42	87.73	846.76	1.26295e+06	0.84206		0.101337	0.0827242	0.0600169	0.0722673	0.0640271	0.0797631	0.165313	0.188088	0.171641	0.15511	0.150169	0.149002		26.9698	29.4035	22.4994	18.3166	22.9944	28.2068	42.0534	70.9135	66.3337	38.4081	62.1562	63.9025		0.651747	0.00121375	0.00365917	0.000624098	0.00179253
Clo1313_1240	UDP-N-acetylmuramyl-tripeptide synthetase [Clostridium thermocellum LQ8, DSM 1313]	485	123.99	84	69	101.99	83	82	67	51	46	67.97	35	33	843.95	1.26379e+06	0.842623		0.25633	0.173876	0.142948	0.210969	0.171814	0.169753	0.138825	0.105835	0.0955258	0.140825	0.0728454	0.0687216		68.2198	61.8026	53.5891	53.4714	61.7048	60.0299	35.3152	39.9022	36.9175	34.8708	30.1513	29.4727		0.0601084	2.58334e-05	1.47075e-05	0.000328243	0.000162915
Clo1313_2331	oxidoreductase/nitrogenase component 1 [Clostridium thermocellum LQ8, DSM 1313]	491	13.43	13.24	21.34	29.54	25.37	22.11	80.23	77	74	176.34	173	136	841.6	1.26463e+06	0.843184		0.0280244	0.0276375	0.0441344	0.060835	0.0523422	0.0457026	0.164073	0.157495	0.151385	0.359817	0.353014	0.277658		7.45845	9.82347	16.5453	15.419	18.798	16.1619	41.7381	59.3792	58.5052	89.0973	146.115	119.079		0.00347737	4.24502e-06	6.92969e-07	0.000285363	2.13054e-05
Clo1313_1356	Pyruvate/ketoisovalerate oxidoreductase, catalytic domain [Clostridium thermocellum LQ8, DSM 1313]	181	104	81	48	96	70	80	81	56	56	92	37	40	841	1.26547e+06	0.843745		0.576409	0.449337	0.267017	0.53221	0.388564	0.443812	0.449337	0.311215	0.311215	0.51011	0.206243	0.222818		153.406	159.712	100.1	134.892	139.547	156.946	114.305	117.335	120.274	126.313	85.3656	95.5601		0.296629	0.0280609	0.06011	0.168627	0.327498
Clo1313_0645	glycosyl transferase family 2 [Clostridium thermocellum LQ8, DSM 1313]	324	111.55	60.87	73	117.68	60.9	66.6	87	42.89	44.33	83.78	46.84	45	840.44	1.26631e+06	0.844305		0.345309	0.188889	0.226327	0.364228	0.188981	0.206574	0.269537	0.133395	0.13784	0.259599	0.145586	0.139907		91.9007	67.1387	84.8465	92.316	67.8701	73.0512	68.5666	50.293	53.2704	64.2815	60.2594	60.0023		0.515432	0.0822306	0.0435864	0.0269051	0.0141817
Clo1313_0989	iron-sulfur cluster-binding protein [Clostridium thermocellum LQ8, DSM 1313]	427	61.96	81.9	79.29	68.66	81.45	78.46	54.01	73.44	78.48	51.2	66.41	63.88	839.14	1.26715e+06	0.844864		0.145878	0.192576	0.186464	0.161569	0.191522	0.18452	0.12726	0.172763	0.184567	0.120679	0.1563	0.150375		38.8241	68.4493	69.9023	40.9507	68.7825	65.2521	32.3732	65.1358	71.3289	29.8824	64.6937	64.4914		0.834321	0.666539	0.658051	0.823206	0.814004
Clo1313_0922	histidyl-tRNA synthetase [Clostridium thermocellum LQ8, DSM 1313]	417	90	69.58	60.36	103	73.6	73	76	53	47	90.08	49	41.12	825.74	1.26798e+06	0.845415		0.216619	0.16765	0.14554	0.247794	0.17729	0.175851	0.183046	0.12789	0.113501	0.216811	0.118297	0.0994005		57.6511	59.5895	54.5605	62.8049	63.6713	62.1867	46.5643	48.2173	43.8644	53.6863	48.9642	42.63		0.532227	0.00288808	0.028754	0.00109411	0.00984095
Clo1313_1606	methylthioadenosine phosphorylase [Clostridium thermocellum LQ8, DSM 1313]	268	98.45	77.16	51	88.52	42.35	52	92.81	55	55	106.33	52.29	50	820.91	1.2688e+06	0.845962		0.368582	0.289142	0.19153	0.33153	0.159254	0.195261	0.347537	0.206455	0.206455	0.397985	0.196343	0.187799		98.0947	102.773	71.8015	84.0283	57.1938	69.0506	88.4089	77.8383	79.7881	98.5485	81.268	80.5414		0.672065	0.103772	0.761369	0.204018	0.471923
Clo1313_1013	phosphoribosylamine/glycine ligase [Clostridium thermocellum LQ8, DSM 1313]	419	71	42	45	84	33	44	118	80	60	137	49	57	820	1.26962e+06	0.846509		0.170239	0.101026	0.108186	0.201265	0.0795465	0.1058	0.282411	0.191718	0.143986	0.327757	0.117733	0.136826		45.3074	35.9088	40.5573	51.0118	28.568	37.4141	71.8415	72.2822	55.6457	81.1586	48.7305	58.6806		0.675306	0.0182581	0.034136	0.00896946	0.0166375
Clo1313_2335	Cysteine synthase [Clostridium thermocellum LQ8, DSM 1313]	438	62	73.73	72.78	88	64.76	74	80	61	59	47	79	56	817.27	1.27044e+06	0.847054		0.142306	0.169087	0.166918	0.201667	0.148607	0.169703	0.183402	0.140023	0.135457	0.108059	0.181119	0.128607		37.8734	60.1002	62.5748	51.1137	53.3702	60.0125	46.655	52.7918	52.3495	26.7575	74.9665	55.156		0.832048	0.589755	0.726898	0.741203	0.890212
Clo1313_1324	RNA polymerase, sigma 70 subunit, RpoD subfamily [Clostridium thermocellum LQ8, DSM 1313]	358	109	66	60	111	67	61	92	49	47	77	38	40	817	1.27125e+06	0.847599		0.305391	0.185279	0.16852	0.310978	0.188073	0.171313	0.257905	0.137793	0.132207	0.216006	0.107067	0.112654		81.277	65.8557	63.1753	78.8192	67.5437	60.5817	65.6076	51.9512	51.0935	53.487	44.3159	48.3139		0.215	0.00900363	0.00705984	0.081057	0.063418
Clo1313_1620	peptidase M42 family protein [Clostridium thermocellum LQ8, DSM 1313]	325	72	66	44	73	47	58	91	80	78	83	64	59	815	1.27207e+06	0.848142		0.222554	0.204092	0.1364	0.225631	0.145631	0.179477	0.281015	0.247169	0.241015	0.2564	0.197938	0.182554		59.2307	72.5426	51.1342	57.1875	52.3013	63.4688	71.4866	93.1884	93.1444	63.4894	81.9283	78.2921		0.258383	0.056024	0.110435	0.00767132	0.0151945
Clo1313_0955	RNA-metabolising metallo-beta-lactamase [Clostridium thermocellum LQ8, DSM 1313]	555	79	84	99.81	85	92.9	81.87	51	46	48	49	45.76	45	807.34	1.27288e+06	0.84868		0.142937	0.151946	0.180432	0.153748	0.167982	0.148108	0.0924865	0.0834775	0.0870811	0.0888829	0.083045	0.0816757		38.0413	54.0077	67.6412	38.9683	60.3284	52.3758	23.5273	31.4729	33.6539	22.0091	34.373	35.0284		0.916415	0.0238851	0.0167902	0.019966	0.0140501
Clo1313_0454	30S ribosomal protein S17 [Clostridium thermocellum LQ8, DSM 1313]	85	149.97	33	39.93	154.98	29.81	32	105	29	25	155	30	23	806.69	1.27368e+06	0.849218		1.76824	0.392118	0.473647	1.82718	0.354588	0.380353	1.23918	0.345059	0.298	1.82741	0.356824	0.274471		470.6	139.374	177.563	463.109	127.345	134.505	315.23	130.095	115.167	452.501	147.692	117.713		0.743841	0.995745	0.801368	0.739848	0.565684
Clo1313_0471	30S ribosomal protein S13 [Clostridium thermocellum LQ8, DSM 1313]	123	95	84	43	106	55	50	96	38	48	101	52	36	804	1.27449e+06	0.849754		0.775041	0.68561	0.352276	0.864472	0.449837	0.409187	0.783171	0.311626	0.392927	0.823821	0.425447	0.295366		206.27	243.693	132.063	219.106	161.553	144.702	199.228	117.49	151.853	203.993	176.096	126.674		0.694604	0.850327	0.550622	0.563429	0.33159
Clo1313_2609	D-alanine/D-alanine ligase [Clostridium thermocellum LQ8, DSM 1313]	376	74	45	40	83	53	51	99.95	73	67	106	63	48	802.95	1.27529e+06	0.85029		0.197686	0.120559	0.107261	0.221622	0.141835	0.136516	0.266702	0.195027	0.179069	0.282793	0.168431	0.128537		52.6124	42.8513	40.2103	56.1716	50.9381	48.2764	67.8455	73.5295	69.2043	70.0247	69.7149	55.1259		0.389062	0.0378253	0.00315516	0.00849974	0.000823901
Clo1313_0195	ATP synthase F1, beta subunit [Clostridium thermocellum LQ8, DSM 1313]	464	104	66	60	93	66	76	69	59	53	61	46	45	798	1.27609e+06	0.850822		0.224849	0.142953	0.130022	0.201142	0.142953	0.164504	0.149418	0.127866	0.114935	0.132177	0.0998491	0.097694		59.8415	50.8111	48.743	50.9808	51.3394	58.174	38.01	48.2085	44.4187	32.7294	41.3283	41.8981		0.238147	0.0070091	0.00815772	0.0560993	0.0654725
Clo1313_1024	AMP-dependent synthetase and ligase [Clostridium thermocellum LQ8, DSM 1313]	576	94.88	79.13	65.5	94.88	71.68	79	54.36	47	54.93	53.55	45	42.06	781.97	1.27687e+06	0.851343		0.165295	0.137951	0.114288	0.165295	0.125017	0.137726	0.0949479	0.0821701	0.0959375	0.0935417	0.0786979	0.0735937		43.9918	49.0334	42.8448	41.8951	44.8982	48.7042	24.1535	30.98	37.0767	23.1627	32.5737	31.5622		0.688019	0.00498583	0.00480159	0.009714	0.0093451
Clo1313_2228	alkyl hydroperoxide reductase/ Thiol specific antioxidant/ Mal allergen [Clostridium thermocellum LQ8, DSM 1313]	150	42	45	32	69	59	55	117	72	71	112	61	46	781	1.27765e+06	0.851864		0.2822	0.3022	0.215533	0.4622	0.395533	0.368867	0.7822	0.4822	0.475533	0.748867	0.408867	0.308867		75.1049	107.414	80.8	117.147	142.05	130.443	198.981	181.8	183.778	185.433	169.233	132.464		0.20158	0.0886033	0.000374137	0.00917231	6.73989e-05
Clo1313_2150	arginine biosynthesis bifunctional protein ArgJ [Clostridium thermocellum LQ8, DSM 1313]	401	96.7	55.19	48	90.7	50	53	89.73	51	59	78.21	49	51	771.53	1.27842e+06	0.852378		0.24197	0.138454	0.120524	0.227007	0.125511	0.132993	0.224589	0.128005	0.147955	0.19586	0.123017	0.128005		64.3981	49.212	45.1824	57.5365	45.0756	47.0304	57.1323	48.2608	57.1797	48.4987	50.9179	54.8977		0.643901	0.745534	0.866277	0.437055	0.767394
Clo1313_1590	hypothetical protein [Clostridium thermocellum LQ8, DSM 1313]	100	77	41	39	78	61	45	89	52	66	90	68	65	771	1.27919e+06	0.852892		0.7733	0.4133	0.3933	0.7833	0.6133	0.4533	0.8933	0.5233	0.6633	0.9033	0.6833	0.6533		205.807	146.903	147.442	198.532	220.258	160.301	227.244	197.296	256.343	223.674	282.823	280.182		0.281473	0.0360264	0.00508014	0.223264	0.0330759
Clo1313_0276	type IV pilus assembly protein PilM [Clostridium thermocellum LQ8, DSM 1313]	367	99.2	67.59	47.55	99.28	63.25	70.65	80	48	51	57	43	37	763.52	1.27996e+06	0.853401		0.271199	0.185068	0.130463	0.271417	0.173243	0.193406	0.218883	0.131689	0.139864	0.156213	0.118065	0.101717		72.1771	65.7806	48.9086	68.7923	62.2176	68.3946	55.6809	49.6499	54.0527	38.6811	48.8682	43.6233		0.0862714	0.00254063	0.00826155	0.0572048	0.187653
Clo1313_1701	glycoside hydrolase family 5 [Clostridium thermocellum LQ8, DSM 1313]	563	16.42	20.85	15.04	19.49	16.15	14.3	124.43	103.18	109.78	113.43	106.41	98.08	757.56	1.28072e+06	0.853906		0.0297513	0.0376199	0.0273002	0.0352043	0.0292718	0.0259858	0.221599	0.183854	0.195577	0.20206	0.189591	0.174796		7.91804	13.3716	10.2344	8.92274	10.5125	9.18941	56.3717	69.3173	75.5841	50.0339	78.4734	74.9649		0.994365	4.39921e-07	6.25731e-07	4.37647e-07	6.22379e-07
Clo1313_1341	CheW protein [Clostridium thermocellum LQ8, DSM 1313]	192	96	48	58	95.72	73	75	66	57	50	56	37	40	751.72	1.28147e+06	0.854408		0.501719	0.251719	0.303802	0.50026	0.381927	0.392344	0.345469	0.298594	0.262135	0.293385	0.194427	0.210052		133.528	89.4709	113.891	126.794	137.164	138.745	87.8826	112.577	101.307	72.6477	80.4749	90.0853		0.0794952	0.00108851	0.0169051	0.0241881	0.3734
Clo1313_0330	ATP-dependent Clp protease, ATP-binding subunit ClpX [Clostridium thermocellum LQ8, DSM 1313]	431	83	73	66	81	61	68	61	37	53	76	49	43	751	1.28222e+06	0.854908		0.193341	0.170139	0.153898	0.188701	0.142297	0.158538	0.142297	0.0866125	0.123735	0.1771	0.114455	0.100534		51.4559	60.4743	57.6939	47.8274	51.104	56.0642	36.1985	32.6549	47.8197	43.8532	47.3737	43.116		0.15211	0.182491	0.0420025	0.0143999	0.00330909
Clo1313_2854	1,4-alpha-glucan branching enzyme [Clostridium thermocellum LQ8, DSM 1313]	737	110.56	76.05	83.04	100.95	89	80.07	49.34	40.76	34.96	30.44	23.4	24.82	743.39	1.28296e+06	0.855404		0.150461	0.103636	0.113121	0.137422	0.121208	0.109091	0.0673948	0.0557531	0.0478833	0.0417503	0.0321981	0.0341248		40.0439	36.8365	42.4072	34.8305	43.53	38.578	17.1443	21.0202	18.5053	10.3382	13.327	14.6352		0.0034315	1.25203e-06	1.05414e-06	4.94862e-05	3.87738e-05
Clo1313_1172	UDP-N-acetylmuramoylalanine/D-glutamate ligase [Clostridium thermocellum LQ8, DSM 1313]	466	60	57	73	73.5	60	54.54	82	56	50	80.32	55	42	743.36	1.28371e+06	0.8559		0.129464	0.123026	0.157361	0.158433	0.129464	0.117747	0.176674	0.12088	0.108004	0.173069	0.118734	0.0908369		34.4555	43.7283	58.992	40.156	46.495	41.639	44.9435	45.5745	41.7401	42.855	49.1449	38.9573		0.914175	0.887746	0.834187	0.803661	0.918952
Clo1313_2518	hypothetical protein [Clostridium thermocellum LQ8, DSM 1313]	931	79.55	64.96	74.18	79.58	67.58	67.08	71.18	57.9	54.1	50.5	36.12	36.13	738.86	1.28444e+06	0.856392		0.0858002	0.0701289	0.0800322	0.0858324	0.0729431	0.072406	0.0768099	0.0625456	0.058464	0.0545972	0.0391515	0.0391622		22.8349	24.9266	30.0028	21.7548	26.1965	25.6051	19.5394	23.5811	22.5944	13.5193	16.2051	16.7955		0.00569191	0.000976648	0.000458642	0.27512	0.122305
Clo1313_1794	Stage II sporulation protein E [Clostridium thermocellum LQ8, DSM 1313]	389	66	68	62	91	70	75	53	51	55	53	47	43	734	1.28518e+06	0.856882		0.170514	0.175656	0.160231	0.234781	0.180797	0.19365	0.137095	0.131954	0.142237	0.137095	0.121671	0.111388		45.3808	62.435	60.0682	59.5068	64.9307	68.481	34.8752	49.7496	54.9697	33.9473	50.3606	47.7712		0.733135	0.0252038	0.129502	0.0452139	0.220995
Clo1313_2088	metal dependent phosphohydrolase [Clostridium thermocellum LQ8, DSM 1313]	183	100.03	76.01	48	84.27	62.02	71.02	46.01	65	51	39.01	39.01	44	725.38	1.2859e+06	0.857365		0.548415	0.417158	0.264098	0.462295	0.34071	0.389891	0.253224	0.356995	0.280492	0.214973	0.214973	0.24224		145.956	148.275	99.0063	117.172	122.361	137.878	64.4168	134.595	108.401	53.2312	88.9789	103.89		0.351796	0.0634378	0.05188	0.288286	0.242434
[truncated: 1,350 more rows]
[truncated: 7 more columns]

## Sheet: Correlations
all		Wt_C1	Wt_C2	Wt_C3	Wt_A1	Wt_A2	Wt_A3	dHG_C1	dHG_C2	dHG_C3	dHG_A1	dHG_A2	dHG_A3
	Wt_C1	1
	Wt_C2	0.944882	1
	Wt_C3	0.980377	0.950336	1
	Wt_A1	0.994706	0.95637	0.98282	1
	Wt_A2	0.975841	0.96972	0.981833	0.980552	1
	Wt_A3	0.988004	0.956795	0.989878	0.990307	0.986017	1
	dHG_C1	0.922561	0.944271	0.925987	0.941093	0.946547	0.931128	1
[truncated: 18 more rows]

## Sheet: to_JMP_top99%
Locus	Wt_C1	Wt_C2	Wt_C3	Wt_A1	Wt_A2	Wt_A3	dHG_C1	dHG_C2	dHG_C3	dHG_A1	dHG_A2	dHG_A3
[truncated: 1,096 more rows]

[truncated: 1 more sheets: OWA_from_JMP]
