# Supplementary material for: Improved growth rate in Clostridium thermocellum hydrogenase mutant via perturbed sulfur metabolism
Source: Biotechnol Biofuels. 2017 Jan 3;10:6. doi: 10.1186/s13068-016-0684-x (PMC5209896; doi:10.1186/s13068-016-0684-x)
Supplement: Supplementary file 5 — Additional file 5: Data set S3. Differential gene expression. Differential gene expression expressed as a ratio between the ΔhydG, ∆hydG ∆ech, and wild-type strains of C. thermocellum in the presence or absence of acetate. Included is the False Discovery Rate (FDR) adjusted p value for each gene comparison with an FDR adjusted p value <0.05 and greater than ±1 log2 transformed ratio between the conditions indicative of altered gene regulation. [file 13068_2016_684_MOESM5_ESM.xlsx]

## Sheet: Legend
Supplementary Dataset S3: Differential gene expression. Differential gene expression expressed as a ratio between the ΔhydG, ∆hydG∆ech and wild type strains of C. thermocellum in the presence or absence of acetate. Included is the False Discovery Rate (FDR) adjusted p-value for each gene comparison with an FDR adjusted p-value <0.05 and greater than +/- 1 log2 transformed ratio between the condit…

## Sheet: Sheet1
Dataset S3: Differential gene expression expressed as a ratio between stated conditions for the ΔhydG, ∆hydG∆ech and wild type strains of C. thermocellum DSM 1313 in the presence or absence of acetate. Included is the False Discovery Rate (FDR) adjusted p-value for each gene comparison with an FDR adjusted p-value <0.05 and greater than +/- 1 log2 transformed ratio between the conditions indicati…
Clostridium thermocellum DSM 1313 Locus Tag	Clostridium thermocellum DSM 1313 Functional Annotation	(WT 1313 with acetate)-(WT 1313 without acetate)		(WT 1313 with acetate)-(hydG with acetate)		(WT 1313 with acetate)-(hydG_ech with acetate)		(WT 1313 without acetate)-(hydG without acetate)		(WT 1313 without acetate)-(hydG_ech without acetate)		(hydG with acetate)-(hydG without acetate)		(hydG with acetate)-(hydG_ech with acetate)		(hydG without acetate)-(hydG_ech without acetate)		(hydG_ech with acetate)-(hydG_ech without acetate)
		Log2 transformed ratio of differential gene expression	FDR adjusted p-value	Log2 transformed ratio of differential gene expression	FDR adjusted p-value	Log2 transformed ratio of differential gene expression	FDR adjusted p-value	Log2 transformed ratio of differential gene expression	FDR adjusted p-value	Log2 transformed ratio of differential gene expression	FDR adjusted p-value	Log2 transformed ratio of differential gene expression	FDR adjusted p-value	Log2 transformed ratio of differential gene expression	FDR adjusted p-value	Log2 transformed ratio of differential gene expression	FDR adjusted p-value	Log2 transformed ratio of differential gene expression	FDR adjusted p-value
Clo1313_0001	Chromosomal replication initiator protein DnaA	-0.13157	0.270944	-0.20749	0.0555856	-0.07365	0.593313	-0.08329	0.535384	0.011634	0.952345	-0.00737	0.967484	0.133844	0.260826	0.094928	0.525117	-0.04629	0.788442
Clo1313_0002	DNA polymerase III, beta subunit	0.045798	0.847278	-0.16009	0.389096	-0.11294	0.578114	-0.28416	0.0815714	0.029297	0.915879	-0.07827	0.720405	0.047148	0.842704	0.313458	0.0864984	0.188039	0.359201
Clo1313_0003	S4 domain protein YaaA	-0.08982	0.293762	-0.26177	0.00019736	-0.11057	0.175394	-0.23634	0.00089564	-0.08745	0.376934	-0.06439	0.490125	0.151201	0.0481101	0.148894	0.089422	-0.0667	0.530265
Clo1313_0004	DNA replication and repair protein RecF	-0.11024	0.527588	-0.00583	0.980651	-0.0922	0.611529	0.17796	0.249684	-0.18543	0.291101	0.073551	0.699087	-0.08638	0.638759	-0.36339	0.0173406	-0.20346	0.236569
Clo1313_0005	Hypothetical protein	0.329471	0.0789993	0.121079	0.610169	-0.20079	0.337558	-0.17334	0.425635	-0.51891	0.00837941	0.035049	0.902273	-0.32187	0.0875132	-0.34556	0.103786	0.011359	0.974867
Clo1313_0006	DNA gyrase, B subunit	0.111618	0.564929	-0.04528	0.842667	-0.1729	0.318456	-0.19732	0.240268	-0.2646	0.142427	-0.04042	0.860992	-0.12762	0.496381	-0.06728	0.78326	0.019913	0.941706
Clo1313_0007	Cobyrinic acid ac-diamide synthase	-0.09657	0.331192	-0.24609	0.00283075	-0.33532	2.55269e-05	-0.12976	0.161964	0.044295	0.745419	0.019756	0.881675	-0.08923	0.378691	0.17406	0.081468	0.283043	0.00204601
Clo1313_0008	ParB-like partition protein	0.311868	0.0810122	-0.14652	0.493212	-0.17122	0.403684	-0.52395	0.00135742	-0.26656	0.207793	-0.06556	0.794752	-0.0247	0.928346	0.25739	0.22745	0.216524	0.329606
Clo1313_0009	Hypothetical protein	-0.03416	0.785996	-0.00538	0.97196	-0.30437	0.0001693	-0.05842	0.606739	-0.08326	0.488217	-0.08721	0.396292	-0.29899	0.00022584	-0.02484	0.867237	0.186947	0.0597521
Clo1313_0010	TPR repeat-containing protein	-0.05551	0.754848	-0.03215	0.866226	-0.48188	2.926e-05	-0.16508	0.232638	-0.28954	0.0395622	-0.18844	0.160221	-0.44973	0.000106	-0.12446	0.466001	0.136827	0.410615
Clo1313_0011	Seryl-tRNA synthetase	-0.01058	0.949043	-0.23178	0.0218542	-0.3225	0.00079999	-0.31929	0.00091574	-0.25238	0.0261734	-0.09809	0.422007	-0.09072	0.467451	0.066907	0.663199	0.059534	0.703908
Clo1313_0012	Major facilitator superfamily MFS_1	0.145461	0.325002	-0.8628	1.4887e-13	-0.52909	7.69118e-06	-1.18	3.6411e-23	-0.09903	0.596201	-0.17174	0.227051	0.333708	0.00742105	1.08098	1.6903e-16	0.575525	1.4046e-05
Clo1313_0013	Copper amine oxidase-like domain-containing protein	0.028487	0.884016	-0.277	0.0290807	-0.29455	0.0190192	-0.33514	0.00638862	-0.15662	0.340832	-0.02966	0.879314	-0.01755	0.931097	0.178518	0.262581	0.166412	0.304125
Clo1313_0014	S-layer domain-containing protein	0.222561	0.125839	0.076439	0.682174	0.046587	0.819576	0.075278	0.688239	-0.24973	0.124143	0.2214	0.128211	-0.02985	0.887811	-0.32501	0.0349218	-0.07376	0.731657
Clo1313_0015	Hypothetical protein	-0.27861	0.0486005	-0.34951	0.00992524	-0.98627	6.5499e-15	0.29368	0.0356943	-1.2344	4.1417e-18	0.364579	0.00677304	-0.63675	5.5063e-07	-1.52808	5.9908e-26	-0.52674	0.00029517
Clo1313_0016	VanW family protein	0.151878	0.700373	0.30749	0.358425	0.108631	0.796167	-0.13763	0.733153	0.026943	0.959979	-0.29325	0.387172	-0.19886	0.59424	0.164577	0.710906	0.07019	0.887341
Clo1313_0017	Peptidase M14 carboxypeptidase A	-0.28813	0.238957	-0.38007	0.0988689	-0.80668	7.96657e-05	0.318045	0.183797	-0.94252	3.4803e-05	0.409985	0.0707529	-0.42662	0.0581428	-1.26056	1.85624e-08	-0.42396	0.0998336
Clo1313_0018	Hypothetical protein	-0.09596	0.686347	-0.3009	0.0983916	-0.58393	0.00034504	-0.0287	0.916863	-0.76033	2.34573e-05	0.176231	0.392198	-0.28303	0.12492	-0.73163	4.9668e-05	-0.27236	0.201098
Clo1313_0019	Pro-sigmaK processing inhibitor BofA	-0.14534	0.401043	-0.79562	1.90223e-09	-0.8116	8.8296e-10	-0.57943	1.632e-05	-1.21232	3.4384e-16	0.070856	0.728047	-0.01598	0.946136	-0.63289	2.64164e-05	-0.54605	0.00034991
Clo1313_0020	Pyruvate/ketoisovalerate oxidoreductase, gamma subunit	0.019218	0.884112	0.039413	0.745851	-0.06365	0.563638	0.081155	0.433309	-0.0273	0.851498	0.060959	0.583856	-0.10306	0.289829	-0.10845	0.32616	0.055568	0.668442
Clo1313_0021	Pyruvate ferredoxin/flavodoxin oxidoreductase, delta subunit	-0.05793	0.658372	-0.09696	0.401681	-0.0924	0.430411	0.004272	0.979857	-0.13923	0.252275	0.043305	0.754923	0.004564	0.978751	-0.1435	0.234789	-0.10476	0.421815
Clo1313_0022	Pyruvate flavodoxin/ferredoxin oxidoreductase domain protein	-0.17731	0.282579	-0.14659	0.396637	-0.17972	0.274453	0.252828	0.0974504	0.040288	0.871968	0.222112	0.156491	-0.03313	0.882559	-0.21254	0.241854	0.042703	0.86385
Clo1313_0023	Thiamine pyrophosphate TPP-binding domain-containing protein	0.067462	0.713782	0.023647	0.909454	-0.1754	0.23413	-0.05049	0.794895	-0.13059	0.474428	-0.00667	0.977399	-0.19905	0.164713	-0.08011	0.694011	0.11227	0.553541
Clo1313_0025	Hypothetical protein	0.378619	0.0249578	0.280592	0.117378	0.431906	0.00889534	-0.11464	0.605362	0.127622	0.607243	-0.01662	0.952359	0.151315	0.466598	0.242264	0.253492	0.074335	0.787345
Clo1313_0026	Helix-turn-helix domain protein	0.416718	0.00214898	0.119295	0.501339	0.230622	0.127036	-0.24769	0.0960293	-0.27306	0.101925	0.049729	0.814653	0.111327	0.537513	-0.02536	0.91947	-0.08696	0.690065
Clo1313_0027	Hypothetical protein	0.025418	0.920898	0.037136	0.882032	0.042337	0.864596	-0.48367	0.00182029	0.008229	0.979227	-0.49538	0.00136321	0.0052	0.985027	0.491894	0.00510072	-0.00869	0.978461
Clo1313_0028	Glycosyl transferase family 39	-0.3485	0.0922359	-0.28886	0.180057	-0.57384	0.00246018	0.281715	0.193356	-0.36085	0.124885	0.222074	0.332133	-0.28498	0.187105	-0.64256	0.00241983	-0.13551	0.647767
Clo1313_0029	Spore coat protein, CotS family	-0.33947	0.162655	-0.08044	0.810295	-0.17425	0.54324	0.392215	0.0963555	0.022456	0.957167	0.13319	0.661899	-0.09381	0.773329	-0.36976	0.176588	-0.14276	0.676692
Clo1313_0030	Formate--tetrahydrofolate ligase	-0.09177	0.588606	0.292649	0.024378	-0.06192	0.736615	0.207365	0.136406	0.553477	4.306e-05	-0.17705	0.219532	-0.35457	0.00487523	0.346112	0.0162119	0.523628	0.00011877
Clo1313_0031	Sporulation peptidase YabG	-0.36154	0.0625693	-0.56578	0.00167049	-0.83979	1.29284e-06	0.177402	0.438616	-0.84453	1.52552e-05	0.381636	0.0470677	-0.27401	0.183032	-1.02193	1.2178e-07	-0.36628	0.0980294
Clo1313_0032	Protein of unknown function DUF1021	-0.25875	0.00098264	-0.14536	0.0933775	0.202442	0.012834	0.037937	0.747103	0.581911	5.0344e-12	-0.07546	0.455562	0.347799	5.18534e-06	0.543974	1.0844e-10	0.120716	0.242864
Clo1313_0033	Peptidoglycan-binding lysin domain	0.058467	0.818653	-0.53486	0.00095887	-0.85026	5.15495e-08	-0.61203	0.00012501	-1.12577	9.4659e-11	-0.01871	0.946437	-0.3154	0.0747177	-0.51374	0.00543754	-0.21705	0.324346
Clo1313_0034	4-diphosphocytidyl-2C-methyl-D-erythritol kinase	0.083373	0.561345	0.003238	0.986414	0.146298	0.239855	-0.06881	0.644914	0.170929	0.214806	0.011321	0.950476	0.14306	0.253034	0.239742	0.0615788	0.108004	0.485114
Clo1313_0035	Transcriptional regulator, GntR family	-0.09932	0.274678	-0.00837	0.949043	0.074234	0.448635	0.06303	0.537542	0.186252	0.0409385	-0.02792	0.81643	0.082605	0.385199	0.123222	0.214592	0.012701	0.929605
Clo1313_0037	Hypothetical protein	-0.05515	0.740956	-0.14665	0.270642	-0.05185	0.758688	-0.02537	0.889845	0.226366	0.102414	0.066134	0.680827	0.094799	0.523826	0.251734	0.063446	0.223069	0.108616
Clo1313_0038	AAA ATPase central domain protein	0.008403	0.960752	0.035437	0.81526	-0.0661	0.623024	-0.02732	0.860562	-0.04989	0.758721	-0.05435	0.697851	-0.10154	0.400901	-0.02257	0.899193	0.024618	0.888895
Clo1313_0039	PspA/IM30 family protein	-0.11039	0.292233	-0.10341	0.331608	-0.20525	0.0255673	0.005286	0.974295	0.017555	0.913895	-0.00169	0.991824	-0.10184	0.340827	0.012268	0.940975	0.112415	0.348228
Clo1313_0040	Hypothetical protein	0.061348	0.73452	-0.21743	0.107988	-0.38252	0.00177596	-0.19683	0.154137	-0.4323	0.00156168	0.081942	0.630862	-0.1651	0.250695	-0.23546	0.121959	0.011576	0.961537
Clo1313_0041	Protein of unknown function DUF342	0.416995	0.027295	0.198016	0.372889	0.100723	0.698945	-0.28715	0.158648	-0.17479	0.508735	-0.06817	0.807916	-0.09729	0.710053	0.112357	0.699372	0.141483	0.610412
Clo1313_0042	Metallophosphoesterase	0.171741	0.211422	0.163281	0.240129	-0.3129	0.0102995	-0.02212	0.910069	-0.33889	0.0134293	-0.01366	0.946382	-0.47618	3.84945e-05	-0.31677	0.0223866	0.145752	0.374189
Clo1313_0043	SMC domain protein	-0.01487	0.93536	0.011585	0.950395	-0.39184	0.00024831	-0.01386	0.939722	-0.46455	9.297e-05	-0.04032	0.812445	-0.40342	0.00015489	-0.45069	0.00015683	-0.08758	0.598813
Clo1313_0044	NLP/P60 protein	0.023506	0.940563	-0.15039	0.547237	-0.6126	0.00097722	-0.10303	0.702722	-0.6648	0.00143071	0.070866	0.80752	-0.46221	0.0170749	-0.56176	0.0085249	-0.02869	0.935036
Clo1313_0045	Pseudogene	-0.05829	0.858461	-0.30447	0.192338	-0.38643	0.0817573	0.196606	0.449885	-0.51016	0.0337373	0.442781	0.0405934	-0.08196	0.793258	-0.70677	0.00192426	-0.18203	0.550608
Clo1313_0046	Spore cortex-lytic enzyme	-0.24991	0.139635	-0.22142	0.202426	-0.26803	0.107903	0.816436	1.55838e-08	-0.46466	0.00680938	0.787941	5.00504e-08	-0.04662	0.845505	-1.2811	2.1534e-15	-0.44654	0.00976806
Clo1313_0047	Germination protein YpeB	-0.23236	0.201421	-0.14705	0.47077	-0.41867	0.00972525	0.610979	7.493e-05	-0.55771	0.00157843	0.525661	0.00080273	-0.27162	0.122506	-1.16869	4.2334e-12	-0.37141	0.0492425
Clo1313_0048	Abortive infection protein	0.253124	0.0394722	-0.3141	0.00791884	-0.76059	6.14e-12	-0.56115	4.70226e-07	-0.69533	2.07242e-08	0.006081	0.977537	-0.44648	7.96269e-05	-0.13418	0.408535	0.31838	0.0179179
Clo1313_0049	AAA ATPase	0.137811	0.474122	0.005652	0.983298	-0.22254	0.192823	-0.09111	0.666839	0.158359	0.458555	0.041047	0.863732	-0.22819	0.17951	0.249472	0.191331	0.518713	0.00185535
Clo1313_0050	Primosome, DnaD subunit	0.068281	0.743994	-0.17165	0.309232	-0.28576	0.058822	-0.20909	0.195145	-0.2901	0.0922637	0.030841	0.893389	-0.11411	0.543091	-0.08102	0.725061	0.063936	0.790429
Clo1313_0051	Metal dependent phosphohydrolase	-0.01902	0.950395	0.311956	0.115253	0.485798	0.00765569	0.098932	0.701336	0.696328	0.00040792	-0.23204	0.272572	0.173842	0.444839	0.597396	0.00293936	0.19151	0.45342
Clo1313_0052	Hypothetical protein	-0.17925	0.190759	-0.11837	0.435532	-0.56774	7.96805e-07	-0.25391	0.0464536	0.162122	0.313313	-0.3148	0.0102478	-0.44937	0.00012338	0.416035	0.00186223	0.550605	2.20911e-05
Clo1313_0053	Hypothetical protein	-0.10843	0.688519	0.166776	0.497328	0.060087	0.84088	-0.13298	0.607287	0.400544	0.0804678	-0.40818	0.0410406	-0.10669	0.693835	0.533519	0.0140002	0.232025	0.370575
Clo1313_0054	Type 3a cellulose-binding domain protein	-0.13531	0.469389	-0.9395	1.1616e-11	-0.66575	1.94811e-06	-0.91237	4.4239e-11	-0.60517	0.00014019	-0.10818	0.584181	0.273746	0.0838527	0.3072	0.0824208	-0.07473	0.758911
Clo1313_0055	Copper amine oxidase-like domain-containing protein	0.351738	0.126206	-0.64966	0.00162427	-0.24935	0.315709	-1.10719	2.07275e-08	-0.56175	0.0191556	-0.10579	0.727072	0.400312	0.0738697	0.545436	0.0236346	0.039329	0.918077
Clo1313_0056	MotA/TolQ/ExbB proton channel	0.003391	0.988945	1.17783	2.8915e-19	3.60978	3.9934e-98	0.915822	1.79e-12	3.02587	3.6475e-69	-0.25862	0.0812813	2.43195	6.2397e-60	2.11004	1.7945e-41	-0.58052	9.47451e-05
Clo1313_0057	OmpA/MotB domain protein	0.065665	0.793363	1.43147	1.0565e-19	3.62911	1.018e-79	1.31385	5.2453e-17	3.16119	2.0918e-57	-0.05195	0.841184	2.19764	1.2214e-39	1.84733	4.4729e-25	-0.40225	0.0373269
Clo1313_0058	Protein of unknown function DUF1385	0.012076	0.935731	0.126911	0.216864	-0.08647	0.443974	0.006241	0.968629	-0.06124	0.663125	-0.10859	0.307761	-0.21339	0.0209367	-0.06748	0.624498	0.037307	0.809374
Clo1313_0059	Protein-(glutamine-N5) methyltransferase, release factor-specific	-0.01955	0.901115	-0.01562	0.921095	-0.61273	1.489e-11	0.050123	0.717988	-0.54703	8.09411e-08	0.046193	0.74404	-0.5971	4.7894e-11	-0.59716	4.29713e-09	0.046141	0.775072
Clo1313_0060	Sporulation integral membrane protein YtvI	0.010204	0.982355	-0.02266	0.959398	-0.79043	0.00188366	0.237401	0.468437	-1.01409	0.00028771	0.270262	0.392684	-0.76777	0.00264177	-1.25149	5.18597e-06	-0.21346	0.580489
Clo1313_0061	Electron transport complex, RnfABCDGE type, C subunit	0.037767	0.840668	0.210735	0.105872	0.127019	0.385507	0.09458	0.549393	0.055633	0.781714	-0.07839	0.63423	-0.08372	0.605938	-0.03895	0.853643	-0.03362	0.874617
Clo1313_0062	Electron transport complex, RnfABCDGE type, D subunit	-0.01651	0.920898	0.183464	0.0952841	0.215727	0.0429011	0.108922	0.379426	0.173477	0.173536	-0.09105	0.484026	0.032263	0.83992	0.064554	0.688525	-0.05876	0.719478
Clo1313_0063	Electron transport complex, RnfABCDGE type, G subunit	0.035176	0.814086	0.207755	0.0407549	0.162012	0.128959	0.051967	0.707424	0.164755	0.176224	-0.12061	0.290014	-0.04574	0.748088	0.112788	0.39729	0.037919	0.820845
Clo1313_0064	Electron transport complex, RnfABCDGE type, E subunit	0.048427	0.803904	0.174466	0.233531	0.13095	0.404251	0.088513	0.60862	0.18852	0.253278	-0.03753	0.851511	-0.04352	0.825252	0.100007	0.603964	0.105998	0.577854
Clo1313_0065	Electron transport complex, RnfABCDGE type, A subunit	0.117655	0.44404	0.229697	0.0808206	0.155366	0.278135	0.08207	0.624898	0.04931	0.815529	-0.02997	0.877939	-0.07433	0.664015	-0.03276	0.88072	0.011599	0.961088
Clo1313_0066	Electron transport complex, RnfABCDGE type, B subunit	0.091375	0.690369	0.211779	0.259281	-0.01628	0.952802	0.245457	0.17647	-0.19532	0.374301	0.125053	0.560211	-0.22806	0.216696	-0.44078	0.0170161	-0.08767	0.739973
Clo1313_0067	Hypothetical protein	-0.16284	0.0151942	1.12655	1.2785e-57	0.873099	1.2532e-39	1.34868	2.8851e-73	0.755174	2.8166e-26	0.0593	0.480533	-0.25345	6.16681e-05	-0.59351	1.6833e-17	-0.28076	7.28969e-05
Clo1313_0068	Shikimate kinase	-0.1084	0.484768	0.305161	0.0131578	0.189015	0.161956	-0.01829	0.92721	-0.06187	0.757248	-0.43185	0.00023258	-0.11615	0.445169	-0.04358	0.837157	-0.35928	0.00843789
Clo1313_0069	Pseudogene	-0.02377	0.931111	-0.16123	0.43927	0.185812	0.354038	-0.41231	0.0154059	-0.00063	0.998505	-0.27484	0.134472	0.347041	0.0479186	0.411671	0.0337888	-0.21021	0.347113
Clo1313_0070	GCN5-related N-acetyltransferase	-0.35771	0.0344746	-0.42996	0.00864775	0.041846	0.871291	0.054659	0.828226	0.185305	0.408912	0.126915	0.555052	0.471809	0.00349415	0.130647	0.593268	-0.21425	0.321902
Clo1313_0071	Hypothetical protein	-0.19411	0.028007	-0.46591	7.16217e-09	-0.27052	0.00126335	-0.39663	9.85178e-07	-0.06704	0.604012	-0.12482	0.196934	0.195392	0.0267487	0.329592	0.00038319	0.009376	0.954026
Clo1313_0072	Transcriptional regulator, DeoR family	-0.23958	0.103627	-0.04684	0.822942	0.061228	0.76016	0.118044	0.498874	0.30604	0.0562435	-0.0747	0.698773	0.108069	0.544479	0.187995	0.291054	0.005229	0.984476
Clo1313_0073	Carbohydrate kinase, FGGY-like protein	-0.23917	0.0121883	0.112025	0.31585	0.764096	1.0468e-17	0.182236	0.0693991	0.243202	0.024909	-0.16896	0.0973044	0.652071	1.8018e-13	0.060967	0.680714	-0.76006	1.7731e-14
Clo1313_0074	Transketolase domain-containing protein	-0.21558	0.0904871	0.120581	0.407781	0.731793	4.2627e-11	0.108148	0.471002	0.146229	0.35862	-0.22802	0.0702126	0.611213	4.10045e-08	0.038081	0.854863	-0.80115	1.0706e-10
Clo1313_0075	Transketolase domain-containing protein	-0.13242	0.342104	0.233193	0.0582005	0.955112	4.3256e-18	-0.00308	0.988169	0.395931	0.00200473	-0.36869	0.00122956	0.72192	3.8994e-11	0.399007	0.00183034	-0.6916	1.64487e-08
Clo1313_0076	Alcohol dehydrogenase GroES domain protein	-0.04559	0.848864	0.0171	0.946662	0.696435	1.51874e-06	-0.19108	0.285489	0.41185	0.0182467	-0.25377	0.13055	0.679334	2.80617e-06	0.602934	0.00026351	-0.33017	0.0694905
Clo1313_0077	Hypothetical protein	-0.0674	0.70132	-0.14304	0.332523	0.496208	2.705e-05	-0.47532	6.18859e-05	0.298838	0.0380917	-0.39968	0.00094919	0.639253	4.14894e-08	0.774159	2.60479e-09	-0.26477	0.0727406
Clo1313_0078	ABC transporter related protein	-0.27461	0.00572314	-0.05811	0.677415	0.619695	3.2658e-11	-0.36549	0.000138	0.498897	2.28766e-06	-0.58199	4.7801e-10	0.677802	4.1476e-13	0.86439	1.8379e-16	-0.3954	0.00023658
Clo1313_0079	Inner-membrane translocator	-0.4094	1.38417e-06	0.0107	0.942815	0.522153	5.2691e-10	-0.20688	0.0246218	0.538419	1.07756e-08	-0.62698	9.0126e-14	0.511454	1.19192e-09	0.745295	2.6048e-15	-0.39314	4.05259e-05
Clo1313_0080	Phosphoglycerate mutase	-0.33508	0.00195138	0.063705	0.680047	0.541632	1.76682e-07	-0.45243	1.58262e-05	0.374471	0.00196159	-0.85122	2.1972e-16	0.477927	4.69883e-06	0.826905	7.6247e-13	-0.50224	1.83631e-05
Clo1313_0081	SNF2 helicase associated domain protein	-0.14116	0.654226	-0.72625	0.00108397	-1.36241	1.6399e-10	-0.64882	0.0040304	-0.82223	0.00091626	-0.06373	0.858875	-0.63616	0.00492222	-0.17341	0.614978	0.399023	0.15715
Clo1313_0082	Oligoendopeptidase F	0.242205	0.236125	-0.49471	0.00535161	-0.37968	0.0412508	-0.79826	2.30179e-06	-0.53588	0.00725077	-0.06135	0.823295	0.115029	0.638225	0.262379	0.254465	0.086002	0.772028
Clo1313_0083	MazG nucleotide pyrophosphohydrolase	0.178988	0.361592	-0.43888	0.0070404	-0.43019	0.0084522	-0.71283	3.87826e-06	-0.43418	0.0195024	-0.09496	0.677227	0.008685	0.976806	0.278652	0.170306	0.175005	0.441615
Clo1313_0084	S-layer domain-containing protein	0.348867	0.230097	1.77494	9.8418e-14	3.02738	1.187e-33	1.38058	7.33302e-09	2.28887	1.4578e-17	-0.0455	0.912293	1.25244	1.70917e-07	0.908291	0.00107411	-0.38965	0.230665
Clo1313_0085	CMP/dCMP deaminase zinc-binding protein	-0.00064	0.997982	0.152365	0.380103	-0.91968	6.41e-12	0.135046	0.451294	-0.2014	0.279427	-0.01795	0.939635	-1.07205	1.4791e-15	-0.33644	0.0438701	0.717651	2.0796e-06
Clo1313_0087	Cupin 2 conserved barrel domain protein	-0.03062	0.922871	-0.39149	0.0556394	-0.77251	3.04956e-05	0.467231	0.0182037	-0.89569	1.45252e-05	0.828095	7.01218e-06	-0.38102	0.0637913	-1.36293	2.0359e-11	-0.15381	0.597845
Clo1313_0088	3D domain-containing protein	0.11744	0.58969	0.136122	0.517573	-0.32426	0.0590176	0.265643	0.137365	-0.31843	0.106048	0.246961	0.17413	-0.46038	0.00434651	-0.58407	0.00099615	0.123269	0.617643
Clo1313_0089	Transcriptional regulator, LacI family	-0.10118	0.339352	-0.23285	0.00890507	-0.43485	1.94409e-07	-0.2133	0.0182752	0.070482	0.596403	-0.08162	0.466351	-0.202	0.0267767	0.283783	0.00388291	0.404161	1.872e-05
Clo1313_0090	S-layer domain-containing protein	-0.08887	0.578914	0.307921	0.0110419	0.330291	0.00584058	0.404797	0.0005195	0.311567	0.0238189	0.008003	0.970283	0.02237	0.908613	-0.09323	0.60743	-0.1076	0.540933
Clo1313_0091	Peptidase U57 YabG	-0.04978	0.807785	0.241301	0.0944906	-0.34953	0.00942465	0.936548	9.0216e-14	-0.67531	1.89704e-06	0.645463	3.21374e-07	-0.59083	3.23522e-06	-1.61186	1.3509e-28	-0.37556	0.0132169
Clo1313_0092	DNA topoisomerase type IA central domain protein	-0.03115	0.907531	0.928189	2.07374e-09	0.487883	0.00274802	0.607784	0.00012868	0.26732	0.199718	-0.35156	0.0411369	-0.44031	0.00775726	-0.34046	0.0854521	-0.25172	0.233701
Clo1313_0093	Protein of unknown function DUF368	-0.16829	0.111265	-0.07353	0.5687	-0.21087	0.0368846	0.097191	0.418157	0.335788	0.00164084	0.002431	0.988724	-0.13734	0.213661	0.238597	0.0342256	0.378367	0.00031788
Clo1313_0094	MscS Mechanosensitive ion channel	-0.06734	0.365939	0.236762	6.14925e-05	0.165982	0.0071709	0.130891	0.0421182	0.402854	4.7107e-10	-0.17321	0.00474635	-0.07078	0.336174	0.271963	3.66773e-05	0.169536	0.0155511
Clo1313_0095	Protein of unknown function DUF951	0.169514	0.434455	0.709278	1.89961e-05	0.146206	0.516021	0.118207	0.617145	0.227181	0.325432	-0.42156	0.0174225	-0.56307	0.00091302	0.108975	0.692034	0.250489	0.267625
Clo1313_0096	Peptidase S1 and S6 chymotrypsin/Hap	-0.03317	0.841805	0.286748	0.00718176	0.143557	0.240971	0.146609	0.228819	0.303559	0.0116376	-0.17331	0.139939	-0.14319	0.242533	0.156951	0.254018	0.126833	0.38148
Clo1313_0097	Hypothetical protein	-0.18345	0.0578297	0.519123	1.53791e-09	0.0565	0.656946	0.471648	4.41381e-08	0.358002	0.00029788	-0.23092	0.0126616	-0.46262	8.07945e-08	-0.11365	0.355727	0.118055	0.333495
Clo1313_0098	CMP/dCMP deaminase zinc-binding protein	-0.13153	0.0491413	0.161333	0.0121994	0.02997	0.747853	0.256193	2.48764e-05	0.242333	0.00044866	-0.03667	0.681991	-0.13136	0.049461	-0.01386	0.905054	0.080832	0.342573
Clo1313_0099	Acetolactate synthase, large subunit, biosynthetic type	0.067119	0.628455	0.159908	0.155007	0.147877	0.196253	0.023796	0.882413	-0.04675	0.782678	-0.06899	0.616341	-0.01203	0.943193	-0.07055	0.653269	-0.12751	0.348047
Clo1313_0100	Acetolactate synthase, small subunit	0.335943	0.0320103	0.140765	0.461147	0.097722	0.638016	-0.25343	0.126378	-0.26131	0.165804	-0.05826	0.800268	-0.04304	0.85679	-0.00787	0.979315	-0.02309	0.934383
Clo1313_0101	Ketol-acid reductoisomerase	0.019225	0.905628	-0.0463	0.75103	0.026567	0.865763	-0.03608	0.813167	0.037672	0.826086	0.02944	0.849809	0.072865	0.583918	0.073756	0.627582	0.030331	0.862519
Clo1313_0102	2-isopropylmalate synthase/homocitrate synthase family protein	0.063011	0.663501	-0.03229	0.842122	-0.0082	0.963989	-0.07778	0.574078	-0.09922	0.508146	0.017514	0.917547	0.02409	0.884016	-0.02144	0.909392	-0.02801	0.879314
Clo1313_0103	Hypothetical protein	0.184424	0.224598	0.00555	0.981435	-0.11883	0.483826	-0.16493	0.289707	-0.2709	0.0904781	0.013944	0.950312	-0.12438	0.457796	-0.10597	0.595788	0.032356	0.892336
Clo1313_0104	RNA polymerase, sigma 28 subunit, SigI	-0.03748	0.894722	-0.09645	0.699109	-0.1041	0.671843	-0.01472	0.961385	-0.0566	0.854787	0.044253	0.874094	-0.00765	0.980651	-0.04188	0.894722	0.010021	0.977816
Clo1313_0105	Hypothetical protein	-0.06375	0.332005	-0.1236	0.0300411	-0.12031	0.0356983	-0.00166	0.986367	-0.00557	0.95793	0.058192	0.386603	0.00329	0.974049	-0.00391	0.972333	0.05099	0.524581
Clo1313_0106	Hypothetical protein	-0.27176	0.00417355	0.576612	1.2224e-10	-0.06303	0.629479	0.633139	1.59e-12	0.118631	0.355536	-0.21523	0.029025	-0.63964	9.4796e-13	-0.51451	3.31704e-07	-0.0901	0.514079
Clo1313_0107	Transcriptional regulator, BadM/Rrf2 family	-0.11909	0.538835	-0.67799	1.29284e-06	-0.4298	0.00336214	0.744174	9.42321e-08	0.051977	0.8407	1.30307	1.9511e-20	0.248189	0.125625	-0.6922	1.09916e-05	0.36268	0.0346723
Clo1313_0108	Glutamyl-tRNA reductase	0.085208	0.640386	-0.9582	1.5544e-14	-0.69565	2.51972e-08	0.768703	6.7523e-10	-0.34681	0.0226463	1.81211	1.3279e-41	0.262558	0.0616273	-1.11552	1.3755e-15	0.434042	0.00310428
Clo1313_0109	Siroheme synthase	-0.09152	0.336854	-0.9992	2.1851e-36	-0.77946	2.5492e-24	0.90169	6.8235e-31	-0.25675	0.00372339	1.80937	2.1025e-83	0.219732	0.00579556	-1.15844	1.7015e-38	0.431198	3.04731e-07
Clo1313_0110	Porphobilinogen deaminase	0.049666	0.72723	-0.85963	4.3515e-20	-0.53134	9.97741e-09	0.701498	3.6568e-14	-0.30344	0.0058131	1.61079	3.6387e-54	0.32829	0.00062328	-1.00494	1.159e-21	0.277568	0.0128906
Clo1313_0111	Uroporphyrin-III C-methyltransferase	0.130576	0.491372	-1.40551	3.5639e-23	-0.90762	6.454e-11	0.476419	0.00099712	-0.37235	0.029454	2.0125	2.8271e-41	0.497885	0.00054365	-0.84877	5.26282e-08	0.665843	2.54868e-05
Clo1313_0112	Porphobilinogen synthase	0.014362	0.958074	-1.59032	4.4129e-25	-0.92825	6.1241e-10	0.551411	0.00036953	-0.11699	0.632921	2.15609	7.8636e-41	0.662064	1.37443e-05	-0.6684	9.89383e-05	0.825626	1.0421e-06
Clo1313_0113	Glutamate-1-semialdehyde-2,1-aminomutase	-0.03832	0.916641	-2.44819	3.5763e-29	-1.63079	1.0895e-14	0.463851	0.0491095	-0.32776	0.259261	2.87372	1.1107e-37	0.817407	0.00015654	-0.79161	0.0012808	1.26471	8.83513e-08
Clo1313_0114	Sulfate ABC transporter, periplasmic sulfate-binding protein	-0.00015	0.99969	-3.94601	1.4746e-46	-2.84332	7.2769e-28	0.737773	0.00582077	-0.0448	0.927551	4.68363	1.667e-59	1.10269	1.59051e-05	-0.78258	0.00946607	2.79837	1.4712e-22
Clo1313_0115	Sulfate ABC transporter, inner membrane subunit CysT	-0.14804	0.541281	-3.621	2.211e-69	-2.61575	6.533e-44	1.00822	6.45955e-09	0.223653	0.371619	4.48118	2.5525e-90	1.00526	7.17743e-09	-0.78457	7.58e-05	2.69136	1.1054e-38
Clo1313_0116	Sulfate ABC transporter, inner membrane subunit CysW	-0.29723	0.219966	-3.6101	3.2153e-57	-2.42866	1.9011e-31	1.15162	8.22287e-09	0.464182	0.0656915	4.46449	7.1871e-76	1.18145	3.28688e-09	-0.68744	0.00351882	2.59561	3.1196e-29
Clo1313_0117	Sulfate ABC transporter, ATPase subunit	-0.10714	0.714199	-3.19334	9.0598e-51	-2.1213	7.3662e-27	1.09238	1.35092e-08	0.325476	0.210111	4.17859	3.0052e-73	1.07204	2.543e-08	-0.76691	0.00056051	2.33964	2.8912e-26
Clo1313_0118	Adenylylsulfate reductase, thioredoxin dependent	-0.23202	0.296806	-3.63993	9.8506e-68	-2.21309	1.1902e-32	1.0597	2.48433e-09	0.307422	0.198416	4.46761	1.4863e-87	1.42684	1.1663e-15	-0.75228	0.00023132	2.28849	8.8616e-29
Clo1313_0119	Phosphoadenosine phosphosulfate reductase	-0.3192	0.108614	-3.04727	1.3362e-55	-1.79852	1.5103e-24	1.28425	8.0846e-14	0.336151	0.135623	4.01231	5.3965e-80	1.24875	3.6987e-13	-0.9481	9.80944e-07	1.81546	1.1212e-20
Clo1313_0120	Sulfate adenylyltransferase, large subunit	-0.3955	0.0892117	-3.5992	1.4354e-55	-1.78348	2.9608e-18	1.20875	2.71979e-09	0.329337	0.235148	4.41244	4.4086e-73	1.81572	7.9394e-19	-0.87941	0.00016126	1.71732	4.1104e-14
Clo1313_0121	Thiamine biosynthesis protein ThiS	-0.58404	0.117344	-3.44914	3.5144e-19	-1.86457	4.94899e-08	1.29382	0.00013038	0.25506	0.622616	4.15892	4.722e-24	1.58457	2.85886e-06	-1.03876	0.0072949	1.53559	4.76937e-05
Clo1313_0122	UBA/THIF-type NAD/FAD binding protein	-0.32102	0.392684	-2.96487	7.7239e-24	-1.37942	2.16556e-06	0.942732	0.00179671	0.395696	0.334304	3.58658	1.4842e-32	1.58544	4.22622e-08	-0.54704	0.150294	1.4541	8.53908e-06
Clo1313_0123	Mov34/MPN/PAD-1 family protein	-0.33179	0.303741	-2.92377	3.6461e-28	-1.57997	8.009e-10	1.10716	2.27866e-05	0.380069	0.289272	3.69914	6.6392e-41	1.3438	1.9833e-07	-0.72709	0.0202858	1.62825	1.5741e-08
Clo1313_0124	Nitrite and sulphite reductase 4Fe-4S region	-0.4775	0.0719176	-2.94036	3.7763e-33	-1.85311	2.6245e-15	1.10742	2.73631e-06	0.266962	0.443568	3.57028	9.0859e-45	1.08725	4.22827e-06	-0.84046	0.00217801	1.64257	3.2395e-10
Clo1313_0125	SirA-like domain-containing protein	-0.39964	0.0825164	-2.1424	3.5034e-25	-1.46714	3.4096e-13	1.48849	1.5625e-13	0.431599	0.0958761	3.23125	4.4356e-48	0.675259	0.00134063	-1.05689	3.50192e-06	1.4991	2.8154e-11
Clo1313_0126	Lipoprotein LpqB, GerMN domain	0.049603	0.920747	0.159337	0.71557	-0.00094	0.998703	0.862741	0.00450942	0.57283	0.125692	0.753006	0.0152998	-0.16028	0.713755	-0.28991	0.511031	0.623375	0.089804
Clo1313_0127	RNA polymerase, sigma-24 subunit, ECF subfamily	-0.15537	0.0246157	1.39377	1.4112e-74	1.22497	5.9406e-63	0.733204	3.8716e-29	1.08241	4.9378e-45	-0.81594	1.3141e-34	-0.1688	0.0132549	0.349202	9.14251e-07	-0.29793	3.4e-05
Clo1313_0128	Hypothetical protein	-0.38917	0.0359504	-0.44511	0.0140082	-1.08554	9.0197e-11	0.721996	2.26369e-05	-0.79175	3.32167e-05	0.77794	4.42935e-06	-0.64043	0.00020085	-1.51374	8.1813e-16	-0.09537	0.743654
Clo1313_0132	Hypothetical protein	0.15203	0.396546	0.008997	0.973379	-0.33857	0.0244698	-0.54504	0.00010804	-0.28006	0.116807	-0.40201	0.00596464	-0.34757	0.0203435	0.26498	0.142427	0.210544	0.268601
Clo1313_0133	Alpha-L-arabinofuranosidase domain protein	-0.03752	0.903266	-0.01777	0.956405	-0.22837	0.30741	-0.08259	0.769693	0.043216	0.899995	-0.10233	0.704157	-0.2106	0.355952	0.125803	0.67129	0.23407	0.359622
Clo1313_0135	Dockerin type 1	-0.18854	0.186863	-0.07485	0.673679	-0.56542	2.66719e-06	0.203919	0.146304	-0.25871	0.0905103	0.090232	0.59711	-0.49057	5.5166e-05	-0.46262	0.00083808	0.118175	0.521312
Clo1313_0136	Glycosyltransferase sugar-binding region containing DXD motif	0.054367	0.868371	0.629175	0.001987	0.575995	0.00518268	0.456942	0.0330026	0.562252	0.017	-0.11787	0.686195	-0.05318	0.871046	0.10531	0.757248	0.040624	0.913895
Clo1313_0137	Radical SAM domain protein	-0.03649	0.913126	1.05453	5.34152e-08	1.61895	7.7941e-17	0.750302	0.00015476	1.50102	3.5844e-12	-0.34071	0.131842	0.564421	0.00603347	0.750719	0.00082516	-0.15441	0.623066
Clo1313_0138	Radical SAM domain protein	0.281316	0.156469	1.13973	1.0903e-11	1.6691	1.5387e-22	0.34487	0.0700196	1.33275	1.2195e-12	-0.51354	0.00380942	0.529368	0.00273063	0.987881	1.6208e-07	-0.05503	0.861441
Clo1313_0139	Radical SAM domain protein	-0.30265	0.173722	0.882294	2.89731e-06	1.60081	1.6048e-17	1.21097	8.4793e-11	1.72857	1.6687e-16	0.026018	0.937251	0.718515	0.00017902	0.517602	0.023343	-0.17489	0.549944
Clo1313_0140	Glycosyl transferase group 1	0.249492	0.172624	1.3391	4.9137e-18	1.67112	3.427e-26	0.742967	1.63315e-06	1.41372	2.4343e-16	-0.34664	0.0426263	0.332018	0.0542104	0.670753	0.00013973	-0.00791	0.980787
Clo1313_0141	Methyltransferase FkbM family	0.039519	0.854978	1.55711	4.8788e-31	1.48305	1.1174e-28	1.0058	7.0388e-15	1.6731	4.2441e-29	-0.51179	0.00010657	-0.07406	0.704348	0.667303	4.75933e-06	0.229569	0.18332
Clo1313_0142	Radical SAM domain protein	0.143258	0.529177	1.89272	7.4775e-29	2.02502	3.4589e-32	1.00028	1.06954e-09	1.78584	9.0005e-22	-0.74918	6.39133e-06	0.132301	0.568583	0.78556	2.52882e-05	-0.09592	0.735696
Clo1313_0143	Glycosyl transferase family 2	-0.02869	0.934383	2.03251	6.757e-24	2.04025	4.7845e-24	1.02043	2.71689e-07	1.95534	1.5518e-18	-1.04077	1.53705e-07	0.007739	0.983566	0.934909	3.16248e-05	-0.1136	0.740151
Clo1313_0144	NAD-dependent epimerase/dehydratase	0.220336	0.400171	2.92298	9.3398e-42	2.98282	4.5986e-43	1.98125	2.5056e-22	2.72125	2.4431e-31	-0.72139	0.00050381	0.059845	0.858902	0.740005	0.00158801	-0.04123	0.915667
Clo1313_0145	DegT/DnrJ/EryC1/StrS aminotransferase	-0.14508	0.206602	-0.37248	0.00013419	0.544585	1.09317e-08	-0.13228	0.259602	0.731998	5.6505e-12	0.095115	0.455737	0.917061	2.1175e-21	0.864281	5.6112e-16	0.042335	0.806929
Clo1313_0146	DTDP-4-dehydrorhamnose 3,5-epimerase	-0.01057	0.954026	0.225078	0.0466285	1.14318	8.162e-28	0.131633	0.299826	1.03917	1.1048e-19	-0.10401	0.440645	0.918102	2.814e-19	0.907537	1.349e-15	-0.11458	0.449198
Clo1313_0147	CDP-glucose 4,6-dehydratase	0.162584	0.348854	0.994946	2.4011e-13	2.46238	2.2854e-57	0.677091	7.45278e-07	2.01381	4.7738e-36	-0.15527	0.376934	1.46744	7.02e-26	1.33672	2.5049e-18	-0.28599	0.102718
Clo1313_0148	Glucose-1-phosphate cytidylyltransferase	0.004666	0.989882	0.712082	0.00029154	2.13728	1.7785e-27	0.772689	7.39147e-05	1.99028	2.995e-20	0.065272	0.836927	1.4252	8.144e-14	1.21759	1.20602e-08	-0.14234	0.650873
Clo1313_0149	Hypothetical protein	0.259849	0.116301	0.376173	0.0146258	0.015218	0.952856	-0.30278	0.0591336	0.157091	0.463651	-0.4191	0.0056177	-0.36096	0.0199919	0.459871	0.00672846	0.401723	0.0206692
Clo1313_0151	Hypothetical protein	-0.04841	0.835759	0.361034	0.0181604	0.014098	0.956109	0.227738	0.17413	0.245912	0.192622	-0.18171	0.302993	-0.34694	0.0241645	0.018174	0.94849	0.183403	0.364518
Clo1313_0152	Radical SAM domain protein	-0.28256	0.147963	0.233865	0.251388	0.096248	0.701002	0.266176	0.178759	0.237167	0.308749	-0.25025	0.212396	-0.13762	0.554767	-0.02901	0.928843	-0.14164	0.593027
Clo1313_0154	Hypothetical protein	-0.04822	0.811686	0.032028	0.878487	0.04061	0.843354	0.264028	0.0585853	-0.18114	0.296582	0.183776	0.222561	0.008582	0.971237	-0.44517	0.00220868	-0.26998	0.0890952
Clo1313_0155	Hypothetical protein	0.002275	0.994529	-0.11554	0.595375	0.042077	0.869701	-0.14641	0.477192	0.025651	0.931412	-0.0286	0.913421	0.157617	0.435352	0.172066	0.448838	-0.01415	0.964275
Clo1313_0157	Hypothetical protein	0.142059	0.522861	0.200265	0.324841	-0.03452	0.901228	-0.02876	0.917803	0.154168	0.53872	-0.08696	0.724374	-0.23479	0.231064	0.182925	0.445401	0.33075	0.1125
Clo1313_0159	Hypothetical protein	0.006062	0.982355	-0.86658	1.67699e-09	-0.36495	0.0197329	-1.01728	1.4237e-12	-0.31752	0.0837245	-0.14464	0.452333	0.501633	0.0007781	0.699763	1.813e-05	0.053493	0.841271
Clo1313_0160	ABC transporter related protein	-0.52032	2.30871e-05	-0.62645	2.54003e-07	-1.00911	9.9989e-17	0.385718	0.00239369	-0.93354	4.8101e-12	0.491849	6.83526e-05	-0.38266	0.00261688	-1.31926	7.6163e-22	-0.44475	0.00166274
Clo1313_0161	Binding-protein-dependent transport systems inner membrane component	-0.21665	0.266644	-0.63991	7.09282e-05	-0.58214	0.00034368	0.352527	0.0449367	-0.63588	0.00048653	0.775792	1.04253e-06	0.057777	0.823329	-0.98841	2.1953e-08	-0.27039	0.20341
Clo1313_0162	Hypothetical protein	-0.50974	0.00023739	-0.48806	0.0004616	-0.8943	3.123e-11	0.447841	0.0014751	-0.58978	0.00013533	0.426164	0.00264647	-0.40623	0.00443126	-1.03762	5.5566e-12	-0.20522	0.271896
Clo1313_0163	Hypothetical protein	-0.15462	0.156979	-0.26846	0.00633265	-0.24955	0.0121526	-0.20979	0.0411136	0.430245	4.359e-05	-0.09595	0.434156	0.018909	0.9061	0.640038	5.7272e-10	0.525177	4.30995e-07
Clo1313_0164	Adenylate cyclase	-0.11799	0.492097	0.001573	0.995512	0.396351	0.00277262	-0.12804	0.445884	0.715888	4.27386e-07	-0.2476	0.085424	0.394777	0.00289857	0.843923	2.05535e-09	0.201544	0.242567
Clo1313_0165	Ppx/GppA phosphatase	0.244384	0.221243	0.101756	0.678923	0.242416	0.225726	-0.55966	0.00108882	0.354079	0.0935402	-0.41703	0.0198806	0.14066	0.539947	0.91374	8.02728e-07	0.356048	0.0913677
Clo1313_0166	Iron-containing alcohol dehydrogenase	0.276815	0.217312	0.41427	0.0445611	0.326759	0.130835	-0.11595	0.674249	0.353605	0.146428	-0.25341	0.268549	-0.08751	0.763664	0.469555	0.0411327	0.30366	0.227978
Clo1313_0167	Phosphodiesterase, MJ0936 family	0.042997	0.777328	0.086535	0.510862	0.112136	0.361405	-0.00763	0.965934	0.304177	0.00773101	-0.05117	0.728093	0.025601	0.874412	0.311808	0.00612352	0.235038	0.0495009
Clo1313_0168	Dihydropteroate synthase	0.045508	0.807978	-0.08313	0.617643	0.075974	0.654818	-0.09676	0.547616	0.091995	0.622365	0.031877	0.869459	0.159102	0.262383	0.188754	0.227917	0.061529	0.761003
Clo1313_0169	Dihydroneopterin aldolase	-0.08194	0.632975	0.085668	0.614046	0.040836	0.833965	-0.01493	0.942885	0.114879	0.529076	-0.18254	0.198916	-0.04483	0.815942	0.129804	0.463475	-0.0079	0.975566
Clo1313_0170	2-amino-4-hydroxy-6-hydroxymethyldihydropteridine pyrophosphokinase	0.078501	0.492655	0.032818	0.810733	-0.0019	0.990894	-0.09088	0.408553	-0.07075	0.598267	-0.0452	0.725328	-0.03471	0.79752	0.020131	0.901228	0.009644	0.954806
Clo1313_0171	Hypothetical protein	0.021566	0.822741	-0.00568	0.957668	-0.01029	0.919362	0.047515	0.566637	0.080479	0.334333	0.074762	0.311007	-0.00461	0.966614	0.032964	0.747287	0.112337	0.145506
Clo1313_0172	Biotin/acetyl-CoA-carboxylase ligase	-0.15601	0.466082	-0.23592	0.221475	-0.13952	0.526156	0.004929	0.986877	-0.05798	0.843984	0.084841	0.72874	0.096403	0.6862	-0.06291	0.829912	-0.07447	0.794434
Clo1313_0173	Amidohydrolase 2	-0.11947	0.2886	-0.03281	0.825016	-0.12588	0.257911	0.194357	0.0553298	0.146005	0.236468	0.107697	0.350598	-0.09307	0.438616	-0.04835	0.760707	0.152415	0.212011
Clo1313_0174	Hypothetical protein	-0.00099	0.996058	0.13133	0.287732	-0.00235	0.990295	0.196558	0.0820905	0.211536	0.0968131	0.064235	0.662126	-0.13368	0.277161	0.014977	0.939039	0.212895	0.0942564
Clo1313_0175	Putative transcriptional acitvator, Baf family	-0.0476	0.860917	0.133667	0.556072	-0.06072	0.818497	0.294267	0.116739	0.189275	0.428412	0.113	0.631417	-0.19439	0.345588	-0.10499	0.700436	0.202398	0.388329
Clo1313_0176	Hypothetical protein	0.20007	0.346635	0.105253	0.671074	0.016521	0.956499	0.135555	0.564267	0.233774	0.320073	0.230373	0.262538	-0.08873	0.729519	0.098219	0.732888	0.417323	0.0443059
Clo1313_0177	Glycoside hydrolase family 10	-0.2338	0.055465	-0.28252	0.0164942	0.233855	0.0554029	0.542168	7.18438e-07	0.167321	0.265274	0.590888	5.89508e-08	0.516373	2.52155e-06	-0.37485	0.00345879	-0.30033	0.0238066
Clo1313_0178	Hypothetical protein	-0.00947	0.966915	0.374937	0.00355057	0.894059	2.1001e-13	-0.12105	0.459356	1.20532	1.6318e-18	-0.50545	4.6798e-05	0.519122	2.793e-05	1.32637	8.8436e-22	0.301797	0.0472782
Clo1313_0179	Hypothetical protein	0.000121	0.99918	0.131708	0.0875446	0.448714	2.5904e-11	-0.12324	0.115044	0.283331	0.00025694	-0.25483	0.00023553	0.317006	3.19149e-06	0.406575	7.42593e-08	-0.16526	0.0499111
Clo1313_0180	Peptide chain release factor 1	-0.00069	0.997955	0.021639	0.930087	-0.14002	0.45794	0.04153	0.860562	-0.18704	0.35204	0.019204	0.938593	-0.16166	0.373063	-0.22857	0.233574	-0.0477	0.85648
Clo1313_0181	Zinc/iron permease	-0.02942	0.899193	0.145929	0.408878	-0.31037	0.0376782	0.16167	0.347258	-0.32768	0.0523339	-0.01368	0.955517	-0.4563	0.00115736	-0.48935	0.00192804	-0.04673	0.852777
Clo1313_0182	Sua5/YciO/YrdC/YwlC family protein	0.066629	0.688901	0.197195	0.126206	-0.13169	0.351097	0.037097	0.840403	-0.26185	0.0600088	-0.09347	0.545278	-0.32889	0.00501934	-0.29894	0.0275196	-0.06353	0.74042
Clo1313_0183	Protein tyrosine phosphatase	0.137068	0.413	0.143624	0.38515	-0.21261	0.158529	0.001452	0.995813	-0.41537	0.00612721	-0.0051	0.983226	-0.35624	0.00903054	-0.41682	0.00593175	-0.06568	0.771332
Clo1313_0184	Sugar-phosphate isomerase, RpiB/LacA/LacB family	0.147964	0.369604	0.051512	0.804558	-0.10673	0.55196	-0.16771	0.294382	-0.14691	0.440352	-0.07126	0.714628	-0.15824	0.329115	0.020799	0.934372	0.107782	0.598813
Clo1313_0185	Uracil phosphoribosyltransferase	-0.1655	0.0937126	-0.03428	0.806697	-0.17114	0.0811173	0.137188	0.182162	0.175599	0.115732	0.005967	0.971161	-0.13686	0.183363	0.038412	0.806348	0.181241	0.10219
Clo1313_0186	CMP/dCMP deaminase zinc-binding protein	0.406641	0.0198806	0.045362	0.866743	-0.16664	0.433769	-0.34329	0.0569885	-0.51475	0.00709579	0.017988	0.950097	-0.21201	0.289226	-0.17146	0.480998	0.058537	0.843984
Clo1313_0187	Glycosyl transferase, family 4, conserved region	0.016212	0.963989	-0.08912	0.771225	-0.24304	0.319103	-0.15021	0.585931	-0.45044	0.0649961	-0.04488	0.892163	-0.15392	0.574264	-0.30023	0.259872	-0.19119	0.522001
Clo1313_0188	UDP-N-acetylglucosamine 2-epimerase	0.068591	0.663513	-0.05007	0.764658	-0.51115	1.87427e-06	-0.02513	0.889742	-0.67859	1.17599e-08	0.093534	0.525088	-0.46108	1.94262e-05	-0.65346	4.13942e-08	-0.09885	0.553431
Clo1313_0189	ATP synthase F0, A subunit	0.189994	0.13224	0.20551	0.097822	-0.05988	0.715982	0.015625	0.934703	-0.1646	0.270642	0.000109	0.999513	-0.26539	0.0246177	-0.18022	0.21814	0.085275	0.627582
Clo1313_0190	ATP synthase F0, C subunit	0.110519	0.184107	0.061431	0.523281	-0.07143	0.44061	-0.01606	0.892697	-0.05387	0.635466	0.033026	0.762882	-0.13286	0.0967909	-0.03781	0.756654	0.128071	0.165319
Clo1313_0191	ATP synthase F0, B subunit	-0.1526	0.12474	-0.05353	0.673556	-0.13903	0.170514	0.176077	0.0680192	0.069816	0.611673	0.077009	0.511425	-0.08549	0.453913	-0.10626	0.391757	0.056242	0.696229
Clo1313_0192	ATP synthase F1, delta subunit	0.293935	0.0574898	0.145043	0.424821	-0.13452	0.468256	-0.09878	0.620783	-0.30652	0.080536	0.050113	0.824437	-0.27956	0.0736021	-0.20774	0.276493	0.121929	0.576339
Clo1313_0193	ATP synthase F1, alpha subunit	-0.01874	0.845765	0.070526	0.339693	0.042963	0.60699	0.101603	0.134807	0.027618	0.790429	0.012342	0.902273	-0.02756	0.762793	-0.07398	0.377884	-0.03408	0.734091
Clo1313_0194	ATP synthase F1, gamma subunit	0.108037	0.373026	0.071365	0.595468	-0.05618	0.691543	0.079522	0.544813	-0.21277	0.0747544	0.116194	0.329215	-0.12755	0.273575	-0.29229	0.00940331	-0.04855	0.770564
Clo1313_0195	ATP synthase F1, beta subunit	-0.05183	0.675542	0.013383	0.926644	-0.2271	0.010877	0.271804	0.00175202	-0.07344	0.577152	0.20659	0.0226802	-0.24048	0.00649863	-0.34525	0.00030436	0.101829	0.400977
Clo1313_0196	ATP synthase F1, epsilon subunit	0.040274	0.74596	0.225939	0.00804374	-0.36435	6.3927e-06	0.410694	3.03021e-07	-0.3855	2.10517e-05	0.225029	0.00834623	-0.59029	1.3604e-13	-0.79619	8.6896e-19	0.019131	0.901271
Clo1313_0197	Hypothetical protein	-0.25808	0.229697	0.844346	2.08248e-06	0.338976	0.0940746	0.43089	0.0256778	0.377945	0.0952019	-0.67153	0.00021042	-0.50537	0.00719567	-0.05295	0.87383	-0.21911	0.393312
Clo1313_0198	S-layer domain-containing protein	-0.0778	0.524526	1.49786	2.9387e-52	1.57309	5.2366e-56	1.38535	1.2938e-46	1.12849	2.0311e-28	-0.1903	0.0550158	0.07523	0.54183	-0.25687	0.0164084	-0.5224	1.36311e-07
Clo1313_0199	Fibronectin type III domain protein	0.052149	0.81147	1.1271	5.2676e-17	1.84323	2.7762e-38	1.01619	3.1836e-14	1.51826	2.3909e-23	-0.05877	0.782721	0.716125	9.65329e-08	0.502077	0.00129762	-0.27282	0.116301
Clo1313_0200	S-layer domain-containing protein	-0.10429	0.342158	0.85214	2.353e-22	1.02436	2.7005e-30	0.949989	8.8646e-27	1.38231	9.2667e-41	-0.00644	0.968133	0.172219	0.0794642	0.43232	9.4546e-06	0.253658	0.014934
Clo1313_0201	Protein of unknown function DUF1779	-0.11812	0.568522	0.473092	0.00205544	0.342355	0.0344034	0.444462	0.00410436	0.57563	0.00070097	-0.14675	0.454361	-0.13074	0.517419	0.131167	0.571425	0.11515	0.629224
Clo1313_0202	UDP-N-acetylglucosamine 1-carboxyvinyltransferase	0.13619	0.704348	0.260556	0.400692	-0.07761	0.843669	0.163519	0.637138	-0.09584	0.826086	0.039153	0.924626	-0.33816	0.245342	-0.25936	0.468312	0.117952	0.779702
Clo1313_0203	Stage II sporulation protein D	0.045664	0.771961	0.379369	0.00020056	-0.37591	0.00023254	0.385146	0.00015654	-0.44529	8.763e-05	0.051442	0.738455	-0.75528	2.9298e-14	-0.83043	7.4711e-14	-0.02371	0.90181
Clo1313_0204	Peptidase M23	-0.15292	0.47778	-0.07724	0.756811	-0.74772	3.23522e-06	0.247945	0.19425	-0.49508	0.0093339	0.172272	0.408696	-0.67048	3.43523e-05	-0.74303	4.07462e-05	0.099723	0.712642
Clo1313_0205	Sporulation transcriptional regulator SpoIIID	-0.33679	0.0191517	-1.01507	1.6662e-14	-0.95065	6.0677e-13	-0.50943	0.00017317	-0.88643	1.98533e-09	0.168846	0.309264	0.064413	0.755908	-0.377	0.0189845	-0.27257	0.111265
Clo1313_0206	Cell shape determining protein, MreB/Mrl family	0.437376	0.0133192	-0.08241	0.746916	-0.28262	0.141731	-0.49471	0.0043111	-0.38579	0.061657	0.02508	0.930443	-0.20021	0.336229	0.108915	0.693104	0.334201	0.115896
Clo1313_0207	Flagellar hook-basal body protein	-0.02307	0.922953	1.29252	1.5026e-20	1.28324	2.6616e-20	1.40309	1.3453e-23	1.46165	5.9142e-21	0.087503	0.668337	-0.00928	0.972333	0.058561	0.816193	0.155339	0.449171
Clo1313_0208	Flagellar hook-basal body protein	0.06055	0.675617	1.08551	1.89e-27	1.29472	1.8685e-36	1.05044	5.2209e-26	1.37418	1.4412e-33	0.025476	0.876492	0.209209	0.0547264	0.323749	0.00485787	0.140017	0.303232
Clo1313_0209	Flagellar protein FlgJ-like protein	0.245774	0.375328	1.19282	2.90798e-08	0.720474	0.00128941	0.823213	0.00018721	0.857769	0.00055153	-0.12384	0.702667	-0.47235	0.0490421	0.034557	0.934953	0.383069	0.181584
Clo1313_0210	Exopolysaccharide biosynthesis protein	0.147385	0.411773	1.40036	1.0741e-23	0.826387	1.51793e-09	1.31812	2.106e-21	0.757713	8.63089e-07	0.065149	0.762156	-0.57397	3.7566e-05	-0.56041	0.000383	0.078711	0.740017
Clo1313_0213	Beta-hydroxyacyl-(acyl-carrier-protein) dehydratase FabZ	-0.07877	0.702924	-0.01748	0.942648	-0.10815	0.577152	0.097538	0.623374	-0.22917	0.215787	0.036246	0.875285	-0.09067	0.652919	-0.32671	0.0572295	-0.19979	0.295899
Clo1313_0214	UDP-N-acetylmuramate/alanine ligase	-0.05826	0.796052	0.089241	0.66793	-0.17459	0.323855	-0.04048	0.863276	0.01782	0.949123	-0.18798	0.279698	-0.26384	0.102007	0.0583	0.82026	0.134158	0.538732
Clo1313_0215	Purine operon repressor, PurR	-0.08884	0.480918	-0.23945	0.0176103	-0.41479	1.05442e-05	-0.3406	0.00038134	-0.33046	0.00245774	-0.18999	0.0714189	-0.17534	0.101649	0.010141	0.957215	-0.00451	0.981755
Clo1313_0216	SpoVG family protein	-0.0744	0.568136	0.06422	0.632975	-0.12276	0.284767	0.067774	0.610147	0.272692	0.014337	-0.07085	0.590336	-0.18698	0.0741093	0.204918	0.0812396	0.321057	0.00310104
Clo1313_0217	UDP-N-acetylglucosamine pyrophosphorylase	-0.03239	0.902273	0.602633	0.00011064	0.175589	0.371283	0.440455	0.00660439	0.270413	0.184107	-0.19457	0.309232	-0.42704	0.0087674	-0.17004	0.456104	0.062434	0.823244
Clo1313_0218	Ribose-phosphate pyrophosphokinase	-0.16494	0.158529	0.604301	9.7553e-10	-0.03786	0.815265	0.505327	3.71469e-07	0.004513	0.982828	-0.26392	0.0133875	-0.64216	7.8915e-11	-0.50081	7.64772e-06	-0.12256	0.394787
Clo1313_0219	Peptidyl-tRNA hydrolase	0.335201	0.0931359	0.776617	1.051e-05	-0.37054	0.05835	0.195495	0.386539	-0.80185	5.24912e-05	-0.24592	0.24969	-1.14716	3.9878e-11	-0.99734	3.35021e-07	-0.09611	0.752222
Clo1313_0220	Transcription-repair coupling factor	0.100425	0.703091	0.503093	0.00675012	-0.28778	0.163859	0.158501	0.508017	-0.51598	0.0143095	-0.24417	0.255133	-0.79087	7.40452e-06	-0.67448	0.00086653	-0.12778	0.658045
Clo1313_0221	PpiC-type peptidyl-prolyl cis-trans isomerase	0.022275	0.912183	-0.14975	0.306155	-0.00306	0.988911	-0.15338	0.291935	0.10758	0.55737	0.01864	0.927331	0.146687	0.318707	0.260964	0.0787768	0.132917	0.444052
Clo1313_0223	Transcriptional regulator, AraC family	0.108075	0.637108	-0.08394	0.727808	-0.01718	0.95155	-0.08243	0.733899	0.512868	0.00591536	0.109584	0.631711	0.066758	0.790429	0.595298	0.00111445	0.638125	0.0004234
Clo1313_0224	Pyridoxamine 5'-phosphate oxidase-related FMN-binding protein	-0.07954	0.813793	-0.15981	0.587867	-0.01246	0.975443	0.514393	0.022468	0.281694	0.336943	0.594662	0.00684805	0.147345	0.623299	-0.2327	0.450787	0.214617	0.49599
Clo1313_0225	Integral membrane protein MviN	-0.59545	7.39173e-05	-0.06701	0.774077	-0.40121	0.0111528	1.05165	8.3078e-13	-0.21479	0.296675	0.523215	0.00059319	-0.3342	0.0409103	-1.26644	1.4297e-14	-0.40902	0.0227791
Clo1313_0226	Glycosyl transferase group 1	-0.55699	0.00082879	-0.0861	0.727041	-0.50363	0.00285132	0.839403	1.89395e-07	-0.29744	0.1614	0.368513	0.0382786	-0.41753	0.0163428	-1.13684	2.2237e-10	-0.3508	0.0873153
Clo1313_0227	O-antigen polymerase	-0.57352	5.38544e-05	-0.21252	0.206055	-0.24511	0.132456	0.827092	2.88827e-09	-0.1023	0.657021	0.46609	0.00134374	-0.03259	0.891171	-0.9294	2.39886e-09	-0.43072	0.00990475
Clo1313_0228	Acylneuraminate cytidylyltransferase	-0.74113	2.8236e-06	0.017814	0.949224	-0.23667	0.211944	1.31053	8.5755e-17	-0.15542	0.520807	0.551581	0.00069027	-0.25449	0.172614	-1.46595	8.2915e-17	-0.65988	0.00025178
Clo1313_0229	UDP-N-acetyl-D-glucosamine 2-epimerase, UDP-hydrolysing	-0.64506	1.12219e-05	-0.2747	0.0996774	-0.38197	0.0147946	1.10296	2.7822e-14	-0.27736	0.14551	0.732604	5.00356e-07	-0.10726	0.607145	-1.38032	2.4153e-17	-0.54046	0.001394
Clo1313_0230	N-acetylneuraminate synthase	-0.49889	0.00318685	-0.17536	0.403684	-0.36345	0.0416899	0.823019	3.36397e-07	-0.2926	0.17049	0.499488	0.00314356	-0.1881	0.361405	-1.11562	4.9224e-10	-0.42803	0.0301755
Clo1313_0231	Sugar O-acyltransferase, sialic acid O-acetyltransferase NeuD family	-0.72244	7.196e-05	-0.35838	0.0772003	-0.53873	0.00426801	1.13303	1.9437e-10	-0.44696	0.0440107	0.768969	2.15965e-05	-0.18035	0.44876	-1.57998	2.4697e-15	-0.63066	0.00259451
Clo1313_0232	Nucleotidyl transferase	-0.70995	5.49285e-07	-0.43242	0.00365786	-0.58285	4.95011e-05	0.939091	2.4893e-11	-0.18956	0.345599	0.661557	3.33768e-06	-0.15043	0.416964	-1.12865	7.4538e-13	-0.31666	0.077386
Clo1313_0233	DegT/DnrJ/EryC1/StrS aminotransferase	-0.61663	4.4444e-06	-0.28947	0.0519817	-0.34937	0.0151496	0.744469	2.27051e-08	-0.22098	0.220774	0.417304	0.00285189	-0.05991	0.776833	-0.96545	7.7924e-11	-0.48824	0.00168484
Clo1313_0234	NAD-dependent epimerase/dehydratase	-0.42198	0.00265077	0.114994	0.536652	-0.15928	0.350622	0.908097	9.8273e-12	-0.10923	0.612152	0.371125	0.00950074	-0.27427	0.0699284	-1.01733	8.9371e-12	-0.37193	0.0225559
Clo1313_0235	Capsule polysaccharide biosynthesis protein	-0.7306	2.06708e-08	-0.3191	0.0250474	-0.44152	0.00112242	0.89377	6.0234e-12	-0.08353	0.704157	0.482275	0.00032113	-0.12241	0.489925	-0.9773	1.71e-11	-0.37261	0.0184008
Clo1313_0236	ATP-dependent carboxylate-amine ligase domain protein ATP-grasp	-0.42309	0.00453792	-0.00032	0.998953	-0.19661	0.25682	0.601783	2.622e-05	-0.05589	0.829297	0.179014	0.312016	-0.19629	0.257801	-0.65767	4.0777e-05	-0.28237	0.123624
Clo1313_0237	Sugar transferase	-0.56172	0.00041377	0.080373	0.736509	-0.15214	0.462749	0.637907	4.86831e-05	0.009574	0.977269	-0.00418	0.988538	-0.23252	0.212279	-0.62833	0.00041075	-0.4	0.0358336
Clo1313_0238	HpcH/HpaI aldolase	-0.70567	4.28003e-07	-0.2994	0.0547123	-0.70046	5.26503e-07	0.721347	2.30614e-07	-0.23787	0.203631	0.315077	0.0411136	-0.40105	0.00666852	-0.95922	6.2445e-10	-0.24309	0.191578
Clo1313_0239	Polysaccharide biosynthesis protein CapD	-0.55491	0.00823251	-0.57279	0.00611374	-0.63607	0.00200219	0.705279	0.00052028	-0.51185	0.0350985	0.723164	0.00035871	-0.06327	0.846211	-1.21713	3.2271e-08	-0.43069	0.0864364
Clo1313_0240	Hypothetical protein	-0.35286	0.0345607	-0.20914	0.261932	-0.38463	0.0192763	0.49414	0.00177425	-0.41339	0.0254071	0.350423	0.0360684	-0.17548	0.366678	-0.90753	8.51017e-08	-0.38163	0.0422596
Clo1313_0241	Lipopolysaccharide biosynthesis protein	-0.52564	0.00051096	-0.24593	0.154466	-0.23258	0.183539	0.52518	0.00051752	0.008377	0.978781	0.245467	0.155439	0.013352	0.96067	-0.5168	0.00264177	-0.28469	0.137459
Clo1313_0242	Capsular exopolysaccharide family	-0.16627	0.299402	0.123007	0.477763	-0.11325	0.521729	0.229372	0.123854	-0.17795	0.32531	-0.0599	0.766437	-0.23625	0.110774	-0.40732	0.00762256	-0.23097	0.175445
Clo1313_0243	Protein-tyrosine-phosphatase	-0.38524	0.0108553	0.132733	0.489037	-0.20959	0.219966	0.632349	9.21195e-06	-0.14673	0.494674	0.114376	0.564965	-0.34232	0.0265359	-0.77908	8.8528e-07	-0.32238	0.0708269
Clo1313_0244	Stage V sporulation protein T	-0.35875	0.00139178	-0.26859	0.0221064	-0.62571	6.05688e-09	0.095723	0.518646	-0.42665	0.00061275	0.005562	0.978751	-0.35712	0.00147321	-0.52238	1.87622e-05	-0.1597	0.286399
Clo1313_0245	MazG family protein	-0.01142	0.946569	-0.17223	0.120754	-0.11144	0.363542	-0.13423	0.252581	0.150313	0.251611	0.026579	0.86909	0.060786	0.668256	0.284543	0.0134321	0.250337	0.0335246
Clo1313_0246	Histone family protein DNA-binding protein	0.297808	0.0032101	0.002148	0.990925	-0.31685	0.00156641	-0.52398	5.02318e-08	0.004814	0.981246	-0.22832	0.0304812	-0.319	0.00144158	0.528797	9.71214e-07	0.619476	7.72951e-09
Clo1313_0247	RNA-binding S4 domain protein	0.011518	0.969653	-0.32305	0.0757239	-0.74017	4.69343e-06	0.063751	0.806697	-0.49836	0.009256	0.398316	0.0225764	-0.41712	0.0160983	-0.56211	0.00280775	0.253328	0.248605
Clo1313_0248	Sporulation protein YabP	-0.06368	0.784034	-0.62686	2.361e-05	-0.6883	2.98034e-06	-0.80067	4.39418e-08	-0.88866	5.53555e-08	-0.23749	0.171275	-0.06144	0.793258	-0.08799	0.725061	-0.26404	0.174204
Clo1313_0249	Spore cortex biosynthesis protein YabQ	-0.19542	0.129266	-0.22146	0.0777539	-0.15307	0.260572	-0.58021	1.61654e-07	0.03599	0.862174	-0.55417	5.92302e-07	0.068398	0.678069	0.616196	6.86758e-07	-0.00637	0.978751
Clo1313_0250	Septum formation initiator	0.046912	0.745549	-0.04602	0.75112	0.232345	0.0217831	-0.26168	0.00835815	0.590928	1.28839e-08	-0.16875	0.117455	0.278362	0.00462897	0.852612	2.681e-16	0.405496	0.0001376
Clo1313_0251	RNA binding S1 domain protein	-0.06762	0.502425	-0.09151	0.325694	-0.31885	1.99065e-05	-0.197	0.0130502	0.201726	0.0251275	-0.17311	0.0330294	-0.22733	0.00340792	0.398729	1.5402e-06	0.452954	3.98143e-08
Clo1313_0252	Methyl-accepting chemotaxis sensory transducer	0.330002	0.221162	0.330461	0.220347	-0.40479	0.11652	0.046762	0.903266	-1.11215	9.83553e-06	0.046304	0.904581	-0.73525	0.00153475	-1.15892	3.85292e-06	-0.37736	0.208472
Clo1313_0253	ABC-1 domain-containing protein	-0.34621	0.0947103	-0.2761	0.204455	-0.03205	0.918341	0.215391	0.34998	0.223238	0.395798	0.145287	0.569006	0.244052	0.275425	0.007847	0.983712	-0.09092	0.776744
Clo1313_0254	Zn-finger containing protein	-0.16626	0.105396	0.133347	0.215834	0.824043	4.9049e-20	0.455959	3.35988e-07	0.837585	5.1301e-17	0.156349	0.132818	0.690696	8.5515e-15	0.381626	0.00018501	-0.15272	0.202272
Clo1313_0256	Regulatory protein TetR	-0.10094	0.610999	-0.21878	0.183455	-0.48594	0.00065423	-0.40923	0.00501934	-0.04994	0.844706	-0.29138	0.0600205	-0.26715	0.0900721	0.359292	0.0345086	0.335061	0.0518283
Clo1313_0257	Pseudogene	0.002598	0.994529	-0.36731	0.0637913	-0.20351	0.367954	-0.66648	0.00022135	0.179132	0.506069	-0.29657	0.152239	0.163801	0.494497	0.845614	2.23633e-05	0.385239	0.0860425
Clo1313_0258	Hypothetical protein	-0.11371	0.498624	0.469249	0.00020036	0.338816	0.0101628	0.132763	0.409914	0.661432	1.80219e-06	-0.45019	0.00038262	-0.13043	0.420283	0.528669	0.00017704	0.208911	0.207885
Clo1313_0264	Hypothetical protein	-0.11686	0.631118	0.208081	0.324482	-0.00868	0.978711	0.120042	0.620057	0.280257	0.215172	-0.2049	0.333901	-0.21676	0.299999	0.160215	0.538229	0.172078	0.500852
Clo1313_0265	Hypothetical protein	0.141363	0.408045	-0.8783	1.506e-11	0.558939	2.45981e-05	-1.22058	2.1947e-20	0.300227	0.0687982	-0.20092	0.200466	1.43724	8.662e-27	1.5208	1.8511e-24	-0.11735	0.569094
Clo1313_0266	GumN family protein	-0.14699	0.224996	-0.1504	0.211956	0.096466	0.473777	-0.28193	0.00807224	0.189961	0.147305	-0.27851	0.00899918	0.246871	0.0233556	0.471888	3.11234e-05	-0.05349	0.760027
Clo1313_0267	Pseudogene	-0.05973	0.673352	-0.01386	0.934253	-0.6309	3.0642e-11	-0.93793	2.9414e-22	-0.53748	5.0142e-07	-0.9838	4.1798e-24	-0.61705	8.1898e-11	0.400452	0.0002511	0.033694	0.849105
Clo1313_0268	Hypothetical protein	0.061473	0.891856	-0.5766	0.0513979	-0.42215	0.18122	-0.31786	0.345777	-0.43366	0.227917	0.320214	0.34141	0.154449	0.699081	-0.1158	0.810295	0.049966	0.922429
Clo1313_0269	Hypothetical protein	-0.21561	0.0655232	-0.17997	0.138673	-0.16386	0.186637	-0.02742	0.875456	0.392341	0.00115353	-0.06306	0.685193	0.016106	0.929309	0.419758	0.00045345	0.340588	0.00563798
Clo1313_0270	Peptidase S41	-0.08078	0.558629	-0.96257	4.6063e-22	0.066368	0.644821	-1.0563	9.1381e-26	0.141415	0.303957	-0.17451	0.127464	1.02894	1.148e-24	1.19771	2.2826e-26	-0.00574	0.978595
Clo1313_0271	Stage II sporulation protein E, protein serine/threonine phosphatase	0.143112	0.631678	0.260984	0.310641	0.343321	0.155824	-0.47424	0.0363754	-0.52804	0.0373043	-0.59211	0.00660998	0.082337	0.804696	-0.0538	0.890556	-0.72825	0.00245631
Clo1313_0272	Hypothetical protein	-0.341	0.0736156	0.613308	0.00039968	0.500243	0.00492949	0.54215	0.00205461	0.565776	0.00438871	-0.41216	0.024864	-0.11307	0.646666	0.023626	0.943388	-0.27547	0.227891
Clo1313_0273	Hypothetical protein	-0.14465	0.544595	-0.05719	0.840668	-0.34243	0.0784209	0.373986	0.0504905	-0.12782	0.649426	0.28653	0.155761	-0.28524	0.157979	-0.5018	0.0151875	0.069967	0.823329
Clo1313_0274	Type IV pilus assembly PilZ	0.000832	0.995813	0.173165	0.0239502	0.222419	0.00253966	0.115953	0.162831	0.266643	0.00109209	-0.05638	0.569824	0.049254	0.629648	0.15069	0.0940971	0.045056	0.703923
Clo1313_0275	TIM-barrel protein, nifR3 family	0.448841	0.0296575	-0.04839	0.87866	0.326918	0.137248	-0.55006	0.00580898	-0.1838	0.527552	-0.05283	0.867396	0.375306	0.0792191	0.366256	0.13634	-0.06188	0.860756
Clo1313_0276	Type IV pilus assembly protein PilM	-0.09776	0.764264	-0.16591	0.57154	-0.05343	0.878639	-0.04063	0.909449	0.209934	0.509614	0.027529	0.939972	0.112486	0.723001	0.250563	0.409451	0.165605	0.622638
Clo1313_0277	Thioesterase superfamily protein	-0.04114	0.842873	-0.72031	8.75889e-09	-0.70135	2.18238e-08	-0.64902	2.41374e-07	-0.41422	0.0052421	0.030151	0.887004	0.018965	0.931111	0.234796	0.155288	0.245982	0.132711
Clo1313_0278	Stage V sporulation protein B	0.015738	0.94537	0.014458	0.950093	-0.14982	0.366079	0.273484	0.0594589	-0.45148	0.00290466	0.274763	0.058088	-0.16428	0.310565	-0.72496	5.66932e-07	-0.28592	0.0818804
Clo1313_0280	Transcriptional regulator, GntR family with aminotransferase domain	-0.17902	0.678708	-0.26958	0.494674	-0.55712	0.0932366	0.180078	0.676473	0.168555	0.73651	0.270645	0.49265	-0.28754	0.458807	-0.01152	0.985013	0.546659	0.151782
Clo1313_0281	UbiA prenyltransferase	0.166359	0.223854	0.450133	9.122e-05	-0.12704	0.383966	0.296549	0.0147946	-0.47299	0.00025736	0.012775	0.949253	-0.57717	3.32318e-07	-0.76954	9.3328e-10	-0.17959	0.244108
Clo1313_0282	Galactoside O-acetyltransferase	0.103608	0.628176	0.327935	0.0451071	-0.08487	0.702141	0.175407	0.349528	-0.41627	0.0198234	-0.04892	0.841184	-0.41281	0.00855037	-0.59167	0.00048953	-0.22779	0.260539
Clo1313_0283	Glycosyl transferase group 1	0.057119	0.809374	-0.02928	0.907526	-0.27049	0.106885	-0.34872	0.028824	-0.31809	0.0864972	-0.26233	0.12025	-0.24122	0.160353	0.030634	0.913126	0.009525	0.976085
Clo1313_0284	Hypothetical protein	-0.03363	0.702507	-0.10377	0.126697	-0.49396	3.2438e-17	-0.20842	0.00054191	-0.24575	0.00024211	-0.13828	0.0310441	-0.39019	1.9372e-11	-0.03733	0.704454	0.214587	0.0016159
Clo1313_0285	O-antigen polymerase	0.077707	0.705351	-0.06933	0.742646	-0.26842	0.0834045	-0.21435	0.187537	-0.27958	0.112053	-0.06731	0.751216	-0.19909	0.228654	-0.06524	0.788061	0.066541	0.783254
Clo1313_0286	Hypothetical protein	-0.1298	0.195219	-0.02671	0.847278	-0.40056	1.94069e-06	0.028686	0.835934	-0.21083	0.0421366	-0.07441	0.517677	-0.37385	9.69399e-06	-0.23951	0.0180729	0.059933	0.665114
Clo1313_0287	Carbohydrate kinase, YjeF related protein	-0.01643	0.937129	-0.0104	0.961623	-0.29297	0.0227057	-0.02714	0.892808	-0.29065	0.0481566	-0.03318	0.867228	-0.28258	0.0290035	-0.2635	0.0788717	-0.01411	0.952708
Clo1313_0288	Alanine racemase	0.052853	0.735237	-0.04815	0.76169	-0.29299	0.00639408	-0.05689	0.710995	-0.24151	0.0570553	0.04412	0.783917	-0.24484	0.0270222	-0.18462	0.168807	0.104335	0.499517
Clo1313_0289	Putative transcriptional regulator, CopG family	-0.02105	0.875456	0.040733	0.741813	0.011915	0.931865	0.218902	0.0119384	0.039227	0.781869	0.157115	0.0869599	-0.02882	0.825542	-0.17968	0.0789054	0.006258	0.970588
Clo1313_0290	Transcriptional modulator of MazE/toxin, MazF	-0.03665	0.760132	0.058596	0.590746	0.152197	0.0803051	0.12475	0.169187	0.121085	0.247837	0.029504	0.813167	0.093601	0.334408	-0.00367	0.981984	-0.06776	0.575528
Clo1313_0291	Hypothetical protein	-0.01106	0.951189	-0.04933	0.754287	-0.16684	0.161061	0.08694	0.534407	-0.18799	0.15715	0.125211	0.324841	-0.11751	0.363131	-0.27493	0.0255167	-0.03221	0.864723
Clo1313_0292	Glycosyl transferase, WecB/TagA/CpsF family	0.12398	0.730565	0.036198	0.929532	-0.36708	0.189439	-0.08496	0.824571	-0.4881	0.105293	0.002821	0.995723	-0.40327	0.141202	-0.40313	0.199237	0.002961	0.995813
Clo1313_0293	Polysaccharide pyruvyl transferase CsaB	-0.04225	0.894859	0.150959	0.566667	-0.46706	0.0217194	0.07264	0.81147	-0.00223	0.995976	-0.12057	0.663096	-0.61802	0.00151325	-0.07487	0.827186	0.422583	0.074502
Clo1313_0294	Protein of unknown function DUF2179	0.044916	0.861441	0.146353	0.481442	0.164673	0.413454	0.187075	0.336942	-0.07386	0.787297	0.085639	0.713728	0.01832	0.946589	-0.26093	0.207173	-0.19361	0.383559
Clo1313_0295	Transketolase domain-containing protein	-0.04645	0.745604	0.05132	0.713782	0.093309	0.446748	0.090059	0.467175	0.00037	0.998505	-0.00771	0.963989	0.041989	0.773351	-0.08969	0.52933	-0.13938	0.273861
Clo1313_0296	Transketolase central region	0.016835	0.923484	0.177998	0.130582	0.167753	0.159456	0.088115	0.528398	0.077368	0.638423	-0.07305	0.616167	-0.01025	0.955389	-0.01075	0.958216	-0.07355	0.659385
Clo1313_0297	ABC transporter related protein	0.256962	0.0527656	-0.23493	0.0817736	-0.21381	0.120353	-0.40144	0.00112836	-0.51345	0.00015463	0.090451	0.592725	0.02112	0.91805	-0.11201	0.544608	-0.04268	0.845879
Clo1313_0298	ABC-2 type transporter	0.236115	0.126206	-0.3026	0.039412	-0.17285	0.296736	-0.44178	0.00138536	-0.53879	0.00042214	0.096931	0.611673	0.129744	0.466981	-0.09701	0.658045	-0.12982	0.526801
Clo1313_0299	ABC-type uncharacterized transport system	0.352542	0.0240916	-0.20095	0.252863	-0.20591	0.238516	-0.50187	0.00070789	-0.58004	0.00043925	0.051623	0.826077	-0.00497	0.985316	-0.07817	0.754962	-0.02158	0.939039
Clo1313_0300	Hypothetical protein	-0.00169	0.992287	-0.48746	4.1986e-08	-0.42246	2.37507e-06	-0.26585	0.00465823	-0.3583	0.0004732	0.219914	0.0232877	0.065004	0.611444	-0.09245	0.494674	0.062461	0.67237
Clo1313_0301	Hypothetical protein	-0.11559	0.573249	-0.60538	4.03429e-05	-0.61633	2.85125e-05	-0.05481	0.817365	-0.64224	0.00010604	0.434984	0.00455865	-0.01095	0.9677	-0.58743	0.00044398	-0.14149	0.528707
Clo1313_0302	Hypothetical protein	0.062325	0.801257	0.060882	0.806458	-0.03121	0.906111	-0.00984	0.973588	-0.03495	0.905972	-0.0084	0.977507	-0.09209	0.688324	-0.02511	0.933355	0.058585	0.836087
Clo1313_0303	Colicin V production protein	0.080426	0.658989	0.118237	0.477763	-0.28433	0.0367978	-0.06197	0.746485	-0.26222	0.0971852	-0.09978	0.565558	-0.40256	0.00175534	-0.20024	0.232527	0.102538	0.603782
Clo1313_0304	Dihydroxy-acid dehydratase	-0.09049	0.204398	0.129979	0.0492989	0.239629	7.21149e-05	0.146202	0.0236913	0.304723	5.11479e-06	-0.07427	0.319614	0.10965	0.108822	0.15852	0.0290962	-0.0254	0.814427
Clo1313_0305	Acetolactate synthase, large subunit, biosynthetic type	0.378336	0.0258678	0.21215	0.268792	0.180788	0.364432	-0.35929	0.0362036	-0.3114	0.12284	-0.19311	0.324637	-0.03136	0.907273	0.047888	0.869841	-0.11386	0.657021
Clo1313_0306	Ribosomal protein L33	-0.14838	0.605181	-0.2113	0.421926	-0.34067	0.146905	0.138835	0.633548	-0.33816	0.210011	0.201755	0.44925	-0.12937	0.66207	-0.477	0.0572428	-0.14587	0.658993
Clo1313_0307	Preprotein translocase, SecE subunit	0.041961	0.734238	0.112713	0.251259	-0.01499	0.913627	0.092087	0.371728	0.01186	0.939985	0.021336	0.874617	-0.1277	0.181185	-0.08023	0.514362	0.068813	0.589608
Clo1313_0308	NusG antitermination factor	0.188906	0.281234	0.021326	0.93125	-0.11448	0.565264	-0.17375	0.331371	-0.27353	0.13912	-0.00617	0.981648	-0.13581	0.47689	-0.09978	0.670258	0.029861	0.912883
Clo1313_0309	Ribosomal protein L11	-0.11097	0.147592	0.017288	0.875205	-0.09711	0.218961	0.126345	0.0903238	-0.02614	0.827186	-0.00191	0.987635	-0.1144	0.133164	-0.15248	0.0633918	-0.04	0.71912
Clo1313_0310	Ribosomal protein L1	-0.0638	0.76955	-0.08571	0.67625	-0.15519	0.384453	0.158055	0.373343	-0.18668	0.340495	0.179966	0.295618	-0.06948	0.745787	-0.34474	0.0442389	-0.09529	0.678389
Clo1313_0311	Ribosomal protein L10	0.087425	0.574856	-0.00995	0.960858	-0.14313	0.298412	-0.05209	0.763143	-0.18105	0.225928	0.045288	0.798636	-0.13318	0.341533	-0.12896	0.427682	0.049506	0.804443
Clo1313_0312	Ribosomal protein L7/L12	-0.06369	0.288328	0.051662	0.413948	-0.18568	0.0001699	0.101263	0.0619732	-0.08146	0.210564	-0.01409	0.861533	-0.23734	9.72594e-07	-0.18272	0.0011113	0.040529	0.598813
Clo1313_0313	DNA-directed RNA polymerase, beta subunit	0.051996	0.71265	-0.00412	0.981435	-0.13913	0.215597	-0.00608	0.973379	-0.37052	0.00055389	0.050031	0.724996	-0.13501	0.232734	-0.36444	0.000701	-0.17939	0.140546
Clo1313_0314	DNA-directed RNA polymerase, beta' subunit	0.0538	0.713213	0.021099	0.898526	-0.12861	0.282257	-0.00593	0.974867	-0.24201	0.0431555	0.026767	0.869181	-0.14971	0.194873	-0.23608	0.0495911	-0.05961	0.716145
Clo1313_0315	Ribosomal protein L7Ae/L30e/S12e/Gadd45	0.075458	0.436233	0.040133	0.718518	0.003889	0.978146	-0.02008	0.870168	-0.15228	0.105838	0.015247	0.904258	-0.03624	0.750558	-0.1322	0.173269	-0.08071	0.461302
Clo1313_0316	Ribosomal protein S12	-0.14055	0.0556394	-0.0389	0.692933	-0.09804	0.215906	0.091696	0.254286	0.034613	0.763281	-0.00995	0.930971	-0.05914	0.510794	-0.05708	0.583856	-0.00789	0.952345
Clo1313_0317	Ribosomal protein S7	0.100997	0.553992	-0.05465	0.777286	-0.11917	0.466981	-0.11276	0.49751	-0.22627	0.159536	0.042889	0.830705	-0.06452	0.730803	-0.11351	0.551398	-0.0061	0.981246
Clo1313_0318	Translation elongation factor G	0.004388	0.974867	-0.03675	0.738455	-0.05078	0.622224	-0.07092	0.455596	-0.1125	0.248007	-0.02978	0.794153	-0.01403	0.908797	-0.04159	0.734646	-0.05733	0.617643
Clo1313_0319	Translation elongation factor Tu	-0.1064	0.553061	-0.09015	0.628451	-0.18982	0.221455	0.106234	0.553788	-0.10398	0.614621	0.089979	0.629171	-0.09967	0.584354	-0.21022	0.226758	-0.02056	0.934953
Clo1313_0320	RNA polymerase, sigma-24 subunit, ECF subfamily	-0.28319	0.0399251	-0.18366	0.223495	-0.53048	2.63923e-05	0.206712	0.1594	-0.28351	0.0717365	0.107183	0.535328	-0.34683	0.00905255	-0.49022	0.00065579	-0.03622	0.877206
Clo1313_0321	Hypothetical protein	-0.21037	0.235739	-0.6406	1.3795e-05	-0.81818	1.87862e-08	-0.44334	0.00387688	-0.57424	0.00064682	-0.01311	0.960984	-0.17758	0.336229	-0.1309	0.568711	0.033569	0.905254
Clo1313_0322	Hypothetical protein	-0.07582	0.807119	-0.89279	3.58262e-06	-0.74916	0.00012623	-0.93939	1.00926e-06	-0.77301	0.00044951	-0.12243	0.665646	0.143624	0.599019	0.166388	0.584129	-0.09967	0.766923
Clo1313_0323	VanW family protein	-0.07655	0.698749	-0.7475	1.12309e-08	-0.61832	2.81289e-06	-0.78316	2.09323e-09	-0.67653	4.68057e-06	-0.11221	0.538299	0.129188	0.462375	0.10663	0.613339	-0.13477	0.500852
Clo1313_0324	Phosphotransferase system, phosphocarrier protein HPr	0.042576	0.803418	0.251025	0.0303193	-0.3191	0.00417271	-0.10772	0.442519	0.117727	0.455555	-0.31617	0.00458674	-0.57012	6.73789e-08	0.225444	0.0956304	0.479399	6.66666e-05
Clo1313_0325	Phosphoenolpyruvate-protein phosphotransferase	0.060853	0.74174	0.36698	0.00343586	0.135587	0.377888	0.080735	0.64335	-0.01775	0.939643	-0.22539	0.0996512	-0.23139	0.0892117	-0.09849	0.606724	-0.09248	0.633548
Clo1313_0326	Excinuclease ABC, C subunit	0.075307	0.657343	0.268347	0.0342307	0.096182	0.549349	0.108633	0.486605	-0.07136	0.714831	-0.08441	0.609899	-0.17216	0.215501	-0.18	0.254018	-0.09224	0.620042
Clo1313_0327	Metallophosphoesterase	-0.02363	0.886353	0.358126	0.00037618	0.014718	0.931412	0.273895	0.00871467	-0.02641	0.88636	-0.10786	0.396717	-0.34341	0.0006929	-0.3003	0.0103643	-0.06475	0.693964
Clo1313_0328	Trigger factor	0.083809	0.585414	0.027491	0.879927	-0.00418	0.983712	-0.05233	0.756708	-0.13565	0.385199	0.00399	0.984272	-0.03168	0.861053	-0.08332	0.635659	-0.04766	0.807953
Clo1313_0329	ATP-dependent Clp protease, proteolytic subunit ClpP	0.193756	0.219532	0.036579	0.867451	-0.07117	0.720264	-0.20126	0.198208	-0.42457	0.00600693	-0.04408	0.838624	-0.10775	0.55526	-0.22331	0.202331	-0.15964	0.400584
Clo1313_0330	ATP-dependent Clp protease, ATP-binding subunit ClpX	0.057003	0.652503	0.071099	0.555404	-0.05838	0.642617	-0.01191	0.937522	-0.17084	0.127069	-0.02601	0.856692	-0.12948	0.212352	-0.15893	0.16196	-0.05546	0.702171
Clo1313_0331	Sigma 54 interacting domain protein	0.216525	0.260322	0.243834	0.192654	0.043231	0.869459	0.276889	0.128388	-0.95326	4.96572e-08	0.24958	0.180287	-0.2006	0.305354	-1.23015	1.6308e-12	-0.77997	1.01022e-05
Clo1313_0332	Metalloendopeptidase, glycoprotease family	0.025111	0.884485	-0.41706	6.54178e-05	-0.76016	1.0755e-13	-0.4495	1.49668e-05	-0.1794	0.191002	-0.00733	0.969929	-0.3431	0.0013109	0.270102	0.0322557	0.605872	1.32027e-07
Clo1313_0333	Lytic transglycosylase catalytic	0.015433	0.920898	0.370395	4.95833e-05	0.243402	0.0115024	0.227912	0.0193243	0.711714	1.1136e-12	-0.12705	0.247866	-0.12699	0.248136	0.483802	1.65763e-06	0.483745	1.6614e-06
Clo1313_0334	Hypothetical protein	0.016556	0.876687	-0.57589	1.8166e-19	-0.94058	4.2896e-43	-1.34336	4.2265e-71	-0.52966	6.5652e-14	-0.75091	2.817e-30	-0.36469	8.12559e-09	0.813697	8.9702e-29	0.42748	1.43744e-09
Clo1313_0335	Protein of unknown function DUF402	0.141343	0.441503	0.156164	0.382355	0.028251	0.905972	-0.2131	0.199129	0.30576	0.0821617	-0.22792	0.16319	-0.12791	0.49751	0.518863	0.00125164	0.418851	0.0115564
Clo1313_0336	PHP domain protein	-0.06919	0.667093	0.582582	8.05649e-08	0.383018	0.00063799	0.341835	0.00266149	0.294439	0.026424	-0.30994	0.0072476	-0.19956	0.111463	-0.0474	0.810471	-0.15777	0.297729
Clo1313_0337	SsrA-binding protein	-0.06442	0.665334	0.416424	4.59e-05	0.164626	0.166759	0.295076	0.00559417	0.210673	0.10337	-0.18576	0.109431	-0.2518	0.0213274	-0.0844	0.599213	-0.01837	0.925294
Clo1313_0339	Hypothetical protein	0.143591	0.185553	-0.25819	0.00760648	-0.25965	0.00722176	-0.32915	0.00043819	-0.15641	0.199712	0.072623	0.571425	-0.00146	0.993855	0.172744	0.147568	0.246831	0.0262335
Clo1313_0341	Hypothetical protein	0.11606	0.537366	0.525041	0.00014844	-0.33413	0.0235378	0.408542	0.00421337	0.036085	0.888008	-0.00044	0.998703	-0.85917	1.8527e-10	-0.37246	0.0240288	0.486277	0.00211211
Clo1313_0342	Hypothetical protein	-0.02016	0.913895	0.421464	0.00013629	-0.18544	0.143139	0.573233	1.1681e-07	0.333615	0.00983811	0.131608	0.336898	-0.6069	1.89646e-08	-0.23962	0.0812813	0.498889	4.87467e-05
Clo1313_0343	Beta-lactamase domain-containing protein	-0.18824	0.033548	0.125842	0.190821	0.265454	0.00154081	0.093974	0.361592	0.58051	9.0603e-11	-0.22011	0.0106185	0.139612	0.137585	0.486536	6.29967e-08	0.126818	0.249672
Clo1313_0344	ADP-ribosylation/Crystallin J1	0.056149	0.863408	0.153522	0.577751	0.326723	0.154451	-0.16581	0.540933	0.264376	0.338865	-0.26318	0.274571	0.1732	0.51791	0.430182	0.0825907	-0.0062	0.988068
Clo1313_0346	Sodium/hydrogen exchanger	-0.04346	0.883126	-0.25676	0.227584	-0.41318	0.0320217	-0.3012	0.142491	-0.28249	0.23674	-0.0879	0.746951	-0.15642	0.516209	0.018705	0.958074	0.087223	0.778861
Clo1313_0347	DNA polymerase beta domain protein region	-0.0884	0.467382	-0.45792	4.52598e-07	-0.47816	1.30697e-07	-0.46039	3.89583e-07	-0.08302	0.559214	-0.09087	0.451716	-0.02024	0.896379	0.377379	0.00028073	0.306747	0.00403655
Clo1313_0348	Transcriptional regulator, AraC family	-0.01352	0.962349	-0.44743	0.00681273	-0.49368	0.00246018	-0.52745	0.00110461	-0.12805	0.608441	-0.09354	0.688901	-0.04625	0.858985	0.399401	0.0377972	0.352113	0.0740638
Clo1313_0350	Glycoside hydrolase family 9	-0.00106	0.996912	-0.13459	0.440691	-0.69463	1.31843e-07	0.001329	0.996027	-0.41023	0.00895179	0.134859	0.439764	-0.56004	2.67659e-05	-0.41156	0.00869852	0.283343	0.092101
Clo1313_0351	Transcriptional regulator-like protein	0.011745	0.955593	-0.83828	4.5187e-13	-0.23456	0.0749521	-0.8144	1.9786e-12	0.243357	0.103541	0.035626	0.854386	0.603722	2.1467e-07	1.05775	4.0734e-16	0.489657	0.00023802
Clo1313_0352	Hypothetical protein	0.10385	0.439704	-1.19677	3.7824e-30	-0.46581	5.06891e-06	-1.35633	8.1263e-37	-0.06481	0.70429	-0.05571	0.717811	0.730965	4.3706e-13	1.29152	1.8455e-28	0.504847	1.019e-05
Clo1313_0353	TROVE domain-containing protein	0.056389	0.724682	0.808039	1.0776e-14	1.51708	1.5167e-41	0.594764	1.2822e-08	1.06598	1.56e-19	-0.15689	0.214806	0.709042	1.0491e-11	0.47122	7.7967e-05	-0.39471	0.00117904
Clo1313_0354	Hypothetical protein	-0.05363	0.83106	0.52243	0.00098148	1.11352	2.6281e-13	0.373482	0.0251723	0.813198	2.2521e-06	-0.20258	0.285879	0.591095	0.00015574	0.439716	0.0174096	-0.35396	0.0660078
Clo1313_0355	Hypothetical protein	0.321132	0.0425864	0.454076	0.00237576	0.923197	8.2708e-11	-0.0338	0.889185	0.398569	0.0217018	-0.16674	0.361592	0.469121	0.0016159	0.432367	0.0115261	-0.2035	0.30873
Clo1313_0356	Methyltransferase type 12	-0.01084	0.968155	0.08805	0.686446	0.632445	1.788e-05	-0.02756	0.912883	0.601503	0.0003243	-0.12645	0.530693	0.544395	0.00027014	0.629058	0.00015868	-0.04178	0.878912
Clo1313_0357	Metallophosphoesterase	0.087318	0.675532	-0.01911	0.938593	0.296308	0.0598983	-0.19064	0.27088	0.071948	0.7716	-0.08421	0.68903	0.315415	0.0426179	0.262589	0.155007	-0.13704	0.527104
Clo1313_0358	Iron-sulfur cluster repair di-iron protein	-0.01392	0.948999	0.040467	0.841239	0.29361	0.0278686	-0.0418	0.836015	0.291214	0.0567416	-0.09618	0.577385	0.253143	0.0653918	0.333012	0.0252762	-0.01631	0.946448
Clo1313_0359	Flavodoxin/nitric oxide synthase	-0.11582	0.518495	-0.13277	0.44363	0.272905	0.0629314	-0.17545	0.277161	0.677877	3.96174e-06	-0.15851	0.338073	0.405674	0.00306782	0.853329	4.4885e-09	0.289147	0.0812813
Clo1313_0360	Transcriptional regulator, Crp/Fnr family	-0.08523	0.810541	-0.28675	0.291292	-0.34663	0.182948	-0.51468	0.0319514	0.241331	0.460383	-0.31316	0.239478	-0.05987	0.870305	0.756013	0.00320612	0.502723	0.0679269
Clo1313_0361	Hypothetical protein	-0.24426	0.601005	-0.55774	0.145255	0.211126	0.662057	-0.99702	0.0037441	0.342014	0.490764	-0.68354	0.0627333	0.768868	0.0322173	1.33903	0.00036182	-0.11337	0.852329
Clo1313_0364	Nicotinamide mononucleotide transporter PnuC	-0.24113	0.0481102	-0.30444	0.00921843	0.039633	0.825087	-0.33268	0.00394416	0.57874	2.65823e-06	-0.26938	0.0241114	0.344071	0.00273119	0.911422	8.1919e-14	0.297972	0.0258732
Clo1313_0365	Cytidyltransferase-related domain protein	-0.09903	0.575756	-0.58195	3.91596e-06	0.002319	0.992543	-0.44599	0.00055335	0.348106	0.0222755	0.036932	0.860087	0.584273	3.56549e-06	0.794101	1.31047e-08	0.246759	0.130058
Clo1313_0366	Hypothetical protein	0.077384	0.78031	-0.31149	0.126195	0.090615	0.737793	-0.50938	0.00606999	0.143415	0.610488	-0.12051	0.636624	0.402105	0.0376684	0.652796	0.00135442	0.130184	0.650889
Clo1313_0368	Domain of unknown function DUF1801	-0.18971	0.0157454	-0.25267	0.00079412	0.109619	0.21155	0.060219	0.554447	0.3906	1.80219e-06	0.123177	0.149576	0.362288	6.96917e-07	0.330381	6.61034e-05	0.09127	0.385758
Clo1313_0369	Hypothetical protein	-0.0357	0.889989	-0.25928	0.145363	0.194122	0.307224	0.078242	0.738926	0.249499	0.225621	0.301823	0.0803672	0.453402	0.0047008	0.171257	0.448964	0.019678	0.948184
Clo1313_0370	N-acetylmuramoyl-L-alanine amidase family 2	0.020152	0.952345	0.158208	0.544726	0.278539	0.219532	0.616014	0.00161996	0.084517	0.803343	0.477958	0.0186719	0.120331	0.664361	-0.5315	0.019425	-0.17387	0.553265
Clo1313_0372	Cobalamin B12-binding domain protein	-0.31657	0.193701	-5.22731	3.8511e-90	-3.44173	2.7309e-52	1.24222	8.973e-10	-0.79871	0.00068319	6.15296	3.762e-108	1.78557	2.3887e-18	-2.04093	4.667e-19	2.32646	8.9776e-24
Clo1313_0373	Methyltransferase MtaA/CmuA family	-0.35205	0.159938	-4.97127	1.2063e-80	-2.95131	5.1905e-39	1.12282	1.25631e-07	-0.63661	0.0125217	5.74204	1.2409e-95	2.01996	4.6723e-21	-1.75943	1.0265e-13	1.96265	1.4641e-16
Clo1313_0374	Methyltransferase MtaA/CmuA family	-0.50204	0.0285497	-4.83598	2.4487e-79	-2.47197	3.9413e-30	1.13262	6.20768e-08	-0.19013	0.563817	5.46657	7.2595e-92	2.36402	5.1803e-28	-1.32275	1.49798e-08	1.7798	2.4428e-14
Clo1313_0375	Ferredoxin	-0.52358	0.0159202	-4.53362	6.0744e-77	-2.33823	2.2449e-29	1.17323	4.93542e-09	-0.2681	0.34886	5.18328	1.7539e-90	2.19539	1.7174e-26	-1.44133	1.2053e-10	1.54656	4.8846e-12
Clo1313_0376	Protein of unknown function DUF1847	-0.38706	0.211954	-4.93298	2.5713e-62	-2.45367	3.6445e-21	0.932747	0.00042555	0.043968	0.93043	5.47867	1.317e-71	2.47931	1.5499e-21	-0.88878	0.00326455	2.11058	1.7336e-13
Clo1313_0377	Extracellular solute-binding protein family 3	-0.33718	0.292448	-4.18202	2.3651e-49	-2.11797	1.9487e-16	0.917384	0.00054813	-0.28591	0.457106	4.76223	2.3382e-59	2.06406	1.0097e-15	-1.2033	3.757e-05	1.49488	2.10795e-07
Clo1313_0378	ABC transporter related protein	-0.40807	0.162031	-4.00232	4.4214e-49	-2.23413	2.6538e-19	0.899505	0.00040562	-0.17247	0.674685	4.49375	6.7858e-58	1.76819	6.8628e-13	-1.07197	0.0001478	1.65359	1.94552e-09
Clo1313_0379	Binding-protein-dependent transport systems inner membrane component	-0.43202	0.101759	-3.74963	1.1725e-49	-2.18251	5.2138e-21	0.97122	3.0596e-05	-0.13873	0.723758	4.28883	4.6672e-60	1.56712	7.2386e-12	-1.10995	1.96364e-05	1.61176	2.9647e-10
Clo1313_0380	Phenylacetate--CoA ligase	-0.52637	0.0710751	-3.16632	4.5828e-32	-2.27337	1.7462e-18	0.905754	0.00068249	-0.2564	0.517796	3.5457	2.4241e-38	0.892952	0.00082713	-1.16215	7.59126e-05	1.4906	2.46247e-07
Clo1313_0381	Aminotransferase class I and II	-0.36109	0.238751	-2.77064	6.7705e-27	-1.98441	2.7562e-15	0.703926	0.00865864	-0.06936	0.883788	3.11348	1.6225e-32	0.786222	0.00287944	-0.77329	0.0101286	1.55397	3.15284e-08
Clo1313_0382	Pyruvate/ketoisovalerate oxidoreductase, gamma subunit	-0.4994	0.0612464	-1.96738	1.2827e-16	-2.18489	6.7852e-20	0.807489	0.00105167	-0.11116	0.794126	2.27547	2.5975e-21	-0.2175	0.502428	-0.91865	0.00083212	1.57433	2.72547e-09
Clo1313_0383	Pyruvate ferredoxin/flavodoxin oxidoreductase, delta subunit	-0.35226	0.174108	-1.61051	1.3117e-13	-1.93853	9.7586e-19	0.683394	0.00283261	-0.14653	0.68903	1.94165	8.6871e-19	-0.32802	0.212785	-0.82992	0.00104817	1.43974	3.27017e-09
Clo1313_0384	Pyruvate flavodoxin/ferredoxin oxidoreductase domain protein	-0.4433	0.105564	-1.79846	3.4435e-14	-2.01036	3.4321e-17	0.868772	0.00038539	-0.15928	0.690015	2.22394	1.9637e-20	-0.21189	0.516963	-1.02805	0.00015708	1.40778	1.22858e-07
Clo1313_0385	Thiamine pyrophosphate TPP-binding domain-containing protein	-0.08194	0.641	-0.14278	0.351988	-0.1085	0.511031	0.758444	2.5158e-10	0.853847	1.88e-10	0.81928	8.144e-12	0.034272	0.865256	0.095404	0.625075	0.880411	4.9897e-11
Clo1313_0387	Endoribonuclease L-PSP	-0.13175	0.488647	-1.06135	3.0051e-14	-0.35071	0.0212887	0.958563	6.2402e-12	1.01167	8.6391e-11	1.88816	3.3201e-37	0.710643	4.14968e-07	0.053107	0.83797	1.23063	3.5662e-15
Clo1313_0388	Cys/Met metabolism pyridoxal-phosphate-dependent protein	-0.08598	0.61219	-0.65358	2.88379e-08	-0.22644	0.0932923	0.493845	3.6765e-05	0.611388	4.1543e-06	1.06145	3.6266e-19	0.427149	0.00043445	0.117543	0.516442	0.751842	1.10289e-08
Clo1313_0389	Aminotransferase class I and II	0.050088	0.867451	-1.22687	5.2445e-12	-0.64618	0.00044326	0.840985	2.90341e-06	0.671662	0.00121113	2.11795	2.5071e-30	0.580695	0.00183644	-0.16932	0.542543	1.36793	5.9844e-12
Clo1313_0390	Carbon-monoxide dehydrogenase, catalytic subunit	-0.04337	0.917547	-3.02764	6.1964e-33	-2.1221	2.9896e-18	1.19311	9.67245e-07	0.308847	0.376934	4.17739	1.2109e-53	0.905537	0.00027526	-0.88426	0.00177512	2.38759	1.8874e-18
Clo1313_0391	Extracellular solute-binding protein family 3	-0.02485	0.954228	-3.93718	5.9615e-50	-2.55847	1.9716e-25	0.952538	0.00010119	0.377987	0.250613	4.86487	5.1979e-67	1.37871	8.83497e-09	-0.57455	0.0561869	2.91161	3.4503e-26
Clo1313_0392	Binding-protein-dependent transport systems inner membrane component	-0.23613	0.182147	-2.77131	5.203e-60	-1.79172	3.5022e-31	1.24041	7.5494e-17	0.35994	0.0523716	3.7756	4.888e-89	0.979588	3.4569e-11	-0.88047	1.16312e-07	1.91553	5.3469e-29
Clo1313_0393	ABC transporter related protein	-0.20186	0.347904	-3.49758	5.6783e-69	-2.26614	6.5084e-37	1.03677	7.3759e-10	-0.09196	0.755568	4.33249	6.033e-90	1.23144	2.5721e-13	-1.12873	2.05299e-09	1.97232	1.3196e-24
Clo1313_0394	Hypothetical protein	-0.01308	0.976806	-2.21203	2.8501e-21	-1.50087	6.8769e-11	-1.97791	1.4267e-17	-0.62745	0.0262335	0.221043	0.478897	0.711165	0.00343595	1.35046	1.78403e-07	0.860339	0.00137397
Clo1313_0395	Glycoside hydrolase family 5	-0.08499	0.735785	0.20707	0.311131	0.258675	0.183377	0.254592	0.191813	0.552877	0.00401799	-0.03747	0.892846	0.051605	0.848864	0.298285	0.167038	0.209215	0.372407
Clo1313_0396	Transcriptional regulator, LacI family	-0.09723	0.512904	-0.00357	0.985962	0.132597	0.333516	0.317009	0.00570029	0.409246	0.0011346	0.223349	0.067357	0.136171	0.317208	0.092236	0.592743	0.179415	0.220821
Clo1313_0397	Glucan endo-1,3-beta-D-glucosidase	0.147302	0.46662	0.215168	0.242104	0.122446	0.563681	-0.09193	0.682997	0.13776	0.560665	-0.15979	0.418943	-0.09272	0.679777	0.229687	0.269177	0.162616	0.473777
Clo1313_0398	Na/Pi-cotransporter II-related protein	0.016646	0.957779	-0.03023	0.919343	-0.73529	2.71253e-05	-0.35777	0.066238	-0.41689	0.0537851	-0.3109	0.121047	-0.70506	6.08929e-05	-0.05912	0.854704	0.33505	0.138015
Clo1313_0399	Dockerin type 1	-0.02595	0.927988	-0.73761	8.76054e-06	0.265849	0.172969	-0.34244	0.0641132	-0.20706	0.383416	0.36922	0.0428938	1.00346	8.9109e-10	0.135379	0.607638	-0.49886	0.0113015
Clo1313_0401	Two component transcriptional regulator, winged helix family	-0.0019	0.995976	-0.81235	9.12711e-06	-0.83349	5.10917e-06	-0.69326	0.00018782	-0.6494	0.00218362	0.117188	0.662081	-0.02114	0.947913	0.043868	0.899911	0.182192	0.512431
Clo1313_0402	Integral membrane sensor signal transduction histidine kinase	-0.09322	0.715443	-0.74791	1.08862e-05	-0.78663	3.45604e-06	-0.41979	0.0218518	-0.6678	0.00058661	0.234902	0.25534	-0.03872	0.892697	-0.248	0.289066	0.025617	0.938593
Clo1313_0403	Lysyl-tRNA synthetase	-0.08679	0.82431	0.145201	0.684355	0.051791	0.899599	0.189789	0.573863	0.193227	0.615637	-0.0422	0.918446	-0.09341	0.810115	0.003438	0.995247	0.054647	0.905882
Clo1313_0405	CheW protein	0.082963	0.837201	2.17586	6.668e-19	2.09071	1.206e-17	2.26849	2.7246e-20	1.72222	2.1865e-10	0.175585	0.617643	-0.08515	0.831862	-0.54627	0.0772003	-0.28553	0.426558
Clo1313_0408	MCP methyltransferase, CheR-type	0.014018	0.942414	1.6526	3.2192e-44	1.56404	1.1141e-40	1.86954	5.5037e-53	1.20557	2.5735e-22	0.230961	0.0603803	-0.08856	0.565718	-0.66397	5.78467e-08	-0.34445	0.00828699
Clo1313_0410	Oxidoreductase domain protein	0.150151	0.403316	0.120904	0.524863	0.297726	0.0532659	-0.18071	0.291935	0.355681	0.0363742	-0.15146	0.397795	0.176821	0.304837	0.536389	0.00076369	0.208107	0.274381
Clo1313_0411	Protein of unknown function DUF21	-0.10127	0.680827	-0.22331	0.273785	0.396229	0.0284403	0.031033	0.913126	0.830628	8.28531e-06	0.153072	0.49599	0.619534	0.00025348	0.799594	1.87719e-05	0.333132	0.119508
Clo1313_0412	TipAS antibiotic-recognition domain-containing protein	-0.14293	0.454927	-0.58639	5.66914e-05	0.311541	0.0514129	-0.37166	0.0163271	0.857027	8.72914e-08	0.071799	0.746951	0.897934	3.0872e-10	1.22869	1.476e-14	0.402553	0.0206668
Clo1313_0413	Glycoside hydrolase family 5	-0.07464	0.544569	-0.01736	0.909129	-0.18483	0.0630633	-0.02161	0.884612	0.088651	0.513434	-0.07889	0.516021	-0.16747	0.0987153	0.110258	0.389221	0.198839	0.0760041
Clo1313_0414	Protein of unknown function DUF3592	-0.08543	0.495338	-0.01088	0.946894	-0.18111	0.0838378	-0.03571	0.81147	-0.10428	0.445863	-0.11025	0.346291	-0.17022	0.108661	-0.06857	0.649845	-0.0086	0.963989
Clo1313_0415	Phosphoenolpyruvate carboxykinase (GTP)	-0.131	0.486279	-0.21198	0.203521	-0.25052	0.119089	0.046467	0.840175	-0.1433	0.497755	0.127453	0.50092	-0.03853	0.869033	-0.18977	0.333815	-0.02378	0.930087
Clo1313_0416	Sigma 54 modulation protein/ribosomal protein S30EA	-0.19154	0.00446405	0.468647	1.724e-13	0.178645	0.00867475	0.307607	1.63908e-06	0.549317	1.2223e-14	-0.35258	3.22206e-08	-0.29	6.66505e-06	0.24171	0.00110723	0.179137	0.0208771
Clo1313_0417	ATP-dependent DNA helicase PcrA	-0.01611	0.92738	0.55373	4.55896e-08	0.266215	0.0148127	0.23872	0.0320445	0.065775	0.699908	-0.33112	0.00172925	-0.28752	0.0076585	-0.17294	0.204163	-0.21655	0.0951258
Clo1313_0418	S-layer domain-containing protein	0.066366	0.522482	0.457471	1.0942e-09	0.358003	2.31113e-06	0.255249	0.00109905	0.110882	0.289563	-0.13586	0.119704	-0.09947	0.28787	-0.14437	0.143268	-0.18075	0.055217
Clo1313_0419	Peptidase C39 bacteriocin processing	0.050115	0.858128	0.285922	0.145345	0.015795	0.958702	-0.05426	0.844602	0.150591	0.568397	-0.29007	0.138489	-0.27013	0.174406	0.204852	0.400888	0.18491	0.461056
Clo1313_0420	Dockerin type 1	0.264293	0.445911	0.516767	0.0814048	0.133105	0.741672	0.239698	0.500852	-0.08014	0.870098	-0.01278	0.979474	-0.38366	0.224993	-0.31984	0.399296	0.051047	0.91923
Clo1313_0421	Histidyl-tRNA synthetase 2	-0.19118	0.256938	0.218154	0.182686	0.123569	0.51179	0.603757	1.3797e-05	-0.02386	0.92911	0.194421	0.247416	-0.09459	0.636335	-0.62762	5.857e-05	-0.33861	0.047683
Clo1313_0422	ATP phosphoribosyltransferase	0.034128	0.875447	0.717326	2.81797e-08	0.339234	0.0149994	0.626249	1.45279e-06	-0.04057	0.867396	-0.05695	0.781373	-0.37809	0.0057811	-0.66682	4.73653e-06	-0.34567	0.0291227
Clo1313_0423	Histidinol dehydrogenase	0.036568	0.894722	0.57856	0.00051597	0.397169	0.0242091	0.196518	0.337324	0.101766	0.710053	-0.34547	0.0563505	-0.18139	0.385423	-0.09475	0.733645	-0.25884	0.240082
Clo1313_0424	Histidinol-phosphate aminotransferase	-0.20262	0.254643	0.486466	0.00125164	0.330133	0.0396521	0.426053	0.0055039	0.264417	0.16869	-0.26303	0.117238	-0.15633	0.409548	-0.16164	0.455498	-0.26834	0.160876
Clo1313_0425	Imidazoleglycerol-phosphate dehydratase	0.052723	0.780098	0.166982	0.253225	0.140538	0.355633	0.097421	0.561004	0.207162	0.194105	-0.01684	0.936158	-0.02644	0.897113	0.109741	0.556982	0.119347	0.514079
Clo1313_0426	Phosphoribosylaminoimidazole-succinocarboxamide synthase	0.123831	0.594646	-0.00237	0.994529	0.040875	0.882173	-0.15027	0.500105	-0.00458	0.989479	-0.02407	0.933	0.043249	0.875092	0.145696	0.571587	0.078379	0.787443
Clo1313_0427	Imidazole glycerol phosphate synthase, glutamine amidotransferase subunit	-0.09726	0.509616	-0.03559	0.841805	0.03579	0.841017	0.003694	0.98537	0.173258	0.237359	-0.05798	0.724573	0.071379	0.652012	0.169564	0.250006	0.040206	0.840631
Clo1313_0428	Phosphoribosylformimino-5-aminoimidazole carboxamide ribotide isomerase	0.116103	0.496592	0.071173	0.707036	0.171769	0.266501	-0.1194	0.481373	0.011542	0.964532	-0.07447	0.69275	0.100596	0.569392	0.130944	0.492077	-0.04412	0.84957
Clo1313_0429	Imidazoleglycerol phosphate synthase, cyclase subunit	0.22349	0.227184	0.028967	0.912423	0.1754	0.371159	-0.29912	0.0852317	-0.04577	0.873582	-0.1046	0.637919	0.146433	0.47709	0.25335	0.219532	0.002317	0.994962
Clo1313_0430	Phosphoribosyl-ATP diphosphatase	0.283159	0.087968	-0.06525	0.777112	-0.03894	0.87383	-0.48731	0.00127441	-0.31373	0.091533	-0.13889	0.479798	0.026309	0.916863	0.173579	0.415567	0.008376	0.978751
Clo1313_0431	Putative transcriptional regulator	-0.03475	0.73928	-0.14436	0.0564536	-0.13152	0.0878294	-0.13694	0.0732975	-0.21007	0.00915012	-0.02732	0.80254	0.012845	0.912293	-0.07314	0.472066	-0.1133	0.213758
Clo1313_0433	Chaperonin GroEL	-0.26428	0.00122344	-0.0115	0.933747	-0.1915	0.0257342	0.313824	9.036e-05	-0.22186	0.0201023	0.061037	0.585153	-0.18001	0.0383647	-0.53568	9.7085e-10	-0.29464	0.00126836
Clo1313_0434	Type IV pilus assembly PilZ	-0.04831	0.792843	0.162043	0.249174	0.213185	0.107272	0.194727	0.148783	0.206181	0.17681	-0.01562	0.938627	0.051142	0.778763	0.011454	0.961316	-0.05531	0.786628
Clo1313_0435	Hypothetical protein	-0.11295	0.466356	-0.21668	0.102668	-0.53312	4.61533e-06	-0.12885	0.389096	-0.36055	0.00884695	-0.02512	0.899193	-0.31644	0.0104642	-0.2317	0.122043	0.059626	0.769864
Clo1313_0436	Glycoside hydrolase family 18	0.124449	0.562996	-0.18218	0.349081	-0.33769	0.0471961	-0.30867	0.0746745	-0.3627	0.0585355	-0.00203	0.995047	-0.15551	0.443724	-0.05403	0.848943	0.099438	0.699372
Clo1313_0437	Hypothetical protein	-0.15321	0.0756882	0.175646	0.0364157	0.033427	0.781869	0.320957	3.19231e-05	0.209351	0.0240023	-0.0079	0.954026	-0.14222	0.104256	-0.11161	0.291808	0.022715	0.874158
Clo1313_0438	Transcription elongation factor GreA	0.289878	0.0795877	-0.1587	0.403055	-0.07007	0.758409	-0.38453	0.0141921	-0.29873	0.112053	0.064054	0.781515	0.088635	0.683726	0.085796	0.731883	0.061215	0.817987
Clo1313_0439	Anti-sigma-factor antagonist	0.176535	0.310128	0.045513	0.842873	0.067701	0.754978	-0.11156	0.568583	-0.11843	0.592075	0.019459	0.936778	0.022189	0.927191	-0.00687	0.981435	-0.0096	0.974864
Clo1313_0440	Putative anti-sigma regulatory factor, serine/threonine protein kinase	-0.02887	0.772132	0.214974	0.0010216	0.093395	0.22139	0.137528	0.0507436	-0.01733	0.884016	-0.10631	0.151869	-0.12158	0.0918656	-0.15486	0.0488571	-0.13959	0.0817573
Clo1313_0441	RNA polymerase, sigma 28 subunit, Sig B/F/G subfamily	0.210549	0.205434	0.317434	0.0376684	0.18809	0.270499	-0.03917	0.865938	0.033989	0.898025	-0.14606	0.421513	-0.12934	0.491372	0.07316	0.762882	0.056447	0.823329
Clo1313_0442	ATP-binding region ATPase domain protein	0.123939	0.549957	-0.0017	0.995813	0.027614	0.914043	-0.19026	0.305667	-0.23356	0.250695	-0.06462	0.783997	0.029309	0.908729	-0.0433	0.876761	-0.13724	0.554873
Clo1313_0444	Ribosomal protein S10	-0.04114	0.711374	0.080112	0.401907	-0.06527	0.517419	0.098908	0.275457	0.051074	0.67537	-0.02235	0.855299	-0.14538	0.0812813	-0.04783	0.698801	0.075197	0.501937
Clo1313_0445	50S ribosomal protein L3	-0.1547	0.0776178	-0.18341	0.0304704	-0.13031	0.151471	0.060986	0.576813	-0.10267	0.350669	0.0897	0.365296	0.053106	0.63701	-0.16366	0.0986119	-0.12706	0.224993
Clo1313_0446	Ribosomal protein L4/L1e	-0.14079	0.500133	-0.14853	0.470493	-0.1724	0.383352	0.100919	0.654025	-0.10126	0.69353	0.108652	0.624169	-0.02387	0.928843	-0.20218	0.354118	-0.06966	0.801229
Clo1313_0447	Ribosomal protein L25/L23	0.107963	0.416686	-0.08836	0.528503	-0.08954	0.521312	-0.16435	0.171798	-0.22676	0.0779258	0.031973	0.849368	-0.00118	0.995813	-0.06241	0.717499	-0.02926	0.878269
Clo1313_0448	Ribosomal protein L2	0.257896	0.212963	-0.11858	0.635239	-0.09608	0.712251	-0.31753	0.108647	-0.43813	0.0389678	0.058948	0.83549	0.022496	0.940572	-0.1206	0.671953	-0.08415	0.782253
Clo1313_0449	Ribosomal protein S19	-0.03822	0.772821	0.010642	0.942815	-0.00744	0.961385	0.109918	0.291662	-0.02657	0.865763	0.061053	0.612274	-0.01808	0.900056	-0.13649	0.230184	-0.05735	0.68129
Clo1313_0450	Ribosomal protein L22	0.060296	0.731971	-0.03632	0.848221	0.001905	0.993766	-0.04571	0.805668	0.009743	0.967484	0.05091	0.778814	0.038229	0.840564	0.055452	0.784821	0.068134	0.728454
Clo1313_0451	Ribosomal protein S3	0.062126	0.749014	-0.04742	0.81621	-0.07405	0.692933	-0.04431	0.82875	-0.06047	0.784962	0.065231	0.734663	-0.02663	0.901468	-0.01615	0.948253	0.075709	0.722149
Clo1313_0452	Ribosomal protein L16	0.038831	0.701002	0.047547	0.625416	-0.00209	0.986773	0.039322	0.697829	-0.101	0.276777	0.030607	0.773208	-0.04963	0.606198	-0.14032	0.104188	-0.06008	0.570439
Clo1313_0453	Ribosomal protein L29	0.065671	0.699431	-0.00606	0.977911	-0.0465	0.797964	-0.04471	0.807277	-0.07011	0.71458	0.027016	0.887411	-0.04045	0.827158	-0.0254	0.907526	0.042068	0.84088
Clo1313_0454	30S ribosomal protein S17	0.147697	0.431364	-0.10897	0.589836	-0.12258	0.533939	-0.25745	0.117568	-0.37552	0.0313173	-0.00078	0.997714	-0.01361	0.958007	-0.11807	0.60384	-0.10525	0.652242
Clo1313_0455	Ribosomal protein L14	0.115276	0.455596	-0.07345	0.668333	-0.08603	0.603628	-0.13407	0.366079	-0.20527	0.182999	0.054655	0.76314	-0.01258	0.951786	-0.0712	0.717567	-0.00396	0.986988
Clo1313_0456	Ribosomal protein L24	-0.15257	0.0466652	-0.00302	0.981648	-0.04735	0.63712	0.231452	0.00123509	0.11908	0.197431	0.081904	0.350791	-0.04432	0.663572	-0.11237	0.229929	0.013856	0.917119
Clo1313_0457	50S ribosomal protein L5	-0.20564	0.416277	-0.254	0.289645	-0.09146	0.762506	0.185581	0.475921	-0.10851	0.74596	0.233937	0.339322	0.162543	0.545404	-0.29409	0.269223	-0.2227	0.435766
Clo1313_0458	Ribosomal protein S14	-0.00621	0.967158	-0.02041	0.881004	0.004627	0.976575	-0.01328	0.924756	-0.01741	0.910996	0.000918	0.995813	0.025038	0.852464	-0.00413	0.98094	-0.02825	0.851028
Clo1313_0459	Ribosomal protein S8	-0.17225	0.0212972	-0.04033	0.697528	-0.0819	0.349898	0.209707	0.00380251	0.121581	0.185109	0.077782	0.38148	-0.04158	0.68657	-0.08813	0.373201	0.031232	0.801736
Clo1313_0460	Ribosomal protein L6	-0.14662	0.0899935	-0.04201	0.714738	-0.00839	0.950476	0.072011	0.482123	0.049825	0.69587	-0.0326	0.786736	0.033619	0.77925	-0.02219	0.876367	-0.0884	0.428633
Clo1313_0461	Ribosomal protein L18	-0.05253	0.80186	-0.07832	0.6862	-0.13628	0.423979	0.137951	0.416633	-0.02965	0.905882	0.163745	0.313733	-0.05795	0.777597	-0.1676	0.366834	0.054095	0.818933
Clo1313_0462	Ribosomal protein S5	-0.00922	0.9677	-0.13273	0.404466	-0.05205	0.789162	-0.06707	0.718051	-0.08673	0.668069	0.056452	0.769548	0.080683	0.653189	-0.01966	0.934812	-0.04389	0.845879
Clo1313_0463	Ribosomal protein L30	0.010417	0.952553	-0.21312	0.049461	-0.10354	0.416964	-0.11152	0.372925	-0.17008	0.190888	0.112022	0.370299	0.109582	0.383643	-0.05857	0.724598	-0.05613	0.738658
Clo1313_0464	Ribosomal protein L15	-0.17798	0.560559	-0.30555	0.251807	-0.16809	0.587375	0.11177	0.739686	-0.23348	0.477192	0.239333	0.397532	0.137453	0.669876	-0.34525	0.245864	-0.24337	0.453455
Clo1313_0465	Preprotein translocase, SecY subunit	0.045949	0.818966	0.032098	0.876761	-0.01629	0.939972	-0.00929	0.9677	-0.11823	0.535902	0.004557	0.984243	-0.04839	0.808737	-0.10893	0.575315	-0.05598	0.801257
Clo1313_0466	Adenylate kinase	-0.10594	0.192392	-0.02548	0.818343	-0.0403	0.692933	0.140374	0.0668073	0.169179	0.0450443	0.059919	0.522001	-0.01482	0.89885	0.028805	0.816437	0.103545	0.269317
Clo1313_0467	Methionine aminopeptidase, type I	-0.01301	0.916918	0.027879	0.812833	-0.02515	0.832822	-0.0201	0.868759	-0.02184	0.872127	-0.061	0.544425	-0.05303	0.609367	-0.00174	0.991258	-0.00971	0.946136
Clo1313_0468	Hypothetical protein	0.196005	0.254217	-0.13846	0.457413	-0.0982	0.626286	-0.11294	0.563909	-0.30186	0.0960114	0.221523	0.186934	0.040253	0.862317	-0.18892	0.340958	-0.00765	0.979315
Clo1313_0469	Translation initiation factor IF-1	-0.02826	0.878605	-0.16556	0.211538	-0.21583	0.0846177	0.043459	0.80752	-0.29186	0.0303775	0.180755	0.164106	-0.05027	0.77214	-0.33532	0.0108201	-0.10429	0.542048
Clo1313_0471	30S ribosomal protein S13	0.026282	0.887889	-0.09498	0.534339	-0.07825	0.624173	0.022293	0.906854	-0.11777	0.479051	0.14356	0.296123	0.016733	0.93086	-0.14006	0.377828	-0.01323	0.952345
Clo1313_0472	30S ribosomal protein S11	-0.03839	0.685762	0.000405	0.997218	-0.03715	0.69742	0.049917	0.57771	-0.02837	0.80492	0.011126	0.919023	-0.03756	0.693189	-0.07829	0.394724	-0.02961	0.794401
Clo1313_0473	Ribosomal protein S4	0.034162	0.764888	0.059879	0.557546	-0.00445	0.974973	-0.01313	0.916863	-0.05098	0.673201	-0.03885	0.727808	-0.06433	0.521162	-0.03785	0.767684	-0.01237	0.930831
Clo1313_0474	DNA-directed RNA polymerase, alpha subunit	-0.07403	0.376976	-0.02626	0.802878	-0.06708	0.436222	0.103224	0.182922	0.002739	0.98394	0.05545	0.539691	-0.04082	0.672394	-0.10048	0.260966	-0.00421	0.976221
Clo1313_0475	Ribosomal protein L17	-0.09123	0.263094	-0.22853	0.00086451	-0.28575	2.03759e-05	0.036874	0.713782	-0.28675	0.00015257	0.174177	0.0147117	-0.05722	0.53345	-0.32362	1.563e-05	-0.09223	0.323102
Clo1313_0476	Cobalt ATP-binding cassette-like protein	-0.04703	0.890596	-0.24695	0.330834	-0.16418	0.560905	0.366786	0.114294	-0.57757	0.017447	0.566701	0.00806592	0.082769	0.797785	-0.94436	3.38888e-05	-0.46043	0.0693549
Clo1313_0477	Methyltransferase small	0.018708	0.938821	0.107987	0.58222	0.052367	0.816563	0.351013	0.0192317	-0.45207	0.0057585	0.261734	0.0989317	-0.05562	0.803904	-0.80308	2.12274e-07	-0.48573	0.0027207
Clo1313_0480	DNA methylase N-4/N-6 domain protein	0.010953	0.980096	-0.34184	0.221472	0.082516	0.82756	-0.08429	0.82336	0.150294	0.699331	0.268505	0.364467	0.424361	0.11158	0.234586	0.506738	0.078731	0.855212
Clo1313_0487	ABC transporter related protein	-0.01709	0.918634	0.134032	0.260844	-0.29781	0.00349777	0.126555	0.29493	0.098691	0.5056	-0.02457	0.880606	-0.43185	1.03316e-05	-0.02786	0.878639	0.379412	0.00071051
Clo1313_0488	Cobalt transport protein	0.062855	0.729871	0.24257	0.0699531	-0.36856	0.00305714	0.120517	0.443958	-0.19471	0.225536	-0.0592	0.74793	-0.61113	2.61559e-07	-0.31523	0.0300641	0.236706	0.124078
Clo1313_0489	Glucokinase, ROK family	0.08464	0.69272	0.594848	3.91023e-05	-0.14804	0.431782	0.29852	0.0624598	-0.02921	0.915667	-0.21169	0.219532	-0.74289	1.92213e-07	-0.32773	0.0682416	0.203471	0.307685
Clo1313_0490	TRNA pseudouridine synthase A	0.004376	0.980167	0.90705	4.6063e-22	0.305682	0.00155616	0.699437	3.8975e-14	0.396481	0.00018717	-0.20324	0.0493328	-0.60137	7.3008e-11	-0.30296	0.00580105	0.095175	0.501439
Clo1313_0491	Transcriptional regulator, CarD family	0.06092	0.827039	1.16197	6.5568e-12	1.13317	2.1236e-11	0.893082	1.52565e-07	1.10033	6.45327e-09	-0.20797	0.333901	-0.0288	0.922069	0.207249	0.402863	0.02808	0.932769
Clo1313_0492	2-C-methyl-D-erythritol 4-phosphate cytidylyltransferase	-0.12434	0.245864	-0.23131	0.0142521	0.037067	0.791295	-0.11607	0.286126	0.331634	0.00111215	-0.0091	0.954026	0.268381	0.00360774	0.447707	5.8128e-06	0.170225	0.136901
Clo1313_0493	ABC transporter related protein	0.160147	0.283462	-0.13773	0.373877	-0.24708	0.0689177	-0.31693	0.0145519	-0.35031	0.015926	-0.01905	0.927836	-0.10935	0.506738	-0.03338	0.883092	0.056912	0.79139
Clo1313_0494	ABC-2 type transporter	-0.12197	0.25557	-0.40449	4.39869e-06	-0.26676	0.00376566	-0.19296	0.0474672	-0.28244	0.00647445	0.089563	0.440139	0.137734	0.186938	-0.08948	0.50268	-0.13765	0.250286
Clo1313_0495	Integral membrane sensor signal transduction histidine kinase	-0.08897	0.688102	0.068876	0.766749	0.325244	0.0481102	0.36853	0.0218332	0.282681	0.14413	0.210689	0.242853	0.256368	0.137544	-0.08585	0.73651	-0.13153	0.572916
Clo1313_0496	Histidine kinase	-0.0179	0.957251	0.227796	0.327851	0.221891	0.343654	0.403279	0.0498777	-0.06145	0.858674	0.15758	0.538822	-0.00591	0.986363	-0.46473	0.0420716	-0.30125	0.228722
Clo1313_0497	2C-methyl-D-erythritol 2,4-cyclodiphosphate synthase	-0.10711	0.406119	0.028433	0.863437	-0.03685	0.819112	0.184896	0.103522	0.194323	0.130838	0.049357	0.747827	-0.06528	0.653051	0.009427	0.963084	0.124068	0.38488
Clo1313_0498	Prolyl-tRNA synthetase	0.062462	0.778763	-0.04007	0.864723	-0.24268	0.139105	-0.02851	0.906328	-0.03448	0.898025	0.074016	0.731634	-0.20261	0.235447	-0.00596	0.98387	0.27066	0.140344
Clo1313_0499	SCP-like extracellular	-0.3288	0.0586813	-0.05639	0.824077	-0.60682	0.0001265	0.481365	0.00310391	-0.50815	0.00560844	0.208955	0.275556	-0.55044	0.00057991	-0.98951	1.05234e-08	-0.23012	0.284722
Clo1313_0500	Pectinesterase	-0.35113	0.0749521	-0.38027	0.0501302	-0.62403	0.00050492	0.651242	0.0002644	-0.79801	5.47383e-05	0.680381	0.00012949	-0.24377	0.253278	-1.44925	7.8546e-14	-0.5251	0.011888
Clo1313_0501	Pectate lyase/Amb allergen	0.14225	0.573151	0.795403	1.05245e-05	0.364205	0.0714944	0.781484	1.54152e-05	-0.25345	0.31165	0.128331	0.61933	-0.4312	0.0273905	-1.03493	2.31466e-07	-0.4754	0.0300621
Clo1313_0502	Hypothetical protein	-0.1176	0.550928	-0.25432	0.120191	-0.24899	0.129821	-0.44353	0.00272009	-0.24033	0.205358	-0.30681	0.0515906	0.005333	0.98394	0.203193	0.302993	-0.10895	0.635427
Clo1313_0503	IstB domain protein ATP-binding protein	-0.02443	0.931111	-0.19285	0.348447	-0.48734	0.00423281	-0.27369	0.149225	-0.23646	0.293218	-0.10528	0.659058	-0.2945	0.115154	0.037238	0.905254	0.226453	0.319048
Clo1313_0505	Hypothetical protein	-0.08095	0.578576	-0.95198	4.5564e-20	-0.80918	3.5084e-15	-0.843	2.722e-16	-0.5001	1.75722e-05	0.028027	0.871332	0.142801	0.258857	0.342896	0.00479854	0.228123	0.0812813
Clo1313_0509	Hypothetical protein	-0.2949	0.179678	0.801522	1.79679e-05	0.169361	0.501937	0.212794	0.369816	0.471355	0.0389666	-0.88363	1.9569e-06	-0.63216	0.00096123	0.258561	0.319614	0.007093	0.98537
Clo1313_0510	Extracellular solute-binding protein family 5	-0.13678	0.589078	1.63328	7.9584e-20	0.600495	0.00115521	1.7236	1.0284e-21	0.930259	3.38928e-06	-0.04646	0.876687	-1.03278	5.88163e-09	-0.79334	9.10273e-05	0.192983	0.470887
Clo1313_0511	Oligopeptide/dipeptide ABC transporter, ATPase subunit	-0.15291	0.225084	1.33417	2.0136e-34	0.446876	2.203e-05	1.58996	4.2606e-45	0.661085	1.21279e-08	0.102876	0.459872	-0.88729	1.7374e-17	-0.92887	1.2951e-15	0.061296	0.731823
Clo1313_0512	Oligopeptide/dipeptide ABC transporter, ATPase subunit	0.112398	0.629225	1.59432	1.0954e-22	0.690385	2.124e-05	1.4683	9.8145e-20	0.542635	0.00408217	-0.01363	0.963326	-0.90394	1.63692e-08	-0.92566	2.52768e-07	-0.03535	0.908797
Clo1313_0513	Binding-protein-dependent transport systems inner membrane component	0.061962	0.79781	1.3939	3.7956e-20	0.578447	0.00016994	1.23119	2.7537e-16	0.458448	0.0108914	-0.10075	0.647676	-0.81545	5.79309e-08	-0.77274	5.11479e-06	-0.05804	0.834682
Clo1313_0514	Binding-protein-dependent transport systems inner membrane component	0.04267	0.872024	1.05184	2.0446e-11	0.441124	0.008688	1.04469	2.7942e-11	0.531167	0.0042703	0.035515	0.895262	-0.61071	0.00015115	-0.51352	0.00596584	0.132713	0.597851
Clo1313_0515	Copper amine oxidase-like domain-containing protein	-0.05965	0.814103	-0.29895	0.0927668	-0.55727	0.0005079	-0.60074	0.00015767	-0.49208	0.00782221	-0.36144	0.0349104	-0.25832	0.158903	0.108657	0.673858	0.005538	0.986369
Clo1313_0516	Major facilitator superfamily MFS_1	0.169495	0.563289	0.35927	0.140546	-0.45934	0.0476547	0.357363	0.142955	-0.30804	0.287071	0.167588	0.568221	-0.81861	0.0001183	-0.6654	0.0071841	0.320795	0.26297
Clo1313_0517	Polyferredoxin	-0.0797	0.772096	-0.05655	0.844305	-0.2951	0.148836	-0.03305	0.912423	0.341667	0.132146	-0.0562	0.845206	-0.23855	0.266257	0.374715	0.0922812	0.557067	0.00707236
Clo1313_0518	Transcriptional regulator, GntR family	-0.11238	0.74293	-0.16167	0.611267	-0.36564	0.161362	-0.35625	0.175121	-0.22908	0.496359	-0.30697	0.258529	-0.20397	0.498874	0.127173	0.73928	0.024177	0.957167
Clo1313_0519	ABC transporter related protein	-0.32368	0.0768038	-0.33178	0.0681835	-0.37093	0.0372515	0.037075	0.892749	-0.20624	0.374103	0.045174	0.867618	-0.03915	0.885528	-0.24332	0.274968	-0.15899	0.522025
Clo1313_0520	Hypothetical protein	-0.16551	0.56191	-0.29346	0.234709	-0.25522	0.317082	-0.2397	0.354446	-0.17585	0.585526	-0.11175	0.717399	0.038238	0.91298	0.063849	0.866923	-0.08614	0.816272
Clo1313_0523	Sugar fermentation stimulation protein	-0.11408	0.415334	0.461943	1.949e-05	0.251907	0.0319055	0.203573	0.0963507	0.155164	0.298092	-0.37245	0.0007538	-0.21004	0.0842775	-0.04841	0.802191	-0.21082	0.129671
Clo1313_0524	Hypothetical protein	-0.11358	0.842873	0.470016	0.271831	0.422871	0.335173	0.610934	0.129894	0.276903	0.621225	0.027342	0.966232	-0.04715	0.938593	-0.33403	0.534089	-0.25954	0.647534
Clo1313_0525	RNA polymerase, sigma 28 subunit, SigI	-0.38392	0.00271539	0.093127	0.592552	-0.16743	0.266188	0.882063	4.2122e-13	-0.05701	0.794689	0.405017	0.00144717	-0.26055	0.0570395	-0.93907	4.9784e-12	-0.2735	0.077602
Clo1313_0526	Hypothetical protein	-0.12808	0.53856	-0.15477	0.43533	-0.26012	0.137198	0.216604	0.234789	-0.49385	0.00530412	0.243289	0.170852	-0.10535	0.628276	-0.71046	2.85986e-05	-0.36182	0.0533076
Clo1313_0527	Transcriptional regulator, Crp/Fnr family	-0.09536	0.782091	-0.40895	0.101364	-0.83242	0.00018109	-0.11863	0.720043	-0.30353	0.320895	0.19497	0.513133	-0.42347	0.0873484	-0.18491	0.593027	0.433535	0.124472
Clo1313_0528	4Fe-4S ferredoxin iron-sulfur binding domain-containing protein	-2.15918	1.2361e-27	-0.39319	0.0712087	-1.39346	3.9775e-13	2.24475	1.8925e-29	0.081259	0.817519	0.478753	0.0225231	-1.00027	2.19705e-07	-2.16349	4.732e-23	-0.68446	0.00241695
Clo1313_0529	Hypothetical protein	-1.90076	8.0125e-30	0.15175	0.490605	-0.59111	0.00038866	2.16923	7.8643e-37	0.708357	0.00012855	0.116724	0.617643	-0.74286	5.37962e-06	-1.46087	7.1282e-16	-0.60129	0.001422
Clo1313_0530	Hypothetical protein	-1.47409	9.625e-36	0.325106	0.00627945	-0.34859	0.00308498	1.58878	3.7574e-40	0.684249	4.80532e-08	-0.21041	0.102822	-0.6737	1.69432e-09	-0.90453	4.4808e-13	-0.44125	0.00066338
Clo1313_0531	Extracellular solute-binding protein family 3	-0.43358	0.00963011	0.883739	1.62955e-08	0.868681	2.89052e-08	1.49668	3.4488e-21	0.966658	3.36877e-08	0.179367	0.373877	-0.01506	0.957847	-0.53002	0.00411259	-0.3356	0.0943235
Clo1313_0532	Methyl-accepting chemotaxis sensory transducer	-0.04409	0.874575	0.321744	0.0885894	0.365738	0.0471961	0.77611	3.21522e-06	0.25292	0.268012	0.41028	0.0228454	0.043994	0.874617	-0.52319	0.00793178	-0.1569	0.542597
Clo1313_0534	Hypothetical protein	-0.20002	0.0906873	0.025616	0.883339	-0.37108	0.00050492	0.451448	1.615e-05	-0.62765	5.72834e-08	0.225813	0.050514	-0.3967	0.00017994	-1.0791	2.3404e-20	-0.45659	0.00010993
Clo1313_0535	Hypothetical protein	-0.19953	0.25718	-0.3244	0.041148	-0.51388	0.00050986	0.255776	0.124839	-0.43829	0.0106741	0.380649	0.0136526	-0.18948	0.287664	-0.69407	1.89764e-05	-0.12393	0.587201
Clo1313_0536	Hypothetical protein	-0.25753	0.175242	-0.22719	0.245242	-0.44445	0.00921843	0.387706	0.0265026	-0.36187	0.0738388	0.357363	0.0442077	-0.21726	0.271144	-0.74958	3.59331e-05	-0.17495	0.466154
Clo1313_0537	Hypothetical protein	-0.28525	0.092268	-0.3011	0.0724047	-0.4461	0.0043111	0.233751	0.186124	-0.39874	0.0278491	0.249605	0.152033	-0.145	0.466116	-0.63249	0.00019159	-0.23789	0.238687
Clo1313_0539	Glycosyltransferase 36	0.042731	0.834918	-0.07576	0.682504	-0.2814	0.0405248	-0.19981	0.175131	-0.23596	0.147046	-0.08133	0.656684	-0.20564	0.160019	-0.03614	0.876917	0.088172	0.667914
Clo1313_0541	Peptide methionine sulfoxide reductase	-0.12746	0.196916	0.267521	0.00186465	0.194199	0.0319789	0.203804	0.0231852	0.184616	0.077386	-0.19118	0.0353604	-0.07332	0.517428	-0.01919	0.904333	-0.13705	0.21877
Clo1313_0542	NADH:flavin oxidoreductase/NADH oxidase	-0.13529	0.288328	0.407051	9.896e-05	0.400927	0.0001291	0.300047	0.00572266	0.135111	0.35581	-0.24229	0.0314011	-0.00612	0.975571	-0.16494	0.237613	-0.40111	0.00071458
Clo1313_0543	RNA polymerase, sigma-24 subunit, ECF subfamily	0.130704	0.428102	-0.53664	2.27156e-05	-0.37573	0.00440515	-0.62344	6.70854e-07	-0.65411	3.36849e-06	0.043902	0.831005	0.160911	0.30335	-0.03067	0.898225	-0.14768	0.421513
Clo1313_0544	Hypothetical protein	0.02392	0.839998	-1.03914	5.8383e-42	-0.92032	9.1992e-35	-1.15492	3.9809e-49	-1.29822	1.6395e-49	-0.09186	0.302493	0.118818	0.157214	-0.1433	0.121157	-0.35398	1.09851e-05
Clo1313_0545	Hypothetical protein	-0.0431	0.781688	-0.62758	1.265e-10	-0.57214	4.83384e-09	-0.62037	2.0663e-10	-0.93933	1.2748e-17	-0.03588	0.822843	0.055443	0.708283	-0.31897	0.00601929	-0.41029	0.00026217
Clo1313_0546	Hypothetical protein	-0.09338	0.352857	-0.68797	3.5867e-18	-0.81048	5.6184e-24	-0.80987	6.0069e-24	-1.33495	1.8935e-44	-0.21528	0.0107754	-0.12251	0.194363	-0.52508	2.29857e-09	-0.61786	1.9271e-12
Clo1313_0547	Intracellular protease, PfpI family	0.115202	0.388889	-1.45554	6.8234e-40	-0.77779	4.0959e-14	-1.87652	6.775e-58	-1.66919	1.7988e-41	-0.30578	0.00507608	0.67775	4.2139e-11	0.207331	0.121465	-0.7762	1.4099e-11
Clo1313_0548	Hypothetical protein	0.171814	0.127464	-0.53836	2.65456e-08	0.317426	0.00167546	-0.70615	2.5704e-13	-0.31663	0.0057906	0.004016	0.982532	0.855782	1.484e-18	0.389527	0.00048543	-0.46224	2.55051e-05
Clo1313_0549	ABC transporter related protein	0.091159	0.709508	-0.08079	0.747802	-0.16185	0.452917	-0.40537	0.0209826	0.245249	0.271655	-0.23342	0.235442	-0.08106	0.746916	0.650614	0.00047501	0.498257	0.0098982
Clo1313_0550	Hypothetical protein	-0.13614	0.123532	-0.12011	0.185962	-0.34583	6.63427e-06	-0.40164	1.33297e-07	0.670923	2.8902e-15	-0.41767	3.97196e-08	-0.22572	0.00501593	1.07256	1.8474e-33	0.88061	2.9729e-24
Clo1313_0551	Phosphate transporter	0.129147	0.479825	0.204518	0.209689	-0.36657	0.0114904	0.024865	0.91545	-0.17094	0.381648	-0.05051	0.818999	-0.57109	3.1446e-05	-0.1958	0.299916	0.324783	0.0550902
Clo1313_0552	Putative phosphate transport regulator	-0.10795	0.356462	0.063281	0.635502	-0.33317	0.00041466	0.163773	0.124146	-0.06924	0.644266	-0.00745	0.965189	-0.39645	1.94457e-05	-0.23301	0.0400405	0.155992	0.205862
Clo1313_0553	Hypothetical protein	-0.04867	0.894859	0.220589	0.440352	-0.64074	0.00489151	0.23702	0.397529	-0.32585	0.2737	-0.03224	0.931659	-0.86133	8.763e-05	-0.56287	0.033795	0.266224	0.394787
Clo1313_0555	Peptidoglycan-binding lysin domain	-0.07132	0.750902	0.033503	0.891548	-0.34695	0.0278635	0.655473	6.53129e-06	-0.42694	0.0138738	0.550653	0.00019026	-0.38045	0.0142819	-1.08242	1.5074e-11	-0.15131	0.489654
Clo1313_0556	ErfK/YbiS/YcfS/YnhG family protein	-0.47752	6.6639e-05	-0.28743	0.02519	-0.57446	1.16676e-06	0.896117	2.2362e-14	-0.70824	7.2308e-08	0.70602	1.742e-09	-0.28703	0.0254076	-1.60436	9.6679e-32	-0.61131	3.94799e-06
Clo1313_0557	Peptidoglycan-binding lysin domain	-0.46217	0.00685877	0.091768	0.705457	-0.18057	0.385709	1.1694	3.0197e-13	-0.329	0.113786	0.615463	0.00018717	-0.27234	0.149739	-1.4984	9.124e-17	-0.6106	0.00108066
Clo1313_0558	Superoxide dismutase	-0.41946	0.00563234	-0.38884	0.0112239	-0.55808	0.00013518	0.654997	5.63428e-06	-0.64204	8.18338e-05	0.624383	1.61141e-05	-0.16924	0.353892	-1.29704	5.2258e-16	-0.50342	0.00268282
Clo1313_0559	Hypothetical protein	-0.16652	0.36938	0.131772	0.504285	-0.19366	0.278754	0.443545	0.00350174	-0.26102	0.173226	0.145257	0.450342	-0.32543	0.0421254	-0.70457	1.60272e-05	-0.23388	0.233764
Clo1313_0560	Pseudogene	-0.02816	0.91405	-0.06478	0.788438	0.35972	0.030363	-0.37604	0.0225412	0.365286	0.0537163	-0.33942	0.0434687	0.424502	0.00854612	0.741328	1.4986e-05	-0.02259	0.939635
Clo1313_0562	Hypothetical protein	-0.01606	0.96361	0.182326	0.47748	0.055053	0.86253	-0.01195	0.974295	0.062	0.861614	-0.21034	0.394015	-0.12727	0.647767	0.073953	0.832962	-0.00911	0.981955
Clo1313_0563	Carbohydrate binding family 6	-0.07692	0.756484	-0.10625	0.647676	-0.8215	2.315e-07	-0.14348	0.508996	-0.07578	0.788696	-0.11415	0.61818	-0.71525	7.88568e-06	0.067695	0.81526	0.668797	0.00023389
Clo1313_0564	Hydrogenase expression/formation protein HypE	-0.14416	0.286157	-0.17695	0.17031	4.63924	4.128e-150	-0.32668	0.00444262	5.02376	4.52e-146	-0.29389	0.0118235	4.81619	8.113e-155	5.35043	4.06e-154	0.240356	0.0823644
Clo1313_0565	Hydrogenase expression/formation protein HypD	0.011563	0.956475	0.000255	0.998961	5.16458	8.113e-155	-0.22799	0.0867951	5.39391	4.031e-146	-0.21668	0.10738	5.16432	8.113e-155	5.6219	2.152e-151	0.240895	0.109747
Clo1313_0566	Hydrogenase assembly chaperone hypC/hupF	0.071266	0.733239	-0.00399	0.987629	5.38975	3.782e-141	-0.21281	0.189282	5.44338	1.613e-128	-0.13755	0.445775	5.39373	3.215e-141	5.65619	3.162e-133	0.124901	0.557047
Clo1313_0567	(NiFe) hydrogenase maturation protein HypF	0.072692	0.733364	0.051208	0.820913	4.94311	7.213e-128	-0.18701	0.274644	5.04463	7.047e-117	-0.16553	0.347621	4.8919	1.336e-126	5.23165	3.202e-121	0.174217	0.384228
Clo1313_0568	Hydrogenase accessory protein HypB	-0.02573	0.916863	0.078903	0.715982	5.36116	3.526e-134	-0.02979	0.90401	5.75061	4.125e-129	-0.13442	0.487594	5.28226	2.162e-132	5.7804	9.95e-130	0.363719	0.0392547
Clo1313_0569	Hydrogenase expression/synthesis HypA	-0.01322	0.939635	0.241767	0.0254247	6.03499	5.971e-198	0.074027	0.601525	6.16836	8.007e-186	-0.18096	0.114394	5.79322	1.743e-192	6.09433	2.89e-184	0.120152	0.40621
Clo1313_0570	4Fe-4S ferredoxin iron-sulfur binding domain-containing protein	0.015308	0.94849	0.300889	0.0410406	5.5398	3.544e-147	0.141564	0.416686	5.72106	3.371e-137	-0.14402	0.406699	5.23891	3.597e-140	5.5795	4.521e-134	0.196573	0.287071
Clo1313_0571	NADH-ubiquinone oxidoreductase chain 49kDa	-0.15178	0.508584	0.194454	0.365749	5.75495	3.94e-123	0.280517	0.155443	6.11492	5.014e-117	-0.06572	0.809518	5.5605	5.235e-119	5.8344	1.656e-111	0.208185	0.392094
Clo1313_0572	Ech hydrogenase, subunit EchD, putative	-0.23632	0.147362	0.372329	0.0126447	4.74136	2.242e-122	0.294742	0.058822	5.22804	1.046e-120	-0.31391	0.0415881	4.36903	1.175e-112	4.93329	8.233e-114	0.250357	0.175121
Clo1313_0573	NADH ubiquinone oxidoreductase 20 kDa subunit	-0.01601	0.940975	0.266132	0.0524016	5.10007	9.21e-147	0.16162	0.289829	5.1209	2.903e-133	-0.12052	0.464464	4.83394	4.89e-140	4.95928	2.5e-129	0.004821	0.985027
Clo1313_0574	Respiratory-chain NADH dehydrogenase subunit 1	0.147681	0.403906	0.218128	0.176023	4.95776	8.965e-131	-0.1361	0.451893	5.20726	3.629e-123	-0.20654	0.205439	4.73963	2.711e-125	5.34336	2.607e-126	0.397186	0.0151861
Clo1313_0575	NADH/Ubiquinone/plastoquinone (complex I)	-0.0505	0.849225	0.47609	0.00485409	3.67843	7.0683e-79	0.361484	0.0414348	3.96346	2.6751e-75	-0.1651	0.436005	3.20234	5.4684e-66	3.60198	1.602e-66	0.234533	0.29208
Clo1313_0577	Transcription elongation factor GreA/GreB domain-containing protein	-0.26217	0.154466	-0.06501	0.795481	-0.17296	0.394412	0.188221	0.343586	0.163143	0.49265	-0.00894	0.976635	-0.10794	0.635502	-0.02508	0.934953	0.073931	0.791426
Clo1313_0578	Citrate synthase	-0.08874	0.632485	0.019283	0.931111	-0.23327	0.113753	0.011442	0.961088	-0.11936	0.54871	-0.09658	0.595468	-0.25255	0.0816828	-0.1308	0.501937	0.025169	0.918573
Clo1313_0579	Pyridoxal-dependent decarboxylase	-0.08888	0.762506	-0.22343	0.349027	0.431728	0.0369605	-0.07828	0.794498	0.117503	0.711565	0.056273	0.857663	0.655162	0.00072484	0.195785	0.49204	-0.4031	0.0926269
Clo1313_0580	CheW protein	-0.20663	0.424523	0.564881	0.00680751	0.595702	0.0040308	0.64031	0.00179199	0.355829	0.172378	-0.1312	0.64921	0.030822	0.928509	-0.28448	0.299927	-0.44651	0.0724856
Clo1313_0581	Methyl-accepting chemotaxis sensory transducer with Cache sensor	-0.29099	0.0890521	0.696029	4.02976e-06	0.509815	0.00104832	1.08222	4.2396e-13	0.321546	0.0935833	0.095196	0.668265	-0.18621	0.324552	-0.76067	6.81164e-06	-0.47926	0.00712793
Clo1313_0583	Hypothetical protein	-0.03709	0.823244	-0.02493	0.884016	-0.2282	0.0426263	-0.0941	0.49599	0.059955	0.731184	-0.10626	0.427029	-0.20327	0.0775173	0.15405	0.271481	0.251063	0.0467527
Clo1313_0584	Hypothetical protein	-0.05294	0.641242	-0.13561	0.1357	-0.61208	3.3946e-15	-0.13324	0.143935	-0.37224	2.41961e-05	-0.05057	0.660037	-0.47648	8.0344e-10	-0.23899	0.0102515	0.18691	0.0549885
Clo1313_0585	Hypothetical protein	-0.01553	0.952345	-0.21821	0.210765	-0.26638	0.110545	-0.267	0.109523	-0.22116	0.267398	-0.06432	0.778891	-0.04817	0.84088	0.045844	0.865774	0.02969	0.915547
Clo1313_0586	D-isomer specific 2-hydroxyacid dehydrogenase NAD-binding protein	-0.36131	0.130688	-0.01424	0.971161	0.284352	0.259553	0.2499	0.336608	0.174543	0.593313	-0.09718	0.762793	0.298588	0.231246	-0.07536	0.842725	-0.47112	0.0688207
Clo1313_0587	Methyl-accepting chemotaxis sensory transducer	-0.0313	0.848221	1.54835	6.5476e-47	1.17871	9.9417e-31	1.04198	4.1707e-25	1.86965	1.7202e-52	-0.53767	4.88529e-08	-0.36964	0.0002572	0.827661	5.0548e-14	0.659634	1.94646e-09
Clo1313_0588	Nitroreductase	0.217632	0.26149	1.04592	2.6049e-11	0.098156	0.67537	0.513701	0.00177746	0.151274	0.536484	-0.31459	0.0787098	-0.94777	1.60097e-09	-0.36243	0.0682416	0.27075	0.200407
Clo1313_0589	Copper amine oxidase-like domain-containing protein	-0.32462	0.0306242	0.35271	0.0171817	0.577073	3.21349e-05	0.622	6.60463e-06	1.08597	1.0231e-12	-0.05533	0.8026	0.224363	0.165745	0.463973	0.00400764	0.184285	0.343105
Clo1313_0591	Protein of unknown function DUF2383	0.035114	0.874617	-0.01844	0.936952	-0.64304	1.26548e-06	0.127524	0.473777	-0.57902	0.00012369	0.181077	0.266103	-0.6246	2.62485e-06	-0.70654	1.96916e-06	0.099141	0.646809
Clo1313_0592	UbiA prenyltransferase	0.0062	0.985577	-0.11268	0.681361	-0.52539	0.00724198	0.173337	0.487838	-0.57442	0.00886484	0.292219	0.182805	-0.4127	0.0433402	-0.74776	0.00041358	-0.04283	0.904386
Clo1313_0593	Hypothetical protein	0.358036	0.137365	0.552165	0.0127019	0.167299	0.564289	0.139214	0.644498	-0.23429	0.44442	-0.05492	0.874575	-0.38487	0.10498	-0.37351	0.172281	-0.04356	0.912883
Clo1313_0594	Hypothetical protein	0.48128	0.0037787	0.730072	4.39021e-06	0.464725	0.00537503	0.696655	1.25632e-05	-0.47235	0.012694	0.447863	0.00764237	-0.26535	0.15293	-1.169	2.807e-11	-0.45579	0.0168783
Clo1313_0595	Protein of unknown function DUF975	0.007735	0.949123	-0.40563	2.4054e-09	0.257725	0.00022559	-0.37092	5.2456e-08	0.323047	2.92085e-05	0.042443	0.675542	0.663351	7.2864e-22	0.693965	1.5395e-19	0.073057	0.4778
Clo1313_0596	FHA domain containing protein	-0.0713	0.847307	-0.57696	0.0169511	0.290405	0.297732	-0.42426	0.0977869	0.218672	0.526156	0.08141	0.823789	0.867369	0.00014603	0.64293	0.0173796	-0.14303	0.704157
Clo1313_0597	Cell cycle protein	0.097806	0.636087	-0.34664	0.0252593	0.20761	0.228151	-0.46421	0.00171187	0.129961	0.559977	-0.01977	0.937088	0.554246	0.00013227	0.594175	0.00026224	0.020157	0.942815
Clo1313_0598	Peptidoglycan glycosyltransferase	0.28999	0.0749521	-0.31967	0.0454252	0.146326	0.443379	-0.54475	0.00021608	-0.07631	0.76213	0.064914	0.775656	0.465998	0.00189402	0.468434	0.00594125	0.06735	0.793775
Clo1313_0599	DNA repair protein RadC	0.021932	0.910069	-0.30684	0.0113015	-0.05065	0.777251	-0.22627	0.0776839	0.00805	0.973828	0.10251	0.507539	0.256189	0.0407131	0.234315	0.107697	0.080636	0.666716
Clo1313_0600	Tetratricopeptide TPR_1 repeat-containing protein	0.100264	0.76664	-0.27867	0.299116	0.132234	0.679889	-0.76071	0.00061073	0.104422	0.784424	-0.38177	0.126834	0.410905	0.0951128	0.865129	0.00047775	0.072452	0.85694
Clo1313_0601	Fibronectin type III domain protein	0.055722	0.840056	0.276886	0.15757	1.07301	8.9163e-11	-0.03002	0.916863	0.616113	0.00144927	-0.25118	0.210011	0.796123	1.91626e-06	0.646129	0.00077977	-0.40117	0.0535835
Clo1313_0603	YD repeat protein	0.092725	0.797177	-0.00233	0.995976	-0.09261	0.797465	0.164981	0.6086	-0.20928	0.550338	0.260031	0.366079	-0.09028	0.803869	-0.37426	0.216985	-0.02395	0.958074
Clo1313_0604	Hypothetical protein	-0.08477	0.464327	-0.36623	2.8686e-05	-0.52849	8.1036e-10	-0.36949	2.403e-05	-0.28129	0.00595928	-0.08803	0.442542	-0.16226	0.102009	0.088197	0.503681	0.162434	0.152537
Clo1313_0605	Hypothetical protein	-0.44799	0.00040794	-0.96609	3.9529e-15	-0.64495	1.67953e-07	-0.43136	0.00070472	-0.39144	0.007525	0.086743	0.627649	0.321145	0.0157113	0.039917	0.862465	-0.19449	0.248502
Clo1313_0607	Pseudogene	-0.47949	0.00456873	-0.81148	4.30722e-07	-1.22571	1.7094e-14	0.185235	0.367404	-1.37546	1.3787e-14	0.517226	0.0019858	-0.41423	0.0167332	-1.56069	3.8906e-18	-0.62923	0.00067429
Clo1313_0609	Hypothetical protein	0.109027	0.521312	0.376354	0.00379425	0.260834	0.0598687	0.087586	0.624601	0.22607	0.166201	-0.17974	0.230822	-0.11552	0.49127	0.138484	0.451879	0.074264	0.724855
Clo1313_0610	Phosphotransferase KptA/Tpt1	0.061172	0.642499	-0.1985	0.0481553	-0.18278	0.0733784	-0.24332	0.0119073	0.037671	0.818933	0.016348	0.916641	0.015723	0.919618	0.280993	0.00900537	0.281617	0.00883312
Clo1313_0611	Hypothetical protein	0.105091	0.374434	-0.07637	0.552368	-0.15615	0.147756	0.054449	0.693429	-0.23329	0.0403858	0.235913	0.0177496	-0.07978	0.530767	-0.28774	0.00864848	0.027952	0.871434
Clo1313_0612	Hypothetical protein	-0.03364	0.919023	-0.81471	2.69325e-05	-0.87672	5.56761e-06	-0.81223	2.85988e-05	-0.91052	2.71253e-05	-0.03116	0.925562	-0.06202	0.844602	-0.09829	0.771483	-0.06744	0.849485
Clo1313_0613	Cephalosporin-C deacetylase	-0.14837	0.563564	-0.86715	2.33348e-06	-0.93974	2.7341e-07	-0.69257	0.00021169	-0.71405	0.00071358	0.02621	0.934953	-0.07259	0.806458	-0.02148	0.953347	0.077324	0.816485
Clo1313_0614	Polysaccharide biosynthesis protein	0.145068	0.11409	0.814026	7.1065e-24	0.05779	0.613036	0.506396	1.4947e-10	0.016277	0.915667	-0.16256	0.069893	-0.75624	4.2455e-21	-0.49012	3.26681e-08	0.103556	0.362277
Clo1313_0615	Hypothetical protein	0.017961	0.948143	0.007038	0.981062	0.204774	0.287081	0.057735	0.819312	0.319125	0.110145	0.068658	0.779509	0.197736	0.307647	0.26139	0.210322	0.132312	0.591276
Clo1313_0616	ABC transporter related protein	-0.05083	0.699331	0.002107	0.990035	0.183717	0.0610946	0.070025	0.569568	0.220073	0.0420767	0.017087	0.909392	0.18161	0.0647156	0.150048	0.200358	-0.01447	0.93252
Clo1313_0617	Membrane spanning protein	-0.33533	0.210464	-0.34583	0.193188	0.212577	0.478439	0.332964	0.214256	0.075404	0.855929	0.343467	0.197092	0.558409	0.0206482	-0.25756	0.432886	-0.4725	0.0968797
Clo1313_0618	Integral membrane sensor signal transduction histidine kinase	-0.28127	0.117066	0.03208	0.905054	0.207619	0.27952	0.423395	0.0107459	0.244415	0.249437	0.110048	0.624355	0.175539	0.380444	-0.17898	0.43559	-0.24447	0.249299
Clo1313_0619	Two component transcriptional regulator, winged helix family	-0.21076	0.278681	0.30572	0.0881255	0.074865	0.761215	0.232946	0.220623	0.163017	0.495559	-0.28353	0.119524	-0.23086	0.225652	-0.06993	0.806348	-0.12261	0.631063
Clo1313_0620	Sporulation protein YyaC	-0.18759	0.134437	-0.49495	4.77956e-06	-0.6601	6.8281e-10	-0.48716	6.86384e-06	-0.03183	0.874954	-0.17981	0.155007	-0.16515	0.199909	0.455335	0.00021328	0.440679	0.00035592
Clo1313_0621	Protein of unknown function DUF1540	0.082201	0.776036	-0.36937	0.0734009	-0.67504	0.00031021	-0.08909	0.754452	-0.92862	6.21093e-06	0.362477	0.0800923	-0.30567	0.154255	-0.83953	5.02819e-05	-0.17138	0.546249
Clo1313_0622	Acyl-ACP thioesterase	-0.09053	0.541625	-0.74788	1.8008e-12	-0.81705	1.5284e-14	-0.85679	8.7354e-16	0.094055	0.576795	-0.19943	0.103703	-0.06917	0.660419	0.95084	1.38e-15	0.820576	4.5832e-12
Clo1313_0623	HAD-superfamily hydrolase, subfamily IA, variant 3	0.095727	0.634942	0.062297	0.776549	0.012387	0.961205	-0.0317	0.893389	0.439996	0.00755821	0.001727	0.995512	-0.04991	0.825939	0.4717	0.00382096	0.523337	0.00113649
Clo1313_0624	Cof-like hydrolase	0.033912	0.902528	-0.0761	0.762506	-0.17172	0.414243	-0.05286	0.842232	0.342443	0.0957813	0.057149	0.828205	-0.09562	0.691687	0.395302	0.0479926	0.548073	0.00372966
Clo1313_0625	Protein of unknown function DUF3520	0.031881	0.891856	0.320046	0.0345127	0.368726	0.0124744	0.24569	0.123766	0.459989	0.00456873	-0.04248	0.852777	0.04868	0.829118	0.214299	0.25568	0.123143	0.569824
Clo1313_0626	Radical SAM domain protein	0.149801	0.568288	-0.14077	0.596019	-0.18734	0.450301	-0.31373	0.152033	-0.01686	0.965314	-0.02315	0.943993	-0.04657	0.882276	0.296869	0.242894	0.320288	0.199792
Clo1313_0627	Cellulosome anchoring protein cohesin region	-0.08831	0.357983	-0.14102	0.102924	-0.1307	0.136858	-0.00783	0.95402	0.045775	0.720936	0.044878	0.691136	0.010318	0.938114	0.053601	0.666998	0.088161	0.426163
Clo1313_0629	Cellulosome anchoring protein cohesin region	0.298787	0.137131	-0.09607	0.712926	-0.04659	0.871968	-0.37534	0.050525	-0.33732	0.132542	0.019522	0.949123	0.049479	0.863535	0.038015	0.908668	0.008058	0.982355
Clo1313_0630	Cellulosome anchoring protein cohesin region	0.264635	0.151026	-0.24322	0.195145	-0.33662	0.0551069	-0.4839	0.00332038	-0.38371	0.0495911	0.023951	0.930443	-0.0934	0.691633	0.100197	0.704454	0.217545	0.325002
Clo1313_0631	Transglutaminase domain-containing protein	0.148823	0.478462	0.194679	0.319863	0.25708	0.1614	0.406871	0.0153013	-0.14124	0.563834	0.361015	0.0352247	0.062401	0.804582	-0.54811	0.00262528	-0.24949	0.239109
Clo1313_0632	EmrB/QacA family drug resistance transporter	0.036953	0.805805	0.689985	7.4706e-14	0.621188	1.5592e-11	0.978583	3.9459e-25	-0.2173	0.0616691	0.325551	0.00066484	-0.0688	0.60384	-1.19588	4.3429e-29	-0.80153	8.4158e-15
Clo1313_0633	Hypothetical protein	0.240514	0.0634615	0.660596	9.08042e-09	0.722395	3.0516e-10	0.885009	1.366e-14	-0.17399	0.274391	0.464927	7.377e-05	0.061799	0.725805	-1.059	2.0919e-16	-0.65587	3.74569e-07
Clo1313_0634	RRNA (guanine-N(2)-)-methyltransferase	-0.04336	0.890709	-0.15072	0.563469	0.265995	0.238889	-0.2729	0.224307	0.247922	0.346931	-0.16554	0.515435	0.416715	0.0426179	0.520822	0.0206482	-0.06143	0.859297
Clo1313_0635	Response regulator receiver protein	-0.05818	0.736509	-0.32338	0.00646715	0.198766	0.126808	-0.31682	0.00782134	0.359883	0.00675732	-0.05162	0.770197	0.522151	3.59851e-06	0.676708	6.29192e-08	0.102941	0.557411
Clo1313_0636	3-phosphoshikimate 1-carboxyvinyltransferase	0.233756	0.112482	0.322947	0.019503	-0.04957	0.811358	-0.04317	0.838162	-0.16753	0.357344	-0.13236	0.431939	-0.37252	0.00579175	-0.12436	0.52781	0.115793	0.563728
Clo1313_0637	Sporulation transcriptional activator Spo0A	-0.10922	0.152221	0.134424	0.0657497	-0.37546	6.47437e-09	0.11163	0.141471	0.061846	0.539687	-0.13202	0.071845	-0.50988	3.4658e-15	-0.04978	0.637279	0.328084	7.30311e-06
Clo1313_0639	UspA domain-containing protein	0.144357	0.659265	-0.20249	0.503998	-0.04533	0.905882	-0.25497	0.371557	0.33802	0.270067	0.091881	0.796167	0.157159	0.625023	0.592986	0.0301865	0.527708	0.0590316
Clo1313_0640	Hydro-lyase, Fe-S type, tartrate/fumarate subfamily, alpha subunit	-0.05292	0.820913	0.226671	0.184018	0.213049	0.2184	0.130331	0.5056	0.335686	0.0620182	-0.14926	0.42943	-0.01362	0.958216	0.205355	0.304911	0.069717	0.783917
Clo1313_0641	Hydro-lyase, Fe-S type, tartrate/fumarate subfamily, beta subunit	0.217671	0.168911	0.070379	0.731971	0.035812	0.873625	-0.23962	0.122084	-0.04817	0.845359	-0.09232	0.634829	-0.03457	0.877939	0.191446	0.305314	0.133689	0.514099
Clo1313_0642	Domain of unknown function DUF1858	0.119615	0.563469	-0.08182	0.713938	0.010184	0.971161	-0.21565	0.22671	-0.14019	0.539747	-0.01421	0.957557	0.092007	0.673667	0.075464	0.77158	-0.03076	0.913574
Clo1313_0643	Adenylosuccinate synthetase	-0.13204	0.171999	-0.16021	0.0841686	-0.20097	0.0236346	-0.02793	0.835934	-0.24148	0.0138142	0.000239	0.998707	-0.04076	0.747774	-0.21355	0.0331002	-0.17255	0.0987153
Clo1313_0645	Glycosyl transferase family 2	-0.24449	0.0869169	0.080015	0.666347	0.017092	0.93856	0.21556	0.141553	0.349491	0.0217864	-0.10894	0.529576	-0.06292	0.746556	0.133931	0.478937	0.087912	0.672486
Clo1313_0646	Glycosyl transferase family 39	-0.33928	0.239844	-0.00288	0.995667	0.043335	0.915781	0.278003	0.357962	0.204278	0.587867	-0.05839	0.883788	0.046215	0.909454	-0.07372	0.868604	-0.17833	0.645078
Clo1313_0647	Hypothetical protein	-0.13107	0.390978	0.163525	0.258544	0.083078	0.627174	0.105591	0.513749	0.282112	0.0558192	-0.18901	0.177195	-0.08045	0.639691	0.176521	0.279198	0.06796	0.738688
Clo1313_0648	Glycosyl transferase family 2	-0.11508	0.177943	-0.00877	0.945135	0.003708	0.978751	0.139373	0.089177	0.259101	0.00200685	0.033072	0.770748	0.012483	0.919855	0.119728	0.217404	0.140317	0.134375
Clo1313_0649	Hypothetical protein	-0.14139	0.571425	-0.54377	0.0035047	-0.7992	7.70363e-06	0.301806	0.146153	-1.2053	9.9206e-10	0.704187	9.5786e-05	-0.25543	0.236072	-1.50711	2.2898e-14	-0.54749	0.00963683
Clo1313_0650	Glycosyl transferase family 2	-0.19172	0.347377	-0.6399	9.04065e-05	-0.82353	2.94564e-07	0.283594	0.128741	-1.07538	1.77477e-09	0.731772	6.02607e-06	-0.18363	0.37348	-1.35897	2.9435e-14	-0.44358	0.0231253
Clo1313_0651	Diaminopimelate epimerase	0.014175	0.975247	-1.19164	3.79454e-07	-1.25671	7.95974e-08	-0.9861	3.28733e-05	-1.27873	1.15092e-06	0.219715	0.489829	-0.06507	0.868945	-0.29263	0.387913	-0.00784	0.987439
Clo1313_0652	LL-diaminopimelate aminotransferase	-0.14281	0.167702	-0.93105	1.9625e-25	-1.10426	1.4367e-33	-0.70977	4.7331e-16	-0.87856	4.0204e-19	0.07847	0.513128	-0.1732	0.0814142	-0.16878	0.139958	0.08289	0.542376
Clo1313_0653	Cell envelope-related transcriptional attenuator	-0.17952	0.629185	-0.65583	0.0180129	-1.20717	2.81507e-06	-0.45614	0.125406	-0.97991	0.00096341	0.020166	0.966326	-0.55135	0.0543197	-0.52377	0.113531	0.047743	0.923347
Clo1313_0654	2-hydroxyglutaryl-CoA dehydratase D-component	-0.13609	0.287142	-0.05214	0.743994	-0.18239	0.1277	0.110822	0.410191	0.192654	0.155053	0.026866	0.876698	-0.13025	0.313147	0.081831	0.623548	0.238946	0.0651447
Clo1313_0655	CoA-substrate-specific enzyme activase	-0.02209	0.908274	0.43616	0.00012306	0.11346	0.442205	0.365655	0.00160487	0.04276	0.835225	-0.0926	0.55136	-0.3227	0.00620777	-0.3229	0.0162365	-0.09279	0.601958
Clo1313_0656	ExsB protein	-0.04366	0.784447	-0.16784	0.156262	-0.24501	0.0255475	-0.08434	0.547307	0.039222	0.832183	0.039841	0.807107	-0.07717	0.589536	0.123565	0.397703	0.240576	0.055929
Clo1313_0657	6-pyruvoyl tetrahydropterin synthase and hypothetical protein	-0.03217	0.813167	-0.16276	0.0873352	-0.1976	0.0310986	-0.089	0.41627	-0.1701	0.115226	0.041592	0.748688	-0.03484	0.794694	-0.0811	0.530134	-0.00467	0.979169
Clo1313_0658	Radical SAM domain protein	-0.0664	0.586538	-0.13189	0.200216	-0.3669	2.4372e-05	-0.07364	0.536653	-0.17359	0.118221	-0.00814	0.95833	-0.23501	0.0104929	-0.09995	0.429914	0.126921	0.286868
Clo1313_0659	Phage SPO1 DNA polymerase-related protein	0.023731	0.859773	-0.01389	0.920178	-0.23318	0.00613833	0.017013	0.902273	-0.17164	0.0948521	0.054635	0.641	-0.21929	0.0107363	-0.18866	0.0613776	0.085265	0.482774
Clo1313_0660	Uracil-DNA glycosylase superfamily	-0.05081	0.862534	0.044887	0.879314	-0.4809	0.0104537	0.142721	0.563469	-0.39473	0.0759274	0.047021	0.873763	-0.52579	0.0045302	-0.53745	0.0104837	0.035359	0.916918
Clo1313_0661	UBA/THIF-type NAD/FAD binding protein	-0.25947	0.042407	0.28119	0.0254247	-0.42432	0.0003418	0.123895	0.411372	0.15036	0.362223	-0.41676	0.00044661	-0.70551	8.1253e-10	0.026465	0.905628	0.315211	0.0250024
Clo1313_0662	Transposase IS200-family protein	-0.17044	0.0935717	-0.01458	0.924791	-0.02288	0.878439	0.003682	0.982532	-0.17572	0.128507	-0.15218	0.143596	-0.0083	0.959154	-0.1794	0.119034	-0.32328	0.00180783
Clo1313_0663	Hypothetical protein	0.006665	0.971617	-0.48683	6.13229e-07	-0.88904	1.1868e-19	-0.60824	3.5053e-10	-0.27697	0.0188824	-0.11474	0.355727	-0.40221	4.75073e-05	0.331266	0.00385112	0.618731	1.21823e-08
Clo1313_0665	Glycosidase related protein	-0.062	0.816563	0.037781	0.892336	-0.00242	0.994529	0.231946	0.246673	0.374787	0.0697793	0.132169	0.566402	-0.0402	0.884016	0.142841	0.582495	0.31521	0.141195
Clo1313_0666	Nucleotidyl transferase	-0.17601	0.0935715	-0.01263	0.937951	-0.20567	0.0433781	0.103141	0.384518	0.263273	0.0177066	-0.06024	0.655924	-0.19304	0.0609995	0.160132	0.191577	0.292935	0.00720519
Clo1313_0667	Glycosyl transferase group 1	-0.12536	0.386936	0.158649	0.2467	-0.31674	0.00786613	0.1153	0.4374	0.102155	0.561703	-0.16871	0.211404	-0.47539	2.8074e-05	-0.01314	0.95335	0.293542	0.033011
Clo1313_0668	Hypothetical protein	0.074921	0.838158	0.261585	0.353873	-0.04698	0.902143	0.220648	0.455137	-0.08058	0.843689	0.033984	0.930007	-0.30856	0.255555	-0.30123	0.336475	0.041315	0.923134
Clo1313_0669	Mannose-6-phosphate isomerase, class I	-0.08268	0.81643	0.104179	0.760229	-0.04328	0.908274	0.696327	0.00224263	-0.32756	0.277161	0.509472	0.0336297	-0.14745	0.643386	-1.02389	3.423e-05	-0.36696	0.211546
Clo1313_0670	Zinc/iron permease	-0.07419	0.377832	-0.00221	0.985577	0.072757	0.389437	-0.02481	0.81603	-0.00405	0.977269	-0.0968	0.220269	0.074964	0.371611	0.020759	0.865286	-0.15101	0.0662252
Clo1313_0671	Hemerythrin-like metal-binding protein	0.29393	0.127847	0.049893	0.857373	0.000385	0.998953	-0.38241	0.0367978	-0.62834	0.00110483	-0.13838	0.550504	-0.04951	0.858526	-0.24593	0.28566	-0.3348	0.119391
Clo1313_0672	Flavin reductase domain protein FMN-binding protein	0.239202	0.114122	0.034473	0.875653	0.039357	0.857479	-0.30263	0.036156	-0.55416	0.00022038	-0.0979	0.601027	0.004885	0.984117	-0.25153	0.142307	-0.35431	0.0267992
Clo1313_0673	Pyruvate ferredoxin/flavodoxin oxidoreductase	-0.0322	0.820845	-0.04217	0.756615	0.047241	0.721876	-0.12214	0.252114	0.015367	0.927988	-0.11217	0.302413	0.089414	0.438616	0.137509	0.248197	-0.06407	0.654818
Clo1313_0675	S-layer domain-containing protein	0.082182	0.626826	0.163037	0.253516	0.067774	0.699348	-0.26135	0.0431546	0.299783	0.037016	-0.34221	0.00549074	-0.09526	0.560531	0.561135	2.07836e-05	0.314191	0.0273499
Clo1313_0676	Peptidoglycan-binding domain 1 protein	-0.04897	0.831648	-0.40081	0.00707352	-0.4325	0.00330135	-0.36014	0.017466	-0.48096	0.00349986	-0.0083	0.975756	-0.03169	0.894722	-0.12081	0.587961	-0.09743	0.675617
Clo1313_0677	AMP-dependent synthetase and ligase	0.305365	0.108634	-0.0486	0.860562	-0.35885	0.0515481	-0.25375	0.200216	-0.39784	0.0539549	0.100214	0.684951	-0.31026	0.101972	-0.14409	0.582364	0.266382	0.235778
Clo1313_0678	Heat shock protein Hsp20	0.162115	0.467374	0.407091	0.024601	-0.67237	6.94169e-05	0.574911	0.00082298	-0.81499	1.416e-05	0.329935	0.0803816	-1.07946	6.522e-11	-1.3899	5.8699e-14	0.019499	0.95335
Clo1313_0679	NUDIX hydrolase	0.135352	0.62404	-0.17403	0.503681	-0.23693	0.32384	-0.41358	0.0519217	-0.12549	0.695477	-0.1042	0.719532	-0.0629	0.84185	0.288084	0.27369	0.246787	0.366204
Clo1313_0680	Peptidase M56 BlaR1	-0.13398	0.746639	-0.12527	0.764673	-0.17586	0.65443	-0.01569	0.975923	-0.23271	0.582793	-0.0244	0.960346	-0.05059	0.912602	-0.21702	0.613179	-0.19084	0.665738
Clo1313_0681	Hypothetical protein	-0.00984	0.945729	-0.48512	2.26152e-09	-0.90721	2.098e-27	-0.33243	5.95287e-05	-0.47268	2.14392e-07	0.142854	0.132312	-0.42209	2.24725e-07	-0.14025	0.198868	0.42469	3.59e-06
Clo1313_0682	Citrate transporter	-0.05741	0.713782	-0.36069	0.00071705	-0.92223	5.8262e-19	-0.11045	0.41347	-0.4839	3.509e-05	0.19283	0.104033	-0.56154	5.06769e-08	-0.37345	0.0019124	0.380919	0.00150988
Clo1313_0683	Hypothetical protein	0.072563	0.719829	0.226799	0.145139	-0.24197	0.115225	-0.0776	0.698475	-0.00102	0.997079	-0.23184	0.134732	-0.46877	0.00063165	0.076584	0.738719	0.313521	0.0600184
Clo1313_0684	Von Willebrand factor type A	0.306349	0.109304	0.277681	0.155077	-0.0161	0.957251	-0.45914	0.00955708	-0.06886	0.82026	-0.43047	0.0162943	-0.29378	0.127949	0.390279	0.0609794	0.253593	0.267484
Clo1313_0685	Dockerin type 1	0.422057	0.00124403	-0.09007	0.62042	-0.30642	0.0256204	-0.93641	7.9513e-14	-0.7606	6.23287e-08	-0.42428	0.00116216	-0.21635	0.14164	0.175803	0.320525	-0.03213	0.893428
Clo1313_0686	Alpha/beta hydrolase fold protein	0.118533	0.743016	-0.37102	0.182021	-0.44337	0.0974199	-0.47261	0.0735916	-0.75508	0.00635517	0.016951	0.96907	-0.07235	0.852434	-0.28248	0.407026	-0.19318	0.605506
Clo1313_0687	Pseudogene	-0.03374	0.89218	-0.32206	0.047363	-0.32682	0.0435694	-0.19608	0.277325	-0.49362	0.00408217	0.092248	0.669647	-0.00475	0.986152	-0.29754	0.11475	-0.20054	0.330819
Clo1313_0688	Hypothetical protein	-0.08666	0.717197	-0.55197	0.00068327	-0.79766	4.14968e-07	-0.00119	0.996935	-1.0048	1.01659e-08	0.46412	0.00525138	-0.24569	0.191128	-1.00361	1.05846e-08	-0.29379	0.155867
Clo1313_0689	Peptidase S8 and S53 subtilisin kexin sedolisin	-0.45721	0.0386521	-1.02405	3.21374e-07	-0.02276	0.949043	-0.49563	0.0228582	0.327678	0.227051	0.071203	0.828205	1.00129	5.98998e-07	0.823309	0.00034072	-0.10678	0.760698
Clo1313_0691	Hypothetical protein	-0.27439	0.0289386	-0.02892	0.881164	-0.3922	0.00096938	0.374654	0.00172688	-0.41262	0.00205995	0.129185	0.383424	-0.36328	0.00247724	-0.78728	7.075e-10	-0.29481	0.0372572
Clo1313_0692	Transcriptional regulator, TetR family	0.14124	0.521312	-0.00554	0.985316	-0.08537	0.727773	-0.26487	0.160491	-0.33757	0.100075	-0.1181	0.606786	-0.07983	0.748088	-0.07269	0.801434	-0.11096	0.676617
Clo1313_0693	Carbohydrate binding family 6	-0.50204	0.00900945	-0.22238	0.328356	-0.50314	0.00883794	0.79296	1.34046e-05	-0.56663	0.00828791	0.513304	0.00737253	-0.28076	0.192676	-1.35959	1.1931e-11	-0.56553	0.00842973
Clo1313_0694	Hypothetical protein	0.422333	0.00148225	-0.66344	2.08973e-07	-0.66212	2.21149e-07	-1.1141	3.4842e-18	-0.63339	1.1147e-05	-0.02833	0.897087	0.001315	0.995976	0.48071	0.00118529	0.451066	0.00254804
Clo1313_0695	Pseudogene	0.14503	0.330102	0.260359	0.0471358	-0.00403	0.985435	0.253587	0.0544371	0.138717	0.423536	0.138259	0.358515	-0.26438	0.0431967	-0.11487	0.528302	0.287773	0.0501872
Clo1313_0696	Penicillinase repressor	0.052357	0.896766	-0.14843	0.670456	-0.09084	0.812833	-0.49328	0.0622789	-0.09655	0.822568	-0.29249	0.324354	0.057594	0.884479	0.396733	0.21111	0.046649	0.918336
Clo1313_0697	Peptidase M56 BlaR1	0.208431	0.631578	-0.06652	0.896766	-0.1741	0.699246	-0.52375	0.133184	-0.53699	0.176597	-0.2488	0.551683	-0.10758	0.826091	-0.01324	0.983298	-0.15446	0.769693
Clo1313_0698	ABC transporter related protein	-0.21547	0.0463894	0.457384	2.96163e-06	0.166751	0.143112	0.723279	8.4102e-14	0.409342	0.00023973	0.050421	0.737092	-0.29063	0.00463796	-0.31394	0.00649863	0.027117	0.882371
Clo1313_0699	ABC transporter related protein	-0.04565	0.81643	0.424715	0.00063169	0.08666	0.617765	0.47627	0.00010413	0.426928	0.00243289	0.005905	0.979474	-0.33806	0.00837859	-0.04934	0.822595	0.294618	0.0494842
Clo1313_0700	Aminoacyl-histidine dipeptidase	0.049827	0.822415	0.351543	0.0165588	0.026798	0.908729	0.354557	0.0154901	0.043923	0.862589	0.052841	0.811126	-0.32475	0.0289935	-0.31063	0.0699453	0.066951	0.780803
Clo1313_0701	Cobalamin biosynthesis protein CobD	-0.06169	0.450127	0.203826	0.00139395	-0.19111	0.00297031	0.499592	3.6883e-16	-0.13483	0.0839226	0.23408	0.00019124	-0.39494	9.642e-11	-0.63442	4.1825e-20	-0.0054	0.966305
Clo1313_0702	Adenosylcobinamide-phosphate guanylyltransferase	-0.06472	0.691543	0.481091	1.163e-05	-0.02865	0.875456	0.767073	1.3073e-12	-0.29496	0.0261433	0.221266	0.0715192	-0.50974	3.11781e-06	-1.06203	2.9896e-18	-0.33103	0.010899
Clo1313_0703	Cobalamin 5'-phosphate synthase	-0.16061	0.185166	0.364693	0.00050022	0.027404	0.872617	0.731015	5.1622e-13	-0.10742	0.485701	0.205708	0.0738538	-0.33729	0.00143052	-0.83844	1.3165e-13	-0.29544	0.0160935
Clo1313_0704	Alpha-ribazole phosphatase	-0.09242	0.576339	0.338269	0.0064117	-0.09018	0.588096	0.69543	2.46005e-09	-0.42512	0.00183644	0.264745	0.0410505	-0.42845	0.00036773	-1.12055	1.3085e-17	-0.42736	0.00172696
Clo1313_0705	Hypothetical protein	0.039924	0.759755	0.0156	0.913462	-0.04474	0.725328	0.446486	8.28423e-08	-0.20077	0.0539252	0.47081	1.48975e-08	-0.06034	0.614978	-0.64725	2.9253e-12	-0.1161	0.322431
Clo1313_0706	Beta-lactamase superfamily hydrolase	-0.22292	0.305478	-0.29863	0.142552	-0.26782	0.19923	0.727699	3.73382e-05	-0.19435	0.453874	0.803414	4.53719e-06	0.030812	0.918337	-0.92205	2.4436e-06	-0.14945	0.589086
Clo1313_0707	Methyl-accepting chemotaxis sensory transducer	-0.03851	0.91594	0.755882	0.0005122	0.80726	0.00018588	0.628294	0.00482814	1.06211	8.18873e-06	-0.1661	0.578114	0.051378	0.885106	0.433816	0.111265	0.216339	0.501937
Clo1313_0708	Pyruvate carboxyltransferase	-0.16976	0.618842	0.0707	0.858123	0.514169	0.0511719	0.2983	0.314568	0.149653	0.70754	0.057838	0.884399	0.443468	0.102414	-0.14865	0.71021	-0.53428	0.0739943
Clo1313_0709	Aconitate hydratase	-0.06331	0.508226	0.051973	0.603628	0.213654	0.00368376	0.037547	0.725288	0.137582	0.130639	-0.07773	0.391068	0.161681	0.0359467	0.100035	0.306255	-0.13938	0.124748
Clo1313_0710	Transcriptional regulator, GntR family	0.110293	0.585128	0.067891	0.760478	0.176665	0.32404	-0.11238	0.57585	0.123554	0.584177	-0.06998	0.752292	0.108774	0.590594	0.235934	0.219595	0.057183	0.826086
Clo1313_0711	RNA methylase, NOL1/NOP2/sun family	0.225994	0.184361	-0.12201	0.538839	0.199571	0.254528	-0.44041	0.00335576	-0.22476	0.250422	-0.09241	0.661815	0.321578	0.0423187	0.215648	0.274482	-0.19834	0.324556
Clo1313_0712	Pseudouridine synthase	-0.18395	0.0147839	-0.29589	3.07144e-05	0.019048	0.871406	-0.19441	0.00928178	-0.06721	0.536354	-0.08246	0.356012	0.314938	8.29381e-06	0.127192	0.170523	-0.27021	0.00085612
Clo1313_0713	Protein-L-isoaspartate(D-aspartate) O-methyltransferase	-0.20674	0.0892594	-0.3734	0.00070241	-0.35002	0.00162494	-0.32641	0.0036122	-0.44094	0.00031422	-0.15976	0.214256	0.023372	0.898225	-0.11453	0.476401	-0.29765	0.0216326
Clo1313_0714	Carbohydrate binding family 25	-0.02317	0.883092	-0.31286	0.00128042	0.038069	0.801121	-0.4441	2.31113e-06	0.124486	0.349212	-0.15441	0.1615	0.350933	0.00024951	0.568588	5.15611e-08	0.063244	0.685986
Clo1313_0715	Two component transcriptional regulator, AraC family	-0.13693	0.234834	-0.09376	0.45952	-0.00563	0.975751	0.101814	0.411193	0.221354	0.063034	0.058643	0.677415	0.088128	0.494164	0.11954	0.382246	0.090055	0.54106
Clo1313_0716	PpiC-type peptidyl-prolyl cis-trans isomerase	-0.15344	0.170154	0.009625	0.955032	0.062568	0.651815	0.13944	0.222118	0.372529	0.00062663	-0.02362	0.882155	0.052943	0.711205	0.23309	0.047089	0.156523	0.219966
Clo1313_0717	Glucose-1-phosphate adenylyltransferase	-0.06409	0.81591	0.085459	0.743513	0.285746	0.148536	0.204091	0.339747	0.373618	0.0810125	0.054542	0.844668	0.200287	0.350598	0.169527	0.511569	0.023781	0.943152
Clo1313_0718	Glucose-1-phosphate adenylyltransferase, GlgD subunit	-0.12565	0.660053	0.18205	0.488217	0.334743	0.138785	0.507884	0.0148458	0.400468	0.108162	0.200187	0.434019	0.152694	0.576741	-0.10742	0.749707	-0.05992	0.869269
Clo1313_0719	Diacylglycerol kinase catalytic region	0.050656	0.762172	0.230375	0.053542	0.217434	0.0715192	0.083992	0.578114	-0.16822	0.249494	-0.09573	0.513352	-0.01294	0.945587	-0.25222	0.0597092	-0.335	0.00842614
Clo1313_0720	Short-chain dehydrogenase/reductase SDR	-0.20892	0.275556	-0.89874	6.08433e-09	-0.3928	0.0194477	-0.55348	0.00053425	-0.10348	0.690896	0.136339	0.523335	0.505942	0.00174625	0.450003	0.0162034	0.080401	0.768407
Clo1313_0721	ABC transporter related protein	0.378931	1.60652e-05	-2.17579	1.528e-87	-1.17702	1.5863e-37	-2.02635	2.5976e-80	-1.84698	1.2888e-61	0.528371	1.02258e-09	0.998768	7.3502e-29	0.179374	0.109219	-0.29102	0.00451241
Clo1313_0722	Hypothetical protein	0.017614	0.952951	-1.26463	2.0588e-14	-0.83105	5.7875e-07	-0.92197	2.57848e-08	-1.06045	9.87224e-09	0.36027	0.0516729	0.433577	0.015355	-0.13848	0.601423	-0.21179	0.374877
Clo1313_0723	Protein of unknown function DUF214	-0.30435	0.0761188	-1.07381	1.0449e-12	-0.79728	1.41079e-07	-0.45781	0.0041074	-0.68078	7.80343e-05	0.311657	0.0679269	0.276534	0.11409	-0.22297	0.289153	-0.18785	0.392291
Clo1313_0724	Sodium/calcium exchanger membrane region	-0.15154	0.402344	-0.61908	1.01022e-05	-0.66819	1.69212e-06	-0.02782	0.907618	-0.97406	2.9699e-10	0.439723	0.00249173	-0.04911	0.829471	-0.94625	9.4927e-10	-0.45741	0.00534158
Clo1313_0725	Hypothetical protein	0.057033	0.804081	-0.74432	1.58991e-07	-0.61923	1.5968e-05	-0.21205	0.215947	-0.54324	0.00095575	0.589312	4.29286e-05	0.125099	0.522037	-0.33119	0.0634274	0.133021	0.547616
Clo1313_0726	Protein of unknown function DUF421	0.059931	0.827048	-0.53708	0.00211961	-0.61464	0.00034991	-0.4396	0.0147495	-0.49328	0.014337	0.157405	0.488272	-0.07756	0.768629	-0.05368	0.86385	0.181288	0.471268
Clo1313_0727	Small acid-soluble spore protein alpha/beta type	0.128677	0.647235	-0.58666	0.00390741	-0.85367	1.3884e-05	-0.67292	0.00076897	-0.12189	0.70666	0.042424	0.897275	-0.26701	0.257666	0.551028	0.0181604	0.86046	9.85772e-05
Clo1313_0728	Monogalactosyldiacylglycerol synthase	0.11624	0.582793	-0.18676	0.319142	-0.24409	0.166178	-0.36712	0.0238165	-0.10279	0.678708	-0.06412	0.786895	-0.05733	0.813395	0.264324	0.183174	0.257541	0.197255
Clo1313_0729	Protein of unknown function DUF342	-0.11487	0.41092	0.259293	0.0262335	0.577803	6.20688e-08	0.087563	0.559255	0.504492	3.09156e-05	-0.2866	0.0124458	0.31851	0.00474251	0.416928	0.00073411	-0.18818	0.186685
Clo1313_0730	Serine-type D-Ala-D-Ala carboxypeptidase	-0.37887	0.00437088	0.419976	0.00135655	0.288973	0.0379012	0.681151	6.38199e-08	0.24103	0.144227	-0.11769	0.492065	-0.131	0.431364	-0.44012	0.00290434	-0.42681	0.00404409
Clo1313_0731	Hypothetical protein	-0.1404	0.630569	0.379265	0.100029	-0.34294	0.145345	0.428169	0.0572234	0.180369	0.568795	-0.09149	0.773351	-0.7222	0.00048591	-0.2478	0.395796	0.382911	0.146019
Clo1313_0732	TrkA-N domain protein	0.132979	0.540382	0.418281	0.0126224	-0.43481	0.00905405	0.184011	0.355814	0.328389	0.101633	-0.10129	0.66058	-0.85309	4.56746e-08	0.144379	0.554696	0.89618	2.96908e-07
Clo1313_0733	Cation transporter	-0.02168	0.921568	0.793119	3.9186e-10	-0.21229	0.156816	0.733073	7.72951e-09	0.111471	0.580489	-0.08172	0.664059	-1.00541	2.5698e-15	-0.6216	1.5675e-05	0.302087	0.0584018
Clo1313_0734	TRNA-guanine transglycosylase, various specificities	0.063803	0.742764	0.369083	0.00544724	-0.5227	4.0777e-05	0.194962	0.194379	-0.26752	0.0960114	-0.11032	0.523826	-0.89179	9.6313e-13	-0.46248	0.00155629	0.31899	0.039976
Clo1313_0735	Radical SAM domain protein	0.135727	0.64604	0.238542	0.354284	-0.04277	0.902273	0.28641	0.245984	-0.18349	0.563544	0.183595	0.506226	-0.28132	0.256145	-0.4699	0.0643391	-0.00499	0.990954
Clo1313_0736	Putative anti-sigma regulatory factor, serine/threonine protein kinase	0.33861	0.0130046	0.056481	0.778763	-0.06672	0.732623	-0.21153	0.156979	-0.36374	0.017825	0.0706	0.713782	-0.1232	0.470293	-0.15221	0.412188	0.041593	0.861018
Clo1313_0737	Copper amine oxidase-like domain-containing protein	-0.10542	0.159241	-0.34509	5.38858e-08	-0.28826	6.76122e-06	-0.21498	0.00110995	-0.07921	0.388962	0.02468	0.811402	0.05683	0.514248	0.135768	0.0948076	0.103619	0.229349
Clo1313_0738	Hypothetical protein	0.125882	0.336854	-0.12731	0.330033	-0.06715	0.660301	-0.24295	0.0326505	-0.04202	0.824309	0.010242	0.956475	0.060168	0.699372	0.200934	0.136901	0.151008	0.294641
Clo1313_0739	Helicase, RecD/TraA family	0.055926	0.626204	-0.10175	0.303741	-0.05041	0.667272	-0.09086	0.371934	-0.04877	0.717082	0.066817	0.544479	0.051341	0.660574	0.042083	0.761595	0.057559	0.659549
Clo1313_0740	Hypothetical protein	0.108512	0.440686	-0.1475	0.257548	-0.07837	0.606568	-0.27107	0.018308	-0.02488	0.903285	-0.01505	0.935754	0.069133	0.65902	0.246188	0.0652685	0.162	0.268213
Clo1313_0741	Hypothetical protein	0.261252	0.157388	-0.28128	0.122145	0.423062	0.0118929	-0.80914	2.55701e-07	0.36086	0.0679883	-0.26661	0.147253	0.704339	8.56214e-06	1.17	2.0063e-11	0.19905	0.378543
Clo1313_0742	Phospholipase C zinc-binding protein	-0.26683	0.0812813	-0.22932	0.146514	-0.73984	3.80304e-08	0.653384	1.36822e-06	-1.04223	3.532e-12	0.61587	5.6944e-06	-0.51052	0.00021405	-1.69561	6.7437e-28	-0.56922	0.00022375
Clo1313_0743	Sporulation lipoprotein YhcN/YlaJ-like protein	-0.2014	0.392945	-0.16857	0.495595	-0.4609	0.0193279	0.573014	0.00261082	-0.63	0.00315152	0.540186	0.00489624	-0.29233	0.175693	-1.20302	2.83951e-09	-0.3705	0.114856
Clo1313_0744	Hypothetical protein	-0.07691	0.750715	0.062466	0.803932	-0.21709	0.254394	0.462127	0.00486004	-0.55717	0.00213936	0.322746	0.0649455	-0.27955	0.120627	-1.0193	3.94068e-09	-0.417	0.0282833
Clo1313_0745	Uncharacterized conserved protein UCP033563	-0.12241	0.592552	0.143666	0.514491	-0.69591	1.85088e-05	0.078372	0.754848	-0.31424	0.133447	-0.18771	0.360947	-0.83957	1.75614e-07	-0.39261	0.0498714	0.259255	0.235447
Clo1313_0746	PRC-barrel domain protein	-0.24032	0.154549	-0.24622	0.142583	-0.55076	0.00017417	0.350087	0.0252816	-0.60749	0.00021671	0.355982	0.0225754	-0.30455	0.0583208	-0.95757	2.07275e-09	-0.29705	0.108008
Clo1313_0747	Hypothetical protein	-0.31361	0.00943512	-0.41061	0.00042151	-0.68801	1.03832e-09	0.554868	1.03656e-06	-0.93195	1.4146e-13	0.651872	7.64389e-09	-0.2774	0.0245925	-1.48681	6.5757e-30	-0.55754	1.297e-05
Clo1313_0748	Protein of unknown function UPF0118	-0.10324	0.63584	-0.15763	0.423727	-0.36402	0.0260149	0.536809	0.00050601	-0.54581	0.00177425	0.591198	0.00010894	-0.20639	0.262581	-1.08262	8.2387e-11	-0.28503	0.146732
Clo1313_0749	Alanyl-tRNA synthetase	0.000239	0.999328	0.357718	0.0449009	0.411673	0.0178346	0.292233	0.115572	0.576644	0.00210534	-0.06525	0.801434	0.053954	0.839904	0.284411	0.183655	0.16521	0.500053
Clo1313_0750	CRISPR-associated protein TM1802-like protein	-0.06826	0.90474	-0.3822	0.3648	0.142732	0.784653	-0.02126	0.973561	0.170423	0.768841	0.292681	0.517419	0.524932	0.180078	0.19168	0.735696	-0.04057	0.950773
Clo1313_0751	Hypothetical protein	0.111535	0.736509	-0.1851	0.533939	0.170738	0.573187	-0.14572	0.641844	0.006093	0.989361	0.150918	0.628198	0.355841	0.159778	0.151812	0.669298	-0.05311	0.897205
Clo1313_0755	Hypothetical protein	0.10242	0.655416	0.144245	0.496381	0.091933	0.694604	-0.0698	0.777251	-0.06092	0.831571	-0.11162	0.620042	-0.05231	0.83992	0.008877	0.978781	-0.05043	0.86253
Clo1313_0756	Protein of unknown function DUF324	-0.0009	0.997956	0.120599	0.664348	0.16409	0.527537	0.130604	0.632844	0.266862	0.310848	0.009104	0.979722	0.043491	0.892163	0.136259	0.660686	0.101872	0.756499
Clo1313_0757	Hypothetical protein	-0.05965	0.877939	-0.50001	0.0521386	0.005354	0.990565	-0.02966	0.942004	0.273501	0.418475	0.410698	0.125305	0.505367	0.0492367	0.303163	0.35698	0.208494	0.565487
Clo1313_0758	Protein of unknown function DUF324	0.096007	0.685986	0.028692	0.916846	0.062285	0.809215	0.007801	0.979455	-0.03743	0.90256	0.075115	0.762758	0.033593	0.902273	-0.04523	0.879523	-0.00371	0.99157
Clo1313_0760	Protein of unknown function DUF324	0.087676	0.751737	0.089882	0.744498	0.155282	0.527157	-0.07736	0.783988	0.175875	0.519972	-0.07957	0.77745	0.0654	0.82183	0.253234	0.308802	0.108269	0.720799
Clo1313_0762	CRISPR-associated protein, TIGR02710 family	-0.0556	0.782691	0.12977	0.441379	0.543242	2.41961e-05	0.060084	0.762882	0.497044	0.0007093	-0.12529	0.461434	0.413472	0.00180224	0.436959	0.00342816	-0.1018	0.62004
Clo1313_0763	Pseudogene	-0.20128	0.0264418	0.021658	0.876755	0.303977	0.00036813	0.0976	0.357123	0.819477	1.4895e-18	-0.12534	0.210252	0.282319	0.00104587	0.721877	6.506e-15	0.314217	0.0011094
Clo1313_0764	CRISPR-associated protein Cas2	-0.10941	0.452624	-0.04404	0.803272	0.378429	0.00081445	0.016761	0.930087	0.805683	3.3664e-11	-0.04861	0.778808	0.422473	0.00015459	0.788922	8.5247e-11	0.31784	0.015926
Clo1313_0765	CRISPR-associated protein Cas4	-0.00659	0.957092	0.071437	0.418097	0.325574	1.46087e-06	-0.08439	0.318481	0.836872	2.3934e-27	-0.16241	0.0272174	0.254136	0.00022662	0.921263	5.6579e-32	0.504713	1.5532e-11
Clo1313_0769	Hypothetical protein	-0.0166	0.935506	-1.22074	1.1073e-24	-0.59445	3.72474e-07	-1.22711	6.7361e-25	-0.24345	0.105039	-0.02298	0.908963	0.626291	8.03765e-08	0.983665	4.0098e-14	0.334395	0.0179375
Clo1313_0770	Hypothetical protein	-0.0007	0.998645	-0.72127	0.00070704	-0.39983	0.0890532	-0.72916	0.0006071	-0.19512	0.542788	-0.00858	0.982499	0.321443	0.191873	0.534042	0.0354426	0.204016	0.519495
Clo1313_0771	Hypothetical protein	-0.05977	0.75075	-0.41582	0.00088268	-0.32586	0.0118613	-0.55588	4.8869e-06	-0.03027	0.895963	-0.19983	0.160721	0.089964	0.602531	0.525614	0.000138	0.235822	0.134335
Clo1313_0772	Hypothetical protein	0.070424	0.698488	0.159137	0.288065	0.278174	0.03651	-0.4967	5.01638e-05	0.345311	0.0179608	-0.58541	1.34687e-06	0.119037	0.461071	0.842009	3.5413e-10	0.137561	0.441994
Clo1313_0777	Hypothetical protein	-0.27386	0.00795891	-0.4556	3.01096e-06	0.803598	1.2138e-16	-0.32525	0.00124531	0.479757	1.17977e-05	-0.14351	0.221294	1.2592	4.1185e-35	0.805008	9.0216e-14	-0.5977	3.36877e-08
Clo1313_0778	Copper amine oxidase-like domain-containing protein	-0.3235	0.387971	-0.47475	0.165492	0.611157	0.0600205	-0.39652	0.266357	0.521946	0.174365	-0.24527	0.542672	1.08591	0.0002534	0.91847	0.00763235	-0.41271	0.308423
Clo1313_0779	Copper amine oxidase-like domain-containing protein	-0.10263	0.508536	-0.15084	0.283438	0.090108	0.573645	-0.18297	0.174085	0.369805	0.00588061	-0.13476	0.350631	0.240949	0.058088	0.552779	1.6207e-05	0.17707	0.254643
Clo1313_0780	Copper amine oxidase-like domain-containing protein	0.223323	0.176597	0.002444	0.993147	-0.14026	0.448838	-0.43014	0.00323679	-0.08639	0.714199	-0.20926	0.211956	-0.1427	0.439154	0.343744	0.0469321	0.277187	0.124902
Clo1313_0781	Hypothetical protein	-0.11565	0.0838285	-0.00698	0.946589	-0.11658	0.0809741	0.02295	0.810429	0.074654	0.37816	-0.08572	0.229771	-0.1096	0.105156	0.051704	0.578149	0.075588	0.370727
Clo1313_0782	Hypothetical protein	0.105932	0.680161	0.702196	6.20279e-05	-0.05033	0.861441	0.205751	0.348278	-0.36951	0.0937126	-0.39051	0.0407841	-0.75253	1.58354e-05	-0.57526	0.00469604	-0.21325	0.393902
Clo1313_0784	Ankyrin	0.024322	0.89144	0.01435	0.938092	0.060588	0.700373	-0.40755	0.0001353	-0.19184	0.165079	-0.39758	0.00020355	0.046238	0.780098	0.215711	0.10957	-0.2281	0.0868586
Clo1313_0791	FAD dependent oxidoreductase	-0.37638	0.0948456	-0.73274	0.00028626	-1.01542	2.57592e-07	0.217916	0.393605	-1.22518	2.47186e-08	0.57427	0.0058786	-0.28269	0.238582	-1.4431	4.4242e-11	-0.58614	0.0132403
Clo1313_0792	Hypothetical protein	0.123369	0.436435	-0.98301	2.1785e-16	0.211973	0.127785	-1.24521	1.7484e-24	0.093104	0.632109	-0.13884	0.365509	1.19498	7.2704e-23	1.33832	6.2812e-23	0.004499	0.985577
Clo1313_0793	Extracellular solute-binding protein family 3	0.277692	0.261086	-0.4723	0.0325514	-1.36121	1.0123e-11	-1.2155	1.28293e-09	-1.61463	5.3867e-13	-0.46551	0.035678	-0.8889	1.204e-05	-0.39913	0.126697	0.024264	0.952253
Clo1313_0794	Polar amino acid ABC transporter, inner membrane subunit	-0.0695	0.614978	-0.31096	0.00189095	-0.83332	4.8187e-18	-0.41532	1.87969e-05	-0.88849	1.2585e-16	-0.17386	0.117393	-0.52236	5.04284e-08	-0.47316	1.2666e-05	-0.12466	0.364442
Clo1313_0795	ABC transporter related protein	0.030102	0.900042	-0.24285	0.1357	-1.52076	1.8066e-26	-0.49776	0.00053515	-1.92844	1.7183e-32	-0.22481	0.174406	-1.2779	8.8656e-20	-1.43068	7.9645e-20	-0.37758	0.0266202
Clo1313_0796	Hypothetical protein	0.215752	0.0418477	-0.20861	0.0505756	-1.10832	3.2082e-29	-0.62582	4.8887e-11	-1.45457	9.7067e-38	-0.20146	0.0607258	-0.89971	1.1635e-20	-0.82875	8.0981e-15	-0.1305	0.335341
Clo1313_0797	Hypothetical protein	0.042203	0.905254	-0.09094	0.77925	-0.87148	2.69049e-05	-0.25318	0.327407	-0.74548	0.00180279	-0.12003	0.697528	-0.78054	0.00019746	-0.49229	0.0547123	0.168211	0.609116
Clo1313_0799	Hypothetical protein	-0.09885	0.492869	0.485233	5.59768e-06	0.161168	0.206252	0.515812	1.27444e-06	0.540787	6.01821e-06	-0.06827	0.663125	-0.32406	0.00368144	0.024975	0.902779	0.280773	0.0308549
Clo1313_0800	GCN5-related N-acetyltransferase	-0.21723	0.063476	0.516509	7.53807e-07	0.226827	0.0507496	0.081956	0.577805	0.307746	0.0140278	-0.65178	3.1873e-10	-0.28968	0.0090803	0.225789	0.0890869	-0.13631	0.359394
Clo1313_0801	Hypothetical protein	-0.21928	0.114655	0.540392	8.37659e-06	0.129112	0.411529	0.306716	0.0184686	0.16028	0.348644	-0.45296	0.00023583	-0.41128	0.00096371	-0.14644	0.403234	-0.18811	0.253492
Clo1313_0802	Regulatory protein MarR	-0.26837	0.0324192	-0.38238	0.00126927	-1.23637	3.6359e-26	-0.67927	2.3588e-09	-0.56279	1.27923e-05	-0.56526	7.98896e-07	-0.85399	6.0519e-14	0.116474	0.50405	0.405204	0.00241695
Clo1313_0803	MATE efflux family protein	-0.14334	0.327785	-0.13968	0.34333	-1.03175	8.8781e-19	-0.58009	6.18624e-07	-0.80525	4.5835e-10	-0.58374	5.22612e-07	-0.89207	1.2969e-14	-0.22517	0.137365	0.083156	0.664744
Clo1313_0804	Hypothetical protein	-0.18174	0.328031	-0.13686	0.494501	-0.1844	0.319247	-0.18659	0.311839	0.185605	0.382736	-0.23147	0.187671	-0.04754	0.845078	0.37219	0.0411461	0.18826	0.373894
Clo1313_0805	TIR protein	-0.19017	0.452624	-0.83176	1.47073e-05	-0.31955	0.152268	-0.76158	8.172e-05	0.594557	0.00857992	-0.11999	0.669727	0.512209	0.0118799	1.35614	1.3662e-10	0.723943	0.00100375
Clo1313_0807	Hypothetical protein	0.085668	0.212455	-0.67275	3.9428e-30	-0.10987	0.091604	-0.71062	6.629e-33	-0.12901	0.0736021	0.047807	0.547307	0.562888	1.9107e-22	0.581602	1.2172e-19	0.066521	0.42861
Clo1313_0809	Hypothetical protein	-0.13334	0.593027	-0.86535	8.55197e-07	-0.58073	0.00144634	0.016351	0.959193	-0.90799	4.16031e-06	0.74836	2.47925e-05	0.284626	0.170545	-0.92434	2.72969e-06	-0.4606	0.0323697
Clo1313_0810	Pseudogene	0.003435	0.991205	-0.74349	3.23821e-06	-1.05384	2.5098e-11	-0.21768	0.265541	-1.16455	4.2385e-11	0.529251	0.00134374	-0.31035	0.0861162	-0.94687	9.44235e-08	-0.10727	0.6862
Clo1313_0811	RNA polymerase, sigma-24 subunit, ECF subfamily	0.206361	0.38771	-0.77968	3.092e-05	-0.65466	0.00058835	-0.54619	0.00511715	-0.51031	0.0231539	0.439849	0.0296767	0.125023	0.642915	0.035882	0.919788	0.350708	0.147398
Clo1313_0812	Domain of unknown function DUF3298	0.104063	0.704626	-0.59396	0.0017716	-0.82554	7.02717e-06	-0.34663	0.0968164	-0.5385	0.0140765	0.351398	0.0914628	-0.23158	0.31033	-0.19187	0.48763	0.391105	0.0932366
Clo1313_0813	Phosphoglycerate mutase	0.054338	0.663125	0.180926	0.0553403	0.247184	0.00562817	0.131476	0.192466	0.638778	1.0018e-11	0.004888	0.976209	0.066258	0.578914	0.507302	7.38286e-08	0.445932	2.60662e-06
Clo1313_0814	Hypothetical protein	0.26179	0.181163	0.736798	8.98283e-06	0.60144	0.00037278	0.48477	0.00529109	-0.08248	0.77697	0.009762	0.975752	-0.13536	0.556935	-0.56725	0.00331473	-0.42213	0.0375053
Clo1313_0815	Short-chain dehydrogenase/reductase SDR	-0.13452	0.0833175	0.04427	0.660686	0.176247	0.0169519	0.038444	0.710053	0.025202	0.84185	-0.14035	0.0683789	0.131977	0.0905548	-0.01324	0.919894	-0.28557	0.0002646
Clo1313_0817	Hypothetical protein	-0.06448	0.531787	-0.10822	0.231831	-0.00325	0.981648	-0.11556	0.194835	-0.17595	0.0597209	-0.07182	0.474122	0.104971	0.249494	-0.06039	0.614539	-0.23718	0.00736553
Clo1313_0818	Hypothetical protein	-0.05278	0.782218	0.561278	3.62303e-06	0.185658	0.198269	0.975717	5.1488e-16	-0.70627	1.56489e-07	0.361661	0.00439083	-0.37562	0.00293379	-1.68199	5.0298e-33	-0.9447	1.7595e-12
Clo1313_0819	Hypothetical protein	-0.19577	0.162304	0.220263	0.107191	0.048687	0.798814	0.949668	1.1578e-15	-0.40502	0.00373427	0.533639	8.35046e-06	-0.17158	0.234789	-1.35469	1.0098e-23	-0.64947	1.08623e-06
Clo1313_0820	Beta-glucosidase	-0.04427	0.855852	0.271454	0.10566	0.085213	0.698278	0.543049	0.00028238	-0.53226	0.00173387	0.227322	0.192158	-0.18624	0.307271	-1.0753	3.3496e-11	-0.66174	6.58328e-05
Clo1313_0821	Branched-chain amino acid transport	0.30656	0.0458061	0.240462	0.135767	-0.3443	0.0218344	0.003601	0.988932	-0.41032	0.0134505	0.069699	0.744997	-0.58476	2.93685e-05	-0.41392	0.0125063	0.240541	0.192619
Clo1313_0822	AzlC family protein	0.222073	0.194105	-0.04596	0.845822	-0.39897	0.00883883	-0.11202	0.579995	-0.10057	0.671225	0.156012	0.401989	-0.35301	0.0233214	0.011448	0.969696	0.520467	0.0017855
Clo1313_0823	Inorganic diphosphatase	-0.07486	0.592028	-0.17749	0.118224	0.040677	0.796167	-0.13391	0.268503	0.283726	0.0166944	-0.03128	0.847362	0.218164	0.0454116	0.417632	0.00020007	0.168185	0.201421
Clo1313_0824	Hypothetical protein	0.264748	0.304617	-0.55687	0.0118246	-0.68959	0.00130243	-0.68566	0.0013948	-0.84806	0.00034525	0.135959	0.654243	-0.13271	0.663406	-0.1624	0.627649	0.106275	0.770331
Clo1313_0825	Protein of unknown function UPF0118	-0.01559	0.948568	-0.23752	0.13311	-0.95495	1.5104e-12	-0.33527	0.0232018	-0.52956	0.00072979	-0.11333	0.549269	-0.71743	1.23215e-07	-0.19429	0.305491	0.409809	0.0117137
Clo1313_0828	RDD domain containing protein	0.103375	0.652921	-0.30753	0.0839226	-0.40942	0.015176	-0.4631	0.00507421	-0.18548	0.418475	-0.05219	0.840633	-0.10189	0.658993	0.27762	0.182607	0.327318	0.103404
Clo1313_0829	Signal peptide peptidase SppA, 36K type	0.248677	0.24082	-0.32866	0.0993848	-0.32981	0.0979777	-0.67303	0.00015212	-0.25911	0.28223	-0.0957	0.717499	-0.00115	0.997135	0.413918	0.0574174	0.319374	0.164473
Clo1313_0830	Protein of unknown function DUF204	-0.07379	0.601244	0.162004	0.165336	0.023574	0.887794	0.211499	0.0557507	0.43101	0.0001323	-0.02429	0.884016	-0.13843	0.252822	0.219511	0.080129	0.33365	0.00414019
Clo1313_0831	Hypothetical protein	0.106284	0.506361	0.402175	0.00089651	0.092918	0.573626	0.819259	1.9221e-12	-0.26221	0.0769118	0.523368	9.21333e-06	-0.30926	0.014011	-1.08147	1.3705e-16	-0.24884	0.0965702
Clo1313_0832	Hypothetical protein	0.083431	0.567504	0.535232	2.45863e-07	0.367182	0.00059356	0.198881	0.0932435	0.156214	0.275135	-0.25292	0.0252457	-0.16805	0.171259	-0.04267	0.821582	-0.12754	0.396717
Clo1313_0833	ABC transporter related protein	0.027936	0.920898	0.259177	0.180321	0.463227	0.00733202	0.349104	0.0549264	0.257445	0.246673	0.117863	0.614621	0.204049	0.318085	-0.09166	0.745304	-0.17785	0.466001
Clo1313_0834	Hypothetical protein	0.200738	0.320525	0.628601	0.00012627	0.451789	0.00825968	0.385912	0.0281056	0.082299	0.771791	-0.04195	0.876659	-0.17681	0.396767	-0.30361	0.149887	-0.16875	0.488882
Clo1313_0835	Hypothetical protein	0.058971	0.865949	0.548294	0.0145519	0.25935	0.322987	0.327888	0.187098	0.188173	0.565956	-0.16144	0.585526	-0.28894	0.258671	-0.13971	0.689292	-0.01221	0.978461
Clo1313_0836	Tryptophan synthase, beta subunit	-0.13164	0.477375	0.083066	0.685986	0.177384	0.300747	0.135826	0.45962	-0.054	0.83058	-0.07888	0.7028	0.094318	0.63701	-0.18982	0.326825	-0.36302	0.0311276
Clo1313_0837	Tryptophan synthase, alpha subunit	0.237146	0.197536	0.031635	0.905254	0.248729	0.171999	-0.35631	0.0352247	-0.2502	0.230052	-0.1508	0.463878	0.217094	0.247837	0.10611	0.678036	-0.26178	0.20455
Clo1313_0838	Cation diffusion facilitator family transporter	-0.09622	0.755515	-0.26851	0.271108	-0.03334	0.922375	-0.41493	0.061716	-0.35243	0.180321	-0.24264	0.331707	0.235173	0.350093	0.062501	0.866083	-0.41531	0.101949
Clo1313_0839	Integral membrane sensor signal transduction histidine kinase	0.045184	0.863262	0.172252	0.397778	0.301077	0.0930064	-0.02647	0.922309	-0.02467	0.93642	-0.15354	0.465381	0.128826	0.557662	0.001808	0.995976	-0.28056	0.178065
Clo1313_0841	Two component transcriptional regulator, winged helix family	-0.04623	0.876492	-0.03819	0.900005	-0.18164	0.438239	0.01604	0.960752	-0.04878	0.883636	0.007998	0.981116	-0.14345	0.563906	-0.06482	0.842848	0.086627	0.782203
Clo1313_0842	VTC domain	-0.10895	0.65575	-0.43165	0.0159369	-0.37633	0.0404247	0.062421	0.817786	-0.31127	0.153701	0.385124	0.03512	0.055316	0.840668	-0.37369	0.0753261	-0.04388	0.889185
Clo1313_0843	Hypothetical protein	-0.31695	0.020898	-0.24677	0.0864952	-0.55269	1.5136e-05	0.317499	0.020646	-0.53654	0.00020695	0.247317	0.0856853	-0.30592	0.0266588	-0.85404	1.28151e-09	-0.30081	0.0573783
Clo1313_0844	Spore coat protein CotH	-0.21709	0.272148	-0.27031	0.150815	-0.21652	0.27369	0.052258	0.843315	-0.2312	0.301129	0.105479	0.654518	0.05379	0.83992	-0.28346	0.183936	-0.23177	0.299712
Clo1313_0845	Ferrous iron transport protein B domain-containing protein	-0.66752	0.00012717	-0.21582	0.313247	-0.24018	0.25021	1.20306	1.4008e-12	-0.1363	0.621362	0.751354	1.3153e-05	-0.02436	0.935193	-1.33936	1.7307e-12	-0.56364	0.00518504
Clo1313_0846	FeoA family protein	-0.5884	5.61567e-09	-0.02899	0.864195	-0.08153	0.567573	1.31849	2.9667e-35	-0.00985	0.962167	0.759087	5.3628e-14	-0.05253	0.736898	-1.32835	7.7495e-30	-0.51673	5.9468e-06
Clo1313_0847	Iron (metal) dependent repressor, DtxR family	-0.08243	0.653245	0.291693	0.0336187	0.11188	0.513423	0.937363	4.7909e-14	0.208137	0.216812	0.563237	7.65e-06	-0.17981	0.236522	-0.72923	1.75655e-07	0.013824	0.956475
Clo1313_0848	Hypothetical protein	-0.00609	0.98129	-0.3422	0.02102	-0.52816	0.00015344	-0.14139	0.433438	0.461734	0.00408418	0.194731	0.242479	-0.18596	0.269503	0.60312	0.00010661	0.983811	9.307e-11
Clo1313_0849	Glycosyl hydrolase 53 domain protein	0.401062	0.00601537	-0.25115	0.115104	-0.00485	0.985027	-0.55475	7.68652e-05	-0.461	0.0045846	0.097465	0.625873	0.246298	0.123775	0.093745	0.683906	-0.05509	0.827357
Clo1313_0850	C_GCAxxG_C_C family protein	0.20107	0.27777	-0.23471	0.189375	-0.32731	0.0499111	-0.39566	0.0141187	-0.42875	0.0179725	0.040124	0.87371	-0.0926	0.677779	-0.0331	0.908613	0.09963	0.691842
Clo1313_0851	Dockerin type 1	0.059428	0.702862	0.46957	6.73864e-06	0.462299	9.54454e-06	0.783975	2.9099e-14	-0.01631	0.936248	0.373833	0.00044715	-0.00727	0.97046	-0.80028	3.5844e-12	-0.41918	0.00042818
Clo1313_0852	Glycosyl transferase family 8	0.068185	0.772096	-0.03299	0.897205	-0.42345	0.00752659	0.14772	0.458485	-0.13146	0.576813	0.248891	0.15597	-0.39046	0.0150708	-0.27918	0.154456	0.360173	0.0530221
Clo1313_0853	Phospholipase D/Transphosphatidylase	0.361216	0.109938	-0.04425	0.894859	-0.32585	0.158167	-0.05828	0.858902	-0.58947	0.0121338	0.347181	0.127562	-0.2816	0.238006	-0.53119	0.0263943	0.097591	0.77865
Clo1313_0855	Two component transcriptional regulator, winged helix family	0.041535	0.86351	0.20118	0.256224	-0.1035	0.62004	0.099919	0.634534	-0.01326	0.964579	-0.05973	0.796953	-0.30468	0.0601998	-0.11318	0.629185	0.131776	0.561578
Clo1313_0856	Multi-sensor signal transduction histidine kinase	0.140807	0.400862	0.194138	0.210774	-0.1474	0.373289	-0.00854	0.973001	-0.26882	0.104406	-0.06187	0.758688	-0.34154	0.0136607	-0.26028	0.118324	0.019389	0.939039
Clo1313_0857	2-isopropylmalate synthase	0.146996	0.0756131	0.401773	3.59741e-08	0.184176	0.0200909	0.021648	0.859253	-0.45105	3.14637e-08	-0.23313	0.00225706	-0.2176	0.00476138	-0.47269	6.34656e-09	-0.48823	1.94646e-09
Clo1313_0858	Alpha/beta hydrolase fold protein	0.541767	1.0159e-06	0.572306	2.23944e-07	0.530771	1.72506e-06	-0.25236	0.0386083	-1.30521	3.7936e-25	-0.28289	0.0179139	-0.04154	0.817834	-1.05285	1.7476e-17	-1.29421	8.5264e-25
Clo1313_0859	Polynucleotide adenylyltransferase/metal dependent phosphohydrolase	0.081139	0.582908	-0.39399	0.00021915	-0.12619	0.339128	-0.77788	6.3836e-14	0.385637	0.00144895	-0.30274	0.00603942	0.267801	0.0173604	1.16351	6.4684e-23	0.592968	3.64423e-07
Clo1313_0860	TrpR like protein, YerC/YecD	-0.11412	0.664513	-0.35189	0.0819645	-0.1356	0.592602	-0.02119	0.946589	0.203471	0.440686	0.216586	0.336777	0.216291	0.337518	0.224659	0.381991	0.224954	0.381191
Clo1313_0861	Hypothetical protein	0.215386	0.0603149	-0.03754	0.822119	-0.12315	0.342279	-0.15799	0.196727	-0.20061	0.131691	0.094936	0.494588	-0.08561	0.547671	-0.04262	0.818999	0.137926	0.341339
Clo1313_0862	Hypothetical protein	0.120195	0.489353	-0.0437	0.83655	-0.04896	0.814685	-0.14689	0.371978	0.047129	0.842169	0.017001	0.939722	-0.00527	0.982668	0.194021	0.272122	0.216287	0.209607
Clo1313_0863	Preprotein translocase, SecA subunit	0.100028	0.310882	-0.04998	0.668442	0.024862	0.849225	-0.18742	0.0300144	0.147724	0.154083	-0.03741	0.762017	0.074844	0.48258	0.335147	0.00020158	0.222891	0.0196465
Clo1313_0864	FolC bifunctional protein	0.081678	0.669876	-0.27937	0.0533057	-0.01596	0.94438	-0.29672	0.0377716	0.025779	0.917803	0.064333	0.749149	0.263416	0.0715855	0.322496	0.0446519	0.123413	0.539296
Clo1313_0865	Tetratricopeptide TPR_1 repeat-containing protein	0.118537	0.472249	-0.30931	0.0199776	-0.15251	0.323143	-0.46629	0.00020093	-0.24206	0.128895	-0.03844	0.850168	0.156796	0.306326	0.224223	0.166409	0.028985	0.902384
Clo1313_0866	Patatin	-0.07177	0.549056	-0.29963	0.00073578	-0.2575	0.00446405	-0.11336	0.287732	0.000646	0.997119	0.1145	0.281886	0.042129	0.753227	0.114006	0.350792	0.186377	0.0888009
Clo1313_0867	Threonine synthase	0.062796	0.713782	-0.21316	0.0997153	-0.32785	0.00611374	-0.20434	0.117764	-0.24691	0.0858368	0.07162	0.668356	-0.11468	0.444052	-0.04257	0.838756	0.143732	0.376485
Clo1313_0868	Response regulator receiver protein	-0.00671	0.978991	0.622354	3.36375e-06	0.87702	3.5002e-11	0.033189	0.882352	0.7133	1.84546e-06	-0.59587	9.13332e-06	0.254666	0.0943955	0.680111	5.73831e-06	-0.17043	0.373037
Clo1313_0869	Oxidoreductase domain protein	-0.03685	0.908461	0.712006	0.00018388	0.773959	4.14812e-05	0.859005	4.56241e-06	0.419804	0.0747304	0.110147	0.693429	0.061954	0.84088	-0.4392	0.059964	-0.39101	0.101794
Clo1313_0870	Response regulator receiver modulated metal dependent phosphohydrolase	0.385014	0.0326194	2.39752	3.4518e-42	3.69073	7.3877e-77	1.88892	5.7462e-29	2.673	5.2147e-42	-0.12359	0.597041	1.29321	2.7491e-15	0.784084	2.39843e-05	-0.63271	0.00085302
Clo1313_0871	Amino acid-binding ACT domain protein	-0.09845	0.340139	0.12394	0.204952	0.23134	0.00747812	0.427408	1.50835e-07	0.592674	5.8011e-11	0.205022	0.0202266	0.1074	0.287809	0.165266	0.116301	0.262888	0.0064212
Clo1313_0872	Homoserine dehydrogenase	0.31888	0.119365	0.143318	0.564263	0.143833	0.562996	-0.03181	0.916925	0.007563	0.98387	0.14375	0.563289	0.000514	0.998707	0.039375	0.908079	0.182611	0.49751
Clo1313_0873	Aspartate kinase	0.032775	0.890097	0.273263	0.0857968	0.068401	0.753709	0.295679	0.0590862	0.295536	0.0987528	0.055191	0.80752	-0.20486	0.226167	-0.00014	0.999555	0.25991	0.157591
Clo1313_0874	Copper amine oxidase-like domain-containing protein	0.251325	0.0628658	0.505006	3.4205e-05	0.684631	1.12849e-08	0.0443	0.821441	0.220243	0.165708	-0.20938	0.135623	0.179625	0.215795	0.175943	0.292696	-0.21306	0.183288
Clo1313_0876	Hypothetical protein	0.056379	0.826086	-0.21059	0.277273	0.210175	0.278472	-0.60766	0.00014756	0.162599	0.495272	-0.34069	0.0514129	0.42076	0.0123615	0.770254	1.36312e-05	0.008803	0.979071
Clo1313_0881	Hypothetical protein	-0.00569	0.981699	-0.37189	0.00759111	-0.43614	0.0013657	-0.46255	0.00062574	-0.43051	0.00545022	-0.09636	0.608293	-0.06425	0.75333	0.03204	0.898457	-6.88e-05	0.999696
Clo1313_0883	Histidine triad (HIT) protein	0.148777	0.404241	-0.02919	0.901414	0.004454	0.986152	-0.17042	0.322737	-0.18302	0.346811	0.007548	0.977329	0.033648	0.884016	-0.0126	0.96452	-0.0387	0.88075
Clo1313_0884	S-layer domain-containing protein	-0.0574	0.887341	-0.27014	0.382818	-0.25975	0.406149	-0.15771	0.654818	-0.13805	0.738871	0.055031	0.892808	0.010387	0.981741	0.019656	0.968629	0.064301	0.887042
Clo1313_0886	Protein-tyrosine-phosphatase	0.379688	0.0040611	-0.49831	9.704e-05	0.165907	0.286827	-1.04206	1.0333e-16	-0.42022	0.00450748	-0.16406	0.293392	0.664213	1.19221e-07	0.621843	1.12849e-05	-0.20644	0.224307
Clo1313_0887	DTDP-4-dehydrorhamnose 3,5-epimerase	-0.0028	0.987635	-0.19427	0.0734781	0.204901	0.0564673	-0.25618	0.012909	0.165357	0.198338	-0.06471	0.644498	0.399168	4.11482e-05	0.421535	0.00011719	-0.04234	0.807768
Clo1313_0888	Hypothetical protein	0.019485	0.942374	-0.12583	0.554687	0.300854	0.0819855	-0.31285	0.0682986	0.055721	0.842892	-0.16753	0.396796	0.426682	0.00850865	0.368566	0.0524201	-0.22565	0.285244
Clo1313_0889	Hypothetical protein	0.241922	0.12474	-1.11758	1.8027e-16	-1.43889	2.8094e-25	-1.38636	9.1776e-24	-1.52799	3.3364e-23	-0.02685	0.908508	-0.3213	0.0308549	-0.14163	0.49204	0.15282	0.44925
Clo1313_0890	Capsular exopolysaccharide family	-0.03218	0.924478	-0.31394	0.176159	-0.54698	0.00861002	-0.17642	0.509616	-0.62117	0.00747189	0.105346	0.724098	-0.23304	0.348488	-0.44475	0.071599	-0.10636	0.755372
Clo1313_0891	NusG antitermination factor	-0.20775	0.186747	-0.53811	6.00027e-05	-0.71487	5.79309e-08	-0.08908	0.644047	-0.52188	0.00060544	0.241268	0.11338	-0.17677	0.278833	-0.4328	0.00553031	-0.01476	0.955945
Clo1313_0892	NAD-dependent epimerase/dehydratase	-0.11357	0.546057	-0.4895	0.00042784	-0.83882	4.423e-10	-0.34504	0.0182835	-0.58702	0.00014123	0.030888	0.893389	-0.34932	0.0166854	-0.24198	0.177586	0.138223	0.50244
Clo1313_0893	Oligosaccharide biosynthesis protein Alg14 like protein	0.007689	0.965426	-0.47847	5.58183e-07	-0.68258	6.5089e-13	-0.38822	6.25611e-05	-0.6763	1.8527e-10	0.097943	0.438616	-0.20411	0.0558726	-0.28808	0.0117282	0.013969	0.940572
Clo1313_0894	Glycosyltransferase 28 domain	-0.16597	0.42161	-0.60845	0.0001527	-0.93703	2.21674e-09	-0.24892	0.183936	-0.76096	1.879e-05	0.193558	0.32974	-0.32858	0.0630206	-0.51204	0.00595306	0.010093	0.976497
Clo1313_0895	Glycosyltransferase	-0.18964	0.258258	-0.80285	3.71688e-09	-1.16146	2.1699e-17	-0.32824	0.0281132	-1.09107	7.1946e-13	0.284976	0.0635907	-0.35861	0.0148458	-0.76283	6.30226e-07	-0.11924	0.58222
Clo1313_0896	Glycosyl transferase group 1	0.01157	0.952345	-0.56223	1.7918e-07	-0.87224	5.2196e-16	-0.46109	2.33575e-05	-0.95617	1.7731e-15	0.112713	0.426798	-0.31001	0.00664673	-0.49508	5.12725e-05	-0.07236	0.688364
Clo1313_0897	Glycosyltransferase	0.107943	0.58208	-0.61072	1.223e-05	-1.05049	2.4724e-14	-0.75219	5.1248e-08	-1.11038	5.3283e-13	-0.03352	0.885528	-0.43976	0.00235571	-0.35819	0.0354591	0.048049	0.851991
Clo1313_0898	Glycosyl transferase family 2	0.023948	0.923134	-0.79951	2.35874e-08	-1.30392	1.6628e-19	-0.69485	1.42e-06	-1.32965	1.1824e-16	0.12861	0.513389	-0.50441	0.00066338	-0.6348	0.00010351	-0.00178	0.995853
Clo1313_0899	O-antigen polymerase	-0.01313	0.945965	-0.62006	1.18444e-08	-1.48871	5.4498e-38	-0.86996	1.3536e-15	-1.63268	7.1259e-37	-0.26302	0.027299	-0.86864	1.4812e-15	-0.76272	3.2511e-10	-0.1571	0.302139
Clo1313_0900	Polysaccharide biosynthesis protein	0.023475	0.876698	-0.33817	0.00024431	-0.89273	1.2436e-22	-0.58745	5.2604e-11	-1.14366	2.3587e-28	-0.2258	0.0208171	-0.55456	5.9972e-10	-0.55621	3.05411e-08	-0.22745	0.041119
Clo1313_0901	Nucleotide sugar dehydrogenase	-0.06359	0.566226	-0.16047	0.0713387	-0.28159	0.00052179	-0.08347	0.418943	-0.14231	0.173105	0.013408	0.921568	-0.12112	0.199683	-0.05884	0.64836	0.075684	0.535553
Clo1313_0902	VanZ family protein	-0.12242	0.406784	-0.29819	0.0143208	-0.47742	3.1028e-05	-0.21963	0.0886065	-0.3525	0.00892251	-0.04386	0.81147	-0.17923	0.183363	-0.13288	0.424274	0.002494	0.991993
Clo1313_0903	Single-strand binding protein	-0.05585	0.502502	-0.6086	7.9317e-23	-0.54473	6.4695e-19	-0.4311	1.2636e-12	-0.69046	2.1699e-23	0.121649	0.0789989	0.063864	0.426986	-0.25936	0.00020369	-0.20158	0.00518246
Clo1313_0904	Exopolysaccharide biosynthesis polyprenyl glycosylphosphotransferase	0.118762	0.584845	-0.67257	1.36237e-05	-0.31212	0.0709527	-0.63978	3.74149e-05	-0.91628	8.33841e-08	0.151552	0.458856	0.36045	0.0319323	-0.2765	0.173072	-0.4854	0.00761703
Clo1313_0905	Ribosomal protein S21	-0.10982	0.204581	-0.047	0.658353	-0.03628	0.745452	0.008438	0.947591	0.129999	0.173734	-0.05438	0.59648	0.010715	0.932163	0.121561	0.210252	0.056467	0.629174
Clo1313_0906	GatB/YqeY domain protein	-0.03809	0.862323	-0.2612	0.0797339	-0.213	0.171159	-0.05233	0.806046	-0.08791	0.689738	0.170785	0.296757	0.048201	0.822281	-0.03558	0.885553	0.087	0.693004
Clo1313_0907	Single-stranded-DNA-specific exonuclease RecJ	-0.0386	0.816306	-0.06165	0.685371	-0.00115	0.995813	-0.0338	0.841017	0.077441	0.640525	-0.01075	0.953188	0.060502	0.691862	0.111241	0.466082	0.039992	0.830616
Clo1313_0908	Adenine phosphoribosyltransferase	0.073613	0.689551	-0.14438	0.357108	-0.06129	0.748032	-0.18563	0.209584	-0.09629	0.629174	0.032359	0.875537	0.083083	0.643386	0.089344	0.659364	0.03862	0.866953
Clo1313_0909	(p)ppGpp synthetase I, SpoT/RelA	0.039648	0.77995	-0.03623	0.802528	-0.05526	0.678708	0.040389	0.776036	-0.05742	0.703571	0.116267	0.29834	-0.01903	0.9021	-0.09781	0.467175	0.037493	0.818551
Clo1313_0910	D-tyrosyl-tRNA(Tyr) deacylase	0.312524	0.0769647	-0.18694	0.345299	-0.18109	0.364518	-0.35089	0.04224	-0.33647	0.0908628	0.148581	0.480461	0.005856	0.98394	0.01442	0.96437	0.157145	0.510295
Clo1313_0911	Beta-lactamase-like protein	-0.00454	0.974486	-0.25815	0.00057917	-0.14998	0.0672131	-0.06149	0.543527	-0.21365	0.0147257	0.192118	0.0141187	0.108168	0.218459	-0.15216	0.103522	-0.06821	0.547227
Clo1313_0912	Coproporphyrinogen dehydrogenase	0.470276	0.0134293	-0.46506	0.0146975	-0.45252	0.0181324	-0.50989	0.00660218	-1.0336	1.7666e-07	0.425438	0.0279582	0.012541	0.970166	-0.5237	0.0138879	-0.11081	0.71176
Clo1313_0913	Hypothetical protein	-0.03816	0.814103	-0.00523	0.978461	0.413476	4.26343e-05	-0.06221	0.673732	0.186637	0.154078	-0.09515	0.478935	0.418702	3.348e-05	0.24885	0.043947	-0.265	0.0298041
Clo1313_0914	Type II secretion system protein E	0.022982	0.911594	-0.00451	0.98394	0.353444	0.00537753	-0.17595	0.226847	0.102253	0.592725	-0.14846	0.327066	0.357955	0.00474543	0.278205	0.0656829	-0.22821	0.147243
Clo1313_0915	Type II secretion system F domain	-0.12112	0.698488	-0.22519	0.405161	0.163327	0.57771	0.050941	0.884016	-0.05824	0.881685	0.155019	0.601027	0.388521	0.103171	-0.10918	0.763798	-0.34268	0.222062
Clo1313_0916	Type II secretion system F domain	0.03213	0.880424	0.25927	0.0698482	0.466927	0.00033221	-0.05328	0.792792	0.077846	0.717811	-0.28042	0.0465376	0.207658	0.165579	0.131124	0.496381	-0.35695	0.0202099
Clo1313_0918	Hypothetical protein	0.043943	0.847585	0.410194	0.00492949	0.969951	1.7141e-12	-0.02239	0.92582	0.706808	5.56761e-06	-0.38864	0.00823972	0.559757	6.792e-05	0.729197	2.67857e-06	-0.2192	0.245509
Clo1313_0919	Peptidase A24A prepilin type IV	0.208675	0.151585	0.84691	6.2357e-12	0.963561	6.2108e-15	0.236283	0.0955163	0.404718	0.00574844	-0.40195	0.00185535	0.116651	0.487428	0.168436	0.336811	-0.35017	0.0196819
Clo1313_0920	Forkhead-associated protein	-0.1717	0.174108	0.370657	0.00075819	1.28996	1.924e-31	-0.07076	0.650716	1.1979	3.5384e-23	-0.61312	7.60552e-09	0.919301	7.1947e-18	1.26866	1.6959e-25	-0.26376	0.0462048
Clo1313_0921	Hypothetical protein	-0.09976	0.667914	-0.27503	0.132818	-0.07071	0.776131	-0.39565	0.0202042	0.361674	0.0674851	-0.22038	0.251662	0.204311	0.296582	0.757325	2.0064e-05	0.332634	0.098275
Clo1313_0922	Histidyl-tRNA synthetase	-0.00277	0.985027	-0.07766	0.462443	0.02485	0.849483	0.011	0.936982	-0.10995	0.322219	0.085893	0.403628	0.102512	0.297579	-0.12095	0.265571	-0.13757	0.191922
Clo1313_0923	Aspartyl-tRNA synthetase	-0.00083	0.996935	-0.18878	0.125602	-0.12302	0.365625	-0.10393	0.465259	-0.22993	0.0892694	0.084021	0.575084	0.065765	0.676692	-0.126	0.417663	-0.10774	0.506529
Clo1313_0924	Signal peptidase I	-0.12777	0.277609	-0.05144	0.723157	-0.03574	0.8181	0.045232	0.761595	0.090392	0.541263	-0.0311	0.843104	0.015702	0.924337	0.045161	0.790243	-0.00164	0.994241
Clo1313_0925	CoA-substrate-specific enzyme activase	-0.02199	0.882155	0.027868	0.848221	-0.00703	0.965661	-0.01131	0.941993	0.010663	0.951882	-0.06116	0.631711	-0.0349	0.806602	0.02197	0.896191	-0.00429	0.981648
Clo1313_0927	Stage II sporulation protein P	-0.07548	0.784447	-0.22309	0.30464	0.142977	0.55737	-0.37775	0.0515694	-0.33918	0.134764	-0.23014	0.286312	0.36607	0.0607258	0.038573	0.908275	-0.55764	0.00689045
Clo1313_0929	GTP-binding protein LepA	0.010987	0.950777	0.458777	4.94113e-06	-0.19079	0.0944715	0.262414	0.0145669	-0.30278	0.0112207	-0.18538	0.106337	-0.64956	5.8698e-11	-0.5652	4.1778e-07	-0.10101	0.507895
Clo1313_0930	Oxygen-independent coproporphyrinogen III oxidase	0.443267	0.0079799	0.275427	0.132223	-0.48554	0.00323327	-0.0762	0.756103	-1.09187	4.1529e-10	0.091643	0.698647	-0.76097	1.39707e-06	-1.01567	6.47804e-09	-0.16306	0.494674
Clo1313_0931	Heat-inducible transcription repressor HrcA	-0.00902	0.974235	0.297737	0.0644103	-0.07442	0.736356	0.260734	0.115101	-0.05367	0.839998	-0.04603	0.845774	-0.37216	0.0159928	-0.31441	0.0841834	0.011721	0.968629
Clo1313_0932	GrpE protein	-0.20836	0.0091276	0.564198	4.1286e-14	0.124025	0.160485	0.744858	1.0552e-22	0.15027	0.121959	-0.0277	0.820861	-0.44017	3.75098e-09	-0.59459	9.9371e-13	-0.18211	0.0513979
Clo1313_0933	Chaperone protein DnaK	0.075505	0.628374	0.482796	8.41564e-06	0.146443	0.269057	0.381352	0.00057982	-0.08161	0.641505	-0.02594	0.886212	-0.33635	0.00281982	-0.46296	0.00016293	-0.15254	0.310647
Clo1313_0934	Chaperone protein DnaJ	-0.04549	0.818434	0.081142	0.64836	-0.01595	0.940466	0.106832	0.523092	-0.0483	0.828205	-0.0198	0.925294	-0.09709	0.570768	-0.15513	0.374382	-0.07784	0.703338
Clo1313_0935	Ribosomal protein L11 methyltransferase	-0.07982	0.443162	0.180469	0.0370037	0.015737	0.907526	0.253825	0.00191768	-0.00362	0.982574	-0.00646	0.96452	-0.16473	0.0613824	-0.25745	0.00549826	-0.09918	0.380716
Clo1313_0936	Protein of unknown function DUF558	-0.07472	0.674771	0.268751	0.0431546	0.012978	0.95204	0.621348	2.19889e-07	-0.00219	0.993808	0.27788	0.0353062	-0.25577	0.0566335	-0.62354	3.75375e-06	-0.08988	0.646792
Clo1313_0937	Response regulator receiver protein	0.060662	0.69278	0.416578	6.11412e-05	0.052607	0.739063	0.474784	3.94482e-06	-0.30887	0.0116872	0.118868	0.363946	-0.36397	0.00055337	-0.78365	5.5162e-12	-0.30082	0.0145292
Clo1313_0939	YicC-like domain-containing protein	0.010422	0.955126	-0.01166	0.949043	0.014876	0.934253	0.004089	0.983226	0.097725	0.539328	0.026172	0.879375	0.026537	0.877869	0.093636	0.560654	0.093271	0.56279
Clo1313_0940	Protein of unknown function DUF370	0.200863	0.14065	0.005222	0.981246	-0.05823	0.747802	-0.2091	0.121873	-0.23984	0.110604	-0.01346	0.948315	-0.06345	0.720901	-0.03074	0.88957	0.01925	0.932749
Clo1313_0941	Guanylate kinase	-0.32165	0.154451	-0.32447	0.150019	-0.19945	0.431364	0.358561	0.104312	-0.15661	0.611673	0.361384	0.101114	0.125017	0.659058	-0.51517	0.0282766	-0.2788	0.297729
Clo1313_0942	DNA-directed RNA polymerase, omega subunit	0.161064	0.188001	-0.00554	0.977845	-0.15509	0.208869	-0.13586	0.285603	-0.36493	0.00233168	0.030746	0.857736	-0.14955	0.229361	-0.22907	0.0781013	-0.04877	0.789612
Clo1313_0943	Phosphopantothenoylcysteine decarboxylase/phosphopantothenate/cysteine ligase	-0.11667	0.0620865	-0.08594	0.197583	-0.09282	0.15672	0.072659	0.294608	-0.10174	0.167011	0.041936	0.597248	-0.00688	0.944304	-0.1744	0.00852929	-0.12558	0.0747053
Clo1313_0944	Glycyl-tRNA synthetase	-0.07597	0.685193	-0.22755	0.116391	-0.11081	0.520165	-0.08831	0.627101	-0.01131	0.965426	0.063275	0.744805	0.116739	0.493063	0.077005	0.717811	0.023541	0.922594
Clo1313_0945	Signal transduction histidine kinase regulating citrate/malate metabolism	0.121898	0.592602	0.272118	0.147012	-0.16452	0.437957	0.239987	0.213661	-0.30214	0.150454	0.089767	0.711199	-0.43664	0.0107766	-0.54213	0.00401352	-0.01573	0.961623
Clo1313_0947	Accessory gene regulator B	0.084732	0.734402	0.544092	0.00123292	-0.41884	0.0167771	0.772882	2.10749e-06	-0.75689	3.82983e-05	0.313522	0.0901971	-0.96293	2.48423e-09	-1.52977	3.5257e-17	-0.25331	0.254116
Clo1313_0948	Radical SAM domain protein	0.029164	0.864015	0.853073	5.5536e-17	0.202591	0.0794261	0.811773	1.3634e-15	-0.13374	0.35698	-0.01214	0.946569	-0.65048	1.3197e-10	-0.94551	9.9351e-17	-0.30717	0.0117814
Clo1313_0949	Pyruvate, phosphate dikinase	-0.04642	0.903266	0.50751	0.0378081	0.553236	0.0214522	0.291623	0.28885	0.478362	0.0904312	-0.26231	0.352057	0.045726	0.905054	0.186739	0.596659	-0.1213	0.753476
Clo1313_0950	Cellulosome anchoring protein cohesin region	0.015748	0.981699	-0.12775	0.830248	-0.18244	0.745808	-0.09853	0.871457	0.082035	0.906795	0.044969	0.944076	-0.05469	0.931176	0.180564	0.77865	0.280224	0.634719
Clo1313_0951	Hypothetical protein	-0.00569	0.978751	-1.13089	7.9723e-24	-1.17137	2.9348e-25	-1.06029	2.2177e-21	-0.62056	5.40693e-07	0.064908	0.696534	-0.04049	0.82266	0.439727	0.00055746	0.54512	1.2577e-05
Clo1313_0952	Cupin 2 conserved barrel domain protein	0.052675	0.759381	-0.15832	0.236119	0.244955	0.0445198	-0.40776	0.00029584	0.580341	2.60841e-06	-0.19677	0.122468	0.403275	0.00035076	0.988101	7.94e-16	0.388061	0.00253464
Clo1313_0953	PhoH family protein	0.056255	0.795308	0.04884	0.825468	0.702367	2.13156e-07	-0.04528	0.840248	0.557002	0.00033685	-0.03787	0.867648	0.653527	1.5221e-06	0.602285	9.298e-05	-0.08911	0.695373
Clo1313_0954	Glycosyl transferase group 1	0.320567	0.152127	0.317899	0.156129	0.387379	0.0718536	-0.11385	0.690343	0.332871	0.190669	-0.11119	0.698488	0.06948	0.82334	0.446723	0.0617337	0.266058	0.320525
Clo1313_0955	RNA-metabolising metallo-beta-lactamase	-0.12637	0.738791	0.122347	0.748032	-0.44778	0.114016	0.576736	0.0322438	-0.14382	0.733364	0.328014	0.279847	-0.57012	0.034713	-0.72055	0.0146836	0.177587	0.660945
Clo1313_0956	Protein of unknown function DUF795	-0.08591	0.401043	0.02249	0.864293	-0.31026	0.00010848	-0.03928	0.747802	-0.14944	0.147029	-0.14768	0.101928	-0.33275	2.94741e-05	-0.11016	0.318739	0.074907	0.539691
Clo1313_0957	Hypothetical protein	-0.16462	0.304013	-0.13756	0.411891	-0.6044	2.75791e-06	0.237486	0.107763	-0.7093	8.01667e-07	0.21043	0.164763	-0.46684	0.00039673	-0.94678	3.116e-11	-0.26952	0.101493
Clo1313_0958	Hypothetical protein	0.068251	0.73981	-0.06262	0.76378	-0.52524	0.00010739	-0.17898	0.276306	-0.02943	0.908508	-0.04811	0.825021	-0.46262	0.00076878	0.149556	0.450127	0.564063	0.00021084
Clo1313_0959	Ribosomal protein L25-like protein	-0.15776	0.307977	-0.4524	0.00037183	-0.92348	6.5976e-14	-0.28952	0.0332731	-0.54101	0.00012654	0.005127	0.982532	-0.47108	0.00019746	-0.2515	0.115732	0.224708	0.170306
Clo1313_0960	Nicotinate-nucleotide/dimethylbenzimidazole phosphoribosyltransferase	0.121556	0.65575	0.222566	0.343747	-0.07004	0.816623	-0.13245	0.620541	0.14879	0.618389	-0.23346	0.315011	-0.29261	0.18464	0.281242	0.270662	0.340387	0.163749
Clo1313_0961	Hypothetical protein	0.031784	0.852195	0.22491	0.0483936	-0.09671	0.485577	0.157093	0.200672	0.430367	0.00024158	-0.03603	0.830357	-0.32162	0.00269872	0.273274	0.0291778	0.558862	1.13867e-06
Clo1313_0962	5-formyltetrahydrofolate cyclo-ligase	-0.05076	0.834497	0.029731	0.906795	-0.30626	0.0637913	-0.01643	0.950093	0.31335	0.0956304	-0.09693	0.653787	-0.33599	0.0384469	0.329784	0.0765112	0.568847	0.00081616
Clo1313_0964	Recombinase	-0.15671	0.380848	0.077419	0.712642	0.332689	0.0282287	-0.0147	0.953006	0.49493	0.00223722	-0.24883	0.121431	0.25527	0.11023	0.509629	0.00158176	0.005529	0.984928
Clo1313_0965	Metal dependent phosphohydrolase	0.176956	0.369782	0.204636	0.282523	0.644933	3.47073e-05	0.099519	0.661026	0.540773	0.00264734	0.071838	0.765845	0.440297	0.00695356	0.441255	0.0175398	0.072796	0.790679
Clo1313_0966	Proposed homoserine kinase	-0.0658	0.604278	0.146238	0.162239	-0.50272	1.31729e-08	0.067344	0.593795	-0.23415	0.0313794	-0.14469	0.167922	-0.64896	1.9779e-13	-0.30149	0.00386533	0.202774	0.0699768
Clo1313_0967	Amidohydrolase 2	-0.10552	0.414015	0.229722	0.0344392	-0.11238	0.376412	0.22588	0.0381811	0.20929	0.097822	-0.10936	0.392684	-0.3421	0.00080235	-0.01659	0.931411	0.216151	0.0852737
Clo1313_0968	Hypothetical protein	-0.05739	0.664433	0.14852	0.159294	0.048124	0.724895	0.189452	0.0591676	0.124547	0.323102	-0.01646	0.915288	-0.1004	0.385475	-0.06491	0.66048	0.019029	0.912293
Clo1313_0969	Hypothetical protein	-0.21328	4.08827e-05	0.022852	0.778415	-0.2648	2.43028e-07	0.096294	0.101825	0.066279	0.366834	-0.13984	0.0107697	-0.28765	1.85216e-08	-0.03002	0.733808	0.1178	0.0681835
Clo1313_0970	Two component transcriptional regulator, winged helix family	-0.23277	0.213661	0.009563	0.974867	-0.28857	0.106255	0.370557	0.0292549	-0.19828	0.374386	0.128228	0.554873	-0.29813	0.0929627	-0.56884	0.00165076	-0.14248	0.558116
Clo1313_0971	Integral membrane sensor signal transduction histidine kinase	0.136045	0.479779	0.163687	0.371611	-0.25421	0.124737	0.01796	0.943169	-0.53616	0.00119959	-0.00968	0.97196	-0.41789	0.00560087	-0.55412	0.0007745	-0.14591	0.502425
Clo1313_0972	Peptidase S1 and S6 chymotrypsin/Hap	0.123687	0.0820643	-0.37004	2.96051e-09	-0.18553	0.0050158	-0.32309	2.5027e-07	-0.45125	9.0683e-11	0.170639	0.0108568	0.184507	0.00529164	-0.12816	0.112803	-0.14203	0.072663
Clo1313_0973	Metal dependent phosphohydrolase	0.211855	0.0131161	-1.02029	1.7842e-34	-0.31239	0.00011708	-0.17754	0.0441836	-1.55173	9.3517e-55	1.0546	2.4891e-36	0.707901	7.6674e-19	-1.37418	6.8282e-46	-1.02748	3.878e-29
Clo1313_0974	Glycogen/starch synthase, ADP-glucose type	-0.15426	0.411461	0.331681	0.0362082	0.379475	0.0141034	0.302199	0.0608862	0.142256	0.519196	-0.18374	0.306359	0.047794	0.84088	-0.15994	0.455555	-0.39148	0.0254247
Clo1313_0975	Endonuclease III	0.204427	0.296806	-0.47549	0.00407782	0.054235	0.83465	-0.63713	6.7453e-05	-0.33265	0.0987153	0.04279	0.871291	0.529729	0.00116947	0.304478	0.137976	-0.18246	0.431756
Clo1313_0976	Diguanylate cyclase with GAF sensor	-0.14088	0.417105	-0.46315	0.0007182	0.473254	0.00052951	-0.09087	0.637618	0.217293	0.226195	0.23141	0.134311	0.936407	1.2383e-12	0.308158	0.0644345	-0.39684	0.0125732
Clo1313_0977	Hypothetical protein	0.067257	0.748088	-0.24785	0.111453	0.857528	2.0965e-10	0.094933	0.627649	0.330556	0.0492491	0.410036	0.00392858	1.10537	4.4199e-16	0.235623	0.191002	-0.45971	0.00381446
Clo1313_0978	Transglycosylase-associated protein	-0.14781	0.107702	-0.25603	0.00211674	0.378356	2.39512e-06	0.363562	6.099e-06	0.128806	0.235109	0.471781	2.91135e-09	0.634386	1.644e-15	-0.23476	0.0145199	-0.39736	1.0127e-05
Clo1313_0979	Ribosomal protein L28	-0.16525	0.0224574	-0.05993	0.511031	-0.45441	6.7275e-12	0.071562	0.410726	-0.08789	0.354219	-0.03376	0.743197	-0.39448	2.69168e-09	-0.15945	0.0554831	0.201272	0.0115949
Clo1313_0980	ATP-dependent DNA helicase RecG	-0.03936	0.882328	0.198726	0.315748	-0.30244	0.0936275	0.128774	0.561333	-0.05222	0.859432	-0.10931	0.63364	-0.50117	0.00239056	-0.181	0.438977	0.210857	0.347113
Clo1313_0981	Methyltransferase	0.012761	0.944102	0.120934	0.357493	-0.20429	0.0807017	0.060951	0.693429	0.254648	0.0466766	-0.04722	0.77158	-0.32522	0.00255101	0.193697	0.15227	0.471699	5.5001e-05
Clo1313_0982	Pantetheine-phosphate adenylyltransferase	-0.05278	0.722843	-0.01186	0.94537	-0.23314	0.0290058	-0.0526	0.723936	0.166696	0.202893	-0.09352	0.477251	-0.22128	0.0403087	0.219301	0.0758184	0.34706	0.00233578
Clo1313_0983	H+-ATPase subunit H	0.011543	0.939643	0.014545	0.92281	-0.10506	0.339502	0.049785	0.703014	0.405025	3.82288e-05	0.046783	0.723936	-0.11961	0.261962	0.35524	0.00036362	0.521631	7.30669e-08
Clo1313_0984	Sporulation integral membrane protein YlbJ	0.45273	0.02488	0.517946	0.00863503	0.19722	0.41613	0.196468	0.418097	0.020493	0.956475	0.131252	0.624551	-0.32073	0.137917	-0.17598	0.540904	0.276003	0.281749
Clo1313_0985	Alpha-L-arabinofuranosidase B	0.009289	0.977911	0.847698	1.11206e-06	1.14474	3.2148e-11	0.969956	2.07414e-08	0.925933	2.01633e-06	0.131547	0.594192	0.297042	0.143314	-0.04402	0.894033	-0.20952	0.407845
Clo1313_0986	RNA polymerase, sigma 28 subunit, FliA/WhiG subfamily	0.154499	0.319643	0.999608	5.3925e-16	0.982817	1.5503e-15	0.861417	2.3336e-12	0.921551	1.9242e-11	0.016309	0.940031	-0.01679	0.938593	0.060134	0.783713	0.093233	0.643991
Clo1313_0987	Carbohydrate binding family 6	-0.14002	0.49683	0.572813	0.00021954	0.644396	2.64168e-05	0.782236	2.43028e-07	0.596686	0.00063799	0.069402	0.771641	0.071583	0.762882	-0.18555	0.399233	-0.18773	0.392338
Clo1313_0988	Proteinase inhibitor I4 serpin	0.292291	0.112625	0.007209	0.981116	-0.47568	0.00472726	-0.41246	0.0166998	-0.81304	6.08615e-06	-0.12738	0.571409	-0.48289	0.00405537	-0.40058	0.0428068	-0.04507	0.880856
Clo1313_0989	Iron-sulfur cluster-binding protein	-0.11738	0.403914	-0.08704	0.566476	-0.20176	0.103781	0.03779	0.831238	0.104058	0.533794	0.007451	0.971161	-0.11471	0.417105	0.066268	0.717892	0.188429	0.191019
Clo1313_0990	DegS sensor signal transduction histidine kinase	0.008988	0.962771	2.00709	2.4328e-62	2.80675	8.5376e-95	1.93825	1.8698e-59	2.29063	4.2495e-64	-0.05985	0.70429	0.799661	1.8069e-14	0.35238	0.00427397	-0.50713	1.829e-05
Clo1313_0991	Two component transcriptional regulator, LuxR family	0.341195	0.092451	1.8608	8.03e-25	2.66759	5.1021e-44	1.98607	1.2309e-27	1.84644	2.5829e-20	0.466464	0.014656	0.806786	6.432e-06	-0.13963	0.627649	-0.47995	0.026743
Clo1313_0992	Methyl-accepting chemotaxis sensory transducer	0.152447	0.594849	1.0592	1.41142e-07	0.8751	1.70037e-05	1.07685	8.54223e-08	0.659004	0.0056275	0.170103	0.543551	-0.1841	0.502572	-0.41785	0.106644	-0.06365	0.866
Clo1313_0993	Phosphoglucomutase/phosphomannomutase alpha/beta/alpha domain I	-0.02293	0.897205	-0.02487	0.887042	-0.34342	0.00144373	0.039931	0.813019	-0.24069	0.0648447	0.041869	0.8026	-0.31856	0.00344758	-0.28062	0.026571	0.079807	0.63597
Clo1313_0994	DNA polymerase III, alpha subunit	0.112894	0.527756	0.425252	0.00160314	0.265672	0.0687003	0.081548	0.670529	-0.19146	0.286464	-0.23081	0.124578	-0.15958	0.328616	-0.273	0.100056	-0.34423	0.0299467
Clo1313_0995	Tryptophan RNA-binding attenuator protein	-0.04949	0.603512	-0.01972	0.859416	-0.03183	0.76016	-0.03008	0.775342	0.030786	0.796828	-0.05986	0.51179	-0.01211	0.916277	0.06087	0.560416	0.013119	0.918634
Clo1313_0996	Hypothetical protein	-0.03057	0.669226	0.015489	0.846293	-0.05213	0.408696	0.016639	0.834851	0.005755	0.952793	-0.02942	0.683455	-0.06762	0.253344	-0.01088	0.907294	0.027317	0.744378
Clo1313_0997	6-phosphofructokinase	-0.11113	0.334722	0.017296	0.912293	-0.06463	0.62407	0.129168	0.245555	0.210205	0.0666923	0.000739	0.996907	-0.08192	0.511265	0.081038	0.572629	0.163699	0.175507
Clo1313_0998	Thioesterase superfamily protein	-0.1667	0.462727	-0.20623	0.336604	-0.04206	0.882976	0.215977	0.308445	0.160786	0.541805	0.255502	0.21077	0.164169	0.47132	-0.05519	0.861771	0.036141	0.911899
Clo1313_0999	CDP-alcohol phosphatidyltransferase	0.111509	0.511274	0.211526	0.145046	0.241661	0.0869139	0.078126	0.670275	0.258903	0.104021	-0.02189	0.918446	0.030135	0.885134	0.180776	0.29469	0.128751	0.494501
Clo1313_1000	Copper amine oxidase-like domain-containing protein	0.023656	0.898898	0.772574	8.7276e-13	1.31388	2.2421e-31	0.816003	4.5857e-14	0.960822	2.2015e-15	0.067086	0.678043	0.54131	6.57565e-07	0.144818	0.348312	-0.32941	0.0112851
Clo1313_1001	Carbohydrate-binding CenC domain protein	-0.11103	0.466164	1.10527	6.6132e-22	1.87625	1.3257e-50	1.23772	1.864e-26	1.56638	2.264e-32	0.021419	0.912883	0.770983	8.7757e-12	0.328657	0.0165327	-0.42091	0.00143536
Clo1313_1002	Glycoside hydrolase family 3 domain protein	0.297742	0.357643	1.55368	7.5893e-10	2.11666	7.4411e-17	1.19807	2.62835e-06	1.59427	1.739e-08	-0.05787	0.893441	0.562976	0.0457311	0.396201	0.254148	-0.22464	0.574778
Clo1313_1003	Hypothetical protein	-0.00341	0.988932	0.624811	1.94146e-06	1.00094	1.5215e-14	0.618408	2.50441e-06	0.770663	1.30953e-07	-0.00981	0.967835	0.376127	0.00663891	0.152255	0.429147	-0.23368	0.17822
Clo1313_1004	Hypothetical protein	0.051522	0.810241	0.833605	2.1392e-10	0.590061	9.27526e-06	1.07819	2.9322e-16	0.05777	0.809518	0.296108	0.0429087	-0.24354	0.109192	-1.02042	3.5385e-12	-0.48077	0.00176363
Clo1313_1005	Pyruvate phosphate dikinase PEP/pyruvate-binding protein	0.054835	0.818933	-0.14526	0.459754	0.099002	0.644821	-0.23796	0.171781	0.178559	0.404182	-0.03786	0.878269	0.244264	0.158051	0.41652	0.0192619	0.134393	0.559976
Clo1313_1006	Auxin Efflux Carrier	0.067511	0.626023	0.038014	0.806348	-1.14097	1.0428e-30	-0.04016	0.792843	-1.02508	2.192e-21	-0.01066	0.950109	-1.17898	2.264e-32	-0.98493	5.4884e-20	0.183399	0.14242
Clo1313_1007	Xanthine/uracil/vitamin C permease	0.104155	0.37816	0.034159	0.819492	-0.28722	0.00280651	-0.32244	0.00066341	-0.48713	2.30574e-06	-0.25245	0.0100042	-0.32138	0.00069517	-0.16468	0.176356	-0.09575	0.492002
Clo1313_1008	Phosphoribosylaminoimidazole carboxylase, catalytic subunit	0.142872	0.307305	-0.16515	0.222505	-0.39577	0.00060737	-0.48496	1.81978e-05	-0.73173	4.36261e-09	-0.17694	0.184326	-0.23062	0.067332	-0.24677	0.0826014	-0.19309	0.197584
Clo1313_1009	Amidophosphoribosyltransferase	0.012685	0.916863	-0.38336	4.72779e-08	-0.63552	2.4459e-19	-0.54983	4.4762e-15	-0.83747	1.7134e-25	-0.15379	0.0495446	-0.25216	0.00049606	-0.28764	0.00036771	-0.18927	0.0275857
Clo1313_1010	Phosphoribosylformylglycinamidine cyclo-ligase	0.158595	0.365682	-0.15296	0.387482	-0.37405	0.0106078	-0.49855	0.00039363	-0.45441	0.00490701	-0.18699	0.267484	-0.22109	0.173175	0.044136	0.863026	0.078234	0.74073
Clo1313_1011	Phosphoribosylglycinamide formyltransferase	0.058956	0.693422	-0.22781	0.0383473	-0.51773	2.04238e-07	-0.49522	7.0589e-07	-0.70534	1.9364e-10	-0.20845	0.0624949	-0.28992	0.00597249	-0.21012	0.0999543	-0.12866	0.367568
Clo1313_1012	Phosphoribosylaminoimidazolecarboxamide formyltransferase/IMP cyclohydrolase	-0.08026	0.498576	-0.37716	1.83144e-05	-0.49215	1.43811e-08	-0.40861	3.05507e-06	-0.65459	1.3578e-11	-0.11171	0.304404	-0.11499	0.287272	-0.24599	0.0197337	-0.2427	0.0217648
Clo1313_1013	Phosphoribosylamine/glycine ligase	0.134789	0.412188	-0.38194	0.00388967	-0.42346	0.00117168	-0.58906	3.17801e-06	-0.87458	4.0089e-10	-0.07233	0.702316	-0.04152	0.841805	-0.28553	0.0721877	-0.31634	0.0421878
Clo1313_1014	Glycosyl transferase family 2	-0.01569	0.919561	0.845621	1.1974e-20	1.53758	4.1335e-53	0.415167	4.59955e-06	1.6214	8.3402e-49	-0.44614	7.62723e-07	0.691962	1.2361e-14	1.20624	6.4328e-31	0.068136	0.642833
Clo1313_1015	GCN5-related N-acetyltransferase	0.071367	0.733899	0.412031	0.00410476	1.00719	1.1678e-13	-0.342	0.0208344	1.02083	1.6486e-11	-0.68267	5.80724e-07	0.59516	1.56454e-05	1.36284	5.5923e-19	0.085009	0.713064
Clo1313_1016	Nicotinate (nicotinamide) nucleotide adenylyltransferase	0.188774	0.356134	0.362896	0.040994	0.166682	0.431236	-0.09507	0.692933	-0.00409	0.990809	-0.2692	0.153521	-0.19621	0.333661	0.090987	0.743163	0.018004	0.955918
Clo1313_1017	Metal dependent phosphohydrolase	-0.08366	0.675542	0.171139	0.309307	0.019919	0.932532	0.135695	0.448402	-0.14936	0.457034	-0.1191	0.519315	-0.15122	0.384202	-0.28506	0.0981045	-0.25294	0.152379
Clo1313_1018	Hypothetical protein	-0.01471	0.924478	0.281944	0.00256539	0.124159	0.25727	0.203122	0.0397152	-0.17042	0.145182	-0.09353	0.426558	-0.15778	0.128862	-0.37354	0.00026294	-0.30929	0.00317568
Clo1313_1019	Iojap-like protein	-0.07826	0.475351	0.274073	0.00117117	0.085224	0.426163	0.298531	0.00035294	0.045833	0.74537	-0.0538	0.652573	-0.18885	0.035027	-0.2527	0.00917711	-0.11765	0.299908
Clo1313_1020	Leucyl-tRNA synthetase	0.032501	0.833032	0.283231	0.0040304	0.139592	0.21634	0.081334	0.529177	0.246722	0.0315578	-0.1694	0.117438	-0.14364	0.200287	0.165389	0.184212	0.139631	0.280865
Clo1313_1021	PKD domain containing protein	0.04998	0.75112	-1.44654	8.9705e-41	-0.63016	3.9357e-10	-1.59027	5.1623e-47	-0.53243	2.88674e-06	-0.09376	0.49599	0.816377	6.7767e-16	1.05784	1.8168e-20	0.147709	0.29442
Clo1313_1022	Methyl-accepting chemotaxis sensory transducer	0.190365	0.434783	-0.42636	0.035713	0.287879	0.190876	-0.36186	0.0842799	0.114654	0.713745	0.254867	0.260153	0.714244	0.00014739	0.476516	0.0357901	0.01714	0.964033
Clo1313_1023	Hypothetical protein	0.388939	0.00121812	0.599442	2.29501e-07	1.21973	5.2022e-25	0.373366	0.00200219	0.74911	6.40708e-09	0.162863	0.250422	0.620284	8.26074e-08	0.375744	0.00613821	-0.08168	0.669967
Clo1313_1024	AMP-dependent synthetase and ligase	0.320112	0.149858	0.181676	0.476956	-0.01308	0.971161	-0.34	0.121431	-0.44558	0.0607618	-0.20156	0.416633	-0.19476	0.43768	-0.10558	0.748088	-0.11239	0.729378
Clo1313_1025	Peptidase S11 D-alanyl-D-alanine carboxypeptidase 1	0.093296	0.639181	0.994627	2.5957e-13	0.795069	5.23475e-09	0.521282	0.00019125	0.573362	0.00024849	-0.38005	0.00907633	-0.19956	0.228438	0.052079	0.836677	-0.12841	0.545989
Clo1313_1026	Competence protein ComEA helix-hairpin-helix repeat protein	-0.03151	0.926145	0.409302	0.0617608	0.474592	0.0258025	-0.03582	0.915516	0.272487	0.320746	-0.47663	0.0250832	0.065289	0.840248	0.308303	0.247847	-0.23362	0.413126
Clo1313_1027	Lipoprotein LpqB, GerMN domain	0.279235	0.131692	0.055082	0.83391	-0.33952	0.0565317	-0.45815	0.00660646	-0.23181	0.295236	-0.23399	0.224361	-0.3946	0.0225443	0.226337	0.309153	0.386946	0.0510132
Clo1313_1029	Threonyl-tRNA synthetase	0.092278	0.516536	-0.14553	0.251311	-0.01128	0.951741	-0.13482	0.296582	-0.10813	0.49204	0.102988	0.456583	0.134257	0.298938	0.026689	0.892457	-0.00458	0.983298
Clo1313_1030	Thymidylate synthase	-0.05605	0.570439	0.120898	0.1401	-0.14544	0.0651335	0.089046	0.310276	0.026289	0.839945	-0.08791	0.318323	-0.26634	0.00020412	-0.06276	0.569824	0.115672	0.222438
Clo1313_1031	Dihydrofolate reductase region	-0.21779	0.0828096	-0.00981	0.961385	-0.44806	6.65349e-05	0.512357	4.0592e-06	-0.2699	0.0498747	0.304372	0.0099007	-0.43825	9.8781e-05	-0.78225	1.9408e-10	-0.03963	0.846177
Clo1313_1032	Translation initiation factor IF-3	-0.12175	0.0228592	-0.06793	0.260809	-0.28594	5.38585e-09	0.080499	0.166079	-0.08629	0.188426	0.026686	0.721772	-0.218	1.12266e-05	-0.16679	0.00395546	0.077904	0.246252
Clo1313_1033	Ribosomal protein L35	0.142612	0.455493	-0.14471	0.447044	-0.43068	0.00431341	-0.26006	0.116287	-0.61207	0.00018494	0.027263	0.912117	-0.28597	0.0782248	-0.35201	0.0481566	-0.03877	0.885598
Clo1313_1034	Ribosomal protein L20	0.01068	0.965897	-0.18403	0.265266	-0.63081	2.94572e-06	-0.25596	0.0955163	-0.6069	6.96265e-05	-0.06125	0.772546	-0.44678	0.00135832	-0.35094	0.0333701	0.034588	0.892336
Clo1313_1035	RNA methyltransferase, TrmH family, group 3	0.399234	0.00524178	0.391875	0.00627715	-0.17908	0.286312	0.048957	0.825016	-0.40283	0.0132169	0.056316	0.794976	-0.57095	3.13129e-05	-0.45178	0.00464894	0.175484	0.365422
Clo1313_1036	Glycosyltransferase 36	-0.09064	0.537947	0.482694	6.16e-06	0.386551	0.00038635	1.01316	2.8986e-21	0.27632	0.0340035	0.439821	4.29569e-05	-0.09614	0.507058	-0.73684	4.1284e-10	-0.20087	0.148361
Clo1313_1037	Hypothetical protein	0.274253	0.122129	-0.71011	3.98105e-06	-0.51593	0.00115623	-0.98363	1.0203e-10	-0.66918	0.00012627	0.000736	0.997956	0.194181	0.310794	0.314452	0.111013	0.121006	0.625496
Clo1313_1038	Hypothetical protein	0.35632	0.103534	-0.38725	0.0719467	0.003581	0.992413	-0.585	0.00347259	-0.52459	0.0236913	0.158567	0.550928	0.390831	0.0687844	0.060411	0.865693	-0.17185	0.566312
Clo1313_1039	Leucyl/phenylalanyl-tRNA/protein transferase	0.232911	0.202064	0.511501	0.00120565	0.605051	9.47589e-05	0.180252	0.35215	0.287574	0.149846	-0.09834	0.661899	0.09355	0.679842	0.107323	0.66999	-0.08457	0.749153
Clo1313_1040	ATP-dependent Clp protease, ATP-binding subunit clpA	0.038183	0.838333	0.446132	0.00010656	0.5064	8.78807e-06	0.229729	0.0718187	0.596788	2.60248e-06	-0.17822	0.185553	0.060268	0.727564	0.367059	0.00604885	0.128571	0.44282
Clo1313_1041	ATP-dependent Clp protease adaptor protein ClpS	-0.04341	0.819916	0.843097	4.0576e-13	0.672027	7.76768e-09	0.477958	5.60089e-05	0.816576	3.2731e-10	-0.40854	0.00070782	-0.17107	0.226783	0.338618	0.0162793	0.101144	0.585526
Clo1313_1042	Protein of unknown function DUF81	-0.26269	0.111922	0.670847	3.19445e-06	0.455502	0.00234672	0.587473	5.34379e-05	0.509989	0.0023062	-0.34607	0.0268892	-0.21534	0.211944	-0.07748	0.756654	-0.20821	0.296736
Clo1313_1043	Protein of unknown function DUF81	-0.29468	0.760391	-0.12077	0.909168	-0.37014	0.689413	0.867358	0.256674	0.246129	0.82756	0.69345	0.387913	-0.24938	0.802473	-0.62123	0.512813	0.321597	0.766552
Clo1313_1044	Hypothetical protein	1.37e-06	0.999988	-0.36942	0.00033413	-0.63406	2.0962e-10	-0.72539	3.6965e-13	-0.37254	0.0013948	-0.35598	0.00057805	-0.26464	0.0142255	0.35285	0.00265334	0.261514	0.034005
Clo1313_1045	Hypothetical protein	-0.06833	0.628483	-0.05651	0.69954	0.17813	0.112863	0.076638	0.577497	0.168388	0.196035	0.064819	0.649673	0.23464	0.027332	0.09175	0.544595	-0.07807	0.61919
Clo1313_1046	Pyridoxal-phosphate dependent TrpB-like enzyme	-0.14358	0.127529	-0.07574	0.491525	-0.12419	0.201449	0.065115	0.568518	0.063277	0.630639	-0.00273	0.985577	-0.04845	0.690342	-0.00184	0.991804	0.043881	0.756615
Clo1313_1047	Hypothetical protein	-0.06731	0.774656	0.248388	0.15565	0.114504	0.588096	0.371529	0.021417	0.064803	0.810557	0.055835	0.818091	-0.13388	0.510943	-0.30673	0.109304	-0.11701	0.627582
Clo1313_1048	Hypothetical protein	0.017468	0.967013	0.333149	0.223986	0.084775	0.818343	0.164305	0.613624	0.090123	0.828056	-0.15138	0.647767	-0.24837	0.398146	-0.07418	0.860984	0.022815	0.960858
Clo1313_1049	GCN5-related N-acetyltransferase	0.079379	0.746484	0.71557	7.13465e-06	0.583844	0.00032112	0.402039	0.0189094	0.414625	0.032819	-0.23415	0.220774	-0.13173	0.550608	0.012586	0.97001	-0.08984	0.742687
Clo1313_1051	Hypothetical protein	-0.08973	0.622236	-0.11776	0.490982	-0.32567	0.0165967	-0.17487	0.25766	0.451285	0.00213704	-0.14685	0.361709	-0.20792	0.1614	0.626159	1.04127e-05	0.687228	1.14082e-06
Clo1313_1052	Putative serine protein kinase, PrkA	-0.04219	0.691842	0.072481	0.440719	0.156363	0.0474887	0.097574	0.263222	0.042555	0.72533	-0.0171	0.886353	0.083882	0.353224	-0.05502	0.633061	-0.156	0.0836653
Clo1313_1053	Sporulation protein YhbH	-0.05321	0.546344	0.079987	0.31395	0.105357	0.15784	0.028815	0.773351	0.00665	0.958838	-0.10439	0.162482	0.025369	0.804696	-0.02217	0.850446	-0.15192	0.0551069
Clo1313_1054	SpoVR family protein	0.174989	0.328683	0.052265	0.821582	0.102561	0.615927	-0.19551	0.262581	-0.24498	0.197583	-0.07279	0.740016	0.050295	0.828965	-0.04947	0.851416	-0.17255	0.404182
Clo1313_1055	Major facilitator superfamily MFS_1	-0.00463	0.98387	0.211105	0.133737	-0.26423	0.0495446	0.571083	2.56974e-06	-0.53944	8.72342e-05	0.355348	0.00537753	-0.47533	0.00011361	-1.11053	1.9487e-16	-0.27984	0.0655232
Clo1313_1056	Purine nucleoside phosphorylase I, inosine and guanosine-specific	0.060419	0.663431	-0.12561	0.280257	-0.18325	0.086929	-0.16936	0.119717	-0.22064	0.0614305	0.016661	0.918285	-0.05765	0.680602	-0.05128	0.754694	0.023032	0.898225
Clo1313_1057	Adenosylhomocysteinase	0.152111	0.105914	0.007226	0.961467	0.09432	0.36868	-0.08649	0.420242	-0.13671	0.215248	0.058398	0.621411	0.087094	0.41627	-0.05022	0.717883	-0.07892	0.533404
Clo1313_1058	Amidohydrolase	-0.13406	0.690015	-0.41817	0.104513	-0.11312	0.744805	0.137122	0.68129	-0.27176	0.405389	0.421238	0.101535	0.305047	0.269543	-0.40889	0.167696	-0.29269	0.360725
Clo1313_1059	Hypothetical protein	0.182719	0.187152	0.513025	1.22086e-05	0.866557	6.8343e-14	-0.02121	0.915879	0.83105	1.2493e-10	-0.35152	0.00405442	0.353532	0.00382222	0.852261	4.1577e-11	0.147211	0.379241
Clo1313_1067	Hypothetical protein	0.088025	0.666776	0.997014	4.0362e-13	0.800256	6.06128e-09	0.635932	4.78162e-06	0.250329	0.171223	-0.27306	0.0817573	-0.19676	0.242819	-0.3856	0.0215129	-0.4619	0.00455865
Clo1313_1068	HAD-superfamily hydrolase, subfamily IA, variant 1	0.366009	0.0313206	1.03884	1.5777e-11	0.86022	2.65465e-08	0.439079	0.00769187	0.748825	1.92351e-05	-0.23375	0.210426	-0.17862	0.369047	0.309746	0.123392	0.254613	0.225008
Clo1313_1069	Hypothetical protein	0.0573	0.783269	0.772671	3.50972e-09	0.862607	3.996e-11	0.747551	1.13664e-08	0.93628	1.4519e-10	0.03218	0.884212	0.089936	0.638016	0.188729	0.303415	0.130973	0.51574
Clo1313_1070	ABC transporter related protein	0.098496	0.334604	0.079577	0.461147	0.486894	1.35011e-09	-0.20504	0.018958	0.420636	3.56241e-06	-0.18612	0.036369	0.407317	4.62986e-07	0.625676	3.0935e-12	0.032238	0.827302
Clo1313_1071	Protein of unknown function DUF990	-0.01118	0.966825	-0.46206	0.00213729	-0.17828	0.326482	-0.64399	9.45788e-06	0.22756	0.248136	-0.19311	0.278721	0.283781	0.0832924	0.871551	6.08852e-08	0.394661	0.024617
Clo1313_1072	Protein of unknown function DUF990	-0.03417	0.876085	-0.20783	0.179317	-0.17489	0.277161	-0.37794	0.00611485	0.335751	0.0363754	-0.20428	0.188495	0.032941	0.88072	0.713692	1.01902e-06	0.476476	0.0016705
Clo1313_1073	Esterase/lipase	-0.03306	0.819518	-0.34618	0.00013403	-0.29208	0.00157939	-0.28968	0.00174676	0.055097	0.714525	0.02344	0.875285	0.054099	0.68317	0.344772	0.00078288	0.314113	0.00249791
Clo1313_1074	Hypothetical protein	0.247286	0.12061	-0.23796	0.138433	-0.1734	0.314889	-0.50915	0.00030673	-0.25626	0.15672	-0.0239	0.919788	0.064557	0.764484	0.252886	0.163459	0.164425	0.413799
Clo1313_1075	Hypothetical protein	-0.05674	0.669647	-0.12048	0.278015	-0.08012	0.515678	-0.08108	0.5095	0.051036	0.742687	-0.01734	0.91056	0.040357	0.776549	0.132116	0.289439	0.074418	0.604764
Clo1313_1076	ATPase associated with various cellular activities AAA_3	-0.01363	0.941421	-0.25632	0.0253766	-0.10416	0.458555	-0.23024	0.0493038	-0.12173	0.43325	0.01245	0.94672	0.152163	0.233781	0.108506	0.497828	-0.03121	0.874617
Clo1313_1077	Protein of unknown function DUF58	0.209849	0.136009	-0.18182	0.210774	-0.00392	0.986152	-0.33473	0.00928098	-0.19187	0.243827	0.056942	0.76314	0.177898	0.222963	0.14286	0.419148	0.021904	0.925623
Clo1313_1078	Transglutaminase domain-containing protein	0.216079	0.22497	-0.10809	0.608293	0.0714	0.755879	-0.23096	0.187869	-0.11687	0.623289	0.09321	0.668442	0.179493	0.334604	0.114088	0.632975	0.027805	0.922114
Clo1313_1079	Hypothetical protein	-0.10327	0.428683	-0.48776	8.98362e-07	-0.01844	0.913895	-0.35566	0.00048511	0.3024	0.0106387	0.02883	0.861771	0.469327	2.40842e-06	0.658063	2.37954e-09	0.217566	0.0839226
Clo1313_1080	Small acid-soluble spore protein, H-type	0.073566	0.757818	-0.26486	0.137198	-0.54768	0.00049488	-0.2473	0.171732	-0.61181	0.00050076	0.091133	0.690797	-0.28281	0.107697	-0.36452	0.0563835	0.009431	0.977269
Clo1313_1081	Isochorismatase hydrolase	0.067566	0.749707	0.177558	0.294884	-0.05941	0.78326	-0.10414	0.590577	0.041657	0.870361	-0.21413	0.187152	-0.23697	0.135706	0.145798	0.477682	0.168633	0.392693
Clo1313_1082	Nicotinate phosphoribosyltransferase	0.109499	0.559626	0.165972	0.324637	-0.06075	0.773819	-0.21333	0.179903	-0.25306	0.149254	-0.26981	0.0747248	-0.22672	0.148432	-0.03973	0.874617	-0.08282	0.715083
Clo1313_1083	CheC domain protein	0.20704	0.468216	0.413305	0.0880926	0.096936	0.772821	-0.10515	0.75079	0.201047	0.54315	-0.31142	0.226797	-0.31637	0.217997	0.306198	0.30218	0.311151	0.292562
Clo1313_1084	Protein of unknown function DUF155	-0.28113	0.287116	-0.33011	0.194593	0.311511	0.227051	-0.21284	0.453055	0.340789	0.239567	-0.16387	0.588131	0.641617	0.00420156	0.553629	0.0344628	-0.25186	0.419472
Clo1313_1085	Protein of unknown function DUF155	-0.28419	0.348374	-0.63002	0.0140015	0.252829	0.418157	-0.40949	0.141768	0.451246	0.148815	-0.06366	0.874024	0.882852	0.00030449	0.860741	0.00195567	-0.08577	0.845544
Clo1313_1086	Type IV pilus assembly PilZ	0.152713	0.20668	-0.07635	0.593938	0.210439	0.0625977	-0.07416	0.607145	0.389607	0.00080942	0.154908	0.19881	0.286789	0.00727774	0.463762	4.86976e-05	0.331881	0.00522807
Clo1313_1087	Iron-sulfur cluster-binding protein	0.059245	0.85789	-0.57918	0.00561893	-0.62107	0.0027063	-0.60475	0.00363164	-0.01993	0.960858	0.033676	0.921568	-0.04188	0.902273	0.584821	0.0139316	0.66038	0.00462778
Clo1313_1089	Peptidase S11 D-alanyl-D-alanine carboxypeptidase 1	0.037988	0.886353	0.208235	0.287071	0.001601	0.996027	0.123766	0.578687	0.316345	0.121363	-0.04648	0.859958	-0.20663	0.291581	0.192579	0.400888	0.352732	0.0773575
Clo1313_1090	Dihydrodipicolinate reductase	-0.0125	0.961088	-0.19526	0.253492	0.440616	0.00256106	-0.55889	8.36765e-05	0.016761	0.952345	-0.37612	0.0119402	0.63588	6.13394e-06	0.575647	0.00032599	-0.43635	0.00867675
Clo1313_1091	Hypothetical protein	-0.00542	0.979169	0.37394	0.00085958	0.240086	0.0463924	0.059828	0.716355	-0.05965	0.752292	-0.31953	0.00529621	-0.13385	0.327785	-0.11948	0.461524	-0.30516	0.0203306
Clo1313_1093	AMMECR1 domain protein	0.095717	0.744805	0.277761	0.22671	0.50023	0.0142238	0.060365	0.847458	-0.00539	0.989361	-0.12168	0.664015	0.222469	0.357936	-0.06576	0.852329	-0.40991	0.0901692
Clo1313_1094	Radical SAM domain protein	-0.02744	0.874617	0.09836	0.481339	0.191314	0.108157	-0.01609	0.928953	-0.06637	0.702862	-0.14188	0.264841	0.092954	0.511645	-0.05028	0.783982	-0.28512	0.0234665
Clo1313_1095	Protein of unknown function DUF147	-0.0072	0.976089	-0.02745	0.89661	0.05838	0.762609	0.118021	0.477931	-0.14569	0.420663	0.138277	0.385431	0.085833	0.631678	-0.26371	0.0943891	-0.21127	0.201394
Clo1313_1096	YbbR family protein	0.295986	0.0842775	-0.20771	0.262196	-0.16705	0.392574	-0.32656	0.0522198	-0.70704	3.47687e-05	0.17714	0.35698	0.040657	0.872461	-0.38048	0.0413938	-0.244	0.233531
Clo1313_1097	FAD-dependent pyridine nucleotide-disulfide oxidoreductase	0.263327	0.173631	0.001981	0.995667	-0.04317	0.875149	-0.02174	0.939635	-0.68254	0.00026102	0.239602	0.22538	-0.04515	0.869269	-0.6608	0.00042791	-0.37605	0.0672189
Clo1313_1098	Phosphoglucosamine mutase	0.110263	0.20724	0.079069	0.403992	-0.01366	0.913126	-0.13004	0.123123	-0.27807	0.00095886	-0.09885	0.270313	-0.09273	0.307917	-0.14803	0.115131	-0.15415	0.0978842
Clo1313_1099	Glucosamine/fructose-6-phosphate aminotransferase, isomerizing	0.087382	0.828785	-0.0146	0.975756	-0.60498	0.0242444	0.049275	0.907737	-0.75216	0.0107052	0.151256	0.680324	-0.59038	0.0285721	-0.80144	0.0060024	-0.0598	0.899325
Clo1313_1100	Regulatory protein ArsR	-0.11762	0.396458	0.178331	0.155965	-0.28744	0.0120837	-0.34164	0.00219983	0.096661	0.564929	-0.63759	2.05596e-09	-0.46577	1.60075e-05	0.438299	0.00035237	0.266479	0.0443588
Clo1313_1101	Arsenical-resistance protein	-0.08573	0.806204	-0.45376	0.0603803	-0.98568	5.51621e-06	-0.90646	3.27414e-05	-0.91077	0.0002198	-0.53843	0.0213644	-0.53192	0.0232491	-0.00431	0.992974	-0.01082	0.981246
Clo1313_1102	Protein-tyrosine phosphatase, low molecular weight	-0.07002	0.763678	-0.43097	0.006221	-1.12842	2.6169e-14	-0.86966	4.3735e-09	-1.05762	1.6076e-10	-0.50871	0.00095886	-0.69744	3.11298e-06	-0.18796	0.380855	0.000776	0.997992
Clo1313_1103	Permease	0.15275	0.551073	-0.31464	0.142963	-0.8698	2.43917e-06	-0.38663	0.0604799	-1.16733	1.16685e-08	0.080762	0.781373	-0.55516	0.00407782	-0.7807	0.00020063	-0.14478	0.626635
Clo1313_1105	Hypothetical protein	0.380359	0.0008402	-0.51561	3.23522e-06	-0.24566	0.0444137	-0.78158	9.7896e-13	-0.48279	0.00012115	0.114398	0.431284	0.269958	0.0244759	0.298786	0.0261654	0.143226	0.363542
Clo1313_1106	Type II secretion system protein E	-0.12192	0.676506	-0.20703	0.422868	0.146616	0.601759	0.110246	0.711199	0.027297	0.943993	0.195359	0.456589	0.353645	0.120526	-0.08295	0.817264	-0.24124	0.39821
Clo1313_1107	Twitching motility protein	-0.06035	0.672495	0.035702	0.82026	0.387892	7.42575e-05	0.022279	0.891981	0.53397	7.40807e-07	-0.07377	0.589718	0.35219	0.00036786	0.511691	2.2326e-06	0.08573	0.572166
Clo1313_1108	Type II secretion system F domain	-0.05999	0.957167	-0.04253	0.971161	0.300724	0.753782	-0.08033	0.940663	0.316665	0.770025	-0.0978	0.927331	0.343251	0.712559	0.396995	0.701002	-0.04405	0.973593
Clo1313_1109	Hypothetical protein	-0.02053	0.964033	0.117505	0.760957	0.027773	0.949416	-0.0682	0.869269	0.109211	0.806928	-0.20624	0.548301	-0.08973	0.823785	0.177411	0.663125	0.060904	0.897275
Clo1313_1110	Hypothetical protein	-0.32743	0.489829	-0.16475	0.763255	0.02278	0.973379	-0.11306	0.844602	0.324987	0.551001	-0.27574	0.57631	0.187535	0.725209	0.43805	0.385254	-0.02523	0.973561
Clo1313_1111	Fimbrial assembly family protein	0.025482	0.909449	-0.18222	0.254217	0.211064	0.172334	-0.18944	0.231831	0.123122	0.544221	0.018262	0.936778	0.393286	0.00420963	0.312565	0.0553751	-0.06246	0.787868
Clo1313_1112	Hypothetical protein	-0.52583	0.276063	-0.63343	0.171259	0.097318	0.882413	0.074534	0.911883	0.272869	0.673732	0.182138	0.766552	0.730748	0.10359	0.198335	0.773849	-0.35028	0.56912
Clo1313_1113	Hypothetical protein	-0.03904	0.835195	-0.00993	0.961898	0.228371	0.075841	-0.01949	0.920898	0.368135	0.00620484	-0.0486	0.788061	0.238298	0.0616691	0.38763	0.00371044	0.100728	0.57418
Clo1313_1114	Hypothetical protein	0.05579	0.854676	-0.05389	0.859802	0.2397	0.290659	-0.13044	0.621011	0.186605	0.502681	-0.02076	0.949043	0.293586	0.175385	0.317046	0.193869	0.002695	0.995071
Clo1313_1115	Hypothetical protein	0.063961	0.838333	-0.024	0.942815	0.549265	0.00611485	-0.14998	0.574426	0.402985	0.0959778	-0.06202	0.842873	0.573266	0.00400222	0.552963	0.0152847	-0.08232	0.811098
Clo1313_1116	Peptidase S14 ClpP	0.290915	0.0746008	0.232363	0.174269	0.608788	3.072e-05	-0.1937	0.277108	-0.12074	0.599522	-0.13515	0.489829	0.376424	0.0154243	0.072958	0.7747	-0.43862	0.0109832
Clo1313_1117	Hypothetical protein	-0.15677	0.507184	-0.19506	0.382075	0.423347	0.0246396	0.121699	0.627582	-0.14898	0.587964	0.159989	0.496381	0.618405	0.00051597	-0.27068	0.252935	-0.7291	0.00022976
Clo1313_1119	Radical SAM domain protein	0.075912	0.644874	0.210923	0.103287	0.071804	0.666839	0.050384	0.777586	-0.1422	0.381883	-0.08463	0.598416	-0.13912	0.327717	-0.19259	0.202834	-0.1381	0.399151
Clo1313_1120	Methylenetetrahydrofolate dehydrogenase (NADP(+))	0.073089	0.689333	0.062377	0.740663	0.01388	0.949043	-0.06872	0.709498	-0.03876	0.865281	-0.05801	0.761322	-0.0485	0.806348	0.02996	0.897982	0.02045	0.931436
Clo1313_1121	Hypothetical protein	0.140791	0.329808	-0.05095	0.77865	-0.02075	0.916535	-0.15465	0.273677	-0.21762	0.146734	0.037086	0.844482	0.030192	0.875311	-0.06297	0.752222	-0.05608	0.782147
Clo1313_1122	Metal dependent phosphohydrolase	0.043576	0.78653	-0.02078	0.905564	0.009729	0.957831	-0.07735	0.59096	0.041834	0.820845	-0.01299	0.942083	0.030509	0.856862	0.119184	0.422868	0.075681	0.647837
Clo1313_1123	Metallophosphoesterase	0.061366	0.669856	-0.10832	0.389195	0.023687	0.884938	-0.19233	0.0815381	-0.18701	0.141195	-0.02264	0.891171	0.13201	0.270812	0.005317	0.979474	-0.14933	0.264027
Clo1313_1124	Stage V sporulation protein S	0.088741	0.509942	0.003122	0.986414	-0.06987	0.623795	-0.11513	0.359622	-0.13982	0.309863	-0.02951	0.857663	-0.07299	0.604278	-0.02469	0.895596	0.01879	0.921326
Clo1313_1125	Hypothetical protein	0.256443	0.120004	-0.39011	0.0103969	-1.187	8.0053e-17	-0.3401	0.0291147	-1.52319	2.7099e-21	0.306446	0.0541849	-0.79689	2.0279e-08	-1.18309	8.4428e-14	-0.07975	0.746949
Clo1313_1126	Hypothetical protein	0.071208	0.317082	-0.36193	1.3475e-10	-1.42485	5.1413e-88	0.01754	0.852434	-1.86966	1.725e-105	0.450676	1.6068e-15	-1.06292	1.5648e-60	-1.8872	1.508e-106	-0.37361	3.20609e-09
Clo1313_1127	NAD-dependent epimerase/dehydratase	-0.0877	0.702667	-0.74928	9.81099e-07	-0.76535	5.54224e-07	0.27187	0.124839	-1.24776	2.0078e-13	0.93345	7.9764e-10	-0.01607	0.953331	-1.51963	7.3601e-19	-0.57011	0.00129725
Clo1313_1128	Glycosyl transferase group 1	-0.06482	0.858939	-0.21107	0.472249	-0.31144	0.242105	0.23089	0.420154	-0.5603	0.0374584	0.37714	0.139272	-0.10037	0.770879	-0.79119	0.00187449	-0.31368	0.303415
Clo1313_1129	Spore coat protein, CotS family	-0.27103	0.107625	-0.50421	0.00086384	-0.61377	3.47262e-05	0.034126	0.891013	-0.40467	0.0229391	0.267309	0.113613	-0.10956	0.599624	-0.4388	0.0123791	-0.06193	0.816454
Clo1313_1130	Spore coat protein, CotS family	-0.24955	0.0759628	-0.17221	0.258509	-0.56898	5.36486e-06	-0.14156	0.375541	-0.20833	0.213086	-0.2189	0.129671	-0.39677	0.00222201	-0.06677	0.758388	0.111095	0.570046
Clo1313_1131	Transcription initiation factor IIE (TFIIE) alpha subunit family protein	-0.02807	0.901302	-0.2527	0.0926133	-0.43116	0.00163789	-0.26792	0.0712248	-0.28921	0.0836512	-0.04329	0.842122	-0.17846	0.271194	-0.02128	0.934372	0.113886	0.585516
Clo1313_1132	Hypothetical protein	-0.02588	0.929828	-0.18149	0.408535	-0.18382	0.400888	-0.11523	0.637818	-0.30244	0.175385	0.040381	0.886974	-0.00233	0.994883	-0.18722	0.455555	-0.14451	0.5889
Clo1313_1133	Hypothetical protein	-0.24491	0.242374	-0.79403	4.36511e-06	-0.79838	3.83721e-06	0.413973	0.0273905	-1.11419	5.79698e-09	0.963088	1.89243e-08	-0.00435	0.989364	-1.52816	1.5509e-15	-0.56072	0.00578818
Clo1313_1135	Hypothetical protein	-0.34037	7.37119e-05	0.285167	0.00112895	-0.37698	9.56e-06	0.086364	0.440216	-0.0945	0.452452	-0.53917	1.348e-10	-0.66215	3.7365e-15	-0.18086	0.0936291	-0.05789	0.680602
Clo1313_1136	Hypothetical protein	-0.10155	0.678382	-0.22699	0.261613	-0.38617	0.0326853	0.066856	0.801434	-0.81707	1.08079e-05	0.192302	0.36062	-0.15918	0.472128	-0.88393	1.72851e-06	-0.53245	0.00630945
Clo1313_1137	Protein of unknown function DUF881	0.20534	0.216703	-0.15627	0.378328	0.181687	0.287786	-0.31677	0.0369953	0.603179	0.00012279	0.044835	0.843671	0.337952	0.0242738	0.91995	1.9634e-09	0.626832	6.16737e-05
Clo1313_1138	Protein of unknown function DUF881	0.041636	0.869269	-0.27608	0.11158	0.141674	0.487234	-0.04186	0.868604	0.454313	0.0116801	0.275857	0.111955	0.417752	0.00918618	0.496169	0.00522213	0.354275	0.0603803
Clo1313_1139	Delta-lactam-biosynthetic de-N-acetylase	0.313211	0.0809907	0.158288	0.452333	0.150697	0.479923	0.312443	0.0817753	-0.25154	0.243292	0.467366	0.00511299	-0.00759	0.979871	-0.56398	0.00224949	-0.08902	0.74537
Clo1313_1140	Sporulation protein YqfC	0.057185	0.907197	-0.09456	0.840668	0.128386	0.774965	0.510254	0.128742	-0.05983	0.912883	0.662002	0.0407014	0.222949	0.579849	-0.57008	0.128974	-0.13103	0.797097
Clo1313_1141	Sporulation protein YqfD	-0.0308	0.925294	0.210406	0.389386	0.220013	0.36262	0.123608	0.657008	0.139172	0.654039	-0.1176	0.675269	0.009607	0.978781	0.015565	0.968515	-0.11164	0.730705
Clo1313_1142	PhoH family protein	0.154468	0.348644	0.067321	0.736509	-0.01019	0.966329	-0.1406	0.405362	-0.14033	0.471327	-0.05346	0.797441	-0.07751	0.690074	0.000272	0.999144	0.024328	0.922641
Clo1313_1143	7TM receptor with intracellular metal dependent phosphohydrolase	-0.05316	0.78728	-0.04512	0.823434	-0.01227	0.956475	-0.00133	0.995976	-0.06319	0.772463	-0.00937	0.967598	0.032848	0.874617	-0.06185	0.777716	-0.10408	0.598029
Clo1313_1144	Protein of unknown function UPF0054	-0.14138	0.414465	0.011197	0.963513	0.037505	0.865772	0.101689	0.58901	0.035972	0.88514	-0.05089	0.813395	0.026308	0.908151	-0.06572	0.779041	-0.14291	0.473008
Clo1313_1145	Cytidine deaminase	-0.02896	0.868371	-0.02558	0.883896	0.140587	0.272944	0.022971	0.897249	-0.0586	0.744997	0.01959	0.912883	0.166171	0.178277	-0.08157	0.628452	-0.22815	0.0841834
Clo1313_1146	GTP-binding protein Era	0.098224	0.595956	0.076066	0.697858	0.058424	0.776549	-0.06537	0.745853	-0.08623	0.692821	-0.04322	0.840958	-0.01764	0.938764	-0.02085	0.934953	-0.04643	0.846951
Clo1313_1148	DNA repair protein RecO	-0.23197	0.412387	-0.07434	0.835225	-0.1031	0.76101	0.363241	0.153359	-0.24394	0.448609	0.205617	0.482123	-0.02875	0.939718	-0.60718	0.0207706	-0.37281	0.198403
Clo1313_1149	Type IV pilus assembly PilZ	-0.03609	0.830603	0.549554	8.3828e-08	0.689012	1.489e-11	0.618913	1.40153e-09	0.480794	3.58389e-05	0.033267	0.844482	0.139458	0.270659	-0.13812	0.34305	-0.24431	0.057347
Clo1313_1150	Cysteine desulfurase	-0.01456	0.946448	-0.30467	0.0212411	-0.30667	0.0202494	-0.25153	0.0665816	0.110587	0.563544	0.038575	0.84846	-0.002	0.993808	0.362121	0.0133065	0.4027	0.00510663
Clo1313_1151	Thiamine biosynthesis/tRNA modification protein ThiI	-0.12897	0.361649	-0.22038	0.0788748	-0.37756	0.00097845	-0.08536	0.587228	-0.2457	0.0799196	0.006056	0.977507	-0.15718	0.244143	-0.16034	0.298185	0.002896	0.990403
Clo1313_1152	VanW family protein	-0.04896	0.924791	0.04101	0.938016	0.282947	0.483712	0.193067	0.661627	0.209663	0.671768	0.103101	0.834497	0.241937	0.564267	0.016596	0.979191	-0.12224	0.82266
Clo1313_1153	Protein of unknown function DUF2225	0.433962	0.0073843	0.26673	0.133339	0.915092	1.67699e-09	-0.14918	0.465853	0.41178	0.0269974	0.018052	0.94672	0.648362	2.68168e-05	0.56096	0.00156967	-0.06935	0.801257
Clo1313_1154	AIR synthase related protein domain protein	0.01963	0.843104	-0.01648	0.870144	0.022631	0.817537	0.018936	0.849368	0.106731	0.182021	0.05505	0.501937	0.039115	0.659058	0.087795	0.2937	0.10373	0.197407
Clo1313_1155	Glycine hydroxymethyltransferase	0.064939	0.625416	-1.1618	9.6839e-34	-1.3367	5.7805e-42	-0.31049	0.00110867	-1.11268	3.0142e-26	0.916241	6.9927e-23	-0.1749	0.0958427	-0.80218	4.5742e-15	0.288962	0.00813895
Clo1313_1156	Phage shock protein C, PspC	-0.08098	0.671749	-1.66379	8.3662e-35	-1.9182	2.313e-43	0.10437	0.564757	-1.28118	8.4801e-19	1.68719	1.3881e-35	-0.25441	0.0823469	-1.38555	1.8011e-21	0.556041	0.0001587
Clo1313_1157	Transglutaminase domain-containing protein	-0.22981	0.247133	-0.63246	0.00013644	-0.58775	0.00043503	-0.45574	0.00841427	-0.07797	0.787297	-0.05309	0.843097	0.044712	0.869831	0.377773	0.0643391	0.279975	0.198161
Clo1313_1158	Protein of unknown function DUF58	-0.0282	0.8461	-0.58421	2.2951e-11	-0.12768	0.231445	-0.57599	4.3379e-11	0.153398	0.191027	-0.01999	0.893752	0.456526	2.05752e-07	0.72939	8.8268e-14	0.252876	0.0172159
Clo1313_1159	ATPase associated with various cellular activities AAA_3	0.011022	0.972392	-0.64251	0.00012612	-0.28433	0.138212	-0.57628	0.00067871	0.113105	0.678923	0.077248	0.763983	0.358183	0.0503795	0.689389	0.00024726	0.408455	0.0451139
Clo1313_1160	L-lactate dehydrogenase	0.285706	0.0426263	-0.47387	0.00027864	0.079672	0.672677	-0.88059	3.3716e-12	0.253603	0.124357	-0.12101	0.481278	0.553546	1.658e-05	1.1342	1.3477e-15	0.459637	0.00193894
Clo1313_1161	Competence/damage-inducible protein CinA	-0.04767	0.816454	0.071891	0.704454	-0.22885	0.115809	0.034747	0.869459	0.072689	0.738094	-0.08482	0.644821	-0.30074	0.0290779	0.037941	0.872512	0.253861	0.119271
Clo1313_1162	Integral membrane protein MviN	0.011986	0.952708	0.051563	0.771373	-0.38752	0.00085692	0.025069	0.896379	-0.30824	0.024319	-0.01451	0.941706	-0.43908	0.00012844	-0.33331	0.0135814	0.091264	0.613339
Clo1313_1163	RecA protein	-0.12589	0.272632	-0.19733	0.0582803	-0.23809	0.0179237	-0.07406	0.572355	-0.15399	0.220544	-0.00262	0.988142	-0.04076	0.782147	-0.07993	0.588739	-0.04179	0.803869
Clo1313_1164	Regulatory protein RecX	0.092274	0.614471	-0.0946	0.603512	-0.24652	0.0895011	-0.08886	0.630653	-0.44586	0.00278221	0.098012	0.588178	-0.15192	0.347857	-0.35701	0.0208201	-0.10707	0.597778
Clo1313_1165	Rhomboid family protein	0.154723	0.257703	-0.16	0.238135	-0.22578	0.0730668	-0.22985	0.066936	-0.46856	0.00023973	0.084865	0.592545	-0.06578	0.694189	-0.23871	0.093629	-0.08806	0.625728
Clo1313_1166	Hypothetical protein	0.001528	0.995813	-0.1608	0.34412	-0.51688	0.0001573	-0.26925	0.0757745	-0.47127	0.00263396	-0.10692	0.571188	-0.35608	0.0133128	-0.20203	0.274381	0.04713	0.849483
Clo1313_1167	Extracellular solute-binding protein family 1	0.058397	0.864015	1.04727	2.81197e-07	0.204111	0.452333	1.09801	6.86824e-08	-0.13111	0.702296	0.10914	0.726056	-0.84316	4.55366e-05	-1.22912	6.60523e-08	-0.27683	0.337324
Clo1313_1168	Hypothetical protein	0.222516	0.0932366	0.351072	0.00403825	-0.09251	0.571425	0.197548	0.146019	-0.21971	0.148543	0.068992	0.691795	-0.44359	0.00018371	-0.41726	0.00204626	0.095316	0.608333
Clo1313_1169	Hypothetical protein	-0.04876	0.806697	0.58812	1.9075e-06	0.11385	0.495977	0.658823	8.04598e-08	0.267959	0.0868586	0.021947	0.917547	-0.47427	0.00015834	-0.39086	0.00741758	0.105352	0.589681
Clo1313_1170	Hypothetical protein	0.160655	0.0892625	1.14332	2.6264e-37	0.714571	1.5549e-17	0.830093	1.6271e-22	0.872899	2.4246e-20	-0.15257	0.110469	-0.42875	2.5715e-07	0.042806	0.769513	0.318983	0.00089651
Clo1313_1171	Hypothetical protein	-0.02263	0.907526	-0.27305	0.0267916	-0.04804	0.789611	-0.02018	0.917538	-0.12275	0.469065	0.230231	0.0709937	0.225011	0.0789989	-0.10256	0.563531	-0.09734	0.587886
Clo1313_1172	UDP-N-acetylmuramoylalanine/D-glutamate ligase	0.083796	0.809344	-0.27403	0.304755	-0.1931	0.508996	-0.1957	0.502056	-0.27842	0.36228	0.16212	0.594065	0.08093	0.816454	-0.08272	0.833933	-0.00153	0.997218
Clo1313_1173	DNA polymerase III, delta subunit	-0.04577	0.868427	0.023613	0.934855	-0.59244	0.0004554	0.037657	0.892977	-0.20393	0.391432	-0.03172	0.910527	-0.61606	0.00025088	-0.24158	0.289469	0.34275	0.104406
Clo1313_1174	Ribosomal protein S20	-0.20048	0.15227	-0.41426	0.00077235	-0.799	1.5725e-11	-0.16678	0.253278	-0.53725	7.38264e-05	0.047	0.807868	-0.38473	0.00197257	-0.37046	0.00911581	0.06127	0.770879
Clo1313_1175	Spore protease	-0.03583	0.913421	0.212339	0.391799	-0.08175	0.788438	0.482861	0.0199107	-0.4369	0.070329	0.234688	0.331642	-0.29408	0.199683	-0.91976	2.134e-05	-0.39099	0.113466
Clo1313_1176	Cell wall hydrolase/autolysin	0.23865	0.404324	0.254313	0.366079	-0.59187	0.0119307	0.25163	0.37262	-0.41012	0.155775	0.235967	0.411052	-0.84618	0.00016287	-0.66175	0.0119293	0.420395	0.143471
Clo1313_1177	Hypothetical protein	0.454801	0.00840031	0.606548	0.00025995	-0.13736	0.542185	0.036775	0.894083	-0.40668	0.0428938	-0.11497	0.62425	-0.74391	5.15639e-06	-0.44345	0.0247374	0.185483	0.439924
Clo1313_1178	DNA ligase, NAD-dependent	-0.02464	0.90896	0.376288	0.00437086	0.169435	0.273175	0.151035	0.342007	0.302863	0.0527656	-0.2499	0.0786227	-0.20685	0.16144	0.151828	0.405832	0.108783	0.58426
Clo1313_1180	Hypothetical protein	0.12147	0.491525	-0.25897	0.0791633	-0.51588	9.83261e-05	-0.49149	0.00022188	-0.41944	0.00649414	-0.11106	0.538608	-0.25691	0.0819711	0.072055	0.750069	0.217906	0.213693
Clo1313_1181	Glutamyl-tRNA(Gln) amidotransferase, C subunit	0.087419	0.595135	-0.08224	0.622638	-0.4866	3.20771e-05	-0.09337	0.565393	-0.6118	2.44174e-06	0.076287	0.653051	-0.40437	0.00069993	-0.51843	7.96243e-05	-0.03777	0.861271
Clo1313_1182	Glutamyl-tRNA(Gln) amidotransferase, A subunit	0.067559	0.65697	0.024403	0.889185	-0.35064	0.0010503	0.006759	0.973379	-0.47466	5.08726e-05	0.049915	0.756843	-0.37504	0.00040872	-0.48141	3.88238e-05	-0.05646	0.753881
Clo1313_1183	Glutamyl-tRNA(Gln) amidotransferase, B subunit	0.237281	0.0522602	0.003277	0.987439	-0.56049	3.18112e-07	-0.25976	0.0304832	-0.9959	4.0067e-16	-0.02576	0.889841	-0.56377	2.69155e-07	-0.73614	1.57424e-09	-0.19813	0.172334
Clo1313_1184	Tetratricopeptide TPR_1 repeat-containing protein	0.186714	0.114378	-0.1179	0.369436	-0.71172	2.7376e-12	-0.28686	0.0084988	-1.22766	8.7873e-26	0.017758	0.919894	-0.59381	5.83338e-09	-0.9408	1.9854e-16	-0.32922	0.00667689
Clo1313_1185	Phosphate acetyltransferase	0.237355	0.0256295	-0.17046	0.133649	-0.19513	0.0775176	-0.28383	0.00596464	-0.15966	0.226847	0.123986	0.309634	-0.02466	0.88072	0.124169	0.376254	0.272818	0.0212099
Clo1313_1186	Acetate kinase	0.42047	1.5804e-06	-0.23652	0.011308	-0.47433	5.12474e-08	-0.34395	0.0001093	-0.10941	0.38515	0.313048	0.00049049	-0.23781	0.0108038	0.234535	0.027813	0.785394	7.3506e-16
Clo1313_1187	Protein of unknown function DUF177	-0.06004	0.730705	-0.08552	0.597248	-0.16847	0.219657	0.061387	0.723004	-0.1302	0.439126	0.086866	0.590577	-0.08295	0.611189	-0.19158	0.210179	-0.02177	0.920898
Clo1313_1188	Ribosomal protein L32	0.024279	0.862174	0.076262	0.503681	-0.0282	0.838624	0.051942	0.675617	-0.07991	0.537876	-4.16e-05	0.999696	-0.10446	0.320073	-0.13185	0.248402	-0.02743	0.860756
Clo1313_1189	Protein of unknown function DUF512	-0.35954	0.164865	-0.32843	0.21374	-0.22337	0.442064	0.428136	0.0861882	-0.30664	0.319326	0.39703	0.117238	0.105055	0.759381	-0.73478	0.00443814	-0.4428	0.118271
Clo1313_1190	Ribosome-associated GTPase EngA	-0.26429	0.0988313	-0.20164	0.235323	-0.41378	0.00504018	0.362727	0.0161424	-0.37097	0.0302192	0.300078	0.0547264	-0.21214	0.206471	-0.7337	2.99742e-06	-0.22148	0.245853
Clo1313_1191	Protein of unknown function DUF205	-0.05566	0.63707	-0.0976	0.342863	-0.33079	5.93652e-05	0.026967	0.84088	-0.46366	3.20963e-07	0.068905	0.540933	-0.23319	0.00668787	-0.49063	5.94277e-08	-0.18853	0.0643493
Clo1313_1192	NAD-dependent glycerol-3-phosphate dehydrogenase domain protein	0.151548	0.732508	-0.15702	0.720526	-0.59924	0.0645075	-0.27015	0.489858	-0.97259	0.0041639	0.038417	0.939635	-0.44222	0.200759	-0.70244	0.0505328	-0.22181	0.636153
Clo1313_1193	Stage IV sporulation protein A	-0.2318	0.292384	-0.50712	0.00695372	-0.23476	0.284954	-0.32392	0.11302	-0.49644	0.0208439	-0.04859	0.870135	0.272363	0.199233	-0.17252	0.527909	-0.49348	0.0217789
Clo1313_1194	Extracellular solute-binding protein family 1	-0.07758	0.482774	-0.01318	0.926145	0.006355	0.966815	0.048438	0.692933	0.071152	0.583302	-0.01596	0.909454	0.019539	0.887411	0.022714	0.882687	-0.01278	0.93678
Clo1313_1195	Binding-protein-dependent transport systems inner membrane component	0.030681	0.856224	-0.03317	0.842879	0.020613	0.90622	0.007543	0.968133	-0.04668	0.79754	0.071395	0.626962	0.053784	0.72929	-0.05422	0.759867	-0.03661	0.844796
Clo1313_1196	Binding-protein-dependent transport systems inner membrane component	0.132706	0.571745	-0.01704	0.954806	-0.0646	0.81147	-0.09814	0.694776	-0.15855	0.539691	0.051602	0.852431	-0.04756	0.8645	-0.06041	0.84428	0.038752	0.904258
Clo1313_1197	Hypothetical protein	0.257902	0.0220859	1.75099	2.8882e-52	0.628787	1.10864e-09	1.97901	5.4494e-62	0.309647	0.0128096	0.485925	3.14872e-06	-1.12221	3.5728e-26	-1.66937	2.8702e-41	-0.06124	0.730876
Clo1313_1198	Cell wall hydrolase/autolysin	0.022691	0.961467	1.1955	3.73975e-06	-0.54099	0.0605149	1.72	1.665e-11	-0.04215	0.933282	0.547187	0.0571647	-1.73649	1.0678e-11	-1.76215	7.115e-10	0.521533	0.116301
Clo1313_1199	Hypothetical protein	0.174301	0.17551	0.387193	0.00052595	-0.32948	0.00387362	0.103718	0.478063	-0.13105	0.407309	-0.10917	0.449171	-0.71667	2.9679e-11	-0.23477	0.0894289	0.372729	0.00341824
Clo1313_1201	MutS2 family protein	0.120957	0.658993	-0.20324	0.400241	-0.67383	0.00041883	-0.16114	0.530498	-0.78522	0.00022105	0.163065	0.524087	-0.47059	0.0193825	-0.62408	0.00435226	0.009569	0.980651
Clo1313_1202	Sporulation integral membrane protein YtvI	-0.13558	0.247592	0.243454	0.0191015	-0.07295	0.59298	0.021852	0.893541	-0.09113	0.540933	-0.35718	0.00028058	-0.31641	0.00151921	-0.11299	0.422398	-0.15376	0.238889
Clo1313_1203	RNA polymerase, sigma 28 subunit, SigK	0.203221	0.307474	-0.18287	0.371233	0.133893	0.5459	0.34271	0.054151	-0.54778	0.00340298	0.7288	5.51e-06	0.316762	0.0796184	-0.89049	5.97523e-07	-0.47845	0.0122058
Clo1313_1204	Peptidoglycan glycosyltransferase	0.090082	0.736913	0.082583	0.761569	0.33937	0.0862851	0.578556	0.00135618	-0.08804	0.774331	0.586055	0.00115189	0.256788	0.221702	-0.6666	0.00091784	-0.33733	0.136779
Clo1313_1205	Peptidase U32	-0.09865	0.387172	0.026142	0.859253	0.036276	0.798106	0.073632	0.549495	-0.00894	0.960752	-0.05116	0.699958	0.010134	0.948568	-0.08257	0.548059	-0.14386	0.229287
Clo1313_1206	O-methyltransferase family 3	-0.02865	0.913126	0.066285	0.784145	-0.02479	0.925607	-0.00418	0.988375	-0.23266	0.268503	-0.09912	0.659776	-0.09107	0.690797	-0.22848	0.278878	-0.23652	0.258544
Clo1313_1207	Aminodeoxychorismate lyase	-0.17296	0.560235	0.171613	0.563906	0.09441	0.778037	0.263924	0.321294	0.024853	0.95335	-0.08065	0.815265	-0.0772	0.823295	-0.23907	0.446818	-0.24252	0.439126
Clo1313_1208	GTP-binding protein TypA	-0.02319	0.899532	0.340191	0.00236426	-0.09751	0.504624	0.42407	0.00010062	-0.03276	0.870305	0.060685	0.707036	-0.4377	5.66914e-05	-0.45683	0.00018907	0.041557	0.833134
Clo1313_1209	Ribosomal protein S2	-0.03911	0.865693	-0.05789	0.792968	-0.2232	0.171999	0.010157	0.968515	-0.01657	0.952345	0.028935	0.903226	-0.16532	0.345193	-0.02673	0.919894	0.167526	0.404241
Clo1313_1210	Translation elongation factor Ts	0.174601	0.275425	0.102448	0.575627	-0.18432	0.243893	-0.08072	0.675076	-0.22947	0.183531	-0.00857	0.973049	-0.28677	0.0465108	-0.14875	0.438578	0.129454	0.514738
Clo1313_1211	Uridylate kinase	0.03563	0.766108	-0.25946	0.00104118	-0.14756	0.0901971	-0.348	6.00372e-06	-0.22145	0.016186	-0.05291	0.633349	0.111892	0.226277	0.126548	0.219859	-0.03825	0.777046
Clo1313_1212	Ribosome recycling factor	0.098045	0.501304	-0.33976	0.00235995	-0.36358	0.00103073	-0.36714	0.00090382	-0.32743	0.0103675	0.070671	0.652573	-0.02382	0.896456	0.039708	0.840958	0.134195	0.384617
Clo1313_1214	Undecaprenyl diphosphate synthase	0.066599	0.554819	-0.32449	7.598e-05	-0.28125	0.00073411	-0.32234	8.57677e-05	-0.40667	7.62223e-06	0.068753	0.539296	0.043239	0.72548	-0.08433	0.490773	-0.05882	0.658157
Clo1313_1215	Phosphatidate cytidylyltransferase	0.003053	0.984988	-0.22449	0.0152424	-0.20765	0.0267362	-0.13508	0.186974	-0.35532	0.00030748	0.092466	0.409488	0.016842	0.909129	-0.22024	0.0375478	-0.14461	0.210915
Clo1313_1216	1-deoxy-D-xylulose 5-phosphate reductoisomerase	0.265033	0.0971852	-0.18841	0.274136	-0.17042	0.334364	-0.34066	0.0251452	-0.46148	0.0051017	0.112783	0.565484	0.017989	0.941811	-0.12083	0.585526	-0.02603	0.923134
Clo1313_1217	Membrane-associated zinc metalloprotease	0.189339	0.1359	0.13629	0.319048	0.123475	0.378481	-0.04043	0.819954	-0.28141	0.0357836	0.012615	0.948143	-0.01282	0.947191	-0.24098	0.0812315	-0.21555	0.127461
Clo1313_1218	1-hydroxy-2-methyl-2-(E)-butenyl 4-diphosphate synthase	-0.01538	0.945729	0.130424	0.439435	-0.1231	0.472128	0.248454	0.0864952	-0.17656	0.324637	0.102646	0.566476	-0.25353	0.0791304	-0.42502	0.00463002	-0.06884	0.756724
Clo1313_1219	DNA polymerase III, alpha subunit	-0.17909	0.523335	-0.1782	0.526074	-0.40949	0.0759616	0.614524	0.00419067	-0.66909	0.00546479	0.61363	0.00425714	-0.2313	0.37816	-1.28362	1.60645e-08	-0.43869	0.0917834
Clo1313_1221	Protein of unknown function DUF150	0.226795	0.111265	0.182502	0.221617	0.043393	0.830616	-0.18383	0.217568	-0.45367	0.00159089	-0.13954	0.380985	-0.13911	0.382818	-0.26984	0.0859658	-0.27027	0.0853843
Clo1313_1222	NusA antitermination factor	0.112997	0.740274	-0.13501	0.68129	0.081838	0.820277	-0.03723	0.922309	-0.37353	0.208175	0.210779	0.478969	0.216847	0.463156	-0.33631	0.268748	-0.34237	0.258089
Clo1313_1223	Protein of unknown function DUF448	-0.10472	0.12062	-0.1008	0.138271	-0.04107	0.626721	0.005117	0.961623	-0.07953	0.334264	0.0012	0.991641	0.059734	0.438985	-0.08465	0.296783	-0.14318	0.0481102
Clo1313_1224	Ribosomal protein L7Ae/L30e/S12e/Gadd45	0.071195	0.529576	0.047322	0.701193	0.028737	0.831005	-0.02714	0.841317	-0.13278	0.232995	-0.00327	0.983226	-0.01859	0.894118	-0.10564	0.368785	-0.09032	0.461312
Clo1313_1225	Translation initiation factor IF-2	0.109719	0.417557	0.090226	0.526904	-0.02494	0.886182	-0.11003	0.41613	-0.21149	0.112712	-0.09054	0.524994	-0.11516	0.388962	-0.10145	0.523726	-0.07683	0.650212
Clo1313_1226	Ribosome-binding factor A	-0.01484	0.939635	0.0515	0.769177	-0.14805	0.283281	-0.05048	0.774268	-0.35262	0.00770691	-0.11681	0.425192	-0.19955	0.122174	-0.30214	0.0261405	-0.2194	0.129779
Clo1313_1227	Phosphoesterase RecJ domain protein	-0.0037	0.977269	0.003718	0.977269	-0.05067	0.595788	0.025992	0.81147	-0.19132	0.0183395	0.01857	0.869269	-0.05439	0.563906	-0.21732	0.00620156	-0.14435	0.0917965
Clo1313_1228	TRNA pseudouridine synthase B	-0.30165	0.186915	-0.19687	0.438247	-0.24472	0.307265	0.439171	0.0378783	-0.4943	0.0363754	0.334387	0.134634	-0.04785	0.882296	-0.93347	1.63031e-05	-0.55123	0.0173109
Clo1313_1229	Riboflavin biosynthesis protein RibF	0.148578	0.296743	0.084758	0.604278	-0.35067	0.00349528	-0.0049	0.981955	-0.58331	5.80879e-06	0.058921	0.738526	-0.43543	0.0001947	-0.57841	7.02717e-06	-0.08406	0.654728
Clo1313_1231	Peptidase M16 domain protein	-0.00947	0.964029	-0.07069	0.67537	-0.31134	0.0103555	0.025666	0.894722	-0.43992	0.00080917	0.086878	0.590594	-0.24066	0.058792	-0.46558	0.00035801	-0.13805	0.404217
Clo1313_1232	Peptidase M16 domain protein	0.006963	0.953331	-0.09961	0.210774	-0.44626	1.1255e-11	-0.04932	0.601525	-0.62214	4.0908e-17	0.05726	0.53113	-0.34665	1.56342e-07	-0.57283	7.6074e-15	-0.16892	0.0384474
Clo1313_1233	Prolipoprotein diacylglyceryl transferase	0.033309	0.854395	-0.1615	0.219532	-0.39718	0.00038246	-0.04609	0.790708	-0.50217	4.76937e-05	0.148722	0.267318	-0.23567	0.0523289	-0.45608	0.00025329	-0.07168	0.695126
Clo1313_1235	Rod shape-determining protein RodA	0.049991	0.855299	0.78563	1.93489e-06	0.173442	0.421133	0.424539	0.0166998	0.264981	0.235447	-0.3111	0.0983767	-0.61219	0.00027788	-0.15956	0.529576	0.14153	0.587983
Clo1313_1236	MraZ protein	-0.00741	0.968035	0.159159	0.175693	0.088306	0.51574	0.064745	0.657211	0.101037	0.503681	-0.10182	0.43766	-0.07085	0.620416	0.036292	0.842863	0.005325	0.979857
Clo1313_1237	S-adenosyl-methyltransferase MraW	-0.21881	0.0680192	-0.08833	0.552305	-0.15757	0.220693	0.225373	0.0588347	-0.01888	0.927381	0.094894	0.51574	-0.06923	0.659188	-0.24425	0.0685073	-0.08013	0.644892
Clo1313_1238	Cell division protein FtsL	-0.08249	0.316606	0.307183	3.21522e-06	-0.15336	0.0334398	0.460515	1.685e-12	-0.28334	0.00015523	0.070839	0.408043	-0.46054	1.6806e-12	-0.74386	1.7038e-23	-0.21248	0.00623192
Clo1313_1239	Penicillin-binding protein transpeptidase	-0.04745	0.784023	0.184709	0.149152	-0.04607	0.791609	0.368708	0.00112836	-0.4248	0.00075605	0.136553	0.31961	-0.23078	0.0593445	-0.79351	6.1758e-11	-0.42618	0.00072236
Clo1313_1240	UDP-N-acetylmuramyl-tripeptide synthetase	-0.11319	0.334722	0.175042	0.0997768	-0.03963	0.788438	0.374473	7.19177e-05	-0.21958	0.0588914	0.086237	0.494079	-0.21467	0.0356315	-0.59406	9.06449e-09	-0.29315	0.00784795
Clo1313_1241	UDP-N-acetylmuramoylalanyl-D-glutamyl-2,6-diaminopimelate/D-alanyl-D-alanyl ligase	-0.08106	0.678843	0.222451	0.149618	-0.08245	0.672546	0.349558	0.0134219	-0.2693	0.112776	0.046042	0.831339	-0.3049	0.0353695	-0.61886	3.29559e-05	-0.26792	0.115044
Clo1313_1242	Phospho-N-acetylmuramoyl-pentapeptide-transferase	0.069196	0.782074	0.213353	0.27328	-0.21796	0.260773	0.199899	0.311681	-0.56641	0.0020989	0.055742	0.829492	-0.43131	0.0105824	-0.76631	1.72769e-05	-0.27926	0.18368
Clo1313_1243	Stage V sporulation protein E	0.219257	0.325209	0.07999	0.775047	-0.27937	0.185045	-0.09977	0.709248	-0.68741	0.00077346	0.039498	0.896379	-0.35936	0.0722273	-0.58764	0.00488904	-0.18878	0.479513
Clo1313_1244	UDP-N-acetylglucosamine--N-acetylmuramyl-(pentapeptide) pyrophosphoryl-undecaprenol N-acetylglucosamine transferase	-0.04258	0.716138	0.189208	0.024303	-0.14824	0.0924173	0.281436	0.00038205	-0.27216	0.00255436	0.049647	0.663079	-0.33745	1.483e-05	-0.5536	1.0676e-10	-0.1665	0.0905548
Clo1313_1245	UDP-N-acetylglucosamine 1-carboxyvinyltransferase	0.172253	0.1651	-0.04248	0.802366	-0.27649	0.0144768	-0.47968	5.78791e-06	-0.57277	1.16897e-06	-0.26495	0.0199933	-0.23401	0.0447186	-0.09309	0.574426	-0.12403	0.421015
Clo1313_1246	Hypothetical protein	0.011596	0.958074	-0.05289	0.784023	-0.36093	0.00495825	-0.39593	0.00179408	-0.59526	1.488e-05	-0.33144	0.0108914	-0.30804	0.0194758	-0.19933	0.226572	-0.22273	0.165905
Clo1313_1249	UvrD/REP helicase	0.084259	0.662823	-0.25442	0.08773	-0.17427	0.282033	-0.72264	3.07285e-08	-0.30733	0.0610413	-0.38396	0.00548206	0.080158	0.680661	0.415306	0.00751275	-0.04881	0.840564
Clo1313_1250	Copper amine oxidase-like domain-containing protein	0.066612	0.791907	0.27912	0.128895	0.220079	0.256108	0.161597	0.440485	-0.09838	0.713591	-0.05091	0.845459	-0.05904	0.81883	-0.25998	0.224307	-0.25185	0.242623
Clo1313_1251	ATP:corrinoid adenosyltransferase BtuR/CobO/CobP	-0.07576	0.635427	-0.1913	0.135465	-0.72753	2.7333e-11	-0.02693	0.884112	-0.2856	0.0345915	0.088613	0.566402	-0.53623	1.14192e-06	-0.25868	0.0604438	0.36617	0.00471126
Clo1313_1252	Amino acid-binding ACT domain protein	0.069149	0.817576	0.02392	0.940975	-0.46179	0.020485	0.037527	0.905882	-0.21235	0.434019	0.082755	0.776036	-0.48571	0.0139614	-0.24988	0.336485	0.318587	0.194556
Clo1313_1253	Dihydrodipicolinate reductase	0.311077	0.0962499	-0.12311	0.597045	-0.17767	0.40404	-0.43192	0.014011	-0.39881	0.0501195	0.002269	0.994883	-0.05456	0.840564	0.033111	0.916599	0.089938	0.752155
Clo1313_1254	Dihydrodipicolinate synthase	0.049246	0.807119	-0.07434	0.690404	-0.04888	0.808813	-0.13428	0.408535	-0.15637	0.384228	-0.01069	0.962771	0.025461	0.905882	-0.02209	0.92738	-0.05824	0.79382
Clo1313_1255	Aspartate-semialdehyde dehydrogenase	-0.21306	0.237853	-0.20189	0.269503	-0.19747	0.282381	0.270893	0.113737	0.072046	0.784088	0.259724	0.132732	0.004413	0.987525	-0.19885	0.345061	0.056463	0.836927
Clo1313_1256	SpoIID/LytB domain protein	0.11245	0.553453	0.825304	1.02264e-09	0.423934	0.0028924	0.909011	1.6692e-11	0.250971	0.160897	0.196157	0.234789	-0.40137	0.00513621	-0.65804	1.8093e-05	-0.06051	0.805976
Clo1313_1257	S-adenosylmethionine/tRNA-ribosyltransferase-isomerase	-0.03818	0.801257	0.079418	0.54315	0.053859	0.703165	0.136688	0.230429	0.162115	0.197364	0.019089	0.906229	-0.02556	0.871291	0.025427	0.885598	0.070075	0.648746
Clo1313_1258	Queuine tRNA-ribosyltransferase	-0.26737	0.19055	-0.20173	0.354906	-0.15956	0.492162	0.315615	0.109304	0.040728	0.90159	0.249973	0.228021	0.042172	0.883778	-0.27489	0.237566	-0.06709	0.830943
Clo1313_1259	Preprotein translocase, YajC subunit	-0.03139	0.913433	-0.04869	0.862174	-0.08488	0.743994	-0.02319	0.937487	-0.0252	0.939101	-0.00589	0.985027	-0.03619	0.900042	-0.00201	0.995976	0.028288	0.931155
Clo1313_1260	Hypothetical protein	0.053076	0.799813	0.188295	0.232527	0.256807	0.0815983	0.317691	0.0247391	0.37502	0.0167307	0.182473	0.2507	0.068512	0.731286	0.057329	0.80752	0.17129	0.354502
Clo1313_1261	Hypothetical protein	0.607266	4.022e-05	0.882942	1.19143e-09	0.277627	0.0962499	0.418402	0.00685194	-0.64585	0.00010113	0.142726	0.465623	-0.60531	4.27776e-05	-1.06425	5.2392e-11	-0.31621	0.0890379
Clo1313_1262	Phosphoribosyltransferase	0.136508	0.363542	0.119426	0.443055	-0.20394	0.136462	0.071628	0.682402	-0.4226	0.00202475	0.088711	0.595771	-0.32336	0.00988038	-0.49423	0.0002348	-0.08215	0.672925
Clo1313_1264	Aspartate carbamoyltransferase	0.038615	0.779212	-0.36739	3.08065e-05	-0.42257	1.31232e-06	-0.34896	8.1234e-05	-0.77944	1.0285e-15	0.057043	0.656289	-0.05518	0.668367	-0.43048	1.16958e-05	-0.31825	0.00168551
Clo1313_1265	Dihydroorotase, multifunctional complex type	0.157083	0.167801	-0.21505	0.0440647	-0.18529	0.0920273	-0.32553	0.00111588	-0.69096	1.0856e-10	0.046609	0.756615	0.029764	0.852615	-0.36543	0.00105902	-0.34858	0.00189653
Clo1313_1266	Orotidine 5'-phosphate decarboxylase	0.004917	0.98316	-0.19185	0.188056	-0.12558	0.437874	-0.16071	0.289563	-0.50643	0.00030067	0.036064	0.859802	0.066276	0.721772	-0.34573	0.0195136	-0.37594	0.00998246
Clo1313_1267	Carbamoyl-phosphate synthase, small subunit	0.047703	0.78611	-0.08252	0.60157	-0.2475	0.0436624	-0.2879	0.0158337	-0.75876	7.1134e-10	-0.15767	0.242571	-0.16498	0.216678	-0.47087	0.00019764	-0.46356	0.00025353
Clo1313_1269	Dihydroorotate dehydrogenase, electron transfer subunit, iron-sulfur cluster binding domain	-0.01211	0.918446	-0.0034	0.979239	-0.12624	0.110693	-0.16167	0.0318547	-0.52446	6.277e-12	-0.17039	0.0224202	-0.12284	0.122738	-0.36279	2.56488e-06	-0.41033	8.64222e-08
Clo1313_1270	Dihydroorotate dehydrogenase family protein	0.035069	0.865365	0.141165	0.373588	0.033543	0.871406	-0.04451	0.825542	-0.35132	0.0186973	-0.15061	0.334837	-0.10762	0.527764	-0.30681	0.0452452	-0.34979	0.0192999
Clo1313_1271	Phosphoglycerate mutase	-0.00155	0.994529	0.111696	0.423994	0.045835	0.786064	0.068973	0.660053	-0.31798	0.0126224	-0.04428	0.794752	-0.06586	0.676692	-0.38695	0.00177512	-0.36536	0.00342023
Clo1313_1272	Metallophosphoesterase	-0.05492	0.750902	0.314341	0.00779523	0.103429	0.49333	0.260529	0.0328311	-0.25562	0.0678088	-0.10873	0.465648	-0.21091	0.0974341	-0.51615	4.19436e-05	-0.41397	0.00134385
Clo1313_1273	Rad50 zinc hook domain protein	-0.00376	0.986367	0.361649	0.00349415	-0.01396	0.946694	0.260703	0.0465376	-0.57947	1.3322e-05	-0.10471	0.517573	-0.37561	0.00228527	-0.84017	1.4365e-10	-0.56927	1.928e-05
Clo1313_1274	Hypothetical protein	0.069977	0.623374	0.250692	0.0187883	-0.14662	0.217568	0.001577	0.993855	-0.75593	6.8056e-12	-0.17914	0.115558	-0.39731	7.54781e-05	-0.75751	6.1825e-12	-0.53934	1.13098e-06
Clo1313_1275	MiaB-like tRNA modifying enzyme YliG	0.20576	0.302139	-0.07534	0.763255	-0.39224	0.0241848	-0.26673	0.155824	-0.58743	0.00157464	0.01437	0.960939	-0.3169	0.0805714	-0.32071	0.121252	0.010569	0.975756
Clo1313_1276	CDP-diacylglycerol/glycerol-3-phosphate 3-phosphatidyltransferase	-0.02327	0.879314	-0.27022	0.00494019	-1.09678	3.6913e-31	-0.24373	0.0126172	-1.01874	5.7281e-23	0.003218	0.985027	-0.82656	1.7772e-19	-0.77502	2.179e-14	0.054764	0.724598
Clo1313_1277	Hypothetical protein	0.150449	0.418157	-0.30758	0.0518999	-0.83728	3.05921e-09	-0.71129	5.53598e-07	-0.87373	3.35507e-08	-0.25326	0.123766	-0.5297	0.00026762	-0.16244	0.439435	0.114002	0.618141
Clo1313_1278	Hypothetical protein	-0.10881	0.504618	-0.27008	0.0410087	-0.66984	1.87397e-08	-0.36446	0.00371215	-0.27872	0.0631782	-0.20318	0.146549	-0.39975	0.00126864	0.085738	0.663726	0.282308	0.0593476
Clo1313_1279	Regulatory protein DeoR	0.188025	0.230588	0.45106	0.00072798	-0.16222	0.317628	-0.03632	0.866953	-0.4645	0.0020658	-0.29936	0.0354447	-0.61328	2.33802e-06	-0.42817	0.00500341	-0.11425	0.575494
Clo1313_1280	Fatty acid/phospholipid synthesis protein PlsX	0.099838	0.528435	0.172656	0.211152	-0.12825	0.3869	-0.06238	0.720918	-0.35714	0.00894515	-0.1352	0.354944	-0.3009	0.0148046	-0.29476	0.0370827	-0.12905	0.449315
Clo1313_1281	3-oxoacyl-(acyl-carrier-protein) synthase III	-0.16294	0.485936	-0.06361	0.821284	-0.13063	0.595135	0.268594	0.192858	-0.21336	0.393885	0.169267	0.464327	-0.06702	0.811402	-0.48195	0.0214948	-0.24566	0.308907
Clo1313_1282	Malonyl CoA-acyl carrier protein transacylase	-0.05072	0.7315	-0.02854	0.858985	-0.106	0.395884	-0.05089	0.730515	-0.23986	0.0444197	-0.07307	0.593538	-0.07746	0.567107	-0.18897	0.131155	-0.18457	0.142307
Clo1313_1283	3-oxoacyl-(acyl-carrier-protein) reductase	-0.0209	0.92205	-0.08416	0.63992	-0.11992	0.469601	-0.04529	0.8223	-0.23765	0.140846	0.017962	0.93399	-0.03576	0.862422	-0.19236	0.25547	-0.13864	0.450557
Clo1313_1284	Acyl carrier protein	-0.06193	0.709627	-0.11764	0.413495	-0.21246	0.0903857	-0.08173	0.603381	-0.30894	0.0205446	-0.02601	0.889185	-0.09482	0.533787	-0.22721	0.108615	-0.1584	0.301995
Clo1313_1285	3-oxoacyl-(acyl-carrier-protein) synthase 2	-0.1223	0.257666	-0.06942	0.57692	-0.0844	0.477339	0.115337	0.292145	-0.30047	0.00371215	0.062463	0.62425	-0.01498	0.921568	-0.41581	3.0596e-05	-0.33837	0.00089793
Clo1313_1286	Ribonuclease III	0.024274	0.798627	0.116023	0.0847467	-0.18053	0.00371725	0.090808	0.200466	-0.66753	2.6888e-23	-0.00094	0.993855	-0.29655	5.63148e-07	-0.75834	9.1916e-29	-0.46273	2.0095e-12
Clo1313_1287	Radical SAM domain protein	-0.02385	0.897309	0.067718	0.672546	-0.38448	0.00055669	0.061713	0.704454	-0.96757	1.0547e-15	-0.02986	0.869397	-0.45219	3.66238e-05	-1.02928	1.8148e-17	-0.60695	5.31411e-07
Clo1313_1288	Stage V sporulation protein S	-0.14454	0.20189	0.048509	0.739292	-0.72634	1.1946e-14	0.02432	0.878269	-1.43697	7.8292e-38	-0.16873	0.123549	-0.77485	2.2202e-16	-1.46129	7.9781e-39	-0.85517	5.1299e-16
Clo1313_1289	4-hydroxythreonine-4-phosphate dehydrogenase	0.00189	0.994529	0.643118	6.86266e-07	0.096056	0.603485	0.191109	0.221472	-0.29937	0.0655764	-0.45012	0.00075145	-0.54706	2.92748e-05	-0.49048	0.00106108	-0.39353	0.010906
Clo1313_1290	Chromosome segregation protein SMC	-0.17727	0.426558	-0.01715	0.955389	-0.39552	0.033644	0.3189	0.100724	-0.30115	0.181304	0.158778	0.489782	-0.37837	0.0439837	-0.62005	0.00166051	-0.08291	0.782315
Clo1313_1291	Signal recognition particle-docking protein FtsY	-0.06201	0.644266	0.149467	0.169629	-0.36164	0.00011361	0.167166	0.115548	-0.21702	0.0596834	-0.04431	0.757668	-0.51111	2.48722e-08	-0.38418	0.00026354	0.082614	0.568045
Clo1313_1292	Protein of unknown function DUF218	0.143741	0.328784	0.336952	0.0064212	-0.45486	0.00013301	0.198154	0.147261	-0.35642	0.0106078	0.004943	0.982229	-0.79181	8.7492e-12	-0.55457	2.67659e-05	0.242184	0.106594
Clo1313_1293	Hypothetical protein	0.072035	0.764226	0.373103	0.0256047	-0.81789	9.23584e-08	0.688883	8.28531e-06	-0.62638	0.00037327	0.387815	0.0195432	-1.191	6.5439e-15	-1.31527	1.3543e-14	0.263546	0.199377
Clo1313_1294	Hypothetical protein	0.280687	0.031233	0.569682	1.80816e-06	-0.71886	1.2174e-09	0.548966	4.41016e-06	-0.91628	4.0334e-12	0.259971	0.049461	-1.28854	2.9555e-26	-1.46524	5.3726e-27	0.083272	0.672495
Clo1313_1295	Diaminopimelate dehydrogenase	-0.16449	0.630985	-0.17656	0.59988	-0.34186	0.232903	-0.1923	0.561703	-0.17508	0.650936	-0.18023	0.590917	-0.16531	0.629171	0.017212	0.973379	0.002287	0.996792
Clo1313_1296	Hypothetical protein	-0.12294	0.5687	-0.15492	0.446402	-0.58229	0.00020186	-0.13782	0.511138	-0.30736	0.121431	-0.10583	0.634719	-0.42737	0.00882741	-0.16955	0.458815	0.151991	0.517933
Clo1313_1301	Glutaminyl-tRNA synthetase	0.239437	0.381949	-0.09509	0.777073	-0.11016	0.73651	-0.27261	0.303637	0.030748	0.941421	0.061922	0.861441	-0.01507	0.970061	0.303354	0.306359	0.38035	0.177012
Clo1313_1302	Hypothetical protein	-0.05071	0.786281	-0.43739	0.00028981	-0.13986	0.350331	-0.47806	6.44547e-05	0.157886	0.344721	-0.09139	0.584354	0.297527	0.0196855	0.635944	1.48353e-06	0.24703	0.102007
Clo1313_1303	Hypothetical protein	-0.15535	0.123552	-0.30787	0.0005958	0.069326	0.571595	-0.26367	0.00396369	0.614105	2.1384e-10	-0.11115	0.306501	0.377195	1.77589e-05	0.877774	2.6339e-19	0.389431	8.26231e-05
Clo1313_1304	Protein of unknown function DUF2339, transmembrane	-0.0681	0.543091	-0.27828	0.00083051	0.134886	0.154223	-0.34288	2.59335e-05	0.472774	1.49097e-07	-0.1327	0.162304	0.413171	2.91115e-07	0.815656	2.012e-19	0.269789	0.00446405
Clo1313_1305	Glycoside hydrolase family 10	0.050497	0.797572	-0.21961	0.122276	-0.29293	0.0289999	-0.36169	0.0052169	-0.05903	0.786319	-0.09159	0.600888	-0.07332	0.690015	0.302666	0.0469759	0.2844	0.0650311
Clo1313_1306	Protein of unknown function DUF152	0.00086	0.996935	-0.05447	0.773351	0.005524	0.980651	-0.07734	0.661958	0.187091	0.254018	-0.02202	0.915288	0.059991	0.746916	0.264435	0.0820643	0.182426	0.268957
Clo1313_1308	Extracellular solute-binding protein family 5	0.10387	0.308749	0.018098	0.897044	-0.03604	0.780105	-0.0839	0.437466	-0.00247	0.988538	0.00187	0.990781	-0.05413	0.651131	0.081432	0.515091	0.137436	0.210774
Clo1313_1309	Lipoprotein signal peptidase	-0.01872	0.91923	-0.00278	0.988932	-0.26303	0.0240027	-0.01841	0.920803	0.121286	0.44507	-0.03434	0.8461	-0.26025	0.0257444	0.139694	0.360953	0.365602	0.00365413
Clo1313_1310	Pseudouridine synthase, RluA family	0.132224	0.555745	0.020544	0.942267	-0.33016	0.0676232	-0.18278	0.37565	-0.19889	0.392138	-0.0711	0.77931	-0.3507	0.0495911	-0.01611	0.960984	0.263494	0.22497
Clo1313_1311	Hypothetical protein	0.292421	0.10612	0.141613	0.511031	-0.40507	0.0171647	-0.20446	0.296916	-0.44934	0.018202	-0.05366	0.836551	-0.54668	0.00077294	-0.24488	0.256108	0.248146	0.248502
Clo1313_1312	Radical SAM domain protein	-0.1988	0.527511	-0.15994	0.628613	-0.19377	0.540671	0.339209	0.217677	-0.35164	0.261144	0.300352	0.288328	-0.03383	0.932297	-0.69085	0.0113133	-0.35667	0.253042
Clo1313_1313	Metal dependent phosphohydrolase	0.062361	0.395955	0.157873	0.00884748	-0.09465	0.155077	0.175465	0.00312757	-0.16162	0.0182383	0.079953	0.247869	-0.25253	9.73961e-06	-0.33709	9.73402e-08	-0.00461	0.968902
Clo1313_1314	Protein-export membrane protein SecD	-0.00864	0.948447	-0.02985	0.806204	-0.07568	0.448182	-0.02111	0.866832	0.013324	0.92738	0.000103	0.999328	-0.04583	0.681959	0.034433	0.798513	0.080366	0.477472
Clo1313_1315	Protein-export membrane protein SecF	0.281574	0.20487	-0.11557	0.673663	-0.32903	0.125406	-0.38041	0.0678664	-0.44814	0.0520547	0.01673	0.960752	-0.21346	0.367924	-0.06772	0.842873	0.162465	0.578372
Clo1313_1316	3-methyl-2-oxobutanoate hydroxymethyltransferase	-0.04214	0.799859	0.171686	0.157204	0.150335	0.229369	0.320618	0.00302625	-0.01996	0.920022	0.10679	0.433052	-0.02135	0.904836	-0.34057	0.00515927	-0.21243	0.109842
Clo1313_1317	Pantoate/beta-alanine ligase	-0.03238	0.816778	-0.0727	0.541782	-0.05253	0.680619	-0.07365	0.535375	0.050638	0.730705	-0.03334	0.811098	0.020164	0.889742	0.124287	0.298101	0.070787	0.605938
Clo1313_1318	Aspartate 1-decarboxylase	0.101486	0.350731	-0.09738	0.376049	0.101751	0.34924	-0.20097	0.0322557	0.292689	0.00357604	-0.00211	0.989731	0.199129	0.0342136	0.493658	2.42956e-07	0.292424	0.00360933
Clo1313_1320	Metal dependent phosphohydrolase	0.067892	0.815821	1.50145	4.4245e-17	1.97308	4.5342e-27	1.22742	4.8006e-12	1.75248	2.149e-18	-0.20614	0.367915	0.471625	0.0140898	0.525059	0.0145669	-0.15271	0.590577
Clo1313_1321	Deoxyguanosinetriphosphate triphosphohydrolase	0.158025	0.425947	0.94076	3.6207e-10	0.937203	4.2227e-10	0.382646	0.019176	0.754145	9.24056e-06	-0.40009	0.0135949	-0.00356	0.9903	0.371498	0.0476289	-0.02503	0.932297
Clo1313_1323	DNA primase	-0.03376	0.879469	0.168364	0.309293	0.232718	0.130832	0.100678	0.59298	0.505389	0.00097664	-0.10144	0.589718	0.064355	0.755568	0.404711	0.0105336	0.238915	0.17333
Clo1313_1324	RNA polymerase, sigma 70 subunit, RpoD subfamily	0.014688	0.962526	0.324373	0.0953831	0.180283	0.418407	0.119068	0.629185	0.451205	0.0303038	-0.19062	0.385467	-0.14409	0.542185	0.332137	0.13382	0.285609	0.212309
Clo1313_1325	Hypothetical protein	0.041677	0.739545	-0.09875	0.336743	0.220119	0.0113345	-0.47768	3.49584e-09	0.686127	3.256e-14	-0.33726	4.21482e-05	0.318869	0.00011762	1.16381	1.9551e-34	0.507685	2.06198e-08
Clo1313_1327	Protein of unknown function DUF633	-0.07191	0.3869	0.259839	7.05288e-05	-0.23027	0.00050492	0.190073	0.00512093	-0.09869	0.264379	-0.14168	0.047544	-0.49011	1.9974e-14	-0.28877	7.84531e-05	0.059666	0.5523
Clo1313_1328	Protein of unknown function DUF34	0.057488	0.80752	0.272362	0.103348	-0.27771	0.095376	0.154856	0.416682	-0.18066	0.391592	-0.06002	0.797465	-0.55007	0.00022237	-0.33552	0.0671373	0.154536	0.482354
Clo1313_1329	Response regulator receiver protein	-0.10676	0.759432	0.293966	0.287703	0.403515	0.117293	-0.06751	0.856007	0.800731	0.00206354	-0.46824	0.0610172	0.10955	0.752384	0.868244	0.00073999	0.290451	0.361709
Clo1313_1330	RNA polymerase, sigma-24 subunit, ECF subfamily	-0.06108	0.838158	0.096931	0.725088	0.208985	0.366079	0.011612	0.973561	0.196436	0.468312	-0.1464	0.563908	0.112054	0.676184	0.184824	0.502026	-0.07363	0.823329
Clo1313_1331	Hypothetical protein	0.20069	0.272827	0.302328	0.0709937	0.421422	0.00747911	-0.08983	0.685379	-0.0032	0.992158	-0.19146	0.300886	0.119094	0.568522	0.086628	0.734402	-0.22393	0.273917
Clo1313_1332	Type IV pilus assembly PilZ	0.071913	0.683686	0.31564	0.0128642	0.188178	0.180933	0.121075	0.43961	-0.02013	0.930534	-0.12265	0.431857	-0.12746	0.408878	-0.14121	0.414305	-0.1364	0.435372
Clo1313_1333	Hypothetical protein	0.081482	0.556087	0.615814	3.8961e-10	0.133754	0.273175	0.259719	0.0147349	0.162906	0.223464	-0.27461	0.00920975	-0.48206	1.18642e-06	-0.09681	0.525433	0.110635	0.452842
Clo1313_1334	DNA polymerase I	0.08975	0.630205	0.161906	0.315091	-0.1855	0.234901	-0.04168	0.844297	-0.24248	0.150297	-0.11384	0.518753	-0.34741	0.0115623	-0.2008	0.253642	0.03277	0.893428
Clo1313_1335	Dephospho-CoA kinase	0.00817	0.96362	0.023857	0.883851	-0.41084	2.80644e-05	0.03305	0.83655	-0.4726	1.568e-05	0.017362	0.917239	-0.4347	8.55198e-06	-0.50564	3.441e-06	-0.05358	0.750697
Clo1313_1336	Lytic transglycosylase catalytic	-0.07059	0.663125	0.041371	0.81729	-0.51263	3.36849e-06	0.15046	0.26508	-0.65384	9.49249e-08	0.038497	0.830807	-0.554	4.5648e-07	-0.8043	4.2385e-11	-0.21181	0.13937
Clo1313_1337	Regulatory protein, MerR	0.091565	0.673067	0.108232	0.605503	-0.41032	0.00843305	-0.0119	0.965075	-0.68229	3.88489e-05	-0.02857	0.909449	-0.51855	0.00058778	-0.67038	5.43575e-05	-0.1804	0.395414
Clo1313_1338	Protein of unknown function DUF6 transmembrane	0.193352	0.250845	0.048518	0.829912	-0.44946	0.00171566	-0.24924	0.117344	-1.08125	1.5987e-12	-0.10441	0.593966	-0.49797	0.00043353	-0.83201	6.09404e-08	-0.43844	0.00728801
Clo1313_1339	Diguanylate cyclase	0.021078	0.929973	0.085426	0.67537	0.139304	0.444442	0.002559	0.9925	-0.34708	0.0410079	-0.06179	0.776172	0.053878	0.809089	-0.34964	0.0392289	-0.4653	0.00397247
Clo1313_1340	Phospho-2-dehydro-3-deoxyheptonate aldolase	0.151258	0.594192	0.000424	0.998961	-0.15306	0.589352	-0.07412	0.819916	-0.77244	0.00080815	0.076717	0.8133	-0.15348	0.588353	-0.69832	0.00279502	-0.46812	0.0614463
Clo1313_1341	CheW protein	0.150579	0.355383	0.045666	0.827302	0.265959	0.0641536	-0.14258	0.388416	0.187347	0.29156	-0.03767	0.860087	0.220293	0.140344	0.329928	0.0361279	0.071967	0.745374
Clo1313_1342	GTP-binding protein YchF	0.064531	0.725288	-0.06934	0.701577	-0.15388	0.305778	-0.16538	0.263222	-0.1734	0.301384	-0.03151	0.876223	-0.08454	0.628032	-0.00802	0.975571	0.04501	0.840056
Clo1313_1343	Glycosyl transferase family protein	-0.07532	0.721144	0.061184	0.780298	-0.3729	0.0120837	0.10416	0.598168	-0.21858	0.248606	-0.03235	0.890946	-0.43409	0.00279107	-0.32274	0.0638956	0.079001	0.741672
Clo1313_1344	Anthranilate synthase component I	0.063439	0.729545	-0.07907	0.652615	0.078491	0.655785	-0.30638	0.0178604	-0.10682	0.571058	-0.16387	0.265797	0.157564	0.288636	0.19956	0.216293	-0.12187	0.504436
Clo1313_1345	Glutamine amidotransferase of anthranilate synthase	0.239833	0.260322	-0.25196	0.231737	0.02486	0.934953	-0.90694	1.71039e-07	-0.42608	0.0483903	-0.41515	0.0287692	0.276817	0.179533	0.480864	0.0226167	-0.2111	0.403476
Clo1313_1346	Anthranilate phosphoribosyltransferase	0.056862	0.836015	-0.1206	0.613816	0.038304	0.892336	-0.78406	2.68574e-06	0.111655	0.688324	-0.6066	0.00038095	0.158899	0.47831	0.895714	1.5756e-06	0.130213	0.629171
Clo1313_1347	Indole-3-glycerol-phosphate synthase	-0.33875	7.01274e-07	-0.0971	0.2426	0.130389	0.094151	-0.4057	2.23746e-09	0.53696	1.3768e-12	-0.64735	4.7447e-21	0.227488	0.00131081	0.942658	1.5185e-32	0.067818	0.516536
Clo1313_1348	Phosphoribosylanthranilate isomerase	-0.21638	0.134274	-0.21058	0.14719	-0.11231	0.507466	-1.06077	1.3169e-17	0.215892	0.192255	-1.06657	8.9833e-18	0.098265	0.574302	1.27666	5.5862e-20	0.111825	0.566226
Clo1313_1349	NADPH-dependent FMN reductase	-0.07608	0.513312	-0.0346	0.800706	0.00172	0.991804	0.102525	0.340958	0.113386	0.347232	0.061045	0.618096	0.036318	0.788061	0.010861	0.948828	0.035588	0.818243
Clo1313_1351	Hypothetical protein	0.164833	0.33944	-0.03858	0.865763	-0.08625	0.668531	-0.24105	0.127561	-0.35226	0.0356172	-0.03764	0.869307	-0.04767	0.831203	-0.11121	0.610999	-0.10118	0.650444
Clo1313_1352	Type IV pilus assembly PilZ	0.005875	0.978976	-0.05062	0.783867	-0.06348	0.71984	0.063569	0.71948	-0.09315	0.619974	0.120068	0.435156	-0.01286	0.9506	-0.15672	0.342077	-0.0238	0.915719
Clo1313_1353	4Fe-4S ferredoxin iron-sulfur binding domain protein	0.02833	0.906229	-0.17418	0.320203	-0.10194	0.610558	-0.16764	0.343293	-0.13006	0.549436	0.034867	0.882155	0.072235	0.736924	0.037583	0.886284	0.000215	0.999328
Clo1313_1354	Pyruvate flavodoxin/ferredoxin oxidoreductase domain protein	0.087318	0.669226	-0.03304	0.887366	-0.07432	0.724509	-0.08124	0.695586	-0.18028	0.360916	0.039116	0.865772	-0.04128	0.858123	-0.09904	0.664015	-0.01864	0.945729
Clo1313_1355	Thiamine pyrophosphate TPP-binding domain-containing protein	0.004554	0.978781	-0.18844	0.0592983	-0.12505	0.251607	-0.11415	0.3053	-0.14905	0.214806	0.078848	0.51959	0.063392	0.623024	-0.0349	0.831173	-0.01944	0.909454
Clo1313_1356	Pyruvate/ketoisovalerate oxidoreductase, catalytic domain	0.173032	0.593092	-0.24501	0.40962	-0.27938	0.331089	-0.31108	0.267109	-0.28616	0.38381	0.106967	0.764197	-0.03437	0.931111	0.024921	0.957073	0.166259	0.657486
Clo1313_1358	Hypothetical protein	0.063353	0.732888	-0.13383	0.392138	-0.34816	0.00648209	-0.21763	0.119204	-0.78693	4.75056e-09	-0.02045	0.921979	-0.21433	0.126195	-0.5693	3.09512e-05	-0.37542	0.00902246
Clo1313_1359	Cell envelope-related transcriptional attenuator	-0.15077	0.0932801	0.347269	1.20574e-05	0.23821	0.00398767	0.111791	0.243835	0.378679	2.03759e-05	-0.38624	9.60636e-07	-0.10906	0.258151	0.266888	0.00390111	-0.0103	0.947591
Clo1313_1360	Rubrerythrin	-0.04029	0.878912	-0.166	0.421015	-0.66552	2.90968e-05	-0.23827	0.207398	-0.43799	0.0217977	-0.11257	0.62004	-0.49952	0.00236824	-0.19972	0.377429	0.187229	0.415978
Clo1313_1361	Hypothetical protein	0.007988	0.9673	-0.38601	0.00031544	-0.43721	3.63285e-05	-0.42389	6.54988e-05	-0.109	0.492002	-0.0299	0.864195	-0.0512	0.75333	0.314892	0.0118679	0.336198	0.00662773
Clo1313_1362	Band 7 protein	-0.01296	0.927988	-0.31604	0.00016856	-0.28188	0.00092601	-0.2855	0.00077941	-0.10138	0.395314	0.017572	0.901228	0.034154	0.795313	0.184117	0.0771025	0.167535	0.114655
Clo1313_1363	Protein of unknown function DUF107	-0.11934	0.153412	-0.54324	1.7893e-14	-0.59869	4.0897e-17	-0.38879	4.3423e-08	-0.23358	0.00545022	0.035109	0.751132	-0.05545	0.582514	0.155203	0.0864952	0.245761	0.0032326
Clo1313_1364	Branched-chain amino acid aminotransferase	-0.04483	0.918806	0.031694	0.943967	-0.16242	0.66683	0.064598	0.880432	0.494037	0.137466	-0.01192	0.980345	-0.19411	0.592552	0.429439	0.210774	0.611629	0.0549215
Clo1313_1365	HAD superfamily (subfamily IIIA) phosphatase, TIGR01668	0.116912	0.716177	-0.1362	0.663322	0.290561	0.264995	-0.05675	0.873625	-0.05493	0.891701	0.196361	0.495475	0.426763	0.0750424	0.00182	0.996935	-0.22858	0.473277
Clo1313_1366	Shikimate 5-dehydrogenase	0.103817	0.495272	0.136352	0.335915	0.41451	0.00030609	0.09632	0.534832	0.091555	0.610488	0.063786	0.705342	0.278158	0.0222628	-0.00476	0.98387	-0.21914	0.132818
Clo1313_1367	Type II secretion system protein E	0.105093	0.535375	0.465642	0.00019659	0.453378	0.00029963	0.375382	0.00347902	-0.07256	0.729319	0.014834	0.945526	-0.01226	0.955919	-0.44794	0.00164887	-0.42084	0.00337947
Clo1313_1368	Prepilin peptidase	0.214052	0.288636	-0.208	0.305668	-0.34481	0.0582803	-0.33592	0.0662586	-0.40411	0.045109	0.086137	0.729715	-0.13681	0.545278	-0.06819	0.8181	0.154751	0.539691
Clo1313_1369	Late competence development protein ComFB	0.007759	0.959394	-0.09067	0.404722	-0.62437	5.9818e-14	-0.093	0.38944	-0.59294	1.712e-10	0.005425	0.973497	-0.5337	1.3086e-10	-0.49994	8.28596e-08	0.039185	0.793068
Clo1313_1371	3-dehydroquinate dehydratase, type II	-0.02353	0.83058	0.214975	0.00208162	-0.1539	0.0370099	0.061678	0.498576	-0.02981	0.806002	-0.17682	0.0140216	-0.36888	3.30763e-08	-0.09148	0.333642	0.100568	0.276682
Clo1313_1372	Peptidase M24	-0.15065	0.0815175	0.042792	0.71037	-0.18569	0.0252844	0.069908	0.500852	0.008481	0.95623	-0.12354	0.170852	-0.22849	0.00441235	-0.06143	0.616421	0.043523	0.74073
Clo1313_1373	Translation elongation factor P	-0.17883	0.178065	-0.16977	0.206252	-0.24288	0.0513702	0.004064	0.984559	0.088457	0.625143	-0.00499	0.981246	-0.07311	0.657021	0.084393	0.643889	0.15251	0.334722
Clo1313_1374	Hypothetical protein	-0.19338	0.242463	-0.45073	0.00138852	-0.58956	1.70752e-05	-0.40025	0.00521949	-0.08888	0.697147	-0.1429	0.422552	-0.13883	0.439958	0.311376	0.0684911	0.307308	0.0730767
Clo1313_1376	Stage III sporulation protein AA	0.099964	0.7058	-0.32175	0.112591	-0.94638	6.87043e-08	-0.3999	0.0394144	-1.33096	9.4307e-12	0.021812	0.943993	-0.62463	0.00056087	-0.93106	2.40506e-06	-0.28462	0.233018
Clo1313_1377	Stage III sporulation protein AB	0.225576	0.265405	-0.02514	0.93043	-0.41956	0.0184686	-0.41345	0.020572	-0.84562	4.98053e-06	-0.16274	0.45952	-0.39442	0.0284418	-0.43216	0.03242	-0.20048	0.402641
Clo1313_1378	Stage III sporulation protein AC	-0.01884	0.91875	-0.4377	5.73155e-05	-1.01629	5.2364e-21	-0.46829	1.50614e-05	-1.37171	9.8786e-29	-0.04944	0.769661	-0.57859	6.28047e-08	-0.90341	3.5888e-14	-0.37426	0.00285189
Clo1313_1379	Stage III sporulation protein AD	-0.01166	0.957015	-0.49911	3.43712e-05	-0.65389	3.58685e-08	-0.57383	1.5355e-06	-1.12029	3.8025e-17	-0.08638	0.613334	-0.15478	0.296036	-0.54646	5.13218e-05	-0.47805	0.00047657
Clo1313_1380	Stage III sporulation protein AE	0.096616	0.796144	-0.35415	0.206254	-0.41851	0.121431	-0.58029	0.0220206	-0.79219	0.00387688	-0.12952	0.714176	-0.06436	0.869459	-0.2119	0.563289	-0.27707	0.41706
Clo1313_1381	Stage III sporulation protein AF	0.146935	0.443484	-0.24861	0.141236	-0.19796	0.265887	-0.59491	5.00717e-05	-0.77	2.10983e-06	-0.19936	0.261515	0.050652	0.83106	-0.17509	0.406043	-0.4251	0.0145292
Clo1313_1382	Stage III sporulation protein AG	0.152851	0.720059	-0.03445	0.944538	0.171793	0.680625	-0.45727	0.167756	-0.34317	0.399479	-0.26996	0.474339	0.206244	0.607638	0.114093	0.823658	-0.36211	0.367123
Clo1313_1383	Hypothetical protein	-0.01021	0.974049	-0.02009	0.943915	0.207217	0.303957	-0.3904	0.026727	-0.07294	0.802473	-0.38052	0.0316682	0.227307	0.249546	0.317459	0.130578	-0.29037	0.175121
Clo1313_1384	Protein of unknown function DUF322	-0.20949	0.384376	0.344215	0.109059	0.174154	0.491562	0.384529	0.0670437	0.528217	0.0193379	-0.16917	0.506877	-0.17006	0.503952	0.143688	0.635553	0.144574	0.633127
Clo1313_1385	Hypothetical protein	0.022384	0.916863	-0.08464	0.639544	-0.02719	0.898225	-0.2198	0.12736	-0.06389	0.770197	-0.11278	0.505799	0.057443	0.768753	0.155904	0.38414	-0.01432	0.95423
Clo1313_1386	Protein of unknown function DUF2273	-0.45158	0.0213882	-0.32376	0.121729	-0.30132	0.155831	0.389605	0.0533966	0.046487	0.892336	0.261785	0.232259	0.022446	0.943915	-0.34312	0.14678	-0.10378	0.738926
Clo1313_1387	NusB antitermination factor	0.125574	0.268861	0.044091	0.759893	0.065749	0.621628	-0.05614	0.68312	0.009717	0.95865	0.025348	0.869885	0.021658	0.889845	0.065853	0.665646	0.069543	0.644047
Clo1313_1388	Exodeoxyribonuclease VII, large subunit	0.119909	0.411267	0.03413	0.854676	-0.061	0.719612	-0.04882	0.782747	-0.31696	0.0190804	0.03696	0.841415	-0.09513	0.539691	-0.26814	0.0547123	-0.13605	0.402641
Clo1313_1389	Exodeoxyribonuclease VII, small subunit	-0.03502	0.720936	-0.09474	0.224307	-0.2487	0.00015621	-0.01687	0.876251	-0.44785	4.0508e-10	0.042843	0.650147	-0.15396	0.0289356	-0.43098	1.83571e-09	-0.23417	0.00180195
Clo1313_1390	Polyprenyl synthetase	-0.02182	0.845378	-0.02079	0.853809	-0.0094	0.937165	0.026511	0.809518	-0.0986	0.295645	0.02548	0.817612	0.011385	0.92251	-0.12511	0.160973	-0.11101	0.226014
Clo1313_1391	Acid phosphatase/vanadium-dependent haloperoxidase related protein	0.087743	0.519198	0.001927	0.992143	-0.23479	0.0306416	0.11583	0.360323	-0.51536	3.76756e-06	0.201647	0.0715994	-0.23672	0.0290756	-0.63119	1.09892e-08	-0.19283	0.135706
Clo1313_1392	Hypothetical protein	0.065483	0.63709	0.362631	0.00020248	-0.01349	0.93606	0.398039	3.866e-05	-0.31445	0.00526216	0.100891	0.420154	-0.37612	0.00010973	-0.71249	1.8445e-11	-0.23548	0.047089
Clo1313_1393	Deoxyxylulose-5-phosphate synthase	-0.05474	0.830807	-0.11273	0.615599	-0.31113	0.078555	0.268121	0.141473	-0.64643	0.00030021	0.326111	0.0626219	-0.1984	0.309232	-0.91455	1.5515e-07	-0.39003	0.0436883
Clo1313_1394	Hemolysin A	0.113776	0.499018	-0.05478	0.77925	-0.36808	0.00473657	0.211464	0.143453	-1.06625	9.6003e-15	0.38002	0.00340441	-0.3133	0.0192145	-1.27771	4.0518e-20	-0.58439	2.94285e-05
Clo1313_1395	Hypothetical protein	0.036905	0.828965	0.023749	0.893521	-0.54283	1.90356e-07	0.212609	0.0707318	-1.07396	5.3712e-20	0.225765	0.0521933	-0.56657	5.15627e-08	-1.28657	4.8027e-27	-0.49423	2.80228e-05
Clo1313_1396	Glycoside hydrolase family 9	-0.0521	0.772132	-0.15502	0.269986	-0.20052	0.13055	0.179928	0.185123	-0.12809	0.450133	0.282849	0.022468	-0.04549	0.805638	-0.30802	0.0268294	0.020322	0.927251
Clo1313_1397	Copper amine oxidase-like domain-containing protein	0.118535	0.746916	-0.93134	0.00011279	-0.40486	0.143611	-1.24935	1.26905e-07	-0.10491	0.806697	-0.19947	0.544595	0.526481	0.0449968	1.14444	1.87727e-05	0.418488	0.183936
Clo1313_1398	Coagulation factor 5/8 type domain protein	0.021495	0.944538	-0.18213	0.429786	-0.06269	0.826799	-0.22092	0.313827	-0.44759	0.0381702	-0.0173	0.956475	0.119436	0.639181	-0.22667	0.365655	-0.3634	0.106332
Clo1313_1400	Hypothetical protein	-0.32957	0.0603803	0.091493	0.697892	0.428216	0.0104655	-0.09693	0.676692	0.622742	0.00055096	-0.518	0.00145173	0.336723	0.0541089	0.719675	5.04878e-05	-0.13505	0.587204
Clo1313_1401	ABC transporter related protein	0.02823	0.882296	-0.05451	0.757796	0.048995	0.784783	-0.22949	0.0726341	0.010887	0.962661	-0.14675	0.298112	0.103508	0.502417	0.240374	0.0968602	-0.00988	0.966646
Clo1313_1402	Hypothetical protein	-0.07282	0.543893	-0.25687	0.00474543	-0.00114	0.995071	-0.31616	0.0003561	0.007062	0.968629	-0.1321	0.201421	0.255738	0.00496094	0.323218	0.00124291	-0.06462	0.646947
Clo1313_1404	Diguanylate cyclase with TPR repeats	0.037397	0.876223	1.65316	2.9374e-29	2.60408	2.6901e-58	1.44625	1.8063e-23	2.15994	1.579e-37	-0.16951	0.35045	0.950925	2.0482e-11	0.713686	9.17686e-06	-0.40675	0.0184686
Clo1313_1405	ATP-NAD/AcoX kinase	0.192164	0.111015	-0.01931	0.914837	0.013961	0.939634	-0.23382	0.0437724	-0.32022	0.0103897	-0.02234	0.901228	0.03327	0.84752	-0.0864	0.605863	-0.14202	0.337291
Clo1313_1406	Arginine repressor, ArgR	0.224571	0.0835179	-0.15653	0.265181	-0.06389	0.711762	-0.37469	0.00161249	-0.47563	0.00027691	0.006402	0.977021	0.092632	0.563772	-0.10094	0.575399	-0.18717	0.22596
Clo1313_1407	DNA repair protein RecN	-0.02965	0.941432	-0.04075	0.917803	-0.306	0.279919	-0.13616	0.691766	-0.4452	0.135888	-0.12506	0.719532	-0.26525	0.365655	-0.30904	0.340958	-0.16885	0.653427
Clo1313_1408	Stage IV sporulation protein B	0.0681	0.884005	0.234863	0.541805	-0.46178	0.156308	0.194117	0.629028	-0.11492	0.820095	0.027354	0.956499	-0.69664	0.0203441	-0.30904	0.453913	0.414952	0.27834
Clo1313_1409	Sporulation transcriptional activator Spo0A	-0.04967	0.783937	-1.17084	6.2243e-24	-0.26057	0.0387577	-2.26295	3.1611e-65	0.117541	0.499097	-1.14178	5.9391e-23	0.910276	1.3675e-15	2.38049	4.6263e-60	0.328442	0.0172429
Clo1313_1410	Response regulator receiver protein	0.026824	0.866345	1.78899	8.4746e-61	3.59287	5.223e-135	1.46097	1.6621e-45	3.06651	6.322e-103	-0.3012	0.00245361	1.80388	1.7123e-61	1.60554	2.3664e-44	-0.49954	2.95265e-06
Clo1313_1411	CheA signal transduction histidine kinase	0.084856	0.768084	1.77012	1.0218e-21	3.62464	3.229e-65	1.24368	7.9871e-12	2.95787	1.5167e-41	-0.44158	0.0270312	1.85453	1.732e-23	1.71419	5.3814e-17	-0.58192	0.00737402
Clo1313_1412	CheW protein	0.351219	0.0236913	2.40222	4.5478e-52	3.97047	6.1739e-99	1.56863	7.1879e-27	3.18361	7.2864e-66	-0.48237	0.00111012	1.56825	7.3599e-27	1.61498	1.9238e-23	-0.43564	0.0106193
Clo1313_1413	MCP methyltransferase, CheR-type	0.392167	0.0775985	2.01289	5.6378e-24	3.76807	1.4382e-62	1.38364	1.2921e-12	2.95069	3.4056e-37	-0.23708	0.340139	1.75519	4.9969e-19	1.56704	6.6794e-13	-0.42522	0.0888904
Clo1313_1414	Response regulator receiver modulated CheB methylesterase	0.654579	0.00068081	2.09203	1.0039e-27	3.54874	1.1158e-61	1.04601	1.9088e-08	2.27536	1.701e-26	-0.39145	0.0616691	1.4567	4.9749e-15	1.22935	3.296e-09	-0.6188	0.00496094
Clo1313_1415	Multi-sensor hybrid histidine kinase	0.185798	0.298636	1.7207	5.4625e-31	2.76879	5.6571e-63	1.38364	1.2993e-21	2.05108	2.4636e-34	-0.15127	0.421513	1.04809	2.0446e-13	0.66744	4.01481e-05	-0.53191	0.00141049
Clo1313_1416	Response regulator receiver protein	-0.02091	0.955517	1.55281	4.8917e-14	2.24796	2.5165e-26	1.7592	2.0907e-17	1.6393	1.0572e-12	0.185481	0.513229	0.695151	0.00121248	-0.1199	0.736924	-0.62957	0.0109791
Clo1313_1417	Regulatory protein MerR	0.038083	0.901228	-0.29222	0.165333	0.376702	0.0595309	-1.11678	3.0516e-10	0.278139	0.254736	-0.78648	1.24738e-05	0.668924	0.00024927	1.39492	1.9689e-12	-0.06048	0.855858
Clo1313_1418	Pseudouridine synthase, RluA family	0.253146	0.116978	-0.4272	0.0036122	-0.75592	5.90229e-08	-0.6001	2.15615e-05	-0.25608	0.16497	0.080243	0.702667	-0.32871	0.0319789	0.344023	0.0475627	0.752981	1.56043e-06
Clo1313_1419	Hypothetical protein	0.131543	0.711368	-0.39352	0.153909	-0.33783	0.23674	-0.61263	0.0154632	0.1175	0.777251	-0.08757	0.818966	0.055692	0.888654	0.730134	0.00904973	0.586868	0.043781
Clo1313_1422	Integral membrane sensor signal transduction histidine kinase	0.188861	0.326867	0.009352	0.974968	0.09864	0.662105	-0.43541	0.0072949	0.183207	0.412123	-0.25591	0.154451	0.089288	0.698264	0.618621	0.00042979	0.273428	0.177942
Clo1313_1423	Two component transcriptional regulator, winged helix family	-0.04623	0.868832	-0.15805	0.482334	0.162051	0.468216	-0.26194	0.186863	0.615451	0.00147117	-0.15012	0.509877	0.320105	0.0922491	0.877391	2.72969e-06	0.407165	0.049461
Clo1313_1424	Lipolytic protein G-D-S-L family	0.133643	0.678843	-1.725	1.6095e-15	-0.56978	0.014708	-1.97897	1.1944e-19	-0.48378	0.0786002	-0.12033	0.714577	1.15523	9.80062e-08	1.49519	5.8165e-10	0.219639	0.507796
Clo1313_1425	Glycoside hydrolase family 5	-0.25329	0.123766	0.454016	0.00217338	0.493226	0.0007667	1.13434	1.1401e-15	0.339865	0.0553379	0.427032	0.00426565	0.03921	0.869307	-0.79448	5.7e-07	-0.40665	0.0177066
Clo1313_1426	Alpha amylase catalytic region	0.282779	0.23466	-0.05367	0.870144	0.313737	0.177013	-0.434	0.0459147	0.045222	0.905054	-0.09755	0.748088	0.367409	0.101988	0.479221	0.0492165	0.014264	0.973379
Clo1313_1427	Aluminum resistance family protein	0.056123	0.8376	0.165244	0.45363	0.166137	0.450598	0.107422	0.659834	0.158665	0.536335	-0.0017	0.995976	0.000893	0.997777	0.051244	0.869221	0.048651	0.875653
Clo1313_1428	Hypothetical protein	0.027183	0.924756	-0.06203	0.818455	-0.12254	0.605553	-0.04137	0.882296	0.022602	0.945135	0.04784	0.862873	-0.06051	0.823203	0.06397	0.834497	0.172322	0.493709
Clo1313_1429	Alanine racemase domain protein	0.17971	0.321817	0.028088	0.909454	0.016877	0.947591	-0.13938	0.47221	-0.23015	0.241381	0.012246	0.963326	-0.01121	0.966815	-0.09078	0.709616	-0.06732	0.794358
Clo1313_1430	Protein of unknown function DUF552	0.078826	0.63531	-0.15943	0.254737	-0.0909	0.572855	-0.14792	0.299215	-0.16488	0.301016	0.090338	0.575528	0.068533	0.68903	-0.01696	0.939722	0.004844	0.983891
Clo1313_1431	Protein of unknown function YGGT	0.002343	0.995813	-0.27846	0.268503	-0.29836	0.228454	-0.37406	0.113944	-0.37879	0.160047	-0.09326	0.77158	-0.01989	0.957092	-0.00473	0.99157	-0.07809	0.835225
Clo1313_1432	RNA-binding S4 domain protein	0.296819	0.11505	-0.49532	0.00387468	-0.71369	1.46434e-05	-0.59856	0.00034814	-1.17576	8.6604e-11	0.19358	0.350589	-0.21837	0.278681	-0.5772	0.00245817	-0.16525	0.507127
Clo1313_1433	DivIVA domain	0.193047	0.0757348	-0.50323	1.57621e-07	-0.78656	2.4307e-16	-0.62239	7.0068e-11	-1.13896	2.479e-25	0.073888	0.588278	-0.28333	0.00520319	-0.51658	1.64159e-06	-0.15936	0.21915
Clo1313_1434	Isoleucyl-tRNA synthetase	-0.06229	0.595795	0.012939	0.928346	-0.21975	0.0130375	0.028096	0.836677	-0.1779	0.0907528	-0.04713	0.704178	-0.23269	0.00794938	-0.206	0.0438748	-0.02044	0.897087
Clo1313_1435	3-dehydroquinate synthase	-0.132	0.580867	-0.07722	0.77207	-0.47505	0.00817735	0.082188	0.755166	-0.29496	0.190556	0.027406	0.925623	-0.39783	0.0317304	-0.37715	0.0779124	0.048084	0.879523
Clo1313_1436	Hypothetical protein	0.080172	0.629185	0.342511	0.00479027	0.400911	0.00076895	0.110047	0.475545	0.310461	0.0267821	-0.15229	0.283225	0.0584	0.74126	0.200414	0.190016	-0.01028	0.965512
Clo1313_1437	Hypothetical protein	-0.06419	0.782678	0.033778	0.892538	-0.13625	0.494674	-0.01062	0.969137	0.066342	0.802366	-0.10859	0.605362	-0.17002	0.365682	0.076963	0.764655	0.138401	0.544425
Clo1313_1438	RNA modification enzyme, MiaB family	0.029955	0.897295	-0.11962	0.52169	-0.28212	0.0644261	-0.06201	0.772134	-0.2049	0.273885	0.087562	0.662159	-0.1625	0.345843	-0.14288	0.487234	0.10718	0.625879
Clo1313_1440	Methyl-accepting chemotaxis sensory transducer	-0.12977	0.408696	1.70775	2.3508e-40	1.57531	1.3333e-35	1.93881	8.1564e-49	1.43257	1.7803e-25	0.101286	0.545291	-0.13244	0.396546	-0.50624	0.00023798	-0.27251	0.0731796
Clo1313_1441	GCN5-related N-acetyltransferase	-0.06854	0.668256	-0.0677	0.672546	0.208544	0.0907528	0.23417	0.0520683	0.522607	1.87659e-05	0.233326	0.0531148	0.276246	0.0180868	0.288437	0.0291198	0.245518	0.0719467
Clo1313_1442	HAD-superfamily hydrolase, subfamily IA, variant 3	0.198841	0.292696	-0.02068	0.938593	0.186532	0.331193	-0.07967	0.733364	0.039255	0.89218	0.13985	0.499604	0.207212	0.268549	0.118926	0.629373	0.051563	0.855852
Clo1313_1443	Copper amine oxidase-like domain-containing protein	0.056959	0.790429	0.697596	2.09596e-07	0.737431	3.82771e-08	0.736346	4.01808e-08	0.812789	6.00029e-08	0.09571	0.622381	0.039835	0.85915	0.076443	0.742314	0.132318	0.522045
Clo1313_1444	Hypothetical protein	-0.10476	0.385199	0.065003	0.631678	0.060143	0.662992	0.160088	0.142808	0.097831	0.489925	-0.00967	0.954108	-0.00486	0.978595	-0.06226	0.691005	-0.06707	0.663572
Clo1313_1445	DNA mismatch repair protein MutS	0.063983	0.742314	0.11213	0.51574	-0.00141	0.995826	0.070206	0.71265	-0.06681	0.761569	0.02206	0.919023	-0.11354	0.509361	-0.13702	0.467615	-0.00142	0.996027
Clo1313_1446	DNA mismatch repair protein MutL	0.143445	0.533939	0.185048	0.390629	-0.28206	0.148419	-0.16103	0.471927	-0.60488	0.00181276	-0.20263	0.336138	-0.46711	0.00837941	-0.44385	0.0293144	-0.17938	0.473928
Clo1313_1447	TRNA delta(2)-isopentenylpyrophosphate transferase	0.205271	0.237005	0.272226	0.095376	0.08426	0.694108	-0.07819	0.718559	-0.21349	0.279364	-0.14514	0.443186	-0.18797	0.288635	-0.1353	0.54183	-0.09248	0.700014
Clo1313_1448	RNA chaperone Hfq	-0.34609	1.02496e-08	-0.12352	0.0712248	-0.24656	6.2993e-05	-0.04673	0.587961	0.249691	0.00033237	-0.26931	1.073e-05	-0.12304	0.0725106	0.296426	1.50449e-05	0.15016	0.0461953
Clo1313_1449	Transcriptional repressor, LexA family	-0.03213	0.836959	-1.01273	8.5823e-26	-1.29874	1.8071e-38	-0.81846	5.1916e-18	-1.09408	2.2946e-24	0.162126	0.141905	-0.28601	0.00399579	-0.27562	0.0153864	0.172523	0.166735
Clo1313_1450	Peptidoglycan-binding lysin domain	0.241709	0.0347792	0.11666	0.385364	-0.33488	0.00203593	-0.26883	0.0167035	-0.58303	5.61817e-07	-0.14378	0.260502	-0.45154	1.75611e-05	-0.3142	0.0116842	-0.00644	0.977269
Clo1313_1451	Helix-turn-helix protein YlxM/p13 family protein	0.019939	0.938821	-0.49679	0.00117961	-0.27534	0.104542	-0.24473	0.15931	-0.53984	0.00167943	0.271991	0.109787	0.221441	0.213086	-0.2951	0.123091	-0.24455	0.220109
Clo1313_1452	Signal recognition particle protein	0.218198	0.235765	-0.35081	0.0352785	-0.14404	0.481014	-0.38144	0.0200926	-0.70999	3.45672e-05	0.187571	0.325085	0.206773	0.267347	-0.32855	0.0884704	-0.34775	0.068145
Clo1313_1453	Ribosomal protein S16	0.111281	0.215543	-0.13783	0.108021	-0.14438	0.0890952	-0.21557	0.00628477	-0.35639	2.34052e-05	0.033545	0.776036	-0.00654	0.961623	-0.14082	0.149469	-0.10073	0.33994
Clo1313_1454	Nucleic acid binding protein	-0.00845	0.938394	-0.17079	0.00975988	-0.1426	0.0366704	-0.18367	0.00494035	-0.16012	0.0356983	-0.02134	0.834695	0.028187	0.773208	0.02355	0.837047	-0.02598	0.8181
Clo1313_1455	16S rRNA processing protein RimM	-0.3179	0.233466	-0.96039	1.49521e-05	-0.5487	0.0213882	-0.20179	0.500366	-0.67223	0.0104131	0.4407	0.0763785	0.411687	0.102471	-0.47045	0.0935717	-0.44143	0.12055
Clo1313_1456	TRNA (guanine-N1)-methyltransferase	0.063216	0.802217	-0.60605	0.00014473	-0.52358	0.00124723	-0.47895	0.00352928	-0.68894	0.0001087	0.190315	0.335803	0.082469	0.731164	-0.20999	0.343534	-0.10214	0.697892
Clo1313_1457	Ribosomal protein L19	-0.04769	0.78319	-0.27609	0.0197323	-0.3855	0.00062645	-0.26803	0.0243285	-0.31934	0.01526	-0.03963	0.8244	-0.10941	0.452333	-0.05131	0.792843	0.018468	0.931111
Clo1313_1458	Signal peptidase I	0.054642	0.774645	-0.20678	0.143112	-0.07453	0.678069	-0.17423	0.235147	-0.31214	0.0357427	0.087184	0.615908	0.132247	0.399291	-0.1379	0.440667	-0.18297	0.271655
Clo1313_1459	Ribosome biogenesis GTP-binding protein YlqF	-0.0338	0.783612	-0.12884	0.158614	0.003038	0.983479	-0.0172	0.897087	-0.08553	0.461258	0.07784	0.451267	0.13188	0.146999	-0.06833	0.577368	-0.12237	0.248606
Clo1313_1460	Hypothetical protein	0.177782	0.17375	-0.2305	0.0625693	0.006382	0.976209	-0.28017	0.018885	-0.44935	0.0003859	0.128107	0.363847	0.236879	0.0544837	-0.16918	0.264379	-0.27795	0.041576
Clo1313_1461	Ribonuclease H	0.10687	0.318742	-0.18583	0.0506325	-0.01436	0.92248	-0.18738	0.0483936	-0.55294	5.93344e-09	0.105321	0.327564	0.171476	0.0758487	-0.36556	0.00017704	-0.43171	7.0534e-06
Clo1313_1462	Hypothetical protein	0.145118	0.563531	-0.03419	0.911586	0.107713	0.687102	-0.0548	0.853933	-0.60407	0.00407315	0.124508	0.631163	0.141908	0.573543	-0.54926	0.01005	-0.56666	0.00759592
Clo1313_1463	Type III secretion exporter	0.072202	0.472128	-0.10587	0.245737	0.11324	0.207091	-0.02045	0.870305	-0.62241	6.9401e-14	0.157622	0.0597726	0.219106	0.00550093	-0.60197	4.2396e-13	-0.66345	1.6587e-15
Clo1313_1464	Uncharacterized protein family UPF0102	0.207476	0.144192	-0.25646	0.0595601	-0.20121	0.159536	-0.10901	0.512258	-1.19499	1.7149e-18	0.354928	0.00570911	0.055251	0.773329	-1.08598	1.1047e-15	-0.7863	6.07964e-09
Clo1313_1465	DNA repair protein RadC	0.309316	0.00949356	-0.29445	0.0143743	-0.15621	0.253966	-0.40947	0.00036097	-1.3936	1.749e-27	0.194295	0.136279	0.13824	0.326488	-0.98413	2.9247e-15	-0.92807	8.6689e-14
Clo1313_1466	Membrane dipeptidase	0.356683	0.0175445	-0.44463	0.00217769	-0.17408	0.318678	-0.67658	1.21449e-06	-1.4962	1.5314e-21	0.12474	0.512335	0.270552	0.08732	-0.81962	1.2979e-07	-0.96543	4.1805e-10
Clo1313_1467	Aminotransferase class I and II	-0.22638	0.376934	-1.04119	1.67817e-07	-0.01545	0.966815	-0.76105	0.00018408	0.296156	0.282625	0.053753	0.872208	1.02574	2.57926e-07	1.05721	2.27583e-06	0.085218	0.814157
Clo1313_1468	Hypothetical protein	0.003546	0.981648	-0.43934	6.39227e-08	0.224638	0.00970458	-0.62954	8.4527e-15	-0.19184	0.0601181	-0.18665	0.0376006	0.663977	3.1867e-16	0.437701	1.65923e-06	-0.41293	6.64134e-06
Clo1313_1469	Hypothetical protein	-0.01613	0.968133	-0.43514	0.0756763	0.278415	0.30258	-0.59166	0.0105314	0.297084	0.330819	-0.17265	0.571399	0.713552	0.00152178	0.888742	0.00034508	0.002536	0.995976
Clo1313_1470	Hypothetical protein	0.310985	0.0375244	0.340179	0.0207155	0.272477	0.0758184	-0.05374	0.80672	-0.24235	0.178228	-0.08293	0.68129	-0.0677	0.747774	-0.18862	0.322737	-0.20384	0.276203
Clo1313_1471	Cupin 2 conserved barrel domain protein	-0.17759	0.429147	0.997938	4.13482e-09	-0.02443	0.934953	1.25892	1.158e-13	0.45326	0.0298592	0.083388	0.753804	-1.02236	1.68863e-09	-0.80566	2.9812e-05	0.300095	0.186505
Clo1313_1472	Spermidine/putrescine ABC transporter ATPase subunit	-0.10258	0.694604	0.689315	0.00010017	-0.23337	0.277815	0.800122	4.88967e-06	0.14922	0.589352	0.008229	0.980121	-0.92269	1.10833e-07	-0.6509	0.00126927	0.280013	0.236536
Clo1313_1473	Binding-protein-dependent transport systems inner membrane component	-0.15367	0.45363	0.475842	0.00320251	-0.13431	0.527048	0.703995	5.49763e-06	0.168165	0.466001	0.074486	0.756577	-0.61015	9.852e-05	-0.53583	0.0029561	0.148804	0.531705
Clo1313_1474	Binding-protein-dependent transport systems inner membrane component	-0.09014	0.690598	0.74515	8.48726e-07	-0.2827	0.102954	0.642124	2.64811e-05	-0.24524	0.231341	-0.19316	0.305799	-1.02785	7.4794e-12	-0.88736	1.43915e-07	-0.05267	0.851044
Clo1313_1475	Extracellular solute-binding protein family 1	-0.43042	0.0160309	0.124533	0.598043	-0.62091	0.00025329	0.759436	5.28967e-06	-0.3213	0.137198	0.204481	0.327717	-0.74545	8.06963e-06	-1.08073	4.71029e-09	-0.1308	0.626014
Clo1313_1476	Peptidase S7 flavivirus helicase (NS3)	0.054639	0.842873	-0.0784	0.764244	-0.94034	1.58734e-08	0.063561	0.815426	-0.99886	8.28423e-08	0.196602	0.355335	-0.86194	2.41572e-07	-1.06242	1.10689e-08	-0.00388	0.99157
Clo1313_1478	Copper amine oxidase-like domain-containing protein	0.240788	0.208772	-0.96514	1.1306e-09	-0.57973	0.00039537	-1.32212	1.0196e-16	-0.12645	0.623548	-0.11619	0.611444	0.385415	0.0265898	1.19566	1.4283e-11	0.694062	0.00013301
Clo1313_1479	MATE efflux family protein	0.259422	0.0849817	-0.03928	0.858985	-0.0998	0.59678	-0.31764	0.0282287	-0.36376	0.0240269	-0.01894	0.935036	-0.06053	0.772096	-0.04612	0.851416	-0.00453	0.986988
Clo1313_1480	Hypothetical protein	0.068714	0.553159	-0.23616	0.00732843	-0.5037	1.04539e-09	-0.23851	0.00668431	-0.71449	1.0676e-14	0.066373	0.569856	-0.26753	0.00198334	-0.47599	2.88151e-07	-0.14208	0.201294
Clo1313_1481	Adenylosuccinate lyase	0.178271	0.38505	0.093319	0.696229	-0.18324	0.3685	-0.10586	0.649426	-0.20702	0.362146	-0.02091	0.940323	-0.27656	0.13563	-0.10116	0.705457	0.154487	0.52897
Clo1313_1482	Transcriptional regulator, GntR family	-0.17998	0.334364	-0.23092	0.189226	0.038774	0.875653	0.065415	0.779157	0.268379	0.168772	0.116349	0.576248	0.269689	0.112936	0.202964	0.328985	0.049624	0.85694
Clo1313_1483	Pyrrolo-quinoline quinone	0.085788	0.652014	-0.1433	0.393574	-0.08931	0.635502	-0.42031	0.00185471	0.076388	0.731393	-0.19122	0.222306	0.053994	0.794694	0.496696	0.00092417	0.251484	0.136779
Clo1313_1484	Copper ion binding protein	-0.40557	8.2398e-11	0.239417	0.00019221	0.262877	3.60937e-05	0.253014	7.42138e-05	0.637627	1.6668e-19	-0.39197	3.4834e-10	0.02346	0.818789	0.384613	4.03821e-08	-0.03082	0.781783
Clo1313_1486	4'-phosphopantetheinyl transferase	-0.20711	0.168003	-0.79986	2.4273e-10	-1.14573	2.7989e-19	-0.55128	1.75229e-05	-0.57164	7.55279e-05	0.041473	0.843118	-0.34587	0.010899	-0.02036	0.934953	0.366983	0.0166854
Clo1313_1487	Cellulosome anchoring protein cohesin region	0.139025	0.380802	-0.83578	8.2282e-12	-1.22504	8.4216e-23	-0.87792	7.1993e-13	-1.57654	9.031e-29	0.096887	0.577242	-0.38926	0.00247796	-0.69863	3.85811e-07	-0.21248	0.196817
Clo1313_1488	Cellulosome anchoring protein cohesin region	-0.06599	0.610943	0.203019	0.0423932	-0.11638	0.301755	0.161459	0.123138	0.121278	0.343908	-0.10755	0.348846	-0.3194	0.0006039	-0.04018	0.806204	0.171668	0.146749
Clo1313_1489	Peptidase M23	0.255843	0.17623	0.215344	0.273583	-0.04787	0.857373	-0.12237	0.589078	-0.01894	0.952856	-0.08187	0.73928	-0.26322	0.161223	0.103429	0.69954	0.284778	0.178482
Clo1313_1490	Type IV pilus assembly PilZ	-0.03237	0.907526	0.225591	0.254148	0.402878	0.0216768	0.046216	0.864195	0.364102	0.0747544	-0.21175	0.29156	0.177286	0.398035	0.317886	0.130216	-0.07115	0.807978
Clo1313_1491	Chorismate synthase	0.078773	0.769548	-0.11987	0.628176	-0.20374	0.347258	-0.30038	0.130073	-0.44811	0.0323529	-0.10173	0.690906	-0.08387	0.752443	-0.14773	0.585473	-0.16559	0.529789
Clo1313_1492	Shikimate kinase	0.352765	0.0161314	0.062291	0.77158	0.013071	0.957779	-0.4028	0.00498766	-0.28454	0.102954	-0.11233	0.554419	-0.04922	0.824749	0.118266	0.583302	0.055157	0.824302
Clo1313_1493	Hypothetical protein	-0.07	0.630985	-0.17934	0.123552	-0.13891	0.259623	-0.21047	0.0617658	0.089168	0.573364	-0.10113	0.448913	0.040433	0.803283	0.299637	0.0128583	0.158076	0.249437
Clo1313_1494	Dockerin type 1	0.136247	0.585343	0.437938	0.021868	0.342381	0.0873153	-0.45204	0.0173549	0.215851	0.397795	-0.75373	2.26412e-05	-0.09556	0.721088	0.667895	0.00104599	0.009718	0.979295
Clo1313_1495	Integrase family protein	-0.01153	0.971161	0.480073	0.0064837	0.229324	0.261962	0.265715	0.179042	0.426938	0.0374737	-0.22589	0.270884	-0.25075	0.21077	0.161223	0.530822	0.186082	0.452917
Clo1313_1496	Cell envelope-related transcriptional attenuator	0.05086	0.827989	0.73655	2.49833e-07	0.364378	0.0183112	0.456337	0.00220737	0.420094	0.0144738	-0.22935	0.175891	-0.37217	0.0155906	-0.03624	0.893962	0.106575	0.64841
Clo1313_1497	Peptidase M18 aminopeptidase I	-0.05088	0.773819	0.130364	0.363353	0.03038	0.871657	0.116714	0.42943	0.231504	0.108623	-0.06453	0.702117	-0.09998	0.515435	0.11479	0.501846	0.150245	0.344997
Clo1313_1498	Response regulator receiver modulated metal dependent phosphohydrolase	-0.03415	0.84185	-0.0017	0.993808	0.398476	0.00016618	0.169	0.167702	0.158433	0.266501	0.136545	0.288196	0.400174	0.00015489	-0.01057	0.960403	-0.2742	0.0307454
Clo1313_1499	Histidinol phosphate phosphatase HisJ family	-0.28933	0.00523442	-0.15587	0.181792	-0.38916	9.822e-05	-0.09788	0.454273	0.402972	0.0003451	-0.23134	0.0315879	-0.23329	0.029914	0.50085	5.76913e-06	0.502801	5.27736e-06
Clo1313_1500	Tyrosyl-tRNA synthetase	0.275067	0.27554	-0.35951	0.130315	-0.70865	0.00078943	-0.39487	0.0901765	-1.07905	2.59554e-06	0.239706	0.357643	-0.34914	0.14413	-0.68418	0.00447927	-0.09533	0.794401
Clo1313_1501	TRNA (5-methylaminomethyl-2-thiouridylate)-methyltransferase	0.120971	0.483826	0.077408	0.685075	0.018225	0.935188	-0.09214	0.61642	-0.18362	0.302986	-0.04857	0.815717	-0.05918	0.768408	-0.09148	0.664437	-0.08087	0.707315
Clo1313_1502	FeS cluster assembly scaffold protein NifU	-0.00254	0.98387	0.075948	0.377713	0.101752	0.205182	-0.00721	0.952253	-0.01035	0.937359	-0.0857	0.304911	0.025804	0.812576	-0.00315	0.982355	-0.11465	0.20084
Clo1313_1503	Cysteine desulfurase NifS	0.07262	0.710453	0.082988	0.663726	0.111887	0.531463	-0.05571	0.786204	-0.15012	0.431236	-0.06608	0.74073	0.028899	0.896191	-0.0944	0.657577	-0.18938	0.291799
Clo1313_1504	Transcriptional regulator, BadM/Rrf2 family	-0.15212	0.479725	1.14756	3.86392e-09	0.516832	0.00338249	0.933524	4.72487e-07	0.745095	0.00016895	-0.36616	0.0433402	-0.63073	0.00035529	-0.18843	0.421287	0.076143	0.787443
Clo1313_1505	Hypothetical protein	0.121258	0.483346	0.837785	4.4242e-11	0.741253	5.97217e-09	0.666963	1.83306e-07	0.078081	0.719671	-0.04956	0.81147	-0.09653	0.596201	-0.58888	4.95011e-05	-0.54191	0.00021179
Clo1313_1507	MCP methyltransferase, CheR-type	-0.04762	0.81736	0.034858	0.869468	0.328879	0.0157869	0.02536	0.907526	0.215491	0.203865	-0.05712	0.775047	0.294021	0.0344201	0.190131	0.275818	-0.16101	0.375541
Clo1313_1508	Nucleoside-diphosphate kinase	-0.1841	0.149549	-0.06409	0.695451	0.239574	0.0479555	0.222075	0.0708173	0.589531	1.40391e-06	0.102067	0.489829	0.303667	0.00885478	0.367456	0.00414831	0.165855	0.268957
Clo1313_1509	S-adenosylmethionine decarboxylase proenzyme	0.044019	0.810115	0.336957	0.0045674	-0.76359	9.3806e-12	0.302367	0.0123445	-1.02549	3.7154e-16	0.009429	0.963974	-1.10055	4.7087e-22	-1.32785	4.7469e-25	-0.21788	0.138654
Clo1313_1510	Hydroxymethylbutenyl pyrophosphate reductase	-0.10873	0.668822	-0.11165	0.659409	-0.3581	0.0635372	0.20564	0.346	-0.18812	0.464922	0.208564	0.337543	-0.24645	0.23854	-0.39376	0.0689177	0.061258	0.847158
Clo1313_1511	1-acyl-sn-glycerol-3-phosphate acyltransferase	0.005549	0.978583	-0.00579	0.977671	-0.13195	0.324676	0.016578	0.928843	-0.23596	0.080536	0.027912	0.876085	-0.12617	0.351136	-0.25254	0.0580589	-0.09846	0.553541
Clo1313_1512	Cytidylate kinase	0.105138	0.58426	-0.12799	0.48509	-0.1544	0.375328	-0.13954	0.436074	-0.20194	0.28121	0.093585	0.634534	-0.02641	0.909454	-0.0624	0.797465	0.057595	0.815634
Clo1313_1513	Chorismate mutase	0.128097	0.410997	-0.00601	0.978991	-0.03491	0.861053	-0.11773	0.460383	-0.26999	0.0732357	0.016374	0.938016	-0.0289	0.885528	-0.15226	0.374339	-0.10699	0.5687
Clo1313_1514	Hypothetical protein	-0.29039	0.171041	-0.27311	0.203937	-0.24208	0.27328	0.223301	0.321481	-0.19147	0.478131	0.20603	0.36998	0.031031	0.919894	-0.41477	0.0655189	-0.23978	0.345774
Clo1313_1515	Hypothetical protein	0.000583	0.996935	0.641011	2.062e-16	-0.10062	0.301483	0.413872	1.11116e-07	-0.32425	0.00028904	-0.22656	0.00610178	-0.74163	4.6022e-21	-0.73812	2.9032e-17	-0.22304	0.0180982
Clo1313_1516	HI0933 family protein	0.218945	0.198426	0.359736	0.019493	0.098612	0.632975	-0.12534	0.521463	-0.2654	0.155725	-0.26613	0.103044	-0.26112	0.111174	-0.14006	0.521741	-0.14506	0.503543
Clo1313_1517	Phosphoglycerate mutase	0.074487	0.438421	0.101918	0.250927	0.075278	0.431791	-0.13796	0.0966588	0.006982	0.962661	-0.16539	0.0390344	-0.02664	0.822119	0.144944	0.123507	0.006191	0.9674
Clo1313_1518	Transcriptional regulator, RpiR family	-0.15585	0.0507343	-0.05697	0.572629	0.04574	0.665705	-0.04395	0.680151	0.18973	0.0304812	-0.14284	0.0784303	0.102705	0.238496	0.233676	0.00577471	-0.01186	0.932425
Clo1313_1519	Hypothetical protein	-4e-05	0.999696	0.186363	0.0465076	0.590872	1.7446e-12	0.112716	0.279364	0.37846	7.7967e-05	-0.07369	0.525841	0.404509	1.73531e-06	0.265744	0.0079719	-0.21245	0.041558
Clo1313_1520	Hypothetical protein	0.269264	0.0607258	0.382864	0.00454756	0.868331	8.8406e-12	0.288198	0.0420131	0.546788	0.00018558	0.174599	0.268239	0.485467	0.00020875	0.25859	0.118224	-0.05228	0.823058
Clo1313_1521	Hypothetical protein	0.029011	0.874471	0.108806	0.453736	0.296043	0.0111062	0.151059	0.258517	0.421403	0.00082024	0.071263	0.657021	0.187237	0.14161	0.270345	0.0456953	0.154371	0.311509
Clo1313_1522	Hypothetical protein	0.100896	0.494674	0.681432	2.9463e-10	0.464741	2.389e-05	0.359134	0.00148861	-0.57043	3.03383e-06	-0.2214	0.0712579	-0.21669	0.0787797	-0.92956	1.6447e-14	-0.93427	1.2249e-14
Clo1313_1523	Conserved carboxylase region	-0.12538	0.520014	-0.02834	0.907749	-0.05661	0.805615	0.132836	0.49001	-0.07585	0.759893	0.035796	0.880876	-0.02828	0.907974	-0.20869	0.289091	-0.14462	0.503892
Clo1313_1524	Biotin/lipoyl attachment domain-containing protein	-0.17183	0.00083957	0.08935	0.121226	0.054508	0.399341	0.19178	0.00016113	-0.00987	0.918226	-0.0694	0.254942	-0.03484	0.629185	-0.20165	0.00042258	-0.23621	2.74518e-05
Clo1313_1526	Carboxyl transferase	-0.10884	0.416719	0.298681	0.00579847	0.027217	0.874575	0.179608	0.131692	0.177478	0.19454	-0.22792	0.044757	-0.27146	0.0135814	-0.00213	0.9925	0.041418	0.824826
Clo1313_1527	Type IV pilus assembly PilZ	-0.08559	0.647837	0.667161	1.87422e-07	0.923165	4.2396e-13	0.876428	5.7951e-12	1.17807	1.8154e-16	0.123677	0.472649	0.256004	0.0776691	0.301642	0.0602613	0.169315	0.352865
Clo1313_1528	RRNA methylase	0.186968	0.581631	0.616471	0.0171647	0.009027	0.98394	0.297488	0.323775	-0.46273	0.138876	-0.13201	0.716479	-0.60744	0.019169	-0.76022	0.0075197	-0.28479	0.416682
Clo1313_1529	Agmatinase	-0.05714	0.658372	0.12068	0.262553	-0.10463	0.347584	0.193228	0.0474041	-0.22024	0.0424845	0.015406	0.918841	-0.22531	0.0173621	-0.41346	3.1024e-05	-0.17275	0.129568
Clo1313_1530	Spermidine synthase	0.123487	0.691862	0.104789	0.744997	-0.22108	0.416507	-0.13892	0.647767	-0.42795	0.10984	-0.12022	0.700436	-0.32587	0.188497	-0.28903	0.32278	-0.08338	0.826281
Clo1313_1531	Pseudouridine synthase	-0.16471	0.0858259	0.233003	0.00952246	-0.35549	3.09483e-05	0.3351	9.34264e-05	-0.5765	7.7186e-10	-0.06262	0.603341	-0.58849	2.1342e-12	-0.9116	1.0117e-21	-0.38573	5.49161e-05
Clo1313_1532	Sporulation protein YtfJ	0.114066	0.474122	0.068392	0.701002	-0.21537	0.115384	-0.08722	0.607216	-0.80423	1.02552e-09	-0.04154	0.830807	-0.28377	0.0284131	-0.71701	5.7515e-08	-0.47479	0.00049327
Clo1313_1533	Hypothetical protein	0.564521	2.14729e-08	0.616775	8.7132e-10	-0.0424	0.79319	-0.21388	0.0590702	-0.87722	6.9146e-15	-0.26614	0.0144228	-0.65917	5.4029e-11	-0.66334	3.77647e-09	-0.2703	0.0288381
Clo1313_1534	RDD domain containing protein	0.452434	0.00793334	-0.03967	0.883126	-0.3949	0.0235904	-0.38654	0.0272177	-1.22506	6.1493e-12	0.105571	0.654104	-0.35523	0.0460135	-0.83852	3.25096e-06	-0.37772	0.0601618
Clo1313_1535	Chromosome segregation and condensation protein, ScpB	0.117368	0.430411	-0.01872	0.923642	-0.29334	0.0159861	-0.08213	0.612471	-0.59371	2.86711e-06	0.053957	0.760132	-0.27462	0.0256619	-0.51158	6.66051e-05	-0.18301	0.232501
Clo1313_1536	Chromosome segregation and condensation protein ScpA	0.189193	0.218252	-0.04537	0.82774	-0.03999	0.84957	-0.14689	0.367836	-0.39225	0.00980039	0.087673	0.635588	0.005376	0.982261	-0.24536	0.139958	-0.16306	0.372184
Clo1313_1537	Tryptophanyl-tRNA synthetase	-0.0629	0.650075	0.067218	0.62317	-0.04644	0.752768	-0.01298	0.938016	-0.15094	0.241288	-0.1431	0.208214	-0.11365	0.343511	-0.13796	0.294227	-0.16741	0.183386
Clo1313_1538	Peptidase M50	0.087968	0.611293	0.090825	0.596854	-0.29592	0.0241373	-0.11278	0.490424	-0.46213	0.00091907	-0.11564	0.476534	-0.38675	0.00210409	-0.34935	0.0162511	-0.07825	0.699437
Clo1313_1539	CBS domain containing protein	0.224724	0.232288	0.047356	0.854631	-0.30383	0.0846377	-0.23738	0.20127	-0.35644	0.0676889	-0.06001	0.811513	-0.35119	0.0403887	-0.11906	0.636531	0.172118	0.456371
Clo1313_1540	Diaminopimelate decarboxylase	-0.19794	0.0632222	-0.74083	4.7695e-15	-0.36317	0.00017969	-0.39572	3.85786e-05	-0.21358	0.0751537	0.147172	0.194379	0.377661	9.192e-05	0.182145	0.141836	-0.04834	0.772812
Clo1313_1541	Hypothetical protein	0.326248	0.136566	-0.01689	0.960939	0.976047	2.03762e-07	0.266091	0.246207	0.558861	0.0132204	0.609233	0.00185852	0.992942	1.22469e-07	0.29277	0.255232	-0.09094	0.784802
Clo1313_1542	IMP dehydrogenase	0.117194	0.629185	-0.19072	0.375541	-0.00651	0.983645	-0.34736	0.0649008	-0.20878	0.388236	-0.03945	0.88957	0.184213	0.39642	0.138582	0.604928	-0.08508	0.773351
Clo1313_1543	Lysine exporter protein (LYSE/YGGA)	-0.08166	0.505716	0.068678	0.590594	-0.13843	0.198161	0.167269	0.105278	0.034303	0.836262	0.016927	0.912883	-0.20711	0.0363936	-0.13297	0.285666	0.091069	0.507058
Clo1313_1544	Serine-type D-Ala-D-Ala carboxypeptidase	0.03668	0.89146	-0.16744	0.418157	-0.29017	0.110936	-0.25864	0.165512	-0.16688	0.485034	-0.05452	0.834497	-0.12273	0.58387	0.091756	0.736239	0.159969	0.50728
Clo1313_1545	Pyrimidine-nucleoside phosphorylase	-0.0149	0.904333	-0.08929	0.321902	-0.29453	5.1137e-05	-0.17006	0.0302799	0.01424	0.918002	-0.09567	0.280609	-0.20524	0.00693686	0.184298	0.0369252	0.293867	0.00035253
Clo1313_1546	Phosphopentomutase	0.060724	0.871274	-0.53454	0.028471	-0.3452	0.195944	-0.15954	0.620505	-0.41391	0.158825	0.435722	0.0862114	0.189342	0.541487	-0.25437	0.441684	-0.00799	0.986352
Clo1313_1547	Tyrosine recombinase XerD	0.167835	0.576594	-0.70291	0.0014903	0.051053	0.88701	-1.3934	4.4839e-11	-0.02349	0.956499	-0.52266	0.0241046	0.753959	0.00058839	1.36992	7.49374e-09	0.093297	0.809271
Clo1313_1548	Stage II sporulation protein M	0.033208	0.907526	-0.57866	0.00071479	-0.7454	7.98437e-06	-0.56634	0.00095795	-0.91239	8.85699e-07	0.045529	0.869912	-0.16674	0.449171	-0.34605	0.103715	-0.13378	0.615637
Clo1313_1549	NUDIX hydrolase	0.038862	0.874617	-0.63353	1.837e-05	-0.85516	4.40039e-09	-0.75691	2.30702e-07	-0.67826	4.3347e-05	-0.08452	0.701002	-0.22163	0.207684	0.078651	0.758388	0.215761	0.287809
Clo1313_1550	Ribonuclease H	-0.3154	0.0846377	-0.62006	0.00015998	-0.56303	0.00069782	-0.04795	0.858461	-0.24261	0.274381	0.256709	0.17922	0.057025	0.82875	-0.19465	0.406426	0.005029	0.988169
Clo1313_1551	Pyrroline-5-carboxylate reductase	-0.05395	0.798411	-0.39448	0.00437088	-0.40941	0.00294199	-0.35224	0.0124107	-0.24353	0.15931	-0.01171	0.961316	-0.01493	0.949043	0.108712	0.605224	0.111938	0.59208
Clo1313_1552	Hypothetical protein	-0.05559	0.836449	-0.07248	0.77865	0.070697	0.784324	0.022417	0.937878	0.011867	0.973379	0.039307	0.886182	0.14318	0.52318	-0.01055	0.976209	-0.11442	0.671544
Clo1313_1553	Spore germination protein	0.015606	0.955875	0.089124	0.703047	0.212061	0.268012	0.139007	0.514051	0.028633	0.92436	0.065489	0.791895	0.122937	0.57524	-0.11037	0.667823	-0.16782	0.472649
Clo1313_1555	Germination protein, Ger(x)C family	0.006678	0.981609	-0.16062	0.420403	-0.39198	0.0169194	0.082991	0.719639	-0.46337	0.0107682	0.250286	0.16261	-0.23137	0.20487	-0.54636	0.00205629	-0.06471	0.815426
Clo1313_1556	Spore germination protein	-0.15685	0.423992	-0.37008	0.0225744	-0.29072	0.0871894	0.012501	0.963931	-0.33134	0.0802284	0.225731	0.208688	0.079361	0.728641	-0.34384	0.0672814	-0.19747	0.352596
Clo1313_1557	GerA spore germination protein	-0.1329	0.563821	-0.60582	0.00031076	-0.57914	0.0006071	0.001417	0.996792	-0.59104	0.00197154	0.474337	0.00625056	0.026678	0.925341	-0.59245	0.00191477	-0.14479	0.575494
Clo1313_1558	HflC protein	0.102475	0.716037	-0.63113	0.00102909	-0.43529	0.0326709	-0.45905	0.0229104	-0.03066	0.932633	0.274553	0.220963	0.195838	0.421189	0.428393	0.0665708	0.507108	0.02488
Clo1313_1559	HflK protein	0.08113	0.734091	-0.44404	0.0069931	-0.25493	0.163923	-0.26549	0.143532	0.200591	0.366678	0.259678	0.154581	0.189111	0.335347	0.466085	0.0121977	0.536652	0.00319498
Clo1313_1560	3D domain-containing protein	0.130644	0.594192	-0.30386	0.129453	-0.24012	0.255488	-0.19648	0.375329	-0.38699	0.0760522	0.238023	0.26069	0.063738	0.820734	-0.19051	0.45952	-0.01623	0.96365
Clo1313_1561	Hypothetical protein	0.406462	0.00035038	0.826435	6.5976e-14	0.331867	0.00446618	0.583508	1.34898e-07	-0.33574	0.0113015	0.163535	0.222058	-0.49457	9.51744e-06	-0.91924	8.7463e-14	-0.26114	0.0600205
Clo1313_1562	Pseudogene	-0.10647	0.5895	-0.22225	0.177702	-0.3246	0.0333783	-0.0456	0.842538	-0.3065	0.0820763	0.070176	0.744316	-0.10235	0.606934	-0.2609	0.152457	-0.08837	0.705486
Clo1313_1563	Ricin B lectin	0.070465	0.568781	-0.29067	0.00145888	-0.56915	7.1527e-11	-0.47173	7.519e-08	-0.58245	2.57132e-09	-0.1106	0.315645	-0.27848	0.0024283	-0.11072	0.38233	0.057166	0.699081
Clo1313_1564	Glycoside hydrolase family 81	0.085778	0.705157	-0.36406	0.0266671	-0.81943	4.90656e-08	-0.74315	8.38578e-07	-0.45529	0.0115032	-0.29332	0.0869296	-0.45536	0.00404409	0.287865	0.143614	0.449914	0.0126921
Clo1313_1565	Hypothetical protein	0.080921	0.750227	-0.147	0.511031	-0.24523	0.212759	-0.1133	0.633081	-0.7302	8.55237e-05	0.114628	0.628613	-0.09822	0.688221	-0.6169	0.00112836	-0.40405	0.0465108
Clo1313_1566	Hypothetical protein	0.10371	0.355365	-0.15729	0.123552	-0.20895	0.0303919	-0.26335	0.00459391	-0.91768	5.2484e-20	-0.00234	0.988724	-0.05166	0.696534	-0.65433	2.9837e-11	-0.60502	7.9742e-10
Clo1313_1567	Hypothetical protein	-0.27903	0.343908	-0.78128	0.00119003	-0.8102	0.00073365	-0.33589	0.234102	-0.65361	0.0202935	0.166356	0.62004	-0.02892	0.943915	-0.31772	0.333383	-0.12244	0.763281
Clo1313_1569	Type IV pilus assembly protein PilM	-0.13766	0.593268	-0.35742	0.0823571	-0.32663	0.119271	-0.12422	0.637262	-0.44873	0.0461044	0.095536	0.731363	0.030787	0.921568	-0.3245	0.177195	-0.25976	0.304449
Clo1313_1570	Cysteine desulfurase family protein	-0.12941	0.425611	-0.71657	5.68128e-09	-0.63669	2.52493e-07	-0.70144	1.19927e-08	-0.85388	5.0413e-10	-0.11428	0.496116	0.079877	0.661266	-0.15244	0.394458	-0.3466	0.0206462
Clo1313_1571	Biotin and thiamin synthesis associated	0.035826	0.915288	6.50224	6.591e-120	6.1546	2.194e-113	6.76943	9.323e-125	6.59904	1.679e-108	0.303024	0.193116	-0.34764	0.124085	-0.17039	0.580698	0.480271	0.0473924
Clo1313_1572	Hypothetical protein	-0.07587	0.692834	-0.2845	0.0451802	-0.07504	0.696852	-0.37553	0.0054946	-0.35111	0.0242444	-0.1669	0.294665	0.209461	0.165905	0.024421	0.921326	-0.35194	0.0238562
Clo1313_1573	4-oxalocrotonate tautomerase	0.03495	0.844602	0.092995	0.534474	0.339203	0.0027063	-0.26139	0.0266463	0.51323	2.70042e-05	-0.31943	0.0051086	0.246208	0.0390817	0.774616	1.1175e-10	0.208976	0.138386
Clo1313_1574	Hypothetical protein	0.037264	0.814103	0.28666	0.0052699	0.493949	3.90126e-07	-0.10432	0.411891	0.800579	1.3894e-13	-0.35372	0.00040215	0.207289	0.0569396	0.904902	8.8278e-17	0.343893	0.00249981
Clo1313_1576	Hypothetical protein	0.395579	0.00256031	0.165534	0.287259	0.402068	0.00211961	-1.25821	4.2815e-23	0.066555	0.76169	-1.02816	2.2592e-16	0.236534	0.0997768	1.32476	7.1618e-21	0.060067	0.787572
Clo1313_1577	Hypothetical protein	0.251303	0.146211	-0.07394	0.746916	0.645532	1.50166e-05	-1.14335	7.8738e-15	0.361829	0.0489343	-0.8181	2.77955e-08	0.719477	1.18529e-06	1.50517	1.2172e-19	-0.0324	0.909099
Clo1313_1578	Glutamyl-tRNA synthetase	-0.04886	0.818933	1.20911	4.6126e-20	0.003696	0.988119	0.91135	2.5667e-12	0.55296	0.00022363	-0.34662	0.0138222	-1.20541	5.8539e-20	-0.35839	0.0246317	0.500405	0.00096406
Clo1313_1579	Anaerobic ribonucleoside-triphosphate reductase activating protein	-0.00524	0.988453	0.052229	0.871406	-0.32257	0.153355	0.41953	0.0501092	-0.13883	0.661899	0.362064	0.100557	-0.3748	0.086826	-0.55836	0.0160207	0.178503	0.551891
Clo1313_1580	Anaerobic ribonucleoside-triphosphate reductase	0.315099	0.0996512	0.13208	0.57524	0.079487	0.76109	-0.15974	0.477913	-0.29185	0.190212	0.023275	0.936952	-0.05259	0.849368	-0.13211	0.625131	-0.05624	0.856859
Clo1313_1581	Homocysteine S-methyltransferase	-0.02604	0.885598	-0.03398	0.848905	-0.15633	0.231246	0.131077	0.335596	0.166211	0.260452	0.139012	0.300192	-0.12235	0.376934	0.035135	0.861374	0.296496	0.0235094
Clo1313_1582	Vitamin B12 dependent methionine synthase activation region	0.193277	0.4345	0.071438	0.814937	-0.07264	0.811402	-0.12734	0.640426	-0.24887	0.349394	-0.0055	0.987629	-0.14408	0.588096	-0.12154	0.699372	0.017044	0.964982
Clo1313_1583	Uncharacterized membrane protein	0.030764	0.928953	0.155249	0.578879	0.388131	0.0844802	-0.07692	0.811126	0.031635	0.935036	-0.2014	0.442565	0.232882	0.355771	0.108552	0.752944	-0.32573	0.223545
Clo1313_1584	Hypothetical protein	-0.34262	0.0471961	0.078609	0.743856	0.354805	0.0384704	0.210894	0.270659	0.620902	0.00051494	-0.21033	0.272148	0.276196	0.125521	0.410009	0.0312717	-0.07652	0.780714
Clo1313_1585	Coat F domain protein	-0.26608	0.0751749	-0.18467	0.25376	0.085429	0.661601	0.051606	0.810115	0.256323	0.137007	-0.02979	0.894859	0.270103	0.0699531	0.204716	0.258682	-0.09518	0.662791
Clo1313_1587	Dockerin type 1	-0.18549	0.29262	-0.02391	0.922309	-0.3381	0.0293144	0.243953	0.14106	0.056291	0.828422	0.082378	0.699372	-0.31419	0.0460293	-0.18766	0.352164	0.208905	0.288274
Clo1313_1588	Glycoside hydrolase family 13 domain protein	0.064306	0.721772	0.435024	0.0003511	0.927978	4.1671e-15	-0.04074	0.835139	0.595737	8.24986e-06	-0.41146	0.0007839	0.492955	4.11e-05	0.636478	1.73335e-06	-0.26794	0.0738388
Clo1313_1589	FHA domain containing protein	0.208148	0.54868	0.359554	0.234908	0.937482	0.00023583	-0.29288	0.356208	0.591487	0.0578778	-0.44429	0.124085	0.577929	0.0350007	0.884371	0.00237576	-0.13785	0.750402
Clo1313_1590	Hypothetical protein	-0.05907	0.794895	-0.43573	0.0034681	-0.26845	0.0987153	-0.31443	0.0461044	-0.16253	0.439435	0.062237	0.782005	0.167287	0.354992	0.151896	0.477763	0.046846	0.859773
Clo1313_1591	Hypothetical protein	0.343635	0.00183802	-0.13088	0.326507	0.052737	0.748137	-0.30621	0.00630945	-0.44924	0.0002062	0.168302	0.181392	0.183614	0.137131	-0.14303	0.340415	-0.15834	0.279364
Clo1313_1592	Protein serine/threonine phosphatase	0.33896	0.036369	-0.20733	0.248502	-0.10729	0.611316	-0.42189	0.00680412	-0.82277	5.76459e-07	0.124406	0.542672	0.100049	0.640388	-0.40088	0.0252163	-0.37652	0.0378067
Clo1313_1593	Serine/threonine protein kinase	0.10816	0.470501	-0.29884	0.0124954	-0.54802	9.61916e-07	-0.39215	0.00065821	-0.65409	1.54853e-07	0.014851	0.939643	-0.24918	0.0439838	-0.26194	0.0612258	0.002085	0.993766
Clo1313_1594	Hypothetical protein	-0.0999	0.328985	-0.05291	0.658214	0.141051	0.136026	-0.21022	0.0163218	0.502509	2.79154e-08	-0.2572	0.00242563	0.193961	0.0288824	0.712728	3.2894e-15	0.261563	0.00649989
Clo1313_1595	Hypothetical protein	0.052033	0.776355	0.012913	0.950097	0.059254	0.74025	-0.20294	0.132028	0.287886	0.0449849	-0.16382	0.246625	0.046342	0.804696	0.490825	0.0002085	0.280664	0.0518234
Clo1313_1597	Hypothetical protein	0.053731	0.820324	-0.0105	0.969127	0.006743	0.980466	-0.19723	0.269754	-0.19107	0.354985	-0.133	0.501142	0.017241	0.946589	0.00616	0.98387	-0.14408	0.517284
Clo1313_1598	Hypothetical protein	0.253475	0.17296	0.132924	0.542188	-0.00708	0.981116	-0.54797	0.0007196	-0.50924	0.00610052	-0.42742	0.0108622	-0.14001	0.515363	0.038728	0.897275	-0.24868	0.245741
Clo1313_1599	Type II secretion system protein E	0.067077	0.727887	0.139884	0.391023	0.078324	0.67537	-0.18058	0.238735	-0.10215	0.613816	-0.25339	0.0754428	-0.06156	0.753992	0.078434	0.713198	-0.11339	0.566973
Clo1313_1600	Hypothetical protein	-0.08735	0.589078	0.280193	0.0236346	0.146663	0.301483	0.0804	0.625702	0.168119	0.286638	-0.28714	0.0198543	-0.13353	0.357426	0.087719	0.63531	-0.06589	0.736924
Clo1313_1601	Hypothetical protein	0.047473	0.753227	0.333064	0.00088463	0.403413	3.95365e-05	0.074942	0.585662	0.425635	0.00011472	-0.21065	0.0509556	0.070348	0.613179	0.350692	0.00188239	0.069695	0.663018
Clo1313_1602	Hypothetical protein	-0.06628	0.776089	0.309962	0.0604799	0.360971	0.0243799	0.136143	0.496529	0.56721	0.00086277	-0.2401	0.167867	0.051009	0.833676	0.431067	0.0150214	0.139957	0.540558
Clo1313_1603	Glycoside hydrolase family 9	-0.04036	0.825422	-1.11913	5.6342e-23	-1.14406	7.7839e-24	-0.7949	8.9824e-13	-1.05189	4.2468e-17	0.283875	0.0190951	-0.02494	0.896379	-0.25699	0.0681302	0.051817	0.796088
Clo1313_1604	Glycoside hydrolase family 9	-0.083	0.399479	-1.95923	6.3593e-91	-1.29162	5.9786e-53	-1.20162	1.1443e-47	-1.41073	3.3628e-51	0.674603	7.6497e-19	0.667612	1.6457e-18	-0.2091	0.023343	-0.20211	0.0293084
Clo1313_1605	Transcriptional regulator, TraR/DksA family	0.008244	0.973001	0.889546	6.8542e-13	0.736454	2.83985e-09	0.574627	4.50911e-06	0.81711	3.76717e-09	-0.30668	0.0236443	-0.15309	0.329996	0.242483	0.135198	0.0889	0.66596
Clo1313_1606	Methylthioadenosine phosphorylase	-0.10829	0.348514	-0.11093	0.334457	-0.41434	5.96204e-06	-0.08907	0.464461	0.025951	0.879314	-0.08644	0.481286	-0.30341	0.00130674	0.115024	0.379785	0.331998	0.0017007
Clo1313_1607	Translation initiation factor, aIF-2BI family	-0.14662	0.139664	-0.10966	0.300919	-0.32747	0.00016078	-0.02089	0.884005	0.115618	0.336174	-0.05785	0.640308	-0.21781	0.0177198	0.136511	0.237556	0.296467	0.00289452
Clo1313_1608	Iron (metal) dependent repressor, DtxR family	0.077889	0.708195	-0.41072	0.00472656	0.016006	0.947972	-0.57053	4.48181e-05	0.038678	0.881675	-0.08192	0.691862	0.426724	0.00316977	0.609205	0.00010422	0.100561	0.658045
Clo1313_1609	FeoA family protein	-0.13548	0.161453	0.580463	1.1487e-12	0.172604	0.0608148	0.391653	2.02631e-06	0.788426	9.8641e-18	-0.32429	0.00010521	-0.40786	7.0633e-07	0.396774	1.89028e-05	0.480347	1.63585e-07
Clo1313_1610	Ferrous iron transport protein B	-0.0982	0.596894	0.454846	0.00072622	-0.02864	0.897935	0.346561	0.0132899	0.279893	0.0926269	-0.20649	0.183174	-0.48349	0.00029635	-0.06667	0.772007	0.210332	0.235011
Clo1313_1612	AAA ATPase central domain protein	0.250613	0.115044	-0.2119	0.198664	-0.20129	0.22745	-0.37095	0.0118891	-0.45061	0.00561538	0.091568	0.650075	0.010612	0.967013	-0.07966	0.737242	0.001298	0.996813
Clo1313_1613	Amino acid-binding ACT domain protein	0.199446	0.181673	-0.1512	0.342158	-0.19201	0.202064	-0.27555	0.0484651	-0.42033	0.00447913	0.0751	0.689766	-0.04081	0.843845	-0.14478	0.435352	-0.02887	0.905254
Clo1313_1614	Phenylacetate--CoA ligase	0.276424	0.116249	-0.14839	0.467517	-0.28458	0.103656	-0.44492	0.00572266	-0.48189	0.00772126	-0.02011	0.939985	-0.1362	0.514042	-0.03696	0.899193	0.079121	0.767304
Clo1313_1615	Indolepyruvate ferredoxin oxidoreductase, beta subunit	-0.04668	0.803596	-0.18423	0.182219	-0.1995	0.141471	-0.0398	0.83549	-0.14898	0.371219	0.097752	0.544945	-0.01527	0.940327	-0.10918	0.545404	0.003843	0.987606
Clo1313_1616	Indolepyruvate ferredoxin oxidoreductase, alpha subunit	0.139368	0.418443	-0.17737	0.274413	-0.26822	0.0706817	-0.30967	0.0318307	-0.36838	0.0209233	0.007069	0.977911	-0.09085	0.634659	-0.05871	0.805487	0.039209	0.874158
Clo1313_1617	SSS sodium solute transporter superfamily	-0.03683	0.850819	-0.00414	0.985027	-0.06291	0.727418	-0.03929	0.840668	-0.13076	0.457462	-0.07197	0.682174	-0.05877	0.748088	-0.09147	0.632932	-0.10467	0.573543
Clo1313_1618	RNA-metabolising metallo-beta-lactamase	-0.09982	0.349597	-0.03616	0.786239	0.12229	0.229653	0.067906	0.564929	0.283023	0.00417355	0.00425	0.978935	0.158454	0.0995292	0.215117	0.03768	0.060913	0.659897
Clo1313_1619	Histidinol-phosphate aminotransferase	0.007236	0.978146	0.229578	0.151536	0.000934	0.997079	0.214145	0.187649	-0.08868	0.699081	-0.0082	0.975443	-0.22864	0.153521	-0.30282	0.0799434	-0.08237	0.723001
Clo1313_1620	Peptidase M42 family protein	-0.09615	0.679855	0.897202	8.73273e-09	0.514961	0.00156319	0.803164	2.88938e-07	0.160502	0.50116	-0.19019	0.336943	-0.38224	0.0250024	-0.64266	0.00034596	-0.45061	0.0171116
Clo1313_1621	Cellulase	0.038784	0.860992	0.397704	0.00434517	0.264829	0.0774559	0.230716	0.13487	-0.08548	0.701002	-0.1282	0.471158	-0.13288	0.450797	-0.3162	0.0561373	-0.31153	0.0605161
Clo1313_1622	Peptidase M42 family protein	-0.02654	0.895331	0.453463	0.0001699	0.463643	0.00011681	0.328612	0.00898521	0.119445	0.508017	-0.15139	0.304442	0.010179	0.962609	-0.20917	0.183031	-0.37074	0.00829475
Clo1313_1623	DNA internalization-related competence protein ComEC/Rec2	0.129636	0.349639	0.143446	0.289136	0.140787	0.300478	0.240894	0.0467527	-0.28947	0.0301304	0.227084	0.0637413	-0.00266	0.989864	-0.53036	1.6531e-05	-0.30062	0.0233912
Clo1313_1624	NLP/P60 protein	-0.10964	0.245038	-0.16836	0.0504835	-0.13102	0.147844	0.052081	0.644418	-0.02606	0.856658	0.110795	0.238685	0.037333	0.756921	-0.07814	0.508146	-0.00468	0.97777
Clo1313_1626	GCN5-related N-acetyltransferase	-0.10589	0.301483	0.357941	1.60089e-05	-0.09087	0.39325	0.409676	6.35654e-07	0.038212	0.794895	-0.05415	0.653617	-0.44881	4.35148e-08	-0.37146	6.89826e-05	0.023196	0.880819
Clo1313_1627	Thiamine biosynthesis protein ThiC	-0.26419	0.0459186	0.708007	2.39985e-09	0.333628	0.00854003	1.20854	1.6777e-23	0.565415	2.76155e-05	0.236344	0.0805714	-0.37438	0.00268528	-0.64313	1.51807e-06	-0.0324	0.885072
Clo1313_1628	Thiamine-phosphate pyrophosphorylase	-0.39433	8.58812e-06	0.413328	2.89928e-06	-0.20412	0.0348552	1.05733	4.1519e-31	0.250425	0.0185188	0.249677	0.00749396	-0.61745	1.6207e-12	-0.80691	2.1035e-16	0.060217	0.68068
Clo1313_1629	Thiamine biosynthesis protein ThiF	-0.2853	0.00018523	0.308636	4.59e-05	0.039407	0.731156	0.802039	7.3771e-26	0.4241	3.84013e-07	0.208103	0.00888457	-0.26923	0.00045516	-0.37794	6.97799e-06	0.099393	0.34886
Clo1313_1630	Thiazole biosynthesis protein ThiH	0.043679	0.891171	0.35167	0.102487	0.112273	0.689738	0.423915	0.0411136	0.212477	0.445332	0.115924	0.677687	-0.2394	0.307344	-0.21144	0.448537	0.143883	0.637123
Clo1313_1631	Thiazole biosynthesis family protein	-0.38481	0.0680134	0.323191	0.13937	0.184449	0.461393	0.971267	2.11576e-07	0.783833	0.00025521	0.263263	0.2502	-0.13874	0.604556	-0.18743	0.513434	0.214571	0.439065
Clo1313_1632	Thiamine biosynthesis protein ThiS	-0.47209	0.0247391	0.79174	0.00014191	0.441137	0.03737	1.19162	7.47785e-08	1.17402	1.13338e-06	-0.07222	0.81147	-0.3506	0.109192	-0.0176	0.963513	0.260788	0.324234
Clo1313_1633	Ribosome biogenesis GTP-binding protein YsxC	-0.06094	0.706457	0.554029	2.44851e-07	-0.62341	5.50605e-09	0.549175	3.14674e-07	-0.05911	0.751778	-0.06579	0.680608	-1.17744	9.101e-27	-0.60829	4.08384e-07	0.50336	3.46482e-05
Clo1313_1634	Hypothetical protein	-0.01261	0.966232	-0.34276	0.0552896	-0.49958	0.00286658	0.013043	0.964954	-0.85395	1.99e-06	0.343197	0.054918	-0.15682	0.464327	-0.86699	1.35719e-06	-0.36698	0.0685556
Clo1313_1637	Copper amine oxidase-like domain-containing protein	0.119774	0.612827	-0.21052	0.306501	0.047364	0.863437	-0.46687	0.00764326	0.171651	0.492479	-0.13658	0.552791	0.257886	0.189439	0.638521	0.00079516	0.24406	0.285134
Clo1313_1638	Methyltransferase type 11	0.197136	0.157631	-0.00877	0.968418	-0.25465	0.0545503	-0.00113	0.996284	-0.53679	6.74619e-05	0.204774	0.13909	-0.24589	0.0650716	-0.53566	7.00934e-05	-0.085	0.664015
Clo1313_1648	Resolvase domain protein	0.16535	0.59298	-0.37095	0.145046	0.086978	0.80492	-0.0828	0.815426	0.011469	0.980154	0.4535	0.0633695	0.457925	0.0603803	0.094266	0.81147	0.08984	0.820845
Clo1313_1653	Protein of unknown function DUF503	0.127078	0.350669	-0.39966	0.00026877	-0.96031	4.2402e-19	-0.54661	3.34676e-07	-0.5275	1.2666e-05	-0.01987	0.914101	-0.56064	1.61497e-07	0.019108	0.927191	0.559885	3.27604e-06
Clo1313_1654	Response regulator receiver protein	0.208915	0.333815	-0.45743	0.0126102	-0.47537	0.00906437	-0.75737	1.127e-05	-0.43389	0.040006	-0.09103	0.728047	-0.01794	0.95335	0.323483	0.14893	0.250396	0.291827
Clo1313_1655	PAS/PAC sensor signal transduction histidine kinase	-0.01053	0.973379	-0.72432	8.24986e-06	-0.77654	1.58883e-06	-0.87653	5.06501e-08	-0.67524	0.00025312	-0.16274	0.447336	-0.05223	0.844482	0.20129	0.387523	0.090771	0.745336
Clo1313_1656	Fibronectin-binding A domain protein	0.050472	0.781366	-0.27164	0.030766	-0.3383	0.00524919	-0.28542	0.022067	-0.1058	0.555418	0.036692	0.846692	-0.06666	0.699395	0.179612	0.252891	0.282964	0.0472782
Clo1313_1657	Aminotransferase class I and II	0.081625	0.800196	-0.30363	0.206254	-0.43818	0.0490264	-0.51234	0.0177883	-0.13023	0.698801	-0.12708	0.667665	-0.13455	0.645078	0.382108	0.14411	0.389574	0.134995
Clo1313_1658	Nitroreductase	0.062449	0.691596	0.063057	0.688324	-0.0376	0.826799	-0.11789	0.384376	0.179591	0.201802	-0.11849	0.381466	-0.10066	0.47679	0.297477	0.0192388	0.279641	0.0294462
Clo1313_1660	Thiamine pyrophosphokinase	0.379756	0.0371217	-0.0743	0.776331	-0.27703	0.153692	-0.4041	0.0247823	-0.76638	4.28836e-05	0.049955	0.856331	-0.20274	0.331236	-0.36229	0.0846257	-0.1096	0.692622
Clo1313_1661	Ribulose-phosphate 3-epimerase	0.011089	0.936725	-0.03736	0.763058	-0.17385	0.0482608	0.088342	0.387913	-0.32235	0.00038953	0.136791	0.138747	-0.13649	0.139874	-0.4107	3.92256e-06	-0.13741	0.193785
Clo1313_1662	Ribosome small subunit-dependent GTPase A	-0.09164	0.477936	0.109781	0.372226	-0.38696	7.0882e-05	0.244137	0.0184899	-0.50299	2.98034e-06	0.042715	0.778234	-0.49674	2.15074e-07	-0.74713	2.2809e-12	-0.20767	0.0889937
Clo1313_1663	Serine/threonine protein kinase with PASTA sensor(s)	-0.13113	0.267914	0.050217	0.734211	-0.15666	0.167922	0.222483	0.0354506	-0.02635	0.884016	0.04114	0.78779	-0.20688	0.0539004	-0.24883	0.0353735	-0.00081	0.996935
Clo1313_1664	Protein serine/threonine phosphatase	0.228761	0.154132	-0.02773	0.906328	-0.05494	0.8035	-0.24357	0.124143	-0.40905	0.0124773	0.01292	0.958399	-0.02721	0.907974	-0.16548	0.40565	-0.12535	0.557723
Clo1313_1665	Radical SAM enzyme, Cfr family	0.060876	0.772463	0.069534	0.735174	-0.11044	0.553431	-0.02616	0.909129	-0.25307	0.147607	-0.03482	0.876659	-0.17998	0.274381	-0.22691	0.205191	-0.08175	0.718381
Clo1313_1666	SUN protein	-0.16487	0.183936	-0.06391	0.680602	-0.10803	0.43238	0.021599	0.904749	-0.0459	0.807987	-0.07936	0.592552	-0.04412	0.790797	-0.0675	0.700201	-0.10274	0.521555
Clo1313_1667	Peptidase membrane zinc metallopeptidase	0.247557	0.116301	0.029216	0.901023	0.070831	0.736504	-0.29563	0.0519783	-0.20807	0.268012	-0.07729	0.707075	0.041615	0.854863	0.087559	0.702722	-0.03135	0.90531
Clo1313_1668	Protein of unknown function DUF116	-0.17691	0.20087	-0.09022	0.580809	-0.16016	0.257789	0.143725	0.322143	-0.05664	0.781714	0.057038	0.75079	-0.06994	0.685071	-0.20036	0.193801	-0.07339	0.7058
Clo1313_1669	Methionyl-tRNA formyltransferase	-0.08103	0.186934	-0.09749	0.0984478	-0.05641	0.39936	-0.01239	0.886584	-0.08917	0.195438	0.004073	0.966144	0.041079	0.571425	-0.07678	0.281483	-0.11379	0.0818364
Clo1313_1670	Peptide deformylase	0.135558	0.343896	-0.05593	0.750034	0.024921	0.897275	-0.166	0.224306	-0.00309	0.989812	0.025488	0.894722	0.080851	0.61982	0.162909	0.300667	0.107547	0.539328
Clo1313_1671	Primosomal protein N'	-0.01076	0.953142	0.13177	0.298865	0.151954	0.215622	0.064821	0.666787	0.195742	0.14103	-0.07771	0.59096	0.020183	0.908274	0.13092	0.369741	0.03303	0.862174
Clo1313_1672	Hypothetical protein	-0.01876	0.900959	-1.13675	3.4023e-35	-0.43705	6.10725e-07	-0.83467	3.2943e-21	-0.04352	0.77865	0.283324	0.00188736	0.699709	1.1154e-15	0.791152	5.493e-16	0.374767	0.00017722
Clo1313_1673	Polyprenyl synthetase	-0.05604	0.855505	-0.17194	0.492197	-0.44379	0.0276201	0.0341	0.914595	-0.52744	0.0179779	0.150001	0.562844	-0.27185	0.222892	-0.56154	0.0108712	-0.13969	0.642404
Clo1313_1674	Heptaprenyl diphosphate synthase component I	0.025246	0.795555	-0.03145	0.737596	-0.42092	3.4466e-12	-0.07128	0.35862	-0.54849	6.7039e-16	-0.01458	0.887151	-0.38946	1.2066e-10	-0.47721	1.7193e-12	-0.10232	0.21155
Clo1313_1675	Protein of unknown function DUF1312	-0.02238	0.857663	0.258747	0.00084077	-0.23467	0.00276677	0.299993	8.5675e-05	-0.3962	2.76197e-06	0.018868	0.88072	-0.49342	5.5734e-11	-0.6962	3.1406e-16	-0.18391	0.0479186
Clo1313_1676	ApbE family lipoprotein	-0.16782	0.371203	0.097316	0.649674	-0.23334	0.179141	0.29379	0.0758251	-0.09685	0.692933	0.02865	0.909149	-0.33066	0.0408801	-0.39064	0.0289297	-0.03133	0.911453
Clo1313_1677	FAD-dependent pyridine nucleotide-disulfide oxidoreductase	-0.07493	0.775047	-0.16345	0.461152	0.069663	0.792792	-0.44652	0.0119402	-0.20595	0.390944	-0.358	0.0530767	0.233115	0.250311	0.240576	0.297732	-0.35054	0.0987751
Clo1313_1678	Single-strand binding protein/Primosomal replication protein n	0.021161	0.896379	0.31347	0.00148837	0.571027	1.48471e-09	0.310784	0.00165336	0.890274	4.9758e-17	0.018475	0.909482	0.257557	0.0111938	0.57949	4.41926e-08	0.340408	0.0021079
Clo1313_1679	Mur ligase middle domain protein	0.268089	0.222441	1.6435	2.2821e-19	1.52949	4.0589e-17	1.06864	3.50834e-09	1.20261	2.75352e-09	-0.30677	0.150262	-0.11401	0.67206	0.133969	0.653617	-0.05879	0.862519
Clo1313_1680	Polysaccharide deacetylase	0.386098	0.0161535	1.76616	1.8925e-30	2.25831	1.0915e-44	1.62764	1.2203e-26	1.17684	1.1307e-12	0.247578	0.157442	0.492145	0.00146598	-0.4508	0.0113476	-0.69537	3.71253e-05
Clo1313_1681	Asparagine synthase (glutamine-hydrolyzing)	0.199553	0.667914	-0.71238	0.0404204	-0.61731	0.0840953	-0.32075	0.441379	-1.49202	2.739e-05	0.591186	0.101139	0.095075	0.856327	-1.17127	0.00133619	-0.67516	0.0925649
Clo1313_1682	PpiC-type peptidyl-prolyl cis-trans isomerase	0.068311	0.720918	-0.50947	6.56737e-05	-0.4224	0.00118932	-0.42089	0.00124541	-0.58141	4.44951e-05	0.156898	0.320248	0.087077	0.633127	-0.16053	0.373629	-0.09071	0.661899
Clo1313_1683	Phosphoribosylformylglycinamidine synthase	0.212334	0.142745	-0.48204	0.00013678	-1.32617	1.0286e-25	-0.69344	1.97727e-08	-1.73699	2.9073e-33	0.00093	0.996935	-0.84414	7.1384e-12	-1.04354	3.8131e-14	-0.19848	0.239045
Clo1313_1684	Transcriptional regulator, LysR family	-0.10991	0.818803	-0.65832	0.0436204	-0.79747	0.0113476	-0.71898	0.0249578	-0.72375	0.047968	-0.17057	0.699993	-0.13915	0.762793	-0.00477	0.994529	-0.03619	0.950817
Clo1313_1685	Cupin 2 conserved barrel domain protein	-0.25515	0.15505	-0.24878	0.168003	-0.19549	0.305075	0.272211	0.124088	0.282003	0.160804	0.265835	0.135094	0.053286	0.831648	0.009792	0.976497	0.222341	0.295119
Clo1313_1686	AMP-dependent synthetase and ligase	-0.02779	0.858902	-0.03897	0.794726	-0.0821	0.524087	-0.11244	0.343586	0.196584	0.101483	-0.10126	0.406476	-0.04312	0.770025	0.309021	0.00514651	0.250889	0.0282651
Clo1313_1687	Heat shock protein Hsp90-like protein	0.007559	0.981648	0.135782	0.578455	-0.19782	0.373085	-0.09255	0.72603	-0.04128	0.901228	-0.22078	0.306939	-0.3336	0.090759	0.051278	0.874617	0.164101	0.541263
Clo1313_1688	ABC-3 protein	0.08882	0.697582	-0.01164	0.967158	-0.47681	0.00268654	0.181262	0.347239	-0.53049	0.00283961	0.281724	0.10663	-0.46517	0.00353252	-0.71175	3.47073e-05	0.035138	0.904836
Clo1313_1689	ABC transporter related protein	0.04242	0.75761	0.064464	0.609795	-0.49088	2.21787e-08	0.227646	0.016527	-0.46951	2.01731e-06	0.205602	0.033504	-0.55535	2.1962e-10	-0.69716	1.0343e-12	0.063787	0.660301
Clo1313_1690	Periplasmic solute binding protein	0.016681	0.918862	0.183845	0.0894569	-0.17349	0.113488	0.330361	0.00075831	-0.31158	0.00548206	0.163197	0.141487	-0.35734	0.00023671	-0.64194	1.23037e-09	-0.12141	0.373371
Clo1313_1691	Ferric uptake regulator, Fur family	-0.01349	0.938233	-0.0305	0.852464	-0.16049	0.168911	0.110873	0.383734	-0.18504	0.153097	0.12788	0.29809	-0.13	0.288002	-0.29592	0.0122772	-0.03804	0.834502
Clo1313_1692	Peptidase A24A prepilin type IV	0.331908	0.0626919	-0.26487	0.156162	-0.25094	0.184361	-0.40786	0.0174529	-0.66863	0.00023407	0.188914	0.349398	0.013927	0.961637	-0.26077	0.225028	-0.08578	0.756921
Clo1313_1693	Protein serine/threonine phosphatase	0.181191	0.143507	-0.11337	0.412902	-0.15754	0.217791	-0.38511	0.00040082	-0.18616	0.187105	-0.09055	0.537778	-0.04418	0.794462	0.198952	0.152485	0.152577	0.3017
Clo1313_1695	Protein of unknown function DUF45	-0.09852	0.172547	-0.20265	0.00137118	-0.46327	2.3114e-14	-0.10966	0.12019	-0.30873	6.85784e-06	-0.00552	0.960752	-0.26062	2.36833e-05	-0.19907	0.0057357	0.05603	0.556982
Clo1313_1696	Peptidase M24	-0.00716	0.977911	-0.10333	0.587239	-0.33003	0.0235358	-0.24055	0.120965	-0.18022	0.342664	-0.14438	0.408733	-0.2267	0.148815	0.060323	0.803171	0.142644	0.480262
Clo1313_1697	Protein of unknown function DUF214	-0.08453	0.801257	-0.46979	0.041119	-0.28343	0.268549	-0.11252	0.722625	0.088199	0.81621	0.27274	0.291144	0.186361	0.513133	0.200718	0.532927	0.287096	0.327172
Clo1313_1698	ABC transporter related protein	0.15765	0.146734	-0.34679	0.00026104	-0.16249	0.132311	-0.50302	5.48337e-08	-0.13271	0.305436	0.001421	0.994254	0.184299	0.0797887	0.370304	0.00052272	0.187426	0.117973
Clo1313_1699	Integral membrane sensor signal transduction histidine kinase	0.07858	0.583776	-0.30197	0.00459035	-0.26472	0.0149897	-0.29781	0.00526632	-0.57	4.67182e-07	0.082741	0.559298	0.037254	0.8211	-0.27219	0.0274118	-0.2267	0.0764225
Clo1313_1700	Two component transcriptional regulator, winged helix family	0.165269	0.238819	-0.26923	0.0335795	-0.26318	0.038623	-0.41098	0.00053718	-0.44807	0.00076584	0.023518	0.905963	0.006048	0.978461	-0.03709	0.863408	-0.01962	0.930534
Clo1313_1701	Glycoside hydrolase family 5	-0.07702	0.639181	-0.13122	0.363542	-0.17481	0.195182	-0.07684	0.640286	0.197165	0.19048	-0.02263	0.907526	-0.04359	0.812266	0.274001	0.0514286	0.294959	0.0333775
Clo1313_1702	Hypothetical protein	-0.07049	0.728955	-0.3801	0.00694152	-0.17007	0.304911	0.31706	0.0290058	-0.56766	0.00018178	0.626671	2.62446e-06	0.210036	0.183662	-0.88472	2.10153e-09	-0.46808	0.0025654
Clo1313_1703	ABC-type bacteriocin transporter	0.187224	0.407119	-0.5359	0.0031814	0.005104	0.987629	-0.15716	0.506587	-0.61084	0.00256117	0.565968	0.00169567	0.541005	0.00285874	-0.45369	0.0328815	-0.42872	0.0462112
Clo1313_1704	Radical SAM domain protein	0.318373	0.00473479	-0.46046	2.03162e-05	0.217278	0.0718054	-0.23918	0.0435116	-0.65977	3.11303e-08	0.539662	4.54976e-07	0.677742	1.8002e-10	-0.4206	0.00064554	-0.55868	3.30716e-06
Clo1313_1705	Haloacid dehalogenase domain protein hydrolase	0.278119	0.171204	-0.27393	0.179122	0.253522	0.221674	-0.51858	0.00408553	-0.67121	0.00070249	0.033463	0.909454	0.52745	0.00342293	-0.15263	0.572713	-0.64661	0.00115668
Clo1313_1707	Hypothetical protein	0.083306	0.678126	-0.32708	0.0263435	0.247452	0.111975	-0.54902	6.23911e-05	-0.24647	0.167065	-0.13864	0.438054	0.574527	2.606e-05	0.30255	0.0767017	-0.41061	0.0109546
Clo1313_1708	Peptidoglycan-binding lysin domain	0.04018	0.768678	0.533695	6.3426e-10	-0.35266	6.34331e-05	0.632292	2.4102e-13	-0.51583	1.02262e-07	0.138778	0.178148	-0.88635	8.7771e-24	-1.14813	2.6589e-30	-0.12299	0.311131
Clo1313_1709	Hypothetical protein	0.066074	0.807705	0.326507	0.0867954	-0.59034	0.00063169	0.470295	0.00831171	-0.62328	0.00135376	0.209861	0.318428	-0.91685	4.10045e-08	-1.09358	4.49148e-09	0.033134	0.918336
Clo1313_1711	Histidine kinase	-0.09843	0.758209	-2.12665	1.7433e-24	1.02425	5.76334e-07	-2.56963	2.4343e-33	0.935805	5.587e-05	-0.54141	0.0138407	3.15089	1.1324e-45	3.50544	2.4189e-45	-0.18687	0.560512
Clo1313_1712	Sodium ion-translocating decarboxylase, beta subunit	-0.17353	0.00575028	-0.40366	8.2195e-12	-0.55178	2.9186e-20	-0.19531	0.00157939	-0.1316	0.0809907	0.034823	0.697012	-0.14812	0.0217219	0.06371	0.476741	0.246651	0.00029206
Clo1313_1714	Hypothetical protein	0.14928	0.449169	0.653342	1.26785e-05	1.52561	4.4918e-24	0.259416	0.133042	0.152926	0.497828	-0.24465	0.161579	0.872269	3.4547e-09	-0.10649	0.663499	-1.22341	1.2002e-13
Clo1313_1715	Exonuclease RNase T and DNA polymerase III	-0.11659	0.241017	0.594078	2.5599e-13	1.18199	1.2644e-41	0.535337	4.1705e-11	0.454049	6.81483e-07	-0.17533	0.0545761	0.58791	4.4495e-13	-0.08129	0.516183	-0.84453	3.8556e-20
Clo1313_1716	Pyruvate formate-lyase activating enzyme	-0.03328	0.853774	0.085792	0.575092	0.134415	0.324822	0.081184	0.599522	-0.00853	0.970403	-0.03789	0.831555	0.048623	0.776879	-0.08971	0.605224	-0.17623	0.23088
Clo1313_1717	Formate acetyltransferase	0.249847	0.108616	0.01573	0.947913	-0.01839	0.938593	-0.25343	0.102571	-0.3136	0.0650934	-0.01931	0.93511	-0.03412	0.880922	-0.06017	0.80619	-0.04537	0.857492
Clo1313_1718	Capsule synthesis protein, CapA	0.006341	0.975877	-0.0442	0.79852	-0.41641	0.00015344	-0.1323	0.330819	-0.42808	0.00056208	-0.08175	0.593802	-0.37221	0.00083236	-0.29577	0.0241343	-0.00532	0.981435
Clo1313_1719	2'-5' RNA ligase	-0.04525	0.697892	-0.196	0.0193888	-0.60287	5.5746e-15	-0.41815	6.22876e-08	-0.3791	1.44029e-05	-0.2674	0.00083236	-0.40688	1.43915e-07	0.039055	0.775456	0.178525	0.0668542
Clo1313_1720	Hypothetical protein	0.072343	0.812986	-0.71993	0.00017588	0.145942	0.583935	-2.88152	2.0287e-45	-0.33642	0.177169	-2.08924	2.177e-27	0.865871	4.60834e-06	2.5451	1.7136e-31	-0.41002	0.0862598
Clo1313_1721	Aminodeoxychorismate lyase	-0.07046	0.713213	-0.11767	0.493616	0.646566	3.24783e-07	-0.03249	0.878605	0.49693	0.00066264	0.014711	0.947913	0.764234	1.27607e-09	0.529424	0.00025736	-0.2201	0.192692
Clo1313_1722	Hypothetical protein	-0.12261	0.216344	-0.06895	0.546803	0.418117	3.72224e-07	0.078855	0.476645	0.387323	3.16248e-05	0.025192	0.854064	0.487068	2.6541e-09	0.308468	0.00122093	-0.15341	0.155824
Clo1313_1723	Hypothetical protein	0.090645	0.550685	0.011797	0.951974	0.383933	0.00062995	-0.07002	0.66318	0.144948	0.34886	0.008827	0.965207	0.372136	0.00096406	0.21497	0.128762	-0.14834	0.335481
Clo1313_1724	Protein of unknown function DUF342	0.09183	0.611487	0.038822	0.852932	0.451963	0.00048653	-0.07951	0.669647	0.152429	0.406149	-0.0265	0.90277	0.413141	0.00161343	0.231938	0.162274	-0.2077	0.222306
Clo1313_1725	RNA polymerase, sigma 28 subunit, FliA/WhiG	-0.09256	0.537576	0.656578	1.06874e-09	1.74405	7.2434e-49	0.749612	3.1989e-12	1.4077	1.732e-29	0.000475	0.998162	1.08747	3.7132e-23	0.658084	5.00999e-08	-0.42891	0.00058094
Clo1313_1726	Hypothetical protein	0.244298	0.16319	0.719346	1.38581e-06	1.78884	3.5022e-31	0.50746	0.0009657	1.13725	5.586e-12	0.032411	0.898573	1.0695	4.4738e-13	0.629789	0.00020824	-0.40729	0.024292
Clo1313_1727	CheD	-0.13654	0.203869	0.659701	1.3117e-13	1.72704	6.625e-63	0.809636	2.2921e-19	1.67135	1.9688e-51	0.013392	0.931563	1.06733	1.1436e-30	0.861712	8.5244e-18	-0.19223	0.0926829
Clo1313_1728	CheC, inhibitor of MCP methylation	-0.25734	0.0786246	0.480386	0.00028127	1.58412	3.8415e-32	1.00268	6.4827e-15	1.42035	2.3356e-22	0.264957	0.0683949	1.10374	1.3521e-17	0.417668	0.00626386	-0.42111	0.00579175
Clo1313_1729	CheW protein	0.033735	0.83797	0.746984	5.0363e-14	1.85734	4.7171e-60	0.772664	7.2144e-15	1.51009	1.2837e-37	0.059415	0.690906	1.11035	1.8064e-27	0.737425	2.7453e-11	-0.31351	0.00815025
Clo1313_1730	CheA signal transduction histidine kinase	0.390313	0.0724041	0.590945	0.00343586	1.50617	4.0127e-15	0.213003	0.392684	0.798065	0.00029398	0.01237	0.973561	0.915229	2.16556e-06	0.585062	0.0109546	-0.3178	0.221475
Clo1313_1731	Response regulator receiver modulated CheB methylesterase	-0.17306	0.28804	0.505005	0.00016557	1.23371	1.125e-20	0.734974	1.96173e-08	1.063	3.3129e-13	0.056912	0.784521	0.728706	2.6044e-08	0.328028	0.0438158	-0.34377	0.0329638
Clo1313_1732	Type IV pilus assembly PilZ	0.222344	0.236125	0.71739	3.81474e-06	1.45345	9.6657e-21	0.535027	0.00079716	1.02002	2.90184e-09	0.039981	0.877718	0.736065	2.05758e-06	0.484997	0.00825968	-0.21109	0.333389
Clo1313_1733	Cobyrinic acid ac-diamide synthase	-0.07605	0.518834	0.770282	4.1472e-19	1.49359	1.5485e-54	0.825338	1.7546e-21	1.25214	2.0444e-35	-0.02099	0.884399	0.72331	3.7904e-17	0.426805	1.04072e-05	-0.3175	0.001464
Clo1313_1734	Flagellar biosynthetic protein FlhF	0.096277	0.754342	0.464477	0.0317709	1.23468	3.0516e-10	0.656806	0.00134374	0.923449	3.5526e-05	0.288606	0.226891	0.770199	0.00012837	0.266643	0.339861	-0.21495	0.467357
Clo1313_1735	Flagellar biosynthesis protein FlhA	0.200519	0.316606	0.699482	1.40777e-05	1.51144	5.7468e-21	0.635705	9.01175e-05	1.18456	2.3504e-11	0.136743	0.536526	0.811962	3.64108e-07	0.548854	0.0033775	-0.12637	0.624551
Clo1313_1736	Flagellar biosynthetic protein FlhB	-0.04946	0.792273	0.52273	1.03648e-05	1.37775	7.7245e-30	0.657719	1.99949e-08	1.25314	3.4142e-21	0.085528	0.612449	0.855018	2.6253e-13	0.595419	6.85636e-06	-0.17407	0.285342
Clo1313_1737	Flagellar biosynthetic protein FliR	-0.06723	0.75103	0.542645	9.02454e-05	1.35269	1.0438e-22	0.585046	2.15323e-05	1.36624	4.0759e-19	-0.02483	0.915879	0.810049	2.28586e-09	0.781198	2.89453e-07	-0.05368	0.829868
Clo1313_1738	Flagellar biosynthetic protein FliQ	-0.12273	0.258258	0.861131	6.3784e-22	1.86794	7.0715e-71	0.898651	1.4952e-23	1.71359	3.4677e-54	-0.08521	0.474396	1.0068	2.0215e-28	0.814941	1.7061e-16	-0.27707	0.00852337
Clo1313_1739	Flagellar biosynthetic protein FliP	0.000173	0.999328	0.898365	9.368e-13	1.75613	5.1931e-39	0.763065	1.36128e-09	1.44328	9.677e-24	-0.13513	0.414305	0.857768	9.0915e-12	0.680219	1.66924e-06	-0.31268	0.0466766
Clo1313_1740	Hypothetical protein	0.016325	0.944141	0.741525	1.75274e-08	1.56579	2.0102e-30	0.702676	9.81882e-08	1.33176	2.6729e-19	-0.02252	0.921326	0.824266	3.4043e-10	0.629081	2.5268e-05	-0.21771	0.222438
Clo1313_1741	Response regulator receiver protein	-0.04844	0.75541	0.614947	5.3819e-10	1.57647	1.4146e-47	0.66226	2.2265e-11	1.22808	5.216e-27	-0.00112	0.995813	0.961518	1.2202e-21	0.565824	3.8077e-07	-0.39682	0.00053969
Clo1313_1742	CheC, inhibitor of MCP methylation / FliN fusion protein	-0.11909	0.425805	0.672547	2.7997e-09	1.44382	6.082e-34	0.746742	3.8837e-11	1.14622	2.8e-19	-0.0449	0.80752	0.771276	8.762e-12	0.399474	0.00266832	-0.4167	0.00163053
Clo1313_1743	Flagellar motor switch protein FliM	0.002958	0.993855	0.981696	1.24138e-07	1.72315	3.2905e-20	0.838056	7.62223e-06	1.2132	4.53307e-09	-0.14068	0.594849	0.741457	8.83134e-05	0.375146	0.11855	-0.50699	0.0251459
Clo1313_1744	Flagellar basal body-associated protein FliL	-0.14732	0.160047	0.813388	1.0167e-19	1.30038	3.4232e-42	0.895469	3.3975e-23	1.08455	1.7366e-26	-0.06524	0.609429	0.48699	4.16975e-08	0.189084	0.0968165	-0.36314	0.00038059
Clo1313_1745	Flagellar FlbD family protein	-0.28098	0.053269	1.3035	5.3472e-23	1.95917	4.1009e-44	1.65116	7.4754e-34	1.5939	1.113e-26	0.066681	0.740151	0.65567	4.92618e-07	-0.05726	0.808474	-0.64625	1.08e-05
Clo1313_1746	Flagellar hook-basal body protein	-0.05947	0.668023	1.07947	5.2917e-29	2.33781	2.9869e-87	1.20712	1.0206e-34	1.89859	9.3669e-58	0.068182	0.612471	1.25833	4.515e-37	0.691469	3.1406e-11	-0.49868	2.15279e-06
Clo1313_1747	Flagellar operon protein	-0.0756	0.536675	1.63581	1.2789e-59	2.6102	7.942e-106	1.55369	1.7353e-55	2.10657	5.7879e-72	-0.15772	0.123109	0.974393	4.5377e-27	0.552882	1.88546e-08	-0.57923	3.68229e-09
Clo1313_1748	Flagellar hook capping protein	0.02637	0.849485	0.633221	3.2629e-14	1.832	3.9084e-74	0.641884	1.5059e-14	1.30587	2.955e-39	0.035032	0.794136	1.19878	7.4329e-41	0.663991	1.0343e-12	-0.49976	9.29107e-08
Clo1313_1749	Flagellar hook-length control protein-like, C-terminal domain	0.032723	0.90256	0.577722	0.00028161	1.88799	1.1318e-31	0.614658	0.00010098	1.48593	1.2493e-17	0.069659	0.776744	1.31027	3.3298e-17	0.871269	5.34116e-07	-0.36934	0.0572651
Clo1313_1750	Hypothetical protein	0.035867	0.844663	0.866193	4.7743e-15	1.89031	5.8308e-53	1.07018	1.3013e-21	1.25576	1.9226e-23	0.239857	0.0526592	1.02412	4.6126e-20	0.185573	0.214486	-0.59869	1.51403e-06
Clo1313_1751	Flagellar export protein FliJ	-0.01487	0.908275	0.458656	7.921e-10	0.898223	6.686e-31	0.996332	1.8725e-36	0.135792	0.171567	0.522808	2.3452e-12	0.439567	3.94909e-09	-0.86054	5.6538e-24	-0.7773	3.3448e-20
Clo1313_1752	ATPase, FliI/YscN family	0.618358	0.00985698	0.519511	0.0355397	0.92897	4.47955e-05	0.24214	0.40849	-0.35079	0.253586	0.340987	0.20595	0.409459	0.114117	-0.59293	0.031135	-0.6614	0.0142819
Clo1313_1753	Flagellar assembly protein FliH/Type III secretion system HrpE	-0.07078	0.789035	0.307343	0.107981	0.854713	2.669e-07	0.82994	6.06455e-07	0.294454	0.1828	0.451813	0.0109788	0.54737	0.00153307	-0.53549	0.00649989	-0.63104	0.00104043
Clo1313_1754	Flagellar motor switch protein FliG	-0.18977	0.367106	0.034086	0.904581	0.625404	0.00019605	0.742943	7.11538e-06	0.216023	0.356003	0.519085	0.00251212	0.591318	0.00046597	-0.52692	0.00681459	-0.59915	0.00172974
Clo1313_1755	Flagellar M-ring protein FliF	-0.05243	0.883513	0.178525	0.5459	0.670586	0.00254268	0.407646	0.0929657	0.257728	0.404766	0.17669	0.551001	0.492061	0.0353604	-0.14992	0.669736	-0.46529	0.0849685
Clo1313_1756	Flagellar hook-basal body complex subunit FliE	-0.06457	0.588878	0.167796	0.078198	0.667925	1.6427e-15	0.347002	4.70027e-05	0.365366	0.00013856	0.114637	0.268239	0.500129	2.26152e-09	0.018364	0.909392	-0.36713	0.000128
Clo1313_1757	Flagellar basal-body rod protein FlgC	0.316253	0.121431	0.027166	0.929605	0.423149	0.0280837	-0.26076	0.220963	-0.02585	0.940466	0.028326	0.926468	0.395983	0.0425307	0.234911	0.348312	-0.13275	0.644768
Clo1313_1758	Flagellar basal-body rod protein FlgB	0.132082	0.513158	0.048177	0.84309	0.513239	0.00074938	-0.03895	0.875232	0.427021	0.0163158	0.044958	0.854869	0.465063	0.00255912	0.465969	0.00780197	0.045864	0.868533
Clo1313_1759	Gid protein	0.039822	0.86065	0.412012	0.00385112	0.364903	0.0119765	0.350868	0.0164406	0.263563	0.135864	-0.02132	0.928124	-0.04711	0.832905	-0.08731	0.701838	-0.06152	0.801434
Clo1313_1760	DNA topoisomerase I	-0.32424	0.0643893	0.06172	0.807119	0.069337	0.7788	0.622311	8.83662e-05	0.293209	0.152268	0.236347	0.207422	0.007617	0.979494	-0.3291	0.0996512	-0.10037	0.702137
Clo1313_1761	DNA protecting protein DprA	0.014777	0.957167	0.274527	0.117218	0.22237	0.225651	0.239711	0.183936	0.176912	0.427909	-0.02004	0.939972	-0.05216	0.834851	-0.0628	0.820324	-0.03068	0.916641
Clo1313_1762	Exodeoxyribonuclease III Xth	0.375104	0.0485324	0.123879	0.614286	0.179231	0.425174	-0.26378	0.197329	-0.23792	0.322349	-0.01256	0.968613	0.055352	0.844482	0.025861	0.938821	-0.04205	0.897737
Clo1313_1763	Protein of unknown function DUF307	-0.20711	0.396767	-0.65916	0.00069791	-0.52901	0.00828791	-0.00609	0.986152	-0.49066	0.0340274	0.445964	0.03066	0.130153	0.634534	-0.48457	0.0368033	-0.16876	0.569088
Clo1313_1764	Protein of unknown function UPF0047	-0.13794	0.495299	-0.77168	2.14142e-07	-0.68504	4.75828e-06	-0.61979	3.96272e-05	-0.85526	2.74121e-07	0.01394	0.958914	0.086633	0.698945	-0.23547	0.246611	-0.30816	0.107516
Clo1313_1765	Mg chelatase, subunit ChlI	0.133633	0.427148	-0.58485	5.50026e-06	-0.71115	2.43047e-08	-0.77008	1.41975e-09	-1.03896	2.7179e-13	-0.0516	0.802641	-0.1263	0.459866	-0.26889	0.101012	-0.19418	0.270383
Clo1313_1766	Hypothetical protein	-0.15086	0.282473	-0.2205	0.0875988	-0.4704	4.25821e-05	0.168718	0.217517	-0.56441	1.00552e-05	0.238366	0.0607893	-0.24989	0.0473683	-0.73312	6.33233e-09	-0.24486	0.0902701
Clo1313_1767	Hypothetical protein	0.083796	0.748032	-0.1861	0.392737	-0.24963	0.218816	-0.03267	0.909703	-0.31849	0.148196	0.237233	0.248168	-0.06352	0.816668	-0.28583	0.205315	0.014931	0.96591
Clo1313_1768	Cellulosome anchoring protein cohesin region	0.007978	0.967013	0.27394	0.0137709	0.571815	3.0113e-08	0.261301	0.0197541	0.57907	5.76332e-07	-0.00466	0.981152	0.297875	0.00660289	0.31777	0.0101036	0.015233	0.940239
Clo1313_1769	Protein of unknown function DUF115	0.154949	0.332133	-0.1229	0.469065	0.002815	0.990927	-0.31268	0.0229881	-0.04089	0.86253	-0.03483	0.869701	0.125712	0.456104	0.271788	0.0923076	0.111244	0.577703
Clo1313_1770	ATP-cone domain protein	0.051056	0.823373	-0.16752	0.346615	-0.07116	0.742687	-0.27283	0.0872093	0.101124	0.662022	-0.05425	0.811544	0.096358	0.636271	0.373956	0.0291099	0.223343	0.242185
Clo1313_1771	Sporulation protein, YlmC/YmxH family	-0.20531	0.10052	-0.16211	0.2181	-0.60568	2.53258e-08	0.063748	0.697851	-0.64121	1.40404e-07	0.02054	0.912883	-0.44357	6.1959e-05	-0.70495	6.3632e-09	-0.24084	0.0817866
Clo1313_1772	RNA polymerase, sigma 28 subunit, SigG	-0.30849	0.0838142	-0.76871	1.03902e-06	-0.8373	9.23584e-08	0.08368	0.727705	-0.95745	4.57303e-08	0.543899	0.00079999	-0.06859	0.782789	-1.04113	2.52697e-09	-0.42865	0.0249843
Clo1313_1773	RNA polymerase, sigma 28 subunit, SigE	-0.28637	0.127755	-0.55752	0.00086487	-0.4336	0.0124744	-0.97406	1.47044e-09	-0.54608	0.00414287	-0.70291	1.72e-05	0.123922	0.589972	0.42798	0.030915	-0.39885	0.0473924
Clo1313_1774	Sigma-E processing peptidase SpoIIGA	0.092924	0.65135	-0.39581	0.00789873	-0.0419	0.858123	-1.25884	3.8461e-19	-0.81904	1.70711e-07	-0.7701	3.65317e-08	0.353916	0.0197973	0.439794	0.00836213	-0.68422	1.543e-05
Clo1313_1775	Cell division protein FtsZ	0.015604	0.930443	0.088994	0.528765	0.284827	0.00898009	0.092992	0.505788	0.416727	0.00039028	0.019602	0.911526	0.195833	0.0939375	0.323735	0.00773739	0.147504	0.301384
Clo1313_1776	Cell division protein FtsA	0.170452	0.290014	0.024436	0.912915	0.029598	0.893428	-0.13008	0.451418	0.021436	0.932633	0.015935	0.944538	0.005162	0.983229	0.151517	0.427666	0.162291	0.386536
Clo1313_1777	Protein of unknown function DUF1290	0.066969	0.744023	-0.23224	0.131842	-0.10173	0.58881	-0.17098	0.300478	-0.07758	0.733364	0.128227	0.471141	0.130508	0.461195	0.093395	0.669867	0.091114	0.679037
Clo1313_1778	Polypeptide-transport-associated domain protein FtsQ-type	0.028056	0.912609	-0.28253	0.0955811	-0.15751	0.416977	-0.1331	0.512063	-0.07429	0.776956	0.177486	0.345774	0.125023	0.544425	0.058814	0.828542	0.111277	0.646021
Clo1313_1779	Pseudogene	0.042844	0.745374	-0.31403	0.0003206	-0.03069	0.82547	-0.30206	0.00057143	-0.01296	0.93856	0.054822	0.662789	0.283347	0.00134898	0.289098	0.0038642	0.060573	0.666933
Clo1313_1780	Domain of unknown function DUF1727	-0.08196	0.712323	0.235103	0.176869	-0.15071	0.437773	-0.07282	0.749337	0.037171	0.894118	-0.38988	0.0133098	-0.38581	0.0144984	0.109988	0.646507	0.10592	0.661899
Clo1313_1781	CobB/CobQ domain protein glutamine amidotransferase	-0.00411	0.988184	-0.09812	0.65135	-0.51247	0.00080815	-0.3876	0.0150105	-0.38747	0.03302	-0.29358	0.0805177	-0.41435	0.00853863	0.000129	0.999604	0.120896	0.610947
Clo1313_1783	Dockerin type 1	-0.00547	0.978976	0.264593	0.0251582	-0.06354	0.69711	0.147825	0.268503	-0.22627	0.104297	-0.12224	0.382316	-0.32813	0.00403655	-0.37409	0.00328039	-0.1682	0.258016
Clo1313_1784	Hypothetical protein	-0.18302	0.00162427	-0.1325	0.0301696	-0.06671	0.346637	0.088222	0.184107	0.206831	0.00142295	0.037706	0.643403	0.065786	0.354906	0.118609	0.096658	0.090529	0.232047
Clo1313_1785	Tetratricopeptide TPR_1 repeat-containing protein	-0.04637	0.839998	0.037989	0.870029	0.115791	0.548016	0.073306	0.729794	0.255664	0.160875	-0.01105	0.965729	0.077802	0.710127	0.182358	0.354944	0.093507	0.686021
Clo1313_1786	Dockerin type 1	0.325229	0.0252736	0.193539	0.232059	0.265882	0.0787297	-0.18357	0.26264	0.237494	0.180424	-0.05188	0.811098	0.072343	0.721772	0.42106	0.00791082	0.296842	0.0792191
Clo1313_1787	ATPase	0.045555	0.882698	-0.31145	0.147253	-0.27472	0.213874	0.403113	0.0481566	-0.87286	2.60367e-05	0.76012	4.365e-05	0.036736	0.907526	-1.27598	3.9399e-10	-0.55259	0.0118891
Clo1313_1789	Hypothetical protein	0.188985	0.222711	0.480244	0.00025327	0.489035	0.00018951	0.758105	2.82435e-09	-0.48016	0.0012455	0.466845	0.00039119	0.008791	0.971465	-1.23827	6.4865e-18	-0.78021	4.88533e-08
Clo1313_1790	Hypothetical protein	0.075256	0.859802	-0.25072	0.4626	-0.04543	0.917791	-0.08796	0.834542	-0.43245	0.206831	0.238024	0.491736	0.205293	0.567103	-0.34449	0.340446	-0.31176	0.400343
Clo1313_1791	Hydrogenase, Fe-only	-0.0533	0.778843	0.050087	0.794359	-0.01726	0.934812	0.08113	0.643143	-0.04874	0.824036	-0.02226	0.914101	-0.06734	0.710652	-0.12987	0.471237	-0.08478	0.669251
Clo1313_1792	NADH dehydrogenase (quinone)	0.106448	0.487538	-0.00463	0.982747	-0.03277	0.862323	-0.11539	0.441503	-0.16136	0.307391	-0.00432	0.98387	-0.02815	0.882413	-0.04597	0.823943	-0.02214	0.919199
Clo1313_1793	NADH dehydrogenase (ubiquinone) 24 kDa subunit	0.059187	0.791295	-0.01584	0.949237	-0.10899	0.583466	0.013736	0.957015	0.089408	0.704454	0.088766	0.668442	-0.09315	0.65022	0.075671	0.756921	0.257586	0.163345
Clo1313_1794	Stage II sporulation protein E	0.265469	0.145498	-0.05133	0.84195	-0.01052	0.972205	-0.26335	0.14946	-0.30841	0.127427	0.053446	0.835363	0.040809	0.876223	-0.04506	0.877869	-0.03242	0.913895
Clo1313_1795	Putative PAS/PAC sensor protein	-0.04893	0.785727	-0.06059	0.72676	-0.04533	0.80492	0.050534	0.778234	-0.01273	0.955875	0.062192	0.718044	0.015251	0.939039	-0.06326	0.747802	-0.01632	0.941856
Clo1313_1796	Hypothetical protein	-0.12546	0.278654	-0.04502	0.758409	-0.06932	0.605224	0.106079	0.379426	-0.02026	0.910275	0.025641	0.870305	-0.0243	0.877397	-0.12634	0.341339	-0.0764	0.611444
Clo1313_1797	Aminoglycoside phosphotransferase	0.02562	0.862174	0.053601	0.684278	0.031616	0.826843	-0.00043	0.997955	0.034496	0.831555	-0.02841	0.845515	-0.02199	0.882392	0.034928	0.829006	0.028501	0.862811
Clo1313_1798	Iron-containing alcohol dehydrogenase	0.090537	0.478131	0.036496	0.812833	0.01795	0.912423	-0.09051	0.478259	-0.11095	0.425474	-0.03647	0.812979	-0.01855	0.909168	-0.02044	0.910527	-0.03836	0.824523
Clo1313_1799	CoA-binding domain protein	0.118144	0.409465	0.047463	0.78504	0.065438	0.690896	-0.02868	0.876492	-0.07625	0.675542	0.042001	0.814187	0.017975	0.924827	-0.04757	0.81147	-0.02355	0.911317
Clo1313_1800	Dipicolinic acid synthetase, B subunit	0.092622	0.667665	-1.00649	3.7408e-12	-1.89438	3.23e-35	-0.92356	1.8498e-10	-2.27201	2.7391e-39	0.17556	0.342158	-0.88789	9.1831e-10	-1.34846	1.25e-16	-0.28501	0.133164
Clo1313_1801	Dipicolinate synthase subunit A	-0.0227	0.898573	-1.26861	8.0534e-32	-2.1038	4.804e-67	-1.15088	3.7227e-27	-2.44888	1.0893e-70	0.095024	0.502838	-0.8352	8.5956e-16	-1.29799	1.5123e-27	-0.36777	0.00248847
Clo1313_1802	Peptidase M16 domain protein	-0.11995	0.496971	-0.00477	0.984339	-0.30097	0.0352058	0.172616	0.283043	-0.34407	0.0304812	0.057433	0.779752	-0.2962	0.038772	-0.51668	0.00054941	-0.16305	0.384268
Clo1313_1803	Polyribonucleotide nucleotidyltransferase	0.010786	0.9551	0.0012	0.995813	-0.07498	0.625551	0.048374	0.772589	-0.17272	0.229821	0.05796	0.71948	-0.07618	0.61841	-0.22109	0.104713	-0.08695	0.609351
Clo1313_1804	Ribosomal protein S15	-0.31383	0.0222657	-0.56084	1.08e-05	-1.34104	2.3781e-25	-0.24569	0.0877592	-0.76404	5.99903e-08	0.001318	0.995976	-0.78019	5.3819e-10	-0.51835	0.00035038	0.263162	0.105046
Clo1313_1805	Hypothetical protein	-0.2214	0.155922	-0.43664	0.00155876	-0.70127	1.22176e-07	0.234126	0.128974	-0.90657	8.1253e-10	0.449366	0.00108656	-0.26463	0.0785291	-1.14069	1.1871e-14	-0.4267	0.00665507
Clo1313_1806	Spore coat protein CotJB	-0.26505	0.0661377	-0.28077	0.0491599	-0.67975	1.11382e-07	0.254636	0.0800621	-0.74781	1.80076e-07	0.270355	0.0600205	-0.39898	0.00298675	-1.00244	2.0033e-12	-0.3331	0.0346718
Clo1313_1807	Manganese containing catalase	-0.16834	0.28223	-0.07321	0.700201	-0.21381	0.149272	0.671673	1.04569e-07	-0.69861	8.14266e-07	0.576543	5.92095e-06	-0.1406	0.390217	-1.37029	8.7138e-22	-0.65314	4.36742e-06
Clo1313_1810	Hypothetical protein	-0.14231	0.408034	-0.60318	5.48146e-06	-0.13404	0.443186	-0.53194	7.20155e-05	0.390682	0.0136318	-0.07108	0.723866	0.469131	0.00055097	0.922626	3.0779e-10	0.382418	0.0161465
Clo1313_1811	Protein of unknown function DUF711	-0.03702	0.785727	0.014962	0.919408	-0.06411	0.600419	0.039518	0.770025	0.136036	0.245167	-0.01246	0.934082	-0.07907	0.498163	0.096518	0.449171	0.163126	0.146369
Clo1313_1812	ACT domain-containing protein	-0.05803	0.694519	-0.12191	0.325128	-0.04148	0.791895	0.026123	0.874617	-0.12993	0.353853	0.089999	0.502417	0.08043	0.560211	-0.15605	0.245311	-0.14648	0.282241
Clo1313_1813	Diguanylate cyclase/phosphodiesterase with PAS/PAC sensor(s)	0.061566	0.668673	0.290282	0.00463113	0.49133	4.46297e-07	0.110337	0.37816	0.259161	0.0293733	-0.11838	0.336029	0.201048	0.0661054	0.148823	0.26604	-0.1706	0.188168
Clo1313_1814	Radical SAM domain-containing protein	0.043926	0.788485	-0.73313	7.7266e-13	-0.73462	6.9611e-13	-0.6677	6.5953e-11	-0.82163	6.8466e-13	0.109355	0.416863	-0.00148	0.994529	-0.15392	0.279153	-0.04309	0.818343
Clo1313_1815	Hypothetical protein	0.105949	0.641341	-0.34302	0.0481101	-0.32354	0.0651636	-0.15844	0.443974	-0.52557	0.00421862	0.290529	0.105274	0.01948	0.943716	-0.36713	0.0605637	-0.09608	0.716854
Clo1313_1816	Glycoside hydrolase family 5	0.332927	0.0384925	0.03483	0.887411	-0.09893	0.641505	-0.31316	0.0544963	-0.42284	0.0161465	-0.01507	0.95421	-0.13376	0.500852	-0.10968	0.64495	0.00901	0.977269
Clo1313_1817	Type 3a cellulose-binding domain protein	-0.02605	0.858191	0.01698	0.909482	0.008621	0.956475	0.051535	0.69377	-0.0872	0.514079	0.008504	0.957167	-0.00836	0.957884	-0.13873	0.243391	-0.12187	0.319982
Clo1313_1818	RNA polymerase, sigma 28 subunit, SigI	0.046744	0.762506	0.525643	9.73325e-08	0.416453	3.09483e-05	0.081779	0.553086	0.36407	0.00151276	-0.39712	7.598e-05	-0.10919	0.393322	0.282291	0.0179863	-0.00564	0.978781
Clo1313_1819	Copper amine oxidase-like domain-containing protein	-0.00821	0.969193	-0.16311	0.238135	0.120201	0.419715	-0.26038	0.037773	0.316721	0.0217219	-0.10548	0.494674	0.283308	0.021713	0.577098	6.47617e-06	0.18831	0.219902
Clo1313_1820	Methyl-accepting chemotaxis sensory transducer	0.191843	0.362967	0.995459	1.29344e-09	1.66721	2.1348e-23	0.444332	0.0118696	1.24705	9.9695e-12	-0.35928	0.0504461	0.671748	6.02851e-05	0.80272	1.6207e-05	-0.22831	0.325209
Clo1313_1821	Hypothetical protein	0.001665	0.995262	-0.30413	0.0333775	0.28837	0.0459334	-0.50896	0.00012501	0.251393	0.138785	-0.20317	0.190797	0.592501	6.09028e-06	0.760355	1.69554e-07	-0.03531	0.88529
Clo1313_1822	Protein of unknown function DUF477	0.224685	0.0708116	-0.20504	0.105514	0.294397	0.0127585	-0.59746	5.56227e-08	-0.04883	0.80672	-0.16773	0.20487	0.499437	6.80444e-06	0.54863	1.00718e-05	-0.11854	0.474761
Clo1313_1823	Protein of unknown function DUF74	-0.2012	0.0955395	-0.36372	0.0008606	-0.52688	6.2098e-07	-0.06154	0.698647	-0.05859	0.749337	0.100984	0.477871	-0.16316	0.196411	0.00295	0.989479	0.267095	0.0407045
Clo1313_1824	ABC transporter transmembrane region	-0.1933	0.417697	-0.48025	0.0142284	-1.12445	5.4165e-10	-0.13901	0.591283	-1.31412	8.4655e-11	0.147944	0.563463	-0.6442	0.00060217	-1.17512	6.88977e-09	-0.38297	0.101131
Clo1313_1825	ABC transporter related protein	0.045617	0.789123	-0.20094	0.102054	-1.16808	1.626e-26	-0.37797	0.00062135	-1.1969	6.033e-23	-0.13141	0.331192	-0.96714	2.5393e-19	-0.81893	5.9877e-12	0.0168	0.936632
Clo1313_1826	RbsD or FucU transport	0.120421	0.652921	0.285042	0.190276	0.430689	0.0312096	0.393351	0.0533281	0.660681	0.0018708	0.22873	0.317874	0.145648	0.570867	0.26733	0.291292	0.350412	0.141467
Clo1313_1827	Iron-containing alcohol dehydrogenase	-0.00349	0.990938	0.193729	0.32911	0.422765	0.0121977	0.281064	0.123552	0.826687	2.94425e-06	0.083846	0.727808	0.229036	0.230184	0.545623	0.00310428	0.400432	0.0393792
Clo1313_1828	Periplasmic binding protein/LacI transcriptional regulator	-0.13342	0.443484	0.212666	0.171368	0.407838	0.00304298	0.389773	0.00489228	0.936843	1.357e-10	0.04369	0.840859	0.195172	0.218167	0.54707	0.00027504	0.395588	0.0118696
Clo1313_1829	Inner-membrane translocator	0.191797	0.274012	0.021609	0.930581	0.36651	0.0168863	0.010475	0.968515	-0.03256	0.905647	0.180664	0.309307	0.344901	0.0260245	-0.04304	0.87171	-0.20727	0.294325
Clo1313_1830	ABC transporter related protein	0.440001	0.0421595	-0.00229	0.995813	0.4078	0.0633924	-0.23586	0.341509	-0.22979	0.42388	0.206429	0.421015	0.410089	0.0616691	0.006074	0.988184	-0.19759	0.508735
Clo1313_1831	ROK family protein	-0.01155	0.966614	-0.06347	0.786735	0.209316	0.245583	0.317851	0.0539184	0.004777	0.987758	0.369776	0.0209826	0.272788	0.108586	-0.31307	0.0975764	-0.21609	0.292174
Clo1313_1832	PfkB domain protein	-0.09399	0.502857	-0.07023	0.639147	-0.02582	0.881675	0.144227	0.251947	0.020728	0.916863	0.120462	0.358901	0.04441	0.785727	-0.1235	0.41115	-0.04745	0.797285
Clo1313_1833	Alcohol dehydrogenase GroES domain protein	0.007578	0.979019	-0.17628	0.359413	-0.13107	0.528707	0.098613	0.656791	-0.1427	0.542185	0.282473	0.102414	0.045213	0.857492	-0.24132	0.239266	-0.00406	0.990035
Clo1313_1834	Hypothetical protein	-0.08518	0.704454	-0.07273	0.754919	-0.15614	0.426762	0.104549	0.62918	-0.40448	0.0262864	0.092096	0.678198	-0.08341	0.712323	-0.50902	0.00371551	-0.33352	0.0777539
Clo1313_1836	Pseudogene	-0.02182	0.926204	0.224279	0.159938	-0.15537	0.371683	0.095558	0.626428	-0.3954	0.0153866	-0.15054	0.390751	-0.37965	0.0084579	-0.49096	0.00186465	-0.26185	0.138671
Clo1313_1838	ABC transporter related protein	0.010557	0.975106	0.076736	0.780105	-0.38069	0.049064	0.142411	0.558733	-0.51111	0.0144943	0.076232	0.781869	-0.45743	0.0144228	-0.65352	0.00118532	-0.11987	0.678198
Clo1313_1839	Pseudogene	0.215283	0.22596	0.024395	0.923517	-0.30603	0.0635379	-0.02311	0.928124	-0.69666	2.75852e-05	0.167774	0.373877	-0.33043	0.0421182	-0.67354	5.2839e-05	-0.17534	0.414243
Clo1313_1840	Hypothetical protein	-0.04711	0.820405	0.067021	0.731663	-0.09783	0.588599	-0.42181	0.00142302	0.017265	0.945513	-0.53594	3.19283e-05	-0.16485	0.298629	0.439071	0.00326947	0.067978	0.76016
Clo1313_1841	Hypothetical protein	0.04593	0.716355	0.00448	0.977911	-0.0675	0.56419	-0.91012	1.3608e-26	0.078918	0.542085	-0.86867	1.2782e-24	-0.07198	0.532337	0.989034	2.2468e-25	0.192346	0.066458
Clo1313_1842	Hypothetical protein	-0.03802	0.858939	-0.07349	0.702924	-0.14582	0.376314	-0.80218	3.056e-10	-0.11108	0.584845	-0.76671	1.82748e-09	-0.07233	0.708424	0.691103	1.53161e-06	-0.00328	0.990782
Clo1313_1843	Hypothetical protein	-0.09741	0.322737	-0.08053	0.437163	-0.15987	0.0702386	-0.79596	1.3234e-23	-0.04875	0.713198	-0.81283	1.9139e-24	-0.07934	0.44507	0.747202	1.5219e-17	0.013708	0.928509
Clo1313_1844	Peptidase M56 BlaR1	-0.00848	0.972325	-0.19126	0.205648	-0.01312	0.953824	-0.89875	6.8996e-13	0.003335	0.990295	-0.71596	1.13289e-08	0.178149	0.246497	0.902086	1.1192e-10	0.007974	0.976785
Clo1313_1845	Transcriptional repressor, CopY family	0.126122	0.515637	-0.12134	0.536158	0.169098	0.346615	-0.87816	4.2905e-10	-0.0901	0.705212	-0.6307	9.77194e-06	0.290436	0.0682986	0.788061	6.50121e-07	-0.13307	0.545278
Clo1313_1846	GMP synthase, large subunit	0.030836	0.920898	0.360914	0.0766235	0.229775	0.307117	-0.01265	0.970412	0.320012	0.181214	-0.34273	0.0959778	-0.13114	0.611919	0.332666	0.160702	0.121072	0.687881
Clo1313_1847	Glu/Leu/Phe/Val dehydrogenase	-0.03561	0.915879	-0.7502	0.00016762	-0.7852	7.584e-05	-0.55617	0.00725754	-0.92216	2.98723e-05	0.158425	0.563544	-0.035	0.917222	-0.36599	0.153412	-0.17257	0.57524
Clo1313_1848	Oxidoreductase FAD/NAD(P)-binding domain protein	0.103471	0.517736	-0.08747	0.598506	-0.08561	0.608441	-0.26752	0.0373849	0.005222	0.983186	-0.07658	0.655213	0.001867	0.993855	0.272744	0.0622467	0.194298	0.216547
Clo1313_1849	Glutamate synthase (NADPH), homotetrameric	0.031074	0.931111	-0.11975	0.698801	-0.20307	0.45997	-0.2104	0.43978	0.063483	0.869397	-0.05958	0.862323	-0.08331	0.801783	0.273885	0.348503	0.297623	0.298921
Clo1313_1851	Conserved hypothetical protein	-0.04516	0.758521	-0.08444	0.51179	-0.28968	0.00332328	-0.09058	0.473928	-0.06378	0.684418	-0.0513	0.7198	-0.20524	0.0499062	0.0268	0.879434	0.180745	0.141199
Clo1313_1852	Protein of unknown function DUF111	-0.02259	0.816437	-0.01304	0.898415	-0.12889	0.0528861	-0.01416	0.888597	0.003188	0.979924	-0.0237	0.806407	-0.11585	0.0883039	0.017343	0.877021	0.109488	0.164353
Clo1313_1853	1-(5-phosphoribosyl)-5-amino-4-imidazole-carboxylate (AIR) carboxylase	-0.02704	0.847362	0.061657	0.613339	-0.05511	0.659886	0.1087	0.30538	0.124713	0.290014	0.020006	0.889592	-0.11677	0.263092	0.016012	0.922309	0.152789	0.174772
Clo1313_1854	Domain of unknown function DUF2520	-0.08287	0.527882	0.015182	0.927191	-0.27297	0.00679794	0.118248	0.323157	0.222059	0.0629326	0.020201	0.90194	-0.28815	0.00398418	0.103811	0.466598	0.412167	0.00014593
Clo1313_1855	Copper amine oxidase-like domain-containing protein	0.15386	0.672811	0.133605	0.720936	0.086721	0.829678	0.060542	0.883788	-0.26303	0.477763	0.080797	0.842232	-0.04688	0.91186	-0.32357	0.355536	-0.19589	0.62199
Clo1313_1856	Peptide chain release factor 2	-0.4914	0.0935651	-0.6454	0.0202835	-0.5922	0.0360381	0.201862	0.577497	-0.23588	0.556762	0.355865	0.257911	0.053199	0.904614	-0.43774	0.203344	-0.13507	0.763376
Clo1313_1857	Helix-turn-helix domain protein	0.167037	0.224307	-0.3005	0.0138738	-0.06174	0.720945	-0.16881	0.218445	-0.23859	0.101613	0.298722	0.0145346	0.238752	0.0609548	-0.06978	0.717739	-0.0098	0.967013
Clo1313_1858	Aminotransferase class I and II	0.013447	0.96591	-1.1424	1.1121e-11	-0.51253	0.00400307	-0.82981	1.00842e-06	-0.43811	0.0354591	0.326035	0.0914564	0.629869	0.00028161	0.391702	0.065685	0.087868	0.767615
Clo1313_1859	Transcriptional regulator, AsnC family	0.030746	0.879314	-0.68176	1.2822e-08	-0.29964	0.0217864	-0.58593	1.18536e-06	-0.27995	0.063836	0.126568	0.422868	0.382118	0.00235995	0.30598	0.0393792	0.05043	0.818133
Clo1313_1861	Hypothetical protein	-0.03464	0.846384	0.039905	0.821066	0.074603	0.63531	-0.01032	0.958074	-0.01296	0.952386	-0.08486	0.578989	0.034697	0.846142	-0.00264	0.991089	-0.1222	0.446913
Clo1313_1862	Thioredoxin	-0.20628	0.00583126	-0.00027	0.99845	0.125186	0.127672	0.047878	0.642791	0.142812	0.118493	-0.15812	0.043779	0.125458	0.126765	0.094934	0.344125	-0.18865	0.0292549
Clo1313_1863	Pseudogene	0.03759	0.875671	-0.49998	0.00070886	-0.33172	0.0350907	-0.32527	0.0395362	-0.43714	0.0105368	0.212301	0.219115	0.168258	0.355952	-0.11187	0.629388	-0.06782	0.790243
Clo1313_1866	Hypothetical protein	-0.45943	0.0451802	0.865439	3.58158e-05	0.404282	0.0855861	1.0626	2.73811e-07	0.725313	0.00270996	-0.26227	0.310615	-0.46116	0.0442324	-0.33728	0.228498	-0.1384	0.689451
Clo1313_1867	Alpha-glucan phosphorylase	-0.1334	0.536653	-0.15883	0.441379	0.397185	0.0183192	-0.20537	0.287693	0.386213	0.0456507	-0.17994	0.366834	0.55602	0.00052266	0.591581	0.00103638	-0.14438	0.55238
Clo1313_1869	Hypothetical protein	0.020534	0.93399	-0.64505	5.63828e-06	-1.17891	6.7991e-17	-0.40405	0.00696893	-0.79562	4.74676e-07	0.261535	0.107408	-0.53386	0.00021831	-0.39158	0.0224439	0.403819	0.0179413
Clo1313_1870	CoA-substrate-specific enzyme activase	-0.01967	0.933282	0.270469	0.0744697	-0.30711	0.0377972	0.284613	0.0580032	-0.5287	0.00062529	-0.00553	0.982574	-0.57758	2.027e-05	-0.81331	5.40991e-08	-0.24126	0.17466
Clo1313_1871	Hypothetical protein	-0.0589	0.722449	0.151251	0.256865	-0.34118	0.00274185	0.320368	0.00530757	-0.70784	5.15563e-09	0.110212	0.445332	-0.49243	7.0303e-06	-1.02821	3.0443e-17	-0.42557	0.00070303
Clo1313_1872	Protein of unknown function DUF2229, CoA enzyme activase	0.281038	0.151629	-0.37153	0.0448688	-0.57198	0.00093072	-0.40377	0.0266632	-1.14792	6.3121e-10	0.248798	0.216777	-0.20044	0.343967	-0.74415	8.93872e-05	-0.29491	0.184361
Clo1313_1873	PpiC-type peptidyl-prolyl cis-trans isomerase	-0.088	0.347113	-0.30717	3.88563e-05	-0.2954	8.07774e-05	-0.14688	0.0786372	-0.23594	0.00692691	0.07229	0.463782	0.011775	0.92714	-0.08905	0.407071	-0.02854	0.833673
Clo1313_1874	Signal peptidase I	-0.1789	0.011109	-0.15737	0.028977	-0.45757	2.7895e-12	0.036185	0.717739	-0.22236	0.00411737	0.014655	0.89661	-0.30019	5.99379e-06	-0.25854	0.00066797	0.056305	0.590577
Clo1313_1875	Fructose-1,6-bisphosphate aldolase, class II	0.328264	0.0651447	-0.0734	0.76818	-0.02391	0.931111	-0.43888	0.00930381	-0.35942	0.0721572	-0.03721	0.889812	0.049486	0.850588	0.07946	0.776627	-0.00724	0.982747
Clo1313_1876	Phosphofructokinase	-0.02253	0.915288	-0.04642	0.816437	-0.17751	0.233177	-0.09113	0.603209	-0.17075	0.321942	-0.06724	0.718051	-0.13109	0.413568	-0.07962	0.699372	-0.01578	0.948447
Clo1313_1877	Hypothetical protein	-0.00099	0.995813	-0.16731	0.0926726	0.111935	0.303349	-0.36993	2.72587e-05	0.242166	0.022107	-0.20361	0.0334276	0.279243	0.00212972	0.612092	2.6269e-10	0.129236	0.284368
Clo1313_1878	L-lactate dehydrogenase	0.113336	0.453177	0.01599	0.936169	-0.09479	0.548581	-0.14214	0.318371	-0.23107	0.114573	-0.04479	0.80752	-0.11078	0.466258	-0.08894	0.628642	-0.02294	0.916641
Clo1313_1879	Malic protein NAD-binding protein	0.103442	0.575601	0.048581	0.820095	-0.03473	0.874617	-0.08836	0.643945	-0.1534	0.425474	-0.0335	0.879133	-0.08331	0.66709	-0.06504	0.778808	-0.01523	0.953928
Clo1313_1880	Flavin reductase domain protein FMN-binding protein	0.002872	0.99157	0.182459	0.282974	0.045325	0.841768	-0.05944	0.784684	-0.02439	0.927331	-0.23902	0.135094	-0.13713	0.453177	0.035042	0.893389	-0.06685	0.783399
Clo1313_1881	Hydrogenase, Fe-only	0.14144	0.366307	0.167175	0.266677	0.191563	0.189038	-0.10781	0.521354	-0.14296	0.426906	-0.13354	0.400933	0.024388	0.907884	-0.03515	0.87846	-0.19308	0.247786
Clo1313_1882	NADH dehydrogenase (quinone)	0.141928	0.389221	0.109528	0.535307	0.138618	0.403598	-0.09796	0.588647	-0.16763	0.355947	-0.06556	0.738926	0.02909	0.893407	-0.06967	0.753881	-0.16432	0.368286
Clo1313_1883	Ferredoxin	0.441953	0.0182653	0.143801	0.5518	0.163453	0.485654	-0.36112	0.0633425	-0.41431	0.0555856	-0.06296	0.823878	0.019651	0.949069	-0.05319	0.869931	-0.13581	0.628613
Clo1313_1884	ATP-binding region ATPase domain protein	-0.03131	0.853168	0.203722	0.0768706	0.13476	0.284943	0.088521	0.528308	-0.05222	0.770988	-0.14651	0.235867	-0.06896	0.641793	-0.14074	0.325481	-0.21828	0.0926829
Clo1313_1885	NADH-quinone oxidoreductase, E subunit	0.202987	0.211241	0.234004	0.136961	0.277817	0.0673139	-0.05681	0.791907	-0.08	0.729326	-0.08783	0.65888	0.043813	0.843984	-0.02319	0.929831	-0.15483	0.438239
Clo1313_1886	PHP domain protein	0.256281	0.316496	0.361994	0.126161	0.81885	7.80185e-05	0.014861	0.968847	0.090403	0.806697	-0.09085	0.778297	0.456856	0.04312	0.075542	0.841184	-0.47217	0.06542
Clo1313_1887	DRTGG domain protein	0.031385	0.840958	0.048762	0.738141	0.382559	6.78445e-05	0.119488	0.312617	0.008511	0.965426	0.102111	0.407342	0.333797	0.00061216	-0.11098	0.423998	-0.34266	0.0018516
Clo1313_1888	Fe-S cluster domain protein	0.083053	0.516256	0.194612	0.0631665	0.359925	0.00015691	0.112287	0.342475	-0.14729	0.247771	0.000727	0.996935	0.165312	0.127035	-0.25958	0.0219019	-0.42417	6.21843e-05
Clo1313_1889	Putative anti-sigma regulatory factor, serine/threonine protein kinase	-0.1333	0.579652	0.066171	0.811098	0.217282	0.306872	0.525783	0.00322561	0.110993	0.698475	0.326315	0.0932014	0.151111	0.517573	-0.41479	0.0502873	-0.23959	0.315292
Clo1313_1890	Hypothetical protein	-0.05766	0.344624	0.206072	2.247e-05	0.330815	4.4203e-12	0.248163	2.43072e-07	0.278102	2.27577e-07	-0.01557	0.844482	0.124743	0.0161304	0.029939	0.713198	-0.11037	0.0682621
Clo1313_1891	TGS domain-containing protein	-0.04508	0.668822	0.228115	0.00215341	0.366181	2.74541e-07	0.231312	0.00182933	0.261985	0.00156629	-0.04188	0.695748	0.138066	0.0890697	0.030673	0.812986	-0.14927	0.102493
Clo1313_1892	Hypothetical protein	0.055297	0.590561	0.003231	0.981246	0.126756	0.132028	-0.088	0.336062	0.011242	0.937088	-0.03594	0.748958	0.123524	0.144192	0.099245	0.330834	-0.06022	0.602064
Clo1313_1893	Pseudogene	-0.00246	0.98537	0.212838	0.00492692	0.219517	0.00359029	0.046529	0.660114	0.125547	0.189439	-0.16877	0.0320205	0.006678	0.959269	0.079018	0.461396	-0.09643	0.343319
Clo1313_1894	Domain of unknown function DUF1848	-0.20457	0.51574	0.429284	0.103307	0.05688	0.883067	0.640465	0.00877822	0.337849	0.288636	0.006608	0.987824	-0.3724	0.170523	-0.30262	0.354545	0.076396	0.858613
Clo1313_1896	Peptide chain release factor 3	-0.08017	0.762506	0.048839	0.863016	-0.70264	4.27457e-05	0.138174	0.561134	-0.61982	0.00166101	0.009167	0.977778	-0.75148	1.08687e-05	-0.75799	8.30742e-05	0.002653	0.994804
Clo1313_1897	Conserved repeat domain protein	0.152521	0.374339	-0.94726	9.9418e-13	-0.62944	2.74823e-06	-1.24691	1.9502e-20	-0.81689	4.21577e-08	-0.14713	0.395955	0.317825	0.0297625	0.430017	0.0066005	-0.03494	0.890556
Clo1313_1900	Hypothetical protein	-0.41815	0.00094066	-0.90813	7.9374e-14	-0.94582	7.8043e-15	-0.53509	1.43425e-05	-0.45141	0.00147266	-0.04511	0.820861	-0.03769	0.852777	0.083681	0.680619	0.076265	0.712515
Clo1313_1901	NAD+ synthetase	-0.18185	0.590746	-0.52704	0.0461808	-0.38838	0.167459	-0.03683	0.929309	-0.35359	0.283333	0.308355	0.298575	0.138657	0.698801	-0.31676	0.348892	-0.14706	0.715629
Clo1313_1902	Valyl-tRNA synthetase	0.062126	0.758295	-0.29377	0.0395415	-0.33735	0.0153454	-0.32025	0.0225676	-0.22699	0.187312	0.035653	0.869459	-0.04358	0.838624	0.093257	0.661958	0.172491	0.347182
Clo1313_1903	Hypothetical protein	0.083827	0.364518	0.04067	0.709578	0.168212	0.0341568	0.128642	0.124748	0.161391	0.077727	0.171799	0.0297974	0.127542	0.128699	0.032749	0.801634	0.077006	0.479609
Clo1313_1904	Glycoside hydrolase family 3 domain protein	0.075169	0.81729	-0.17963	0.510293	0.560291	0.00825548	-0.33029	0.159609	0.557083	0.0213299	-0.07549	0.816437	0.739919	0.00029398	0.887371	9.18251e-05	0.071961	0.844897
Clo1313_1905	Tetratricopeptide TPR_1 repeat-containing protein	-0.00125	0.996242	0.408074	0.0024096	0.174706	0.270616	0.411386	0.00218857	0.436286	0.00393563	0.002068	0.993855	-0.23337	0.11652	0.0249	0.919985	0.260335	0.117438
Clo1313_1906	Hypothetical protein	-0.03777	0.720901	0.120053	0.138671	-0.0166	0.887411	0.128248	0.10869	0.274176	0.0006155	-0.02958	0.789123	-0.13666	0.0832924	0.145927	0.101384	0.253006	0.00175459
Clo1313_1907	Class II aldolase/adducin family protein	0.083022	0.625793	0.126488	0.40954	0.06681	0.705997	0.018484	0.928124	0.271162	0.0666732	-0.02498	0.90181	-0.05968	0.742687	0.252678	0.092101	0.287374	0.049461
Clo1313_1908	ErfK/YbiS/YcfS/YnhG family protein	-0.46909	0.00175459	-0.67029	3.63861e-06	-0.88709	5.8265e-10	0.156362	0.404241	-1.05497	4.2519e-11	0.357562	0.022258	-0.2168	0.210874	-1.21133	4.0277e-14	-0.63697	0.00010176
Clo1313_1909	Hypothetical protein	0.070423	0.551683	-2.04959	4.8957e-84	-2.30893	1.4064e-96	-2.44554	5.784e-103	-1.66204	3.6893e-55	-0.32553	0.00017045	-0.25934	0.00359803	0.783498	1.3319e-16	0.717309	2.9387e-14
Clo1313_1910	PA14 domain protein	-0.14985	0.484212	-0.02966	0.913373	0.43192	0.0107227	0.352235	0.0449608	0.035361	0.907749	0.232051	0.226154	0.461582	0.00584271	-0.31687	0.122476	-0.54641	0.00326455
Clo1313_1911	RNA polymerase sigma-I factor	0.388811	0.00245774	0.102882	0.547319	0.48527	0.00010453	-0.22362	0.114896	-0.27526	0.0766531	0.062309	0.74293	0.382387	0.00296181	-0.05164	0.817631	-0.37172	0.0114205
Clo1313_1912	Glycosyltransferase 28 domain	0.029929	0.92267	-0.02741	0.929907	0.451534	0.0194688	-0.12266	0.636379	0.164383	0.555816	-0.06532	0.82266	0.478948	0.0122772	0.287045	0.236663	-0.25722	0.301384
Clo1313_1913	Hypothetical protein	-0.11652	0.63645	-0.06502	0.813793	0.388062	0.0379772	-0.21489	0.311131	0.395491	0.0631665	-0.26639	0.187384	0.453082	0.0127113	0.610383	0.00201475	-0.10909	0.702137
Clo1313_1916	Excinuclease ABC, A subunit	-0.15349	0.547665	0.14822	0.565102	-0.02987	0.925294	0.181897	0.457213	-0.221	0.408644	-0.11981	0.657211	-0.17809	0.469282	-0.4029	0.0837199	-0.34462	0.152245
Clo1313_1917	3D domain-containing protein	-0.11502	0.37539	-0.10659	0.420663	-0.00948	0.958786	0.111638	0.393273	0.121864	0.407749	0.103204	0.440179	0.097106	0.474706	0.010226	0.960752	0.016324	0.934372
Clo1313_1918	Excinuclease ABC, B subunit	0.071659	0.717399	-0.03268	0.881686	0.048159	0.820845	-0.0586	0.776268	-0.09287	0.666455	0.04574	0.830718	0.080844	0.676185	-0.03427	0.889742	-0.06937	0.761003
Clo1313_1919	Pseudogene	0.287523	0.0629326	0.053872	0.809556	-0.24079	0.133205	-0.40603	0.00522697	-0.59631	0.00014739	-0.17238	0.318938	-0.29466	0.0555856	-0.19028	0.32652	-0.06799	0.780098
Clo1313_1920	Hypothetical protein	0.050247	0.858051	-0.14216	0.5426	-0.16458	0.464464	0.114152	0.641	-0.19565	0.429072	0.306555	0.11387	-0.02243	0.939615	-0.30981	0.161584	0.019177	0.954877
Clo1313_1921	DNA topoisomerase (ATP-hydrolyzing)	-0.03784	0.908461	-0.24698	0.300478	-0.3085	0.173647	-0.22867	0.346615	-0.01004	0.98024	-0.01954	0.954877	-0.06152	0.845598	0.218632	0.440239	0.260615	0.335317
Clo1313_1922	DNA gyrase subunit B domain protein	-0.08569	0.74042	-0.2973	0.126337	-0.24344	0.230971	0.031112	0.914039	0.091412	0.75439	0.242721	0.232734	0.053859	0.845637	0.0603	0.845417	0.249163	0.282551
Clo1313_1923	Hypothetical protein	0.001857	0.995813	1.0477	3.1406e-11	1.4573	7.1773e-20	0.775512	1.1096e-06	1.15155	6.6944e-11	-0.27033	0.145928	0.409605	0.0168493	0.37604	0.0586131	-0.30389	0.143168
Clo1313_1925	Hypothetical protein	-0.06838	0.632561	1.23348	3.3203e-33	0.553976	1.66332e-08	1.51571	1.1966e-45	0.556597	4.38372e-07	0.213857	0.0514025	-0.67951	3.8725e-12	-0.95912	3.5905e-18	-0.06575	0.69036
Clo1313_1926	Protein of unknown function DUF1212	-0.37997	0.025622	0.875975	1.84763e-08	-0.41826	0.0125063	1.79354	7.3427e-29	-0.10431	0.690342	0.537595	0.00087339	-1.29423	1.1369e-16	-1.89785	2.2826e-26	-0.06602	0.816604
Clo1313_1927	Spore coat assembly protein SafA	0.230112	0.355452	1.22503	2.9033e-10	-0.43912	0.0424334	1.35211	3.3936e-12	-0.35034	0.176658	0.357194	0.11322	-1.66416	1.7902e-17	-1.70245	5.3882e-15	0.318898	0.228438
Clo1313_1928	MATE efflux family protein	0.091351	0.732508	0.71261	5.37221e-05	-0.27795	0.178212	0.896596	2.4993e-07	-0.01435	0.968466	0.275337	0.183288	-0.99056	1.07567e-08	-0.91095	3.11821e-06	0.354952	0.113638
Clo1313_1929	Methyl-accepting chemotaxis sensory transducer	0.074934	0.723936	0.702843	4.41215e-07	0.394459	0.00757174	0.529096	0.00019782	0.585774	0.00023173	-0.09881	0.623289	-0.30838	0.0457947	0.056678	0.823329	0.26625	0.143058
Clo1313_1930	Hypothetical protein	0.156906	0.541439	0.39577	0.0555414	-0.09839	0.728183	0.084941	0.770956	0.040605	0.909003	-0.15392	0.550608	-0.49416	0.0127111	-0.04434	0.900933	0.295902	0.239668
Clo1313_1931	Phosphoserine aminotransferase	-0.03671	0.794462	0.892344	1.6767e-23	0.950679	4.1421e-26	0.11608	0.287703	0.862553	2.2805e-18	-0.81297	4.3627e-20	0.058335	0.65135	0.746473	2.5533e-14	-0.12483	0.310627
Clo1313_1933	Hypothetical protein	0.221155	0.0849074	1.82672	3.7182e-49	1.97814	4.0818e-55	0.633449	1.80781e-08	1.84173	3.963e-42	-0.97211	8.1822e-18	0.15142	0.277608	1.20828	2.4174e-21	0.084747	0.646011
Clo1313_1937	Hypothetical protein	-0.03897	0.869269	0.357781	0.0190321	-0.04483	0.84752	-0.21432	0.205358	0.229723	0.229237	-0.61108	1.77987e-05	-0.40261	0.00709824	0.444047	0.00804589	0.235577	0.214941
Clo1313_1938	Homoserine dehydrogenase	-0.20833	0.507279	0.216586	0.486934	0.335494	0.228646	0.546173	0.0300667	0.253133	0.461617	0.121258	0.731307	0.118907	0.737477	-0.29304	0.375328	-0.29069	0.380388
Clo1313_1939	Helicase c2	0.08611	0.779837	0.233682	0.344244	0.30204	0.194379	0.02473	0.942795	-0.04665	0.900959	-0.12284	0.669867	0.068358	0.830718	-0.07138	0.842738	-0.26258	0.34141
Clo1313_1940	MCP methyltransferase, CheR-type	-0.06157	0.806204	-0.01549	0.955945	-0.10829	0.629388	0.050889	0.842232	-0.31268	0.118224	0.004804	0.986773	-0.0928	0.68903	-0.36357	0.0610677	-0.26596	0.199562
Clo1313_1941	Pseudogene	-0.14627	0.546803	-0.13268	0.592734	0.000139	0.999604	0.044854	0.878443	-0.32694	0.153633	0.031263	0.917222	0.132821	0.592385	-0.37179	0.0954571	-0.47335	0.0260128
Clo1313_1942	Response regulator receiver sensor signal transduction histidine kinase	0.110775	0.629185	0.39245	0.0224998	0.22709	0.238187	-0.04977	0.849485	-0.24852	0.250726	-0.33144	0.0619899	-0.16536	0.427335	-0.19876	0.384202	-0.36484	0.0669181
Clo1313_1944	Isocitrate dehydrogenase, NADP-dependent	-0.091	0.512934	-0.01019	0.955875	-0.026	0.878912	0.170888	0.151585	0.039074	0.834808	0.090084	0.517826	-0.01581	0.928843	-0.13181	0.364074	-0.02592	0.893389
Clo1313_1945	Protein of unknown function DUF815	-0.10273	0.664361	-0.08083	0.744997	-0.39749	0.0225559	-0.01465	0.960308	-0.22298	0.322813	-0.03655	0.893441	-0.31666	0.0819562	-0.20833	0.363771	0.071778	0.804696
Clo1313_1946	Aldo/keto reductase	0.007604	0.976105	0.199874	0.201294	0.231897	0.125765	-0.04415	0.838117	0.141458	0.470418	-0.23642	0.117019	0.032023	0.884016	0.185609	0.308992	-0.08284	0.706415
Clo1313_1947	Glycogen/starch synthase, ADP-glucose type	0.296505	0.146484	1.32224	2.5949e-14	1.48412	1.8314e-17	0.969858	2.41933e-08	0.834028	2.331e-05	-0.05588	0.846211	0.161872	0.494501	-0.13583	0.631063	-0.35358	0.116472
Clo1313_1948	Coat F domain protein	-0.03227	0.861614	-0.51809	3.28919e-06	-0.79687	4.7694e-13	-0.32953	0.00480668	-0.70658	1.03703e-08	0.156286	0.248402	-0.27878	0.020293	-0.37705	0.00379669	0.05802	0.765001
Clo1313_1949	Hypothetical protein	-0.04034	0.634719	-0.48184	1.5395e-16	-0.73128	3.5634e-33	-0.24374	3.82983e-05	-0.66902	6.6878e-24	0.197767	0.00109118	-0.24944	2.43485e-05	-0.42529	5.6903e-11	0.021915	0.83992
Clo1313_1950	Pseudouridine synthase	0.105462	0.413967	-0.21966	0.0448498	-0.40093	6.37186e-05	-0.31531	0.00221132	-0.46679	2.92923e-05	0.009814	0.95628	-0.18127	0.111118	-0.15149	0.264194	0.039598	0.826281
Clo1313_1951	Hypothetical protein	-0.10293	0.576839	-0.18402	0.249083	-0.33877	0.0161857	-0.07408	0.706739	-0.22788	0.191054	0.007004	0.977911	-0.15476	0.351559	-0.1538	0.422398	0.007961	0.977569
Clo1313_1953	D-isomer specific 2-hydroxyacid dehydrogenase NAD-binding protein	-0.13685	0.525066	0.419998	0.0121345	0.241098	0.197423	0.170281	0.402357	0.481979	0.00972233	-0.38657	0.0228678	-0.1789	0.372628	0.311697	0.123961	0.104026	0.691398
Clo1313_1954	Glycosyltransferase 36	-0.05188	0.757248	0.393669	0.00036	0.134068	0.321184	0.168545	0.18853	0.446435	0.00028943	-0.277	0.017	-0.2596	0.0269019	0.27789	0.035713	0.26049	0.051942
Clo1313_1955	Glycoside hydrolase family 9	0.188744	0.612274	0.16858	0.659332	0.391399	0.209748	-0.42099	0.170332	0.225882	0.582695	-0.40083	0.19643	0.222819	0.535373	0.646875	0.0442215	0.023227	0.965661
Clo1313_1956	Diguanylate cyclase and metal dependent phosphohydrolase	-0.11715	0.459458	-0.56112	2.43347e-06	-0.73043	5.7292e-10	-0.56061	2.48859e-06	-0.2651	0.0772972	-0.11663	0.461756	-0.16931	0.240699	0.295512	0.0442464	0.348184	0.0145808
Clo1313_1957	Serine-type D-Ala-D-Ala carboxypeptidase	0.037279	0.791426	-0.17262	0.085789	-0.13745	0.192497	-0.27379	0.0031069	-0.33574	0.00102871	-0.06389	0.614978	0.035173	0.805986	-0.06195	0.671953	-0.16101	0.167769
Clo1313_1958	Type 3a cellulose-binding domain protein	-0.11196	0.278878	-0.22936	0.0102515	0.005445	0.973379	-0.20692	0.0228674	0.100159	0.412462	-0.08952	0.412981	0.234808	0.00832439	0.307078	0.00159657	-0.01725	0.914939
Clo1313_1959	Glycoside hydrolase family 18	-0.0802	0.508774	-0.27036	0.00376893	0.148122	0.155867	-0.25757	0.00610928	0.362008	0.00038235	-0.06741	0.593359	0.418481	2.70863e-06	0.619582	3.4188e-10	0.133688	0.275135
Clo1313_1960	Glycoside hydrolase family 8	0.006324	0.978777	-0.32332	0.0149022	-0.12583	0.441503	-0.29234	0.0305045	0.129215	0.489829	0.037303	0.856327	0.197499	0.177509	0.42156	0.00363164	0.261364	0.0979208
Clo1313_1961	RNA polymerase sigma-I factor	-0.02168	0.907803	-0.15417	0.24497	0.030948	0.86483	-0.09456	0.528365	0.247237	0.0713219	0.037924	0.831648	0.185118	0.145477	0.341798	0.00814491	0.194604	0.177028
Clo1313_1962	Type 3a cellulose-binding domain protein	0.000392	0.999425	-0.53745	0.168617	-0.27571	0.548823	-0.26433	0.569407	-0.19495	0.730705	0.273512	0.552888	0.26174	0.573948	0.069385	0.913041	0.081157	0.897765
Clo1313_1963	Methyl-accepting chemotaxis sensory transducer	-0.1565	0.0776178	0.390697	6.22694e-07	0.092226	0.35513	0.939534	5.1897e-31	0.590864	1.0991e-11	0.392336	5.57137e-07	-0.29847	0.00019124	-0.34867	9.04542e-05	0.342138	0.00012637
Clo1313_1964	Alanine--glyoxylate transaminase	-0.15233	0.350399	0.650652	3.99573e-07	0.217995	0.146873	2.21956	3.9203e-54	0.82243	8.58907e-09	1.41658	4.5591e-27	-0.43266	0.00114411	-1.39713	5.7027e-22	0.452103	0.0025805
Clo1313_1965	Hypothetical protein	-0.03766	0.858902	-0.285	0.0423277	-0.57328	7.13502e-06	-0.00964	0.967484	-0.75806	8.4746e-08	0.237698	0.102325	-0.28828	0.0395415	-0.74842	1.25332e-07	-0.22244	0.18806
Clo1313_1966	Hypothetical protein	-0.13452	0.3017	-0.28412	0.0109175	-0.57777	2.87092e-08	0.102151	0.465381	-0.63242	5.65991e-08	0.251751	0.0271898	-0.29365	0.00817996	-0.73457	2.4566e-10	-0.18917	0.17116
Clo1313_1967	Gamma-glutamyl phosphate reductase	0.042018	0.873625	-0.02391	0.930443	-0.24341	0.194351	-0.15596	0.456104	-0.18002	0.438427	-0.09003	0.702862	-0.2195	0.253104	-0.02407	0.938032	0.1054	0.688292
Clo1313_1968	HAD-superfamily hydrolase, subfamily IA, variant 1	-0.11457	0.739183	0.141421	0.668172	-0.12859	0.70141	0.255304	0.372575	0.376718	0.208885	-0.00068	0.998707	-0.27001	0.33909	0.121414	0.754962	0.390744	0.188685
Clo1313_1969	Peptidase S1 and S6 chymotrypsin/Hap	0.095414	0.692622	1.61866	3.3199e-23	2.53714	2.4794e-47	1.47495	7.7723e-20	1.65635	5.5088e-20	-0.0483	0.857373	0.918474	9.98712e-09	0.181398	0.447967	-0.78538	1.53186e-05
Clo1313_1970	Rhomboid family protein	0.088877	0.478375	-0.03432	0.820913	-0.26588	0.00704229	-0.17536	0.0999177	-0.59283	1.05104e-08	-0.05216	0.710912	-0.23156	0.0218672	-0.41746	7.86766e-05	-0.23807	0.0379038
Clo1313_1971	Dockerin type 1	0.190168	0.108464	0.214393	0.0636141	0.126317	0.330872	-0.11235	0.401043	-0.17841	0.194517	-0.13658	0.284095	-0.08808	0.537351	-0.06606	0.702722	-0.11456	0.455296
Clo1313_1972	Twitching motility protein	0.023511	0.908608	1.0289	6.1762e-18	1.44055	1.9434e-31	1.23917	1.4552e-24	0.561471	3.075e-05	0.233775	0.083918	0.411646	0.00081702	-0.6777	3.56404e-07	-0.85557	9.8189e-11
Clo1313_1973	Histidine kinase	-0.1052	0.581488	0.023077	0.920898	0.424603	0.00258796	0.705981	1.5778e-07	-0.19464	0.300082	0.577699	2.238e-05	0.401526	0.00470929	-0.90062	1.88876e-09	-0.72445	1.65791e-06
Clo1313_1974	Hypothetical protein	0.095104	0.46663	0.268675	0.00976674	-0.16187	0.158143	0.252122	0.0164779	-0.3358	0.00331258	0.078552	0.566402	-0.43054	1.19014e-05	-0.58792	6.39076e-08	-0.07883	0.614978
Clo1313_1975	Protein of unknown function DUF58	0.219583	0.175702	0.037978	0.868775	-0.21481	0.187312	-0.15477	0.37954	-0.4569	0.00455976	0.026837	0.90905	-0.25279	0.108149	-0.30213	0.0815992	-0.02251	0.932959
Clo1313_1976	ATPase associated with various cellular activities AAA_3	0.126187	0.371233	0.069995	0.666933	-0.13776	0.318419	-0.07089	0.66236	-0.29029	0.0312114	-0.01469	0.939579	-0.20776	0.0990119	-0.21941	0.123766	-0.02634	0.900959
Clo1313_1977	Hypothetical protein	-0.01484	0.896147	0.17559	0.013842	-0.21181	0.00223659	0.179122	0.0117221	-0.1452	0.0853715	-0.01131	0.921382	-0.3874	4.5596e-09	-0.32433	1.50336e-05	0.051764	0.630654
Clo1313_1978	Transglutaminase domain-containing protein	0.012297	0.957847	0.174737	0.268503	0.043412	0.837952	0.02364	0.914939	0.039685	0.869232	-0.1388	0.40618	-0.13133	0.439313	0.016044	0.949985	0.008571	0.975571
Clo1313_1979	Protein of unknown function UPF0027	-0.09136	0.696229	0.006438	0.982532	0.039143	0.881391	-0.09857	0.668442	0.225716	0.297765	-0.19637	0.313946	0.032705	0.902897	0.324288	0.104732	0.095212	0.718849
Clo1313_1980	Peptidase C11 clostripain	-0.04977	0.699081	-0.09975	0.361649	0.007296	0.963084	-0.15648	0.112976	0.295002	0.00329583	-0.1065	0.322479	0.107047	0.319246	0.451478	2.64021e-06	0.237934	0.0220292
Clo1313_1982	DNA mismatch repair protein MutS domain protein	0.29216	0.0459208	-0.95866	2.6309e-13	-0.86447	4.1499e-11	-1.20586	9.3056e-20	-0.9842	1.8201e-11	0.044952	0.83655	0.094189	0.620771	0.221665	0.211528	0.172428	0.359316
Clo1313_1983	Carbohydrate binding family 6	-0.25707	0.1614	0.083994	0.723758	0.29431	0.0990119	0.43851	0.00811048	0.10238	0.695707	0.097451	0.672967	0.210317	0.273733	-0.33613	0.0905548	-0.449	0.0169219
Clo1313_1984	Transcriptional regulator, ArsR family	-0.05009	0.855457	0.787007	1.98586e-06	0.838641	3.67307e-07	0.404473	0.0242091	0.703919	0.00018575	-0.43263	0.0147349	0.051634	0.850168	0.299446	0.169824	-0.18482	0.451204
Clo1313_1985	Cadmium-translocating P-type ATPase	0.027738	0.953331	0.668792	0.0191015	0.615973	0.0334414	0.423481	0.175693	-0.07194	0.884559	-0.21757	0.554873	-0.05282	0.907526	-0.49542	0.152277	-0.66017	0.0432328
Clo1313_1986	Copper amine oxidase-like domain-containing protein	-0.14673	0.143268	-0.13434	0.188852	-0.18504	0.0531273	-0.20117	0.0325441	0.162785	0.147104	-0.21356	0.0217906	-0.0507	0.693422	0.363951	0.00020398	0.201094	0.0614454
Clo1313_1987	Hypothetical protein	0.373462	0.148959	-0.01812	0.964579	0.42191	0.0943955	-0.08098	0.82222	0.088829	0.825856	0.310595	0.24969	0.440025	0.0786298	0.169812	0.63598	0.040382	0.924898
Clo1313_1988	Hypothetical protein	-0.10379	0.62425	-0.32571	0.0449197	0.091249	0.674484	0.261102	0.124085	-0.35653	0.0505328	0.483024	0.00150695	0.416957	0.00728923	-0.61763	0.00022581	-0.55156	0.0011561
Clo1313_1989	VTC domain	0.012441	0.966862	-0.15352	0.478418	0.064785	0.802861	0.033071	0.905254	-0.22444	0.32	0.199029	0.325085	0.218301	0.270285	-0.25751	0.238751	-0.27678	0.198085
Clo1313_1990	Spore coat protein CotH	-0.15944	0.278327	0.000309	0.998845	0.121042	0.44292	0.181481	0.203731	-0.00677	0.978781	0.021732	0.915868	0.120732	0.444219	-0.18825	0.246625	-0.28725	0.0530221
Clo1313_1991	Pseudogene	-0.12734	0.261129	0.381737	4.53386e-05	0.302992	0.00160435	0.383683	4.11143e-05	-0.19306	0.10324	-0.12539	0.270383	-0.07875	0.538822	-0.57675	2.07275e-08	-0.62339	1.2705e-09
Clo1313_1992	Aldo/keto reductase	-0.20704	0.00257147	0.026325	0.804443	0.063478	0.472089	0.237491	0.00043341	0.088141	0.343956	0.004131	0.974265	0.037154	0.707502	-0.14935	0.0715044	-0.18237	0.0222152
Clo1313_1993	Glutaredoxin-like protein, YruB-family	0.092641	0.429854	0.152139	0.14413	0.100469	0.381683	-0.08947	0.450127	-0.24362	0.0246432	-0.14897	0.154635	-0.05167	0.69954	-0.15414	0.19536	-0.25144	0.0197337
Clo1313_1994	AMP-dependent synthetase and ligase	0.010682	0.913421	0.096132	0.151093	-0.14508	0.0187732	0.017688	0.852321	-0.19788	0.00308498	-0.06776	0.350272	-0.24121	2.957e-05	-0.21556	0.00111382	-0.04212	0.652919
Clo1313_1995	GCN5-related N-acetyltransferase	-0.19329	0.294027	0.020736	0.936773	-0.1892	0.306509	0.448749	0.00397268	-0.51705	0.00286542	0.234728	0.182902	-0.20994	0.245581	-0.9658	4.68145e-09	-0.52113	0.0026238
Clo1313_1996	Hypothetical protein	0.224121	0.0375042	0.081299	0.550829	-0.23206	0.0300894	-0.13962	0.240686	-0.66458	9.6595e-10	0.003198	0.986091	-0.31336	0.00211396	-0.52496	1.68896e-06	-0.2084	0.0952377
Clo1313_1997	Radical SAM domain protein	0.459513	0.00547666	-0.04978	0.84752	-0.1946	0.323308	-0.42783	0.0105724	-0.75444	2.01323e-05	0.081464	0.73574	-0.14482	0.496381	-0.32661	0.104345	-0.10033	0.703202
Clo1313_1998	Hypothetical protein	0.442242	0.0292733	-0.07765	0.793539	-0.07099	0.814155	-0.42016	0.040432	-0.46554	0.0426179	0.099725	0.724573	0.006657	0.984779	-0.04538	0.89828	0.047692	0.892538
Clo1313_1999	NAD-dependent epimerase/dehydratase	-0.03989	0.852434	-0.21528	0.15563	-0.3501	0.0111259	-0.02883	0.896147	-0.31337	0.0510883	0.146561	0.376976	-0.13481	0.42691	-0.28453	0.0820905	-0.00316	0.991023
Clo1313_2000	Hypothetical protein	0.085372	0.571425	-0.24188	0.041069	-0.43155	7.30822e-05	-0.39548	0.00031422	-0.51496	2.07836e-05	-0.06824	0.666455	-0.18967	0.127103	-0.11948	0.45367	0.001954	0.993808
Clo1313_2001	Hypothetical protein	0.19859	0.298405	-0.32642	0.0569738	-0.33903	0.0464131	-0.45358	0.00503987	-0.313	0.113467	0.071428	0.766407	-0.01261	0.96452	0.140583	0.557964	0.224617	0.291316
Clo1313_2002	Hypothetical protein	-0.07188	0.674975	-0.05934	0.738926	-0.15242	0.291799	-0.11107	0.476645	0.351944	0.0148157	-0.12361	0.415298	-0.09308	0.567069	0.463013	0.00120179	0.432485	0.00248592
Clo1313_2004	UvrD/REP helicase	0.159167	0.303074	-0.74986	1.15609e-09	0.36688	0.00499075	-0.94052	2.3979e-14	0.951467	4.7257e-12	-0.03149	0.879793	1.11674	2.7816e-19	1.89198	4.2453e-38	0.743754	7.38286e-08
Clo1313_2005	SMC domain protein	0.158523	0.502857	-0.0327	0.912883	0.04989	0.863437	-0.08853	0.74126	0.03469	0.917424	0.102689	0.693218	0.082591	0.76109	0.123224	0.667823	0.143323	0.605892
Clo1313_2009	Hypothetical protein	0.196957	0.193993	0.026908	0.902143	0.236881	0.104063	-0.84945	1.622e-11	0.17293	0.335084	-0.6794	8.16791e-08	0.209973	0.160064	1.02238	4.2614e-13	0.133006	0.489526
Clo1313_2010	Hypothetical protein	0.185849	0.177092	-0.41047	0.0005973	0.268522	0.0354818	-1.29694	1.2667e-27	0.301111	0.0348414	-0.70063	1.27713e-09	0.67899	4.13482e-09	1.59806	2.3729e-32	0.218437	0.151395
Clo1313_2012	5-nitroimidazole antibiotic resistance protein	-0.1308	0.397163	0.179311	0.210756	0.022192	0.913808	-0.17834	0.213637	0.551931	4.28952e-05	-0.48845	5.249e-05	-0.15712	0.287259	0.730276	3.77841e-08	0.398943	0.00443146
Clo1313_2014	Metallophosphoesterase	-0.18818	0.264182	-0.25192	0.110814	-0.81565	2.24889e-09	-0.21465	0.189226	-0.15621	0.441843	-0.15092	0.396115	-0.56373	5.04319e-05	0.058442	0.815157	0.471255	0.0034023
Clo1313_2015	Glucose-6-phosphate isomerase	-0.03037	0.864964	0.017613	0.924157	0.082015	0.588494	-0.06985	0.656518	0.386361	0.00187342	-0.11782	0.394082	0.064402	0.6862	0.456206	0.00018121	0.273979	0.0371561
Clo1313_2016	Small acid-soluble spore protein alpha/beta type	-0.07385	0.595468	0.328142	0.00140924	0.416046	3.79847e-05	0.366904	0.00031076	0.261603	0.0296343	-0.03509	0.826086	0.087905	0.511031	-0.1053	0.473873	-0.22829	0.0640613
Clo1313_2017	Phenylalanyl-tRNA synthetase, beta subunit	0.21051	0.211802	0.086564	0.677415	0.059439	0.790037	-0.13313	0.481339	-0.28352	0.117204	-0.00918	0.973363	-0.02713	0.910069	-0.1504	0.475686	-0.13245	0.542706
Clo1313_2018	Phenylalanyl-tRNA synthetase, alpha subunit	-0.08433	0.412188	0.045289	0.702137	0.036779	0.765712	0.151303	0.092193	-0.11057	0.316669	0.021685	0.869628	-0.00851	0.952067	-0.26187	0.0047646	-0.23168	0.0143645
Clo1313_2019	Protein of unknown function DUF975	0.031052	0.866923	-0.17323	0.188576	-0.67188	9.821e-10	-0.43924	9.3915e-05	-0.70935	8.17569e-09	-0.23496	0.0574445	-0.49865	7.47218e-06	-0.2701	0.0495229	-0.00642	0.978602
Clo1313_2020	Beta-galactosidase	-0.0795	0.652573	-0.17919	0.217005	-0.27808	0.0357722	-0.10112	0.545792	0.134405	0.453177	-0.00144	0.995765	-0.0989	0.557005	0.235526	0.132542	0.332986	0.0227487
Clo1313_2022	Glycoside hydrolase family 16	-0.1073	0.59075	0.112096	0.571188	0.042026	0.858043	-0.33923	0.0268892	0.146452	0.49204	-0.55862	9.30629e-05	-0.07007	0.747853	0.48568	0.00319346	-0.00287	0.992662
Clo1313_2023	Transcriptional regulator, LacI family	0.237387	0.193765	-0.11306	0.605362	-0.12564	0.557047	-0.2419	0.183598	0.131569	0.588096	0.108551	0.623509	-0.01258	0.96452	0.373469	0.0496266	0.4946	0.00626386
Clo1313_2024	Glycosyl transferase family 2	-0.06783	0.739241	0.281204	0.0570005	0.241412	0.113058	0.432223	0.00165846	0.066627	0.775369	0.083192	0.670224	-0.03979	0.856791	-0.3656	0.022698	-0.24261	0.163606
Clo1313_2025	Pseudogene	-0.03213	0.870006	-0.01402	0.946279	-0.11388	0.468216	0.1219	0.429139	-0.09012	0.635588	0.103791	0.518039	-0.09986	0.538751	-0.21202	0.171199	-0.00837	0.973593
Clo1313_2026	Hypothetical protein	0.153271	0.355034	-0.11155	0.536325	-0.20806	0.177943	-0.05941	0.772134	-0.2994	0.0674559	0.205408	0.18464	-0.09651	0.603929	-0.23998	0.161453	0.061932	0.789123
Clo1313_2027	UvrD/REP helicase	-0.10931	0.325262	0.008381	0.958216	-0.08206	0.493813	0.146838	0.15742	0.056602	0.702924	0.029146	0.841795	-0.09044	0.439206	-0.09024	0.502428	0.029347	0.85884
Clo1313_2028	Hypothetical protein	0.038001	0.81621	-0.04895	0.754028	-0.08716	0.528547	-0.01413	0.936157	-0.13059	0.361592	0.07282	0.612827	-0.03821	0.815144	-0.11646	0.430244	-0.00543	0.979672
Clo1313_2029	Protein of unknown function DUF1294	-0.13737	0.23012	-0.09663	0.439519	0.145006	0.199683	0.096657	0.439435	0.096618	0.501937	0.055918	0.692933	0.241637	0.0178604	-3.88e-05	0.999734	-0.18576	0.130058
Clo1313_2030	ANTAR domain protein	0.046441	0.835967	0.379905	0.00853863	0.351501	0.0163595	0.117011	0.533637	-0.00897	0.975756	-0.21645	0.179533	-0.0284	0.903419	-0.12599	0.551891	-0.31403	0.0657315
Clo1313_2031	Glutamine synthetase, type I	-0.17889	0.00048814	0.086402	0.137365	0.151717	0.00379731	0.224143	8.12608e-06	0.157429	0.00786613	-0.04115	0.554873	0.065314	0.291673	-0.06671	0.345852	-0.17317	0.00303606
Clo1313_2032	Glutamate synthase alpha subunit domain protein	0.020761	0.911586	0.128069	0.353856	0.217984	0.0757745	0.051183	0.763058	0.044955	0.82026	-0.05612	0.737242	0.089915	0.552705	-0.00623	0.978751	-0.15227	0.317152
Clo1313_2033	FAD-dependent pyridine nucleotide-disulfide oxidoreductase	0.019287	0.966166	-0.43127	0.128506	0.205153	0.5459	-0.44922	0.110304	-0.0837	0.853917	0.001345	0.997714	0.636427	0.0155467	0.365513	0.278681	-0.26957	0.45997
Clo1313_2034	Iron-sulfur cluster-binding protein	-0.01772	0.864964	-1.13752	1.8915e-58	-0.06704	0.409155	-0.95829	1.143e-45	-0.26336	0.0002155	0.161511	0.0161304	1.07048	1.134e-53	0.694935	6.4684e-23	-0.21404	0.00339392
Clo1313_2035	Glutamate synthase (NADPH)	0.043359	0.73793	-1.1865	4.1599e-40	-0.22901	0.0107405	-1.05156	3.4139e-33	-0.44081	2.98122e-06	0.178298	0.057958	0.957488	1.5601e-28	0.610753	5.9255e-11	-0.16844	0.121431
Clo1313_2036	Glutamine amidotransferase class-II	0.298027	0.17841	-1.32349	9.5255e-13	-0.22726	0.335329	-1.45066	5.9722e-15	-0.49218	0.0313071	0.170851	0.501723	1.09622	3.53851e-09	0.958487	4.91094e-06	0.033117	0.92738
Clo1313_2040	Hypothetical protein	-0.21056	0.0619656	0.017245	0.920898	-0.3352	0.00132397	0.080989	0.566667	-0.14083	0.318372	-0.14682	0.228047	-0.35245	0.00068054	-0.22182	0.0821242	-0.01619	0.934703
Clo1313_2041	Sodium/hydrogen exchanger	-0.12267	0.828542	0.681509	0.0825435	0.243696	0.626635	0.352083	0.442205	0.058905	0.930443	-0.45209	0.292696	-0.43781	0.311627	-0.29318	0.593868	-0.30746	0.572659
Clo1313_2042	Proteinase inhibitor I4 serpin	0.148846	0.496517	-0.98802	6.8613e-10	0.176102	0.400063	-1.04318	7.0504e-11	-0.23569	0.291973	0.093683	0.699081	1.16412	3.5936e-13	0.807495	8.53466e-06	-0.26294	0.227945
Clo1313_2044	Non-canonical purine NTP pyrophosphatase, rdgB/HAM1 family	0.236161	0.346291	-0.14422	0.610973	-0.12686	0.663412	-0.29143	0.222077	-0.16827	0.591888	0.08895	0.775971	0.017363	0.961623	0.123159	0.712697	0.194745	0.521162
Clo1313_2045	Ribonuclease PH	0.130526	0.32	-0.13543	0.298185	-0.10849	0.431132	-0.2756	0.0141517	-0.10379	0.517284	-0.00965	0.959729	0.026945	0.8782	0.171817	0.224087	0.135225	0.365784
Clo1313_2046	Lipoprotein LpqB, GerMN domain	0.06925	0.7058	-0.10419	0.537426	-0.15417	0.311681	-0.17115	0.250337	-0.20509	0.210731	0.002291	0.992413	-0.04998	0.798411	-0.03394	0.882328	0.018335	0.939039
Clo1313_2047	UDP-glucose 4-epimerase	0.102861	0.694519	-0.30586	0.131961	-0.25467	0.228348	-0.44063	0.0197307	-0.10728	0.717353	-0.03191	0.915719	0.051193	0.860756	0.333355	0.143969	0.250252	0.304013
Clo1313_2048	Cell wall hydrolase/autolysin	0.134476	0.677583	0.434223	0.0783553	0.558903	0.0174421	0.42472	0.0863778	0.067441	0.869114	0.124973	0.702667	0.124681	0.703275	-0.35728	0.225039	-0.35699	0.22554
Clo1313_2049	Type IV pilus assembly protein PilM	0.077422	0.769661	-0.03297	0.908988	0.081053	0.756921	-0.22807	0.270088	-0.05178	0.869459	-0.11767	0.628683	0.114026	0.641	0.17629	0.488272	-0.05541	0.859768
Clo1313_2050	Protein of unknown function DUF208	-0.16876	0.397532	-0.22266	0.232766	-0.37331	0.0258732	0.299418	0.086929	-0.15919	0.495509	0.353315	0.036998	-0.15065	0.464285	-0.45861	0.0128399	0.045358	0.875285
Clo1313_2051	Holliday junction DNA helicase RuvB	0.142242	0.374901	-0.04738	0.815821	-0.11631	0.49204	-0.10067	0.565775	-0.26202	0.101384	0.088952	0.621563	-0.06893	0.71557	-0.16135	0.366079	-0.00347	0.989542
Clo1313_2052	Holliday junction DNA helicase RuvA	0.239055	0.142189	0.00073	0.997848	-0.11168	0.569006	-0.12395	0.516607	-0.40703	0.0152596	0.11438	0.557662	-0.11241	0.566082	-0.28309	0.115663	-0.0563	0.825021
Clo1313_2053	Crossover junction endodeoxyribonuclease RuvC	-0.05339	0.739083	0.075102	0.615069	-0.17606	0.147963	0.297104	0.00699936	-0.12866	0.392375	0.168612	0.170306	-0.25117	0.0266635	-0.42576	0.00035325	-0.00599	0.978751
Clo1313_2054	Argininosuccinate synthase	-0.11951	0.129295	-0.27644	5.91543e-05	-0.29413	1.7463e-05	-0.31879	2.86394e-06	-0.09514	0.317208	-0.16187	0.029025	-0.0177	0.876649	0.223655	0.00518458	0.079483	0.424991
Clo1313_2055	Argininosuccinate lyase	-0.00157	0.995017	-0.27988	0.0288525	-0.39544	0.00112161	-0.47511	6.482e-05	-0.33386	0.018337	-0.1968	0.152268	-0.11557	0.46022	0.141247	0.408144	0.060013	0.771438
Clo1313_2056	Metal-dependent phosphohydrolase, HD region	0.226962	0.0191986	0.418912	3.22987e-06	0.297529	0.001376	-0.2443	0.010679	-0.04216	0.791907	-0.43625	1.17734e-06	-0.12138	0.271361	0.202146	0.0740245	-0.11272	0.382756
Clo1313_2057	Hypothetical protein	0.021299	0.867022	0.294077	0.00014495	0.210271	0.00929736	-0.24538	0.00190666	0.561733	2.6456e-11	-0.51816	6.268e-12	-0.08381	0.393926	0.807111	3.9368e-21	0.372762	1.33323e-05
Clo1313_2058	Polysaccharide deacetylase	0.004798	0.981648	-0.02791	0.879469	-0.14617	0.280733	-0.12833	0.358425	0.049896	0.800633	-0.09562	0.526801	-0.11826	0.407845	0.178231	0.230097	0.200865	0.164712
Clo1313_2059	Sulfatase	0.065242	0.634076	0.486872	2.43905e-07	-0.14791	0.188497	0.09982	0.419316	0.209261	0.0803446	-0.32181	0.00098329	-0.63478	1.2768e-11	0.109441	0.431452	0.42241	8.21249e-05
Clo1313_2060	FAD-dependent pyridine nucleotide-disulfide oxidoreductase	-0.00384	0.990878	-0.41283	0.0260016	-0.42915	0.0198613	0.014688	0.962526	-0.47447	0.0215457	0.423684	0.0217879	-0.01632	0.957847	-0.48916	0.0172145	-0.04915	0.877939
Clo1313_2061	Hypothetical protein	-0.21998	0.325002	-0.34192	0.0914839	-0.53705	0.00403937	0.327849	0.108661	-0.532	0.0124138	0.449792	0.0192829	-0.19513	0.39704	-0.85985	1.809e-05	-0.21493	0.406119
Clo1313_2062	Hypothetical protein	-0.12073	0.567311	-0.13306	0.518146	-0.42916	0.00701199	0.162292	0.406742	-0.5012	0.00458821	0.174623	0.362823	-0.29611	0.0821726	-0.6635	0.00010285	-0.19277	0.370575
Clo1313_2063	Hypothetical protein	-0.25599	0.0208171	-0.01494	0.933517	-0.54196	1.07113e-07	0.757783	8.734e-14	-0.88974	5.3017e-15	0.516725	4.2533e-07	-0.52703	2.43866e-07	-1.64752	1.9664e-41	-0.60377	1.19316e-07
Clo1313_2064	FAD dependent oxidoreductase	-0.0032	0.989361	0.420634	0.00134063	0.23227	0.110435	1.10161	3.2196e-18	-0.46452	0.00155876	0.677772	7.56429e-08	-0.18836	0.216171	-1.56613	2.8319e-27	-0.7	7.43548e-07
Clo1313_2065	Hypothetical protein	0.03866	0.842879	0.630603	9.0317e-08	0.470014	9.28016e-05	0.95029	7.7421e-16	-0.23175	0.131692	0.358346	0.00393563	-0.16059	0.270088	-1.18204	4.9969e-19	-0.66311	5.33331e-07
Clo1313_2066	Response regulator receiver	0.016477	0.92738	0.517941	6.29183e-07	0.59991	6.52594e-09	0.731328	1.3838e-12	0.167704	0.234375	0.229864	0.046194	0.081968	0.575917	-0.56362	1.29322e-06	-0.41573	0.00050155
Clo1313_2067	4Fe-4S ferredoxin iron-sulfur binding domain protein	-0.08363	0.583302	0.377879	0.00065432	0.593358	3.10934e-08	0.650578	1.17343e-09	0.249963	0.0641281	0.189073	0.130345	0.21548	0.0766298	-0.40061	0.0013273	-0.42702	0.0005609
Clo1313_2068	Hypothetical protein	-0.15845	0.303404	-0.06234	0.744316	0.03517	0.864724	0.096955	0.57808	-0.09637	0.62987	0.000839	0.997079	0.09751	0.575458	-0.19333	0.251902	-0.29	0.0607712
Clo1313_2069	Protein of unknown function UPF0044	-0.0795	0.296643	-0.18709	0.00359565	-0.05377	0.522861	-0.0951	0.19298	-0.00241	0.985027	0.012494	0.905882	0.133323	0.0503223	0.092694	0.271456	-0.02813	0.797785
Clo1313_2071	GTP-binding protein Obg/CgtA	-0.07287	0.52329	-0.1039	0.318531	-0.14285	0.140525	0.025949	0.850445	-0.13389	0.234789	0.05698	0.636624	-0.03895	0.764264	-0.15984	0.1401	-0.06391	0.635446
Clo1313_2073	Protein of unknown function DUF464	-0.0069	0.948253	-0.04913	0.55671	-0.0679	0.376934	-0.02572	0.786281	-0.13837	0.0653233	0.016511	0.869269	-0.01877	0.84957	-0.11265	0.150454	-0.07737	0.365509
Clo1313_2074	Ribosomal protein L21	-0.04993	0.677227	-0.03469	0.786787	-0.09555	0.352096	0.091733	0.377099	-0.08543	0.484026	0.076491	0.483415	-0.06086	0.596523	-0.17716	0.0841686	-0.03981	0.78031
Clo1313_2075	Ribonuclease, Rne/Rng family	0.226415	0.0790341	-0.32645	0.00677193	-0.4813	2.89689e-05	-0.50445	1.08862e-05	-0.73773	5.64749e-09	0.048412	0.789162	-0.15485	0.268957	-0.23327	0.111505	-0.03001	0.889359
Clo1313_2076	Protein of unknown function DUF2344	0.117418	0.343669	-0.37808	0.00015086	-0.55204	1.45072e-08	-0.50009	3.13104e-07	-0.58861	6.78795e-08	-0.00459	0.980233	-0.17396	0.125035	-0.08852	0.56421	0.080843	0.605282
Clo1313_2077	Radical SAM domain protein	0.113037	0.383721	-0.43223	2.11542e-05	-0.62829	3.2749e-10	-0.59842	2.2226e-09	-0.63619	1.34958e-08	-0.05315	0.730536	-0.19606	0.0866199	-0.03777	0.83954	0.105136	0.490602
[truncated: 775 more rows]
