# Supplementary material for: Improved growth rate in Clostridium thermocellum hydrogenase mutant via perturbed sulfur metabolism
Source: Biotechnol Biofuels. 2017 Jan 3;10:6. doi: 10.1186/s13068-016-0684-x (PMC5209896; doi:10.1186/s13068-016-0684-x)
Supplement: Supplementary file 6 — Additional file 6: Data set S4. Acetylation analysis of ΔhydG and ∆hydG∆ech strains. Acetylation of the proteins in mutants were compared to wild type in the presence or absence of acetate. [file 13068_2016_684_MOESM6_ESM.xlsx]

## Sheet: Legend
Supplementary Dataset S4. Acetylation analysis of ΔhydG and ∆hydG∆ech strains. Acetylation of the proteins in mutants were compared to wild type in presence or absence of acetate.

## Sheet: ProteinTableForm
Dataset S4. Acetylation analysis of ΔhydG and ∆hydG∆ech strains compared to wild type in presence or absence of acetate.								raw data (acetylated peptide spectra count [spc])																normalized by total spectra count assigned per protein (acetylated peptide spc / total spc)
Accession	Count	Coverage	Distinct Peptides	Distinct Matches	Filtered Spectra	Description	Modified Sites	/Acetate_Analysis/	wt_C_1	wt_C_2	wt_C_3	wt_A_1	wt_A_2	wt_A_3	dHG_C_1	dHG_C_2	dHG_C_3	dHG_A_1	dHG_A_2	dHG_A_3		raw ratio		wt_C_1	wt_C_2	wt_C_3	wt_A_1	wt_A_2	wt_A_3	dHG_C_1	dHG_C_2	dHG_C_3	dHG_A_1	dHG_A_2	dHG_A_3		norm ratio	t-test
421 (Clo1313_1798)	1	91.8671	10	14	126	iron-containing alcohol dehydrogenase [Clostridium thermocellum LQ8, DSM 1313]	42@K626,42@K137,42@K448,42@K306,42@K828,42@K89,42@K76,42@K213,42@K488,42@K16	126	18	9	14	10	8	4	15	4	10	11	12	11		1.17241		0.0034201	0.00282397	0.00378685	0.00199283	0.00211808	0.00101215	0.00380421	0.00151172	0.00351617	0.00309162	0.00495458	0.00448065		1.41833	0.25244
1102 (Clo1313_2470)	1	56.0284	2	3	91	3-phosphoshikimate 1-carboxyvinyltransferase [Clostridium thermocellum LQ8, DSM 1313]	42@K353,42@K123	91	11	3	2	8	11	6	12	9	12	4	13	0		0.515152		0.134146	0.0588235	0.0425532	0.0909091	0.164179	0.12	0.107143	0.113924	0.176471	0.0470588	0.203125	0		0.629334	0.515801
703 (Clo1313_1931)	1	88.4409	2	2	72	phosphoserine aminotransferase [Clostridium thermocellum LQ8, DSM 1313]	42@K190,42@K160	72	29	0	1	42	0	0	0	0	0	0	0	0		#DIV/0!		0.069378	0	0.00409836	0.113514	0	0	0	0	0	0	0	0		#DIV/0!	#DIV/0!
147 (Clo1313_0659)	1	16.4021	1	2	70	phage SPO1 DNA polymerase-related protein [Clostridium thermocellum LQ8, DSM 1313]	42@K73	70	7	6	7	4	6	7	7	4	7	4	4	7		0.833333		0.875	1	1	0.666667	1	0.875	1	0.8	1	0.666667	0.8	1		0.880952	0.404505
641 (Clo1313_1954)	1	66.2145	1	2	60	glycosyltransferase 36 [Clostridium thermocellum LQ8, DSM 1313]	42@K404	60	4	3	7	8	0	1	6	4	4	9	6	8		1.64286		0.013468	0.0116279	0.0333333	0.02589	0	0.00401606	0.0210526	0.0210526	0.02	0.0337079	0.0365854	0.0487805		1.91729	0.0536382
840 (Clo1313_0197)	1	8.39041	1	2	60	hypothetical protein [Clostridium thermocellum LQ8, DSM 1313]	42@K492	60	6	6	4	5	3	5	8	6	5	6	3	3		0.631579		1	1	1	1	0.75	0.833333	1	0.75	0.833333	1	1	0.75		1.06452	0.643718
140 (rev_Clo1313_3026)	1		1	2	48			48	2	5	4	3	7	5	2	6	4	4	3	3		0.833333		1	1	1	1	1	1	0.666667	1	1	1	1	1		1.125	0.42265
416 (Clo1313_0317)	1	81.4103	2	5	43	ribosomal protein S7 [Clostridium thermocellum LQ8, DSM 1313]	42@K56	43	8	3	4	2	1	1	5	2	4	6	1	6		1.18182		0.05	0.0202703	0.036036	0.0113636	0.00621118	0.00671141	0.0333333	0.025	0.0338983	0.035503	0.0116279	0.0740741		1.31414	0.650148
194 (Clo1313_2206)	1	12.9252	2	3	38	[Clostridium thermocellum LQ8, DSM 1313]	42@K175,42@K168,42@K161	38	7	0	1	3	0	0	10	3	0	10	3	1		1.07692		1	#DIV/0!	1	1	0	0	1	1	#DIV/0!	1	1	1		#DIV/0!	#DIV/0!
1220 (rev_contam_sp|P02533|K1CN_HUMAN)	1		1	1	33			33	4	2	5	1	2	6	3	4	2	2	1	1		0.444444		0.8	1	1	1	1	1	1	1	1	1	1	1		1	#DIV/0!
168 (Clo1313_1010)	1	42.6471	1	3	32	phosphoribosylformylglycinamidine cyclo-ligase [Clostridium thermocellum LQ8, DSM 1313]	42@K170,42@K172	32	9	0	2	6	5	1	4	1	1	2	0	1		0.5		0.333333	0	0.1	0.230769	0.208333	0.0666667	0.148148	0.0416667	0.0384615	0.0526316	0	0.037037		0.392807	0.331919
434 (rev_Clo1313_0173)	1		1	1	27			27	3	2	2	4	3	3	7	1	0	1	1	0		0.25		1	1	0.666667	1	1	1	1	1	#DIV/0!	1	1	0		#DIV/0!	#DIV/0!
1252 (Clo1313_0039)	1	73.1405	2	3	25	PspA/IM30 family protein [Clostridium thermocellum LQ8, DSM 1313]	42@K86	25	6	0	1	11	0	0	2	0	0	3	0	2		2.5		0.0952381	0	0.0238095	0.164179	0	0	0.0350877	0	0	0.0833333	0	0.0740741		4.48611	0.259902
73 (Clo1313_0884)	1	67.0423	1	2	24	S-layer domain-containing protein [Clostridium thermocellum LQ8, DSM 1313]	42@K205	24	0	1	1	0	0	0	2	3	5	3	6	3		1.2		0	0.00961538	0.0126582	0	0	0	0.00434783	0.0101695	0.015528	0.00728155	0.0202703	0.010989		1.28276	0.60469
185 (Clo1313_1542)	1	79.0744	1	1	24	IMP dehydrogenase [Clostridium thermocellum LQ8, DSM 1313]	42@K284	24	7	0	1	8	1	0	5	0	0	2	0	0		0.4		0.03125	0	0.00840336	0.0373832	0.00724638	0	0.0214592	0	0	0.00930233	0	0		0.433488	0.642445
674 (Clo1313_2637)	1	72.6916	1	2	22	alkyl hydroperoxide reductase, F subunit [Clostridium thermocellum LQ8, DSM 1313]	42@K206	22	0	3	3	1	0	0	3	3	3	2	1	3		0.666667		0	0.0121457	0.0104895	0.00239808	0	0	0.00498339	0.00813008	0.00729927	0.00496278	0.00347222	0.0108303		0.943789	0.886264
941 (Clo1313_0336)	1	40.0709	1	1	22	PHP domain protein [Clostridium thermocellum LQ8, DSM 1313]	42@K142	22	3	0	2	1	5	2	1	1	4	2	1	0		0.5		0.428571	0	0.285714	0.166667	0.416667	0.2	0.125	0.125	0.4	0.5	0.2	0		1.07692	0.928196
420 (Clo1313_0433)	1	89.0943	2	3	21	chaperonin GroEL [Clostridium thermocellum LQ8, DSM 1313]	42@K3,42@K6,42@K388	21	3	1	0	1	2	1	1	2	2	3	3	2		1.6		0.00353357	0.00119048	0	0.00116414	0.00411523	0.00184502	0.00155521	0.00498753	0.00571429	0.005	0.0102041	0.00680272		1.79544	0.180419
750 (Clo1313_1194)	1	83.2244	2	3	20	extracellular solute-binding protein family 1 [Clostridium thermocellum LQ8, DSM 1313]	42@K72,42@K171	20	1	2	4	2	1	2	1	1	1	1	1	3		1.66667		0.000297708	0.000733676	0.00145932	0.000499875	0.000399042	0.000835771	0.000285388	0.000492611	0.000337952	0.000299043	0.000428266	0.00127714		1.79618	0.437359
1306 (Clo1313_2902)	1	65.7143	2	2	20	pseudaminic acid synthase [Clostridium thermocellum LQ8, DSM 1313]	42@K262,42@K303	20	0	2	6	0	0	2	0	5	2	1	0	2		0.428571		0	0.0540541	0.146341	0	0	0.0555556	0	0.277778	0.153846	0.125	0	0.333333		1.06188	0.947226
398 (rev_Clo1313_0732)	1		1	2	19			19	0	5	1	2	1	3	0	1	1	0	1	4		2.5		#DIV/0!	0.714286	0.5	1	0.25	0.333333	#DIV/0!	1	1	#DIV/0!	0.333333	0.5		#DIV/0!	#DIV/0!
640 (Clo1313_2149)	1	58.1595	2	3	19	ATP-dependent protease La [Clostridium thermocellum LQ8, DSM 1313]	42@K793,42@K129	19	4	0	0	0	1	1	0	0	0	2	6	5		#DIV/0!		0.0784314	0	0	0	0.0181818	0.0204082	0	0	0	0.0338983	0.115385	0.116279		#DIV/0!	0.0834544
819 (Clo1313_2204)	1	16.369	1	2	19	Nucleotidyltransferase, predicted [Clostridium thermocellum LQ8, DSM 1313]	42@K318,42@K314	19	1	0	1	1	2	3	3	2	1	2	2	1		0.833333		0.5	0	0.333333	0.333333	1	0.75	1	0.666667	1	1	0.666667	1		1	1
989 (Clo1313_1545)	1	46.6513	1	1	19	pyrimidine-nucleoside phosphorylase [Clostridium thermocellum LQ8, DSM 1313]	42@K9	19	1	4	4	3	4	0	3	0	0	0	0	0		0		0.0344828	0.16	0.181818	0.0789474	0.16	0	0.0789474	0	0	0	0	0		0	0.42265
785 (Clo1313_2827)	1	44.0492	3	3	17	Propeptide PepSY amd peptidase M4 [Clostridium thermocellum LQ8, DSM 1313]	42@K422,42@K557,42@K658	17	3	2	1	1	1	1	2	1	1	3	1	0		1		0.130435	0.0625	0.0769231	0.0454545	0.0588235	0.0416667	0.0869565	0.0344828	0.04	0.107143	0.0625	0		1.05082	0.942962
896 (Clo1313_2545)	1	90.9091	1	1	17	cold-shock DNA-binding domain protein [Clostridium thermocellum LQ8, DSM 1313]	42@K24	17	0	1	1	3	1	2	2	0	1	3	2	1		2		0	0.00265252	0.00714286	0.0135135	0.00286533	0.0125	0.00316957	0	0.00540541	0.00187852	0.00956938	0.00564972		1.9939	0.361037
145 (Clo1313_0022)	1	70.8122	2	2	16	pyruvate flavodoxin/ferredoxin oxidoreductase domain protein [Clostridium thermocellum LQ8, DSM 1313]	42@K258,42@K321	16	0	0	0	6	0	0	3	0	0	7	0	0		2.33333		0	0	0	0.00722022	0	0	0.00461538	0	0	0.00958904	0	0		2.07763	0.673324
519 (Clo1313_1799)	1	82.8194	1	1	16	CoA-binding domain protein [Clostridium thermocellum LQ8, DSM 1313]	42@K106	16	5	0	2	6	0	0	0	0	0	3	0	0		#DIV/0!		0.0208333	0	0.010989	0.0247934	0	0	0	0	0	0.027027	0	0		#DIV/0!	0.42265
596 (Clo1313_0202)	1	46.2085	1	1	16	UDP-N-acetylglucosamine 1-carboxyvinyltransferase [Clostridium thermocellum LQ8, DSM 1313]	42@K92	16	9	0	0	6	0	1	0	0	0	0	0	0		#DIV/0!		0.257143	0	0	0.24	0	0.05	0	0	0	0	0	0		#DIV/0!	#DIV/0!
1332 (rev_Clo1313_3024)	1		1	1	16			16	3	0	1	2	1	2	2	1	1	2	1	0		0.75		0.5	0	0.333333	0.666667	0.111111	0.181818	0.5	0.0833333	0.0909091	0.666667	0.125	0		1.17416	0.882602
594 (Clo1313_2093)	1	89.6414	1	2	15	triosephosphate isomerase [Clostridium thermocellum LQ8, DSM 1313]	42@K122	15	5	1	2	3	0	1	1	0	1	0	1	0		0.5		0.0108932	0.00355872	0.00628931	0.00647948	0	0.00280112	0.00242131	0	0.00408163	0	0.005	0		0.768883	0.81976
704 (Clo1313_2095)	1	91.6667	2	2	14	glyceraldehyde-3-phosphate dehydrogenase, type I [Clostridium thermocellum LQ8, DSM 1313]	42@K214,42@K112	14	0	0	1	2	3	2	0	0	1	1	2	2		5		0	0	0.000333111	0.000510465	0.00109091	0.000681431	0	0	0.000349406	0.000293945	0.000856164	0.000859107		5.75038	0.0789534
1197 (Clo1313_0997)	1	67.5926	1	2	14	6-phosphofructokinase [Clostridium thermocellum LQ8, DSM 1313]	42@K42	14	2	0	1	0	0	0	0	3	2	0	3	3		1.2		0.0232558	0	0.0188679	0	0	0	0	0.0447761	0.03125	0	0.0638298	0.0588235		1.6133	0.56432
191 (Clo1313_0218)	1	77.1875	1	1	13	ribose-phosphate pyrophosphokinase [Clostridium thermocellum LQ8, DSM 1313]	42@K202	13	0	0	0	0	0	0	6	0	0	7	0	0		1.16667		0	0	0	0	0	0	0.0550459	0	0	0.0583333	0	0		1.05972	0.969276
579 (Clo1313_0448)	1	80.3636	1	1	13	ribosomal protein L2 [Clostridium thermocellum LQ8, DSM 1313]	42@K125	13	7	0	0	4	0	1	0	0	0	1	0	0		#DIV/0!		0.0250896	0	0	0.015444	0	0.00471698	0	0	0	0.00364964	0	0		#DIV/0!	0.42265
1263 (Clo1313_1185)	1	63.4078	2	5	13	phosphate acetyltransferase [Clostridium thermocellum LQ8, DSM 1313]	42@K165,42@K139	13	0	4	2	3	0	2	0	1	0	0	0	1		1		0	0.0615385	0.0333333	0.025	0	0.0285714	0	0.0227273	0	0	0	0.0192308		0.846154	0.912316
6 (Clo1313_2930)	1	67.5676	1	1	12	ribosomal protein L9 [Clostridium thermocellum LQ8, DSM 1313]	42@K88	12	1	0	0	1	2	0	1	2	2	2	1	0		0.6		0.0212766	0	0	0.0175439	0.0740741	0	0.0188679	0.0588235	0.0740741	0.0333333	0.047619	0		0.533404	0.338766
325 (Clo1313_0468)	1	24.4444	1	1	11	hypothetical protein [Clostridium thermocellum LQ8, DSM 1313]	42@K66	11	1	0	2	1	0	0	0	2	0	0	3	2		2.5		0.25	0	0.5	0.25	0	0	0	0.5	0	0	0.75	0.5		2.5	0.420396
237 (Clo1313_1046)	1	86.1233	3	4	10	pyridoxal-phosphate dependent TrpB-like enzyme [Clostridium thermocellum LQ8, DSM 1313]	42@K41,42@K322,42@K402	10	2	1	1	0	0	0	1	1	2	0	1	1		0.5		0.00675676	0.00497512	0.00384615	0	0	0	0.00252525	0.00409836	0.00719424	0	0.00398406	0.00396825		0.57551	0.363316
295 (Clo1313_2436)	1	41.4634	1	1	10	ABC transporter related protein [Clostridium thermocellum LQ8, DSM 1313]	42@K45	10	1	1	0	0	2	1	0	1	1	2	0	1		1.5		0.166667	0.0909091	0	0	0.4	0.333333	0	0.166667	0.2	0.181818	0	0.25		1.17769	0.834044
539 (Clo1313_1687)	1	50.3155	1	4	10	Heat shock protein Hsp90-like protein [Clostridium thermocellum LQ8, DSM 1313]	42@K586,42@K584,42@K590	10	2	0	0	0	0	0	1	1	1	3	0	2		1.66667		0.0266667	0	0	0	0	0	0.0181818	0.0243902	0.0285714	0.0576923	0	0.0526316		1.55072	0.553805
1321 (Clo1313_2641)	1	14.1869	2	2	10	hypothetical protein [Clostridium thermocellum LQ8, DSM 1313]	42@K402,42@K153	10	0	0	0	0	5	0	0	1	3	1	0	0		0.25		0	0	0	0	0.714286	0	0	0.333333	0.2	0.111111	0	0		0.208333	0.281517
331 (Clo1313_2694)	1	12.2302	2	2	9	recombination helicase AddA [Clostridium thermocellum LQ8, DSM 1313]	42@K383,42@K241	9	0	2	0	3	0	0	1	0	1	2	0	0		1		0	0.117647	0	0.1875	0	0	0.05	0	0.1	0.142857	0	0		0.952381	0.968356
386 (Clo1313_0101)	1	82.7795	1	2	9	ketol-acid reductoisomerase [Clostridium thermocellum LQ8, DSM 1313]	42@K185	9	0	0	1	0	0	0	0	1	2	1	3	1		1.66667		0	0	0.0037037	0	0	0	0	0.00406504	0.00699301	0.00220264	0.012987	0.00395257		1.73107	0.535958
429 (Clo1313_0011)	1	72.3404	3	3	9	seryl-tRNA synthetase [Clostridium thermocellum LQ8, DSM 1313]	42@K36,42@K76,42@K60	9	1	2	0	1	1	1	1	1	0	1	0	0		0.5		0.0142857	0.027027	0	0.0108696	0.0163934	0.0153846	0.0131579	0.0181818	0	0.0125	0	0		0.398855	0.413526
1000 (Clo1313_2103)	1	21.5842	1	1	9	diguanylate cyclase and metal dependent phosphohydrolase [Clostridium thermocellum LQ8, DSM 1313]	42@K388	9	0	1	2	1	0	1	1	0	1	1	0	1		1		#DIV/0!	0.333333	1	1	0	0.333333	0.111111	0	0.1	0.333333	0	0.166667		2.36842	0.428286
322 (Clo1313_1972)	1	41.4286	1	1	8	twitching motility protein [Clostridium thermocellum LQ8, DSM 1313]	42@K183	8	0	2	2	0	0	2	0	1	0	0	0	1		1		0	0.181818	0.181818	0	0	0.285714	#DIV/0!	0.333333	0	#DIV/0!	#DIV/0!	1		#DIV/0!	#DIV/0!
384 (rev_Clo1313_0090)	1		2	2	8			8	1	0	0	1	0	0	1	0	1	2	0	2		2		0.25	0	0	0.25	0	0	1	0	0.25	0.333333	0	0.2		0.426667	0.516227
828 (Clo1313_0912)	1	12.6733	2	2	8	Coproporphyrinogen dehydrogenase [Clostridium thermocellum LQ8, DSM 1313]	42@K232,42@K256	8	2	1	2	0	0	0	1	1	0	0	0	1		0.5		0.4	0.333333	0.666667	0	0	0	0.5	0.25	0	0	0	0.333333		0.444444	0.490848
847 (Clo1313_2059)	1	24.2857	1	2	8	sulfatase [Clostridium thermocellum LQ8, DSM 1313]	42@K612,42@K601	8	0	2	0	0	2	0	1	1	0	2	0	0		1		0	0.2	0	0	0.125	0	0.0769231	0.0625	0	0.125	0	0		0.896552	0.92606
980 (Clo1313_2801)	1	92.0354	1	1	8	Uncharacterized protein family UPF0133 [Clostridium thermocellum LQ8, DSM 1313]	42@K64	8	0	0	2	0	0	1	0	0	1	0	3	1		4		0	0	0.0350877	0	0	0.047619	0	0	0.0217391	0	0.0612245	0.0322581		4.3002	0.309761
59 (Clo1313_0455)	1	58.1967	1	1	7	ribosomal protein L14 [Clostridium thermocellum LQ8, DSM 1313]	42@K29	7	0	0	2	0	0	2	2	0	0	0	1	0		0.5		0	0	0.0298507	0	0	0.0327869	0.0194175	0	0	0	0.0181818	0		0.936364	0.965186
477 (Clo1313_2988)	1	41.4449	1	1	7	beta-lactamase domain protein [Clostridium thermocellum LQ8, DSM 1313]	42@K34	7	1	0	1	0	3	1	0	0	1	0	0	0		0		0.25	0	1	0	0.5	0.333333	0	0	0.142857	0	0	0		0	0.42265
528 (Clo1313_0693)	1	8.18291	1	2	7	Carbohydrate binding family 6 [Clostridium thermocellum LQ8, DSM 1313]	42@K465,42@K460	7	1	0	2	3	0	1	0	0	0	0	0	0		#DIV/0!		0.5	#DIV/0!	0.333333	1	0	0.2	0	0	0	0	#DIV/0!	0		#DIV/0!	#DIV/0!
713 (Clo1313_1036)	1	11.9097	2	3	7	glycosyltransferase 36 [Clostridium thermocellum LQ8, DSM 1313]	42@K413,42@K2903,42@K424	7	0	0	1	0	1	1	1	1	0	0	2	0		1		0	0	0.05	0	0.0769231	0.0909091	0.25	0.142857	#DIV/0!	0	0.666667	0		#DIV/0!	#DIV/0!
776 (Clo1313_0892)	1	63.9769	1	1	7	NAD-dependent epimerase/dehydratase [Clostridium thermocellum LQ8, DSM 1313]	42@K173	7	1	2	1	2	0	1	0	0	0	0	0	0		#DIV/0!		0.0104167	0.030303	0.0181818	0.0190476	0	0.0123457	0	0	0	0	0	0		#DIV/0!	#DIV/0!
1096 (Clo1313_0099)	1	56.6421	1	1	7	acetolactate synthase, large subunit, biosynthetic type [Clostridium thermocellum LQ8, DSM 1313]	42@K186	7	1	0	1	2	1	0	1	0	0	1	0	0		1		0.0108696	0	0.0169492	0.0210526	0.0178571	0	0.0136986	0	0	0.011236	0	0		0.820225	0.896412
1129 (Clo1313_2586)	1	65.2336	2	2	7	copper amine oxidase-like domain-containing protein [Clostridium thermocellum LQ8, DSM 1313]	42@K224,42@K217	7	1	0	3	0	0	1	0	0	0	0	0	2		#DIV/0!		0.00621118	0	0.0184049	0	0	0.00584795	0	0	0	0	0	0.015748		#DIV/0!	0.42265
1274 (Clo1313_0673)	1	76.9362	2	3	7	pyruvate ferredoxin/flavodoxin oxidoreductase [Clostridium thermocellum LQ8, DSM 1313]	42@K504,42@K433	7	1	0	0	1	0	1	0	1	0	1	1	1		3		0.00151515	0	0	0.00144928	0	0.00165837	0	0.00182815	0	0.00135135	0.00218818	0.00236407		3.22927	0.142049
1317 (Clo1313_1498)	1	24.6988	1	1	7	response regulator receiver modulated metal dependent phosphohydrolase [Clostridium thermocellum LQ8, DSM 1313]	42@K3	7	0	0	0	2	1	1	0	0	0	1	2	0		#DIV/0!		0	0	0	0.142857	0.111111	0.0909091	0	0	0	0.25	0.666667	0		#DIV/0!	0.256689
25 (Clo1313_0713)	1	26.2211	1	1	6	protein-L-isoaspartate(D-aspartate) O-methyltransferase [Clostridium thermocellum LQ8, DSM 1313]	42@K357	6	0	0	0	1	0	1	1	2	0	0	0	1		0.333333		0	0	0	0.25	0	0.333333	0.125	0.25	0	0	0	0.25		0.666667	0.72503
27 (Clo1313_0446)	1	69.7115	1	1	6	ribosomal protein L4/L1e [Clostridium thermocellum LQ8, DSM 1313]	42@K175	6	0	0	0	0	0	0	4	1	0	1	0	0		0.2		0	0	0	0	0	0	0.0162602	0.00671141	0	0.00411523	0	0		0.179144	0.313097
246 (Clo1313_1867)	1	56.6082	2	2	6	alpha-glucan phosphorylase [Clostridium thermocellum LQ8, DSM 1313]	42@K524,42@K461	6	4	0	0	1	0	0	1	0	0	0	0	0		0		0.0210526	0	0	0.00606061	0	0	0.00555556	0	0	0	0	0		0	0.42265
266 (Clo1313_1875)	1	96.1165	2	2	6	fructose-1,6-bisphosphate aldolase, class II [Clostridium thermocellum LQ8, DSM 1313]	42@K55,42@K296	6	0	0	2	0	0	1	0	0	0	2	0	1		#DIV/0!		0	0	0.00428266	0	0	0.00162338	0	0	0	0.002079	0	0.00189753		#DIV/0!	0.184352
446 (Clo1313_0474)	1	85.7143	1	1	6	DNA-directed RNA polymerase, alpha subunit [Clostridium thermocellum LQ8, DSM 1313]	42@K193	6	0	0	0	0	0	0	3	0	0	3	0	0		1		0	0	0	0	0	0	0.0125523	0	0	0.0125523	0	0		1	1
536 (Clo1313_2984)	1	81.59	1	1	6	hypothetical protein [Clostridium thermocellum LQ8, DSM 1313]	42@K112	6	0	0	0	0	0	0	0	2	1	0	1	2		1		0	0	0	0	0	0	0	0.0555556	0.0333333	0	0.04	0.0869565		1.42826	0.696353
682 (Clo1313_1887)	1	28.4404	1	1	6	DRTGG domain protein [Clostridium thermocellum LQ8, DSM 1313]	42@K4	6	1	0	0	2	1	0	0	1	0	0	1	0		1		0.166667	0	0	0.4	0.25	0	0	0.25	0	0	0.333333	0		1.33333	0.851961
902 (Clo1313_1817)	1	8.81226	1	2	6	type 3a cellulose-binding domain protein [Clostridium thermocellum LQ8, DSM 1313]	42@K13	6	0	0	0	0	0	0	1	2	1	0	2	0		0.5		0	0	0	0	0	0	1	0.4	0.2	0	0.333333	0		0.208333	0.21489
1299 (Clo1313_1673)	1	55.6604	2	2	6	Polyprenyl synthetase [Clostridium thermocellum LQ8, DSM 1313]	42@K276,42@K169	6	0	0	1	0	0	1	0	0	2	0	1	1		1		0	0	0.0625	0	0	0.0588235	0	0	0.0555556	0	0.03125	0.0434783		1.34511	0.792888
79 (Clo1313_1718)	1	27.7372	2	2	5	Capsule synthesis protein, CapA [Clostridium thermocellum LQ8, DSM 1313]	42@K118,42@K381	5	0	0	1	0	1	2	0	0	0	1	0	0		#DIV/0!		0	0	0.333333	0	0.25	0.285714	0	0	0	0.125	0	0		#DIV/0!	0.42265
96 (Clo1313_2856)	1	21.4135	2	2	5	Carbohydrate binding family 6 [Clostridium thermocellum LQ8, DSM 1313]	42@K938	5	0	2	0	0	0	1	0	0	1	0	1	0		1		0	0.285714	0	0	0	0.142857	0	0	0.0454545	0	0.0526316	0		1.15789	0.922869
122 (Clo1313_2097)	1	29.7386	2	2	5	Beta-ketoacyl synthase [Clostridium thermocellum LQ8, DSM 1313]	42@K1712,42@K758	5	0	0	0	1	0	2	0	0	0	1	0	1		#DIV/0!		0	0	0	0.125	0	0.4	0	0	0	0.0277778	0	0.030303		#DIV/0!	0.184274
201 (Clo1313_0857)	1	63.7965	1	1	5	2-isopropylmalate synthase [Clostridium thermocellum LQ8, DSM 1313]	42@K329	5	0	0	0	0	0	0	2	1	0	2	0	0		0.666667		0	0	0	0	0	0	0.222222	0.0625	0	0.153846	0	0		0.540338	0.631405
371 (Clo1313_1794)	1	56.8123	2	3	5	Stage II sporulation protein E [Clostridium thermocellum LQ8, DSM 1313]	42@K29,42@K348	5	1	0	1	0	0	0	2	0	0	1	0	0		0.5		0.0208333	0	0.025	0	0	0	0.0540541	0	0	0.025641	0	0		0.474359	0.668778
540 (Clo1313_2638)	1	97.3262	2	2	5	peroxiredoxin [Clostridium thermocellum LQ8, DSM 1313]	42@K91,42@K169	5	0	0	0	0	0	0	2	2	0	1	0	0		0.25		0	0	0	0	0	0	0.0010644	0.00277778	0	0.000629723	0	0		0.163898	0.315519
560 (Clo1313_1819)	1	76.9126	1	2	5	copper amine oxidase-like domain-containing protein [Clostridium thermocellum LQ8, DSM 1313]	42@K411	5	0	0	1	0	0	0	4	0	0	0	0	0		0		0	0	0.00819672	0	0	0	0.0107817	0	0	0	0	0		0	0.42265
575 (Clo1313_0313)	1	70.8	1	1	5	DNA-directed RNA polymerase, beta subunit [Clostridium thermocellum LQ8, DSM 1313]	42@K44	5	0	0	0	2	0	0	2	0	0	1	0	0		0.5		0	0	0	0.00573066	0	0	0.00549451	0	0	0.00328947	0	0		0.598684	0.751568
646 (Clo1313_2802)	1	34.3693	3	3	5	DNA polymerase III, subunits gamma and tau [Clostridium thermocellum LQ8, DSM 1313]	42@K185,42@K508,42@K257	5	0	0	3	0	1	1	0	0	0	0	0	0		#DIV/0!		0	0	0.2	0	0.142857	0.0625	0	0	0	0	0	0		#DIV/0!	#DIV/0!
784 (Clo1313_2336)	1	68.5552	1	2	5	extracellular solute-binding protein family 3 [Clostridium thermocellum LQ8, DSM 1313]	42@K198	5	1	0	2	0	0	0	0	0	0	0	0	2		#DIV/0!		0.0454545	0	0.0689655	0	0	0	0	0	0	0	0	0.0344828		#DIV/0!	0.42265
806 (Clo1313_1313)	1	42.5339	1	1	5	metal dependent phosphohydrolase [Clostridium thermocellum LQ8, DSM 1313]	42@K64	5	0	0	0	0	2	0	2	0	0	1	0	0		0.5		0	0	0	0	0.142857	0	0.166667	0	0	0.0416667	0	0		0.25	0.535106
843 (Clo1313_2540)	1	34.3203	1	1	5	copper-translocating P-type ATPase [Clostridium thermocellum LQ8, DSM 1313]	42@K99	5	0	0	0	0	1	3	0	1	0	0	0	0		0		0	0	0	0	0.166667	0.375	0	0.037037	0	0	0	0		0	0.42265
948 (Clo1313_2751)	1	37.5	1	1	5	3D domain-containing protein [Clostridium thermocellum LQ8, DSM 1313]	42@K96	5	0	1	1	0	1	0	0	1	0	0	1	0		1		0	0.125	0.142857	0	0.333333	0	0	0.2	0	0	0.0909091	0		0.454545	0.655931
955 (Clo1313_1481)	1	62.3158	1	2	5	adenylosuccinate lyase [Clostridium thermocellum LQ8, DSM 1313]	42@K407,42@K411	5	1	2	1	1	0	0	0	0	0	0	0	0		#DIV/0!		0.0106383	0.0273973	0.0149254	0.0107527	0	0	0	0	0	0	0	0		#DIV/0!	#DIV/0!
1016 (Clo1313_1115)	1	59.2075	1	1	5	hypothetical protein [Clostridium thermocellum LQ8, DSM 1313]	42@K353	5	1	0	0	1	0	0	0	0	1	0	2	0		2		0.00952381	0	0	0.0104167	0	0	0	0	0.012987	0	0.0322581	0		2.48387	0.62302
1050 (Clo1313_2213)	1	51.1521	1	1	5	[Clostridium thermocellum LQ8, DSM 1313]	42@K186	5	2	0	1	0	0	1	0	1	0	0	0	0		0		0.0769231	0	0.0714286	0	0	0.0769231	0	0.1	0	0	0	0		0	0.42265
1086 (Clo1313_0195)	1	73.7069	1	1	5	ATP synthase F1, beta subunit [Clostridium thermocellum LQ8, DSM 1313]	42@K292	5	0	0	0	0	0	0	1	1	1	1	1	0		0.666667		0	0	0	0	0	0	0.0212766	0.0243902	0.0238095	0.0212766	0.0294118	0		0.729577	0.54982
1093 (Clo1313_1804)	1	60.9195	1	1	5	ribosomal protein S15 [Clostridium thermocellum LQ8, DSM 1313]	42@K70	5	5	0	0	0	0	0	0	0	0	0	0	0		#DIV/0!		0.0666667	0	0	0	0	0	0	0	0	0	0	0		#DIV/0!	#DIV/0!
1207 (Clo1313_1620)	1	53.5385	1	1	5	peptidase M42 family protein [Clostridium thermocellum LQ8, DSM 1313]	42@K30	5	1	0	2	0	0	0	1	0	0	0	1	0		1		0.0333333	0	0.0909091	0	0	0	0.0208333	0	0	0	0.03125	0		1.5	0.797171
42 (Clo1313_3011)	1	88.1159	1	1	4	Ig domain protein [Clostridium thermocellum LQ8, DSM 1313]	42@K177	4	0	0	2	0	0	1	0	0	0	0	0	1		#DIV/0!		0	0	0.000394322	0	0	0.000169952	0	0	0	0	0	0.000215146		#DIV/0!	0.42265
124 (Clo1313_2994)	1	80.1724	1	2	4	two component transcriptional regulator, winged helix family [Clostridium thermocellum LQ8, DSM 1313]	42@K12,42@K4	4	0	0	1	0	0	0	2	1	0	0	0	0		0		0	0	0.05	0	0	0	0.0833333	0.0588235	0	0	0	0		0	0.195375
155 (Clo1313_2633)	1	51.9608	1	1	4	Nucleotidyl transferase [Clostridium thermocellum LQ8, DSM 1313]	42@K157	4	0	0	3	1	0	0	0	0	0	0	0	0		#DIV/0!		0	0	0.0555556	0.016129	0	0	0	0	0	0	0	0		#DIV/0!	#DIV/0!
183 (Clo1313_2339)	1	63.0282	1	1	4	nitrogenase iron protein [Clostridium thermocellum LQ8, DSM 1313]	42@K13	4	0	0	0	0	1	0	0	2	0	1	0	0		0.5		0	0	0	0	0.0625	0	0	0.0588235	0	0.0147059	0	0		0.25	0.535106
263 (Clo1313_2127)	1	66.3043	2	2	4	riboflavin biosynthesis protein RibD [Clostridium thermocellum LQ8, DSM 1313]	42@K265	4	0	0	0	0	0	0	0	2	0	0	1	1		1		0	0	0	0	0	0	0	0.0571429	0	0	0.037037	0.0357143		1.27315	0.830994
299 (Clo1313_2005)	1	46.9828	3	3	4	SMC domain protein [Clostridium thermocellum LQ8, DSM 1313]	42@K555,42@K636,42@K661	4	1	1	0	0	0	1	1	0	0	0	0	0		0		0.025	0.0344828	0	0	0	0.0294118	0.04	0	0	0	0	0		0	0.42265
314 (Clo1313_2602)	1	31.6699	1	1	4	S-layer domain-containing protein [Clostridium thermocellum LQ8, DSM 1313]	42@K159	4	0	1	1	0	1	1	0	0	0	0	0	0		#DIV/0!		0	0.125	0.142857	0	0.0909091	0.166667	0	0	#DIV/0!	#DIV/0!	#DIV/0!	#DIV/0!		#DIV/0!	#DIV/0!
319 (rev_Clo1313_2626)	1		3	3	4			4	0	0	1	0	0	0	1	0	1	0	1	0		0.5		0	0	0.2	0	#DIV/0!	0	1	#DIV/0!	0.25	0	1	0		#DIV/0!	#DIV/0!
352 (Clo1313_2271)	1	61.8005	2	2	4	protein of unknown function DUF438 [Clostridium thermocellum LQ8, DSM 1313]	42@K32,42@K264	4	0	1	0	0	0	1	0	0	0	0	1	1		#DIV/0!		0	0.1	0	0	0	0.0625	0	0	0	0	0.0322581	0.0322581		#DIV/0!	0.183503
531 (Clo1313_2047)	1	76.5957	1	1	4	UDP-glucose 4-epimerase [Clostridium thermocellum LQ8, DSM 1313]	42@K54	4	0	0	1	0	1	0	0	0	0	0	1	1		#DIV/0!		0	0	0.00925926	0	0.00877193	0	0	0	0	0	0.00806452	0.00884956		#DIV/0!	0.184381
578 (Clo1313_2554)	1	74.3243	2	2	4	ABC transporter related protein [Clostridium thermocellum LQ8, DSM 1313]	42@K349,42@K131	4	0	0	0	0	0	0	0	0	0	0	3	1		#DIV/0!		0	0	0	0	0	0	0	0	0	0	0.00795756	0.00297619		#DIV/0!	0.256983
598 (Clo1313_0199)	1	16.7712	2	2	4	fibronectin type III domain protein [Clostridium thermocellum LQ8, DSM 1313]	42@K1124,42@K481	4	1	0	1	1	1	0	0	0	0	0	0	0		#DIV/0!		0.166667	0	0.125	0.142857	0.125	0	#DIV/0!	0	#DIV/0!	#DIV/0!	#DIV/0!	#DIV/0!		#DIV/0!	#DIV/0!
624 (Clo1313_1112)	1	25.814	2	2	4	hypothetical protein [Clostridium thermocellum LQ8, DSM 1313]	42@K42,42@K117	4	0	0	0	1	0	0	1	2	0	0	0	0		0		0	0	0	0.0243902	0	0	0.0188679	0.0571429	0	0	0	0		0	0.270741
680 (Clo1313_0480)	1	43.1782	2	2	4	DNA methylase N-4/N-6 domain protein [Clostridium thermocellum LQ8, DSM 1313]	42@K34,42@K458	4	1	0	0	0	2	1	0	0	0	0	0	0		#DIV/0!		0.0294118	0	0	0	0.0645161	0.0333333	0	0	0	0	0	0		#DIV/0!	#DIV/0!
938 (Clo1313_2027)	1	23.0148	2	3	4	UvrD/REP helicase [Clostridium thermocellum LQ8, DSM 1313]	42@K187,42@K742	4	0	0	2	0	1	0	0	1	0	0	0	0		0		0	0	0.5	0	0.5	0	#DIV/0!	0.2	0	0	0	0		#DIV/0!	#DIV/0!
951 (Clo1313_2077)	1	33.6052	2	2	4	Radical SAM domain protein [Clostridium thermocellum LQ8, DSM 1313]	42@K32,42@K356	4	1	0	0	0	0	0	1	0	0	1	0	1		2		0.0625	0	0	0	0	0	0.0588235	0	0	0.05	0	0.0714286		2.06429	0.509723
998 (Clo1313_1656)	1	48.8095	2	2	4	Fibronectin-binding A domain protein [Clostridium thermocellum LQ8, DSM 1313]	42@K452,42@K359	4	1	0	0	2	0	0	1	0	0	0	0	0		0		0.0833333	0	0	0.142857	0	0	0.05	0	0	0	0	0		0	0.42265
1109 (Clo1313_2094)	1	85.6423	2	3	4	Phosphoglycerate kinase [Clostridium thermocellum LQ8, DSM 1313]	42@K136,42@K49,42@K57	4	0	0	2	0	1	0	0	0	0	0	0	1		#DIV/0!		0	0	0.00153139	0	0.000725163	0	0	0	0	0	0	0.00108932		#DIV/0!	0.42265
1278 (Clo1313_1146)	1	55.5556	2	2	4	GTP-binding protein Era [Clostridium thermocellum LQ8, DSM 1313]	42@K278,42@K237	4	0	0	0	1	2	0	0	0	0	0	1	0		#DIV/0!		0	0	0	0.04	0.0606061	0	0	0	0	0	0.03125	0		#DIV/0!	0.42265
1283 (Clo1313_1287)	1	33.432	2	2	4	Radical SAM domain protein [Clostridium thermocellum LQ8, DSM 1313]	42@K287,42@K184	4	1	0	0	1	0	0	1	0	0	1	0	0		1		0.5	0	0	0.5	0	0	0.142857	0	0	0.25	0	0		1.75	0.733239
1324 (Clo1313_0993)	1	79.0657	1	1	4	phosphoglucomutase/phosphomannomutase alpha/beta/alpha domain I [Clostridium thermocellum LQ8, DSM 1313]	42@K255	4	0	0	0	0	0	0	1	1	0	0	1	1		1		0	0	0	0	0	0	0.00353357	0.00574713	0	0	0.00595238	0.00636943		1.32768	0.722479
3 (Clo1313_1775)	1	76.6484	1	1	3	cell division protein FtsZ [Clostridium thermocellum LQ8, DSM 1313]	42@K80	3	0	0	0	0	0	0	0	0	0	0	1	2		#DIV/0!		0	0	0	0	0	0	0	0	0	0	0.027027	0.0625		#DIV/0!	0.240918
16 (Clo1313_1510)	1	72.4784	1	1	3	hydroxymethylbutenyl pyrophosphate reductase [Clostridium thermocellum LQ8, DSM 1313]	42@K417	3	0	0	1	0	1	0	0	0	0	0	0	1		#DIV/0!		0	0	0.00657895	0	0.00529101	0	0	0	0	0	0	0.00568182		#DIV/0!	0.42265
60 (Clo1313_0216)	1	96.8085	2	2	3	SpoVG family protein [Clostridium thermocellum LQ8, DSM 1313]	42@K18,42@K51	3	0	0	0	0	0	1	0	0	0	0	1	1		#DIV/0!		0	0	0	0	0	0.0037594	0	0	0	0	0.04	0.05		#DIV/0!	0.188497
61 (Clo1313_1547)	1	64.2857	1	1	3	tyrosine recombinase XerD [Clostridium thermocellum LQ8, DSM 1313]	42@K192	3	0	0	0	0	0	0	0	2	1	0	0	0		0		0	0	0	0	0	0	0	0.08	0.037037	0	0	0		0	0.233515
100 (Clo1313_0646)	1	35.4339	1	1	3	glycosyl transferase family 39 [Clostridium thermocellum LQ8, DSM 1313]	42@K264	3	0	2	0	0	0	0	0	0	0	1	0	0		#DIV/0!		0	0.0377358	0	0	0	0	0	0	0	0.0188679	0	0		#DIV/0!	0.42265
107 (Clo1313_0418)	1	50.7692	2	2	3	S-layer domain-containing protein [Clostridium thermocellum LQ8, DSM 1313]	42@K364,42@K86	3	1	0	1	0	0	0	1	0	0	0	0	0		0		0.04	0	0.0454545	0	0	0	0.1	0	0	0	0	0		0	0.42265
196 (Clo1313_2007)	1	23.6994	3	3	3	[Clostridium thermocellum LQ8, DSM 1313]	42@K112,42@K394,42@K223	3	0	0	0	0	2	1	0	0	0	0	0	0		#DIV/0!		0	0	0	0	0.166667	0.1	0	0	0	0	0	0		#DIV/0!	#DIV/0!
212 (Clo1313_0030)	1	62.4101	1	1	3	Formate--tetrahydrofolate ligase [Clostridium thermocellum LQ8, DSM 1313]	42@K231	3	0	0	0	0	0	0	2	0	0	1	0	0		0.5		0	0	0	0	0	0	0.0357143	0	0	0.0172414	0	0		0.482759	0.674266
344 (Clo1313_1618)	1	37.8928	1	1	3	RNA-metabolising metallo-beta-lactamase [Clostridium thermocellum LQ8, DSM 1313]	42@K119	3	1	0	0	0	0	0	1	0	1	0	0	0		0		0.0384615	0	0	0	0	0	0.0714286	0	0.0526316	0	0	0		0	0.192717
379 (Clo1313_1002)	1	68.8742	1	1	3	glycoside hydrolase family 3 domain protein [Clostridium thermocellum LQ8, DSM 1313]	42@K260	3	0	0	1	0	1	1	0	0	0	0	0	0		#DIV/0!		0	0	0.0136986	0	0.0113636	0.0113636	0	0	0	0	0	#DIV/0!		#DIV/0!	#DIV/0!
425 (Clo1313_1334)	1	41.9463	1	1	3	DNA polymerase I [Clostridium thermocellum LQ8, DSM 1313]	42@K103	3	0	0	0	0	0	0	2	0	0	1	0	0		0.5		0	0	0	0	0	0	0.142857	0	0	0.0454545	0	0		0.318182	0.572575
567 (rev_Clo1313_0526)	1		2	2	3			3	1	0	0	0	2	0	0	0	0	0	0	0		#DIV/0!		0.5	0	0	0	0.5	#DIV/0!	0	0	0	0	0	0		#DIV/0!	#DIV/0!
585 (Clo1313_0319)	1	93.75	2	2	3	translation elongation factor Tu [Clostridium thermocellum LQ8, DSM 1313]	42@K368,42@K306	3	0	0	2	0	1	0	0	0	0	0	0	0		#DIV/0!		0	0	0.00243902	0	0.001002	0	0	0	0	0	0	0		#DIV/0!	#DIV/0!
608 (Clo1313_1785)	1	29.7348	2	2	3	Tetratricopeptide TPR_1 repeat-containing protein [Clostridium thermocellum LQ8, DSM 1313]	42@K494,42@K165	3	1	0	0	1	0	0	0	0	0	1	0	0		#DIV/0!		0.2	0	0	0.125	0	0	0	0	0	0.142857	0	0		#DIV/0!	0.42265
690 (Clo1313_1280)	1	38.9381	1	1	3	fatty acid/phospholipid synthesis protein PlsX [Clostridium thermocellum LQ8, DSM 1313]	42@K133	3	0	0	0	0	0	0	0	1	0	0	2	0		2		0	0	0	0	0	0	0	0.0294118	0	0	0.0833333	0		2.83333	0.592838
733 (Clo1313_1352)	1	60.1695	1	1	3	type IV pilus assembly PilZ [Clostridium thermocellum LQ8, DSM 1313]	42@K63	3	0	0	0	1	1	1	0	0	0	0	0	0		#DIV/0!		0	0	0	0.0208333	0.0238095	0.030303	0	0	0	0	0	0		#DIV/0!	#DIV/0!
740 (Clo1313_1861)	1	73.9362	2	2	3	hypothetical protein [Clostridium thermocellum LQ8, DSM 1313]	42@K82,42@K116	3	1	0	0	1	0	0	1	0	0	0	0	0		0		0.0277778	0	0	0.0333333	0	0	0.05	0	0	0	0	0		0	0.42265
752 (Clo1313_1045)	1	62.5	1	1	3	hypothetical protein [Clostridium thermocellum LQ8, DSM 1313]	42@K158	3	0	0	0	0	0	0	0	0	0	0	1	2		#DIV/0!		0	0	0	0	0	0	0	0	0	0	0.1	0.125		#DIV/0!	0.188497
818 (Clo1313_0188)	1	59.1146	2	2	3	UDP-N-acetylglucosamine 2-epimerase [Clostridium thermocellum LQ8, DSM 1313]	42@K5,42@K201	3	1	0	0	0	0	0	1	0	1	0	0	0		0		0.0416667	0	0	0	0	0	0.0434783	0	0.047619	0	0	0		0	0.184346
885 (Clo1313_0040)	1	44.7761	3	3	3	hypothetical protein [Clostridium thermocellum LQ8, DSM 1313]	42@K216,42@K149,42@K112	3	0	1	0	0	0	0	1	1	0	0	0	0		0		0	0.333333	0	0	0	0	0.2	0.2	0	0	0	0		0	0.183503
928 (Clo1313_0628)	1	36.904	1	1	3	cellulosome anchoring protein cohesin region [Clostridium thermocellum LQ8, DSM 1313]	42@K1507	3	0	0	1	0	0	1	0	1	0	0	0	0		0		0	0	0.047619	0	0	0.05	0	0.0104167	0	0	0	0		0	0.42265
1065 (Clo1313_1797)	1	79.5181	1	1	3	aminoglycoside phosphotransferase [Clostridium thermocellum LQ8, DSM 1313]	42@K146	3	0	0	0	0	2	0	0	0	0	0	0	1		#DIV/0!		0	0	0	0	0.00284091	0	0	0	0	0	0	0.00306748		#DIV/0!	0.42265
1158 (Clo1313_1881)	1	86.2543	3	3	3	hydrogenase, Fe-only [Clostridium thermocellum LQ8, DSM 1313]	42@K184,42@K360	3	0	0	1	0	0	0	0	1	1	0	0	0		0		0	0	0.00239234	0	0	0	0	0.003003	0.00244499	0	0	0		0	0.187753
1161 (Clo1313_2002)	1	31.1111	1	1	3	hypothetical protein [Clostridium thermocellum LQ8, DSM 1313]	42@K64	3	0	0	0	0	0	0	1	1	0	1	0	0		0.5		0	0	0	0	0	0	0.2	0.333333	0	0.5	0	0		0.9375	0.957436
1288 (Clo1313_0357)	1	23.3333	1	1	3	metallophosphoesterase [Clostridium thermocellum LQ8, DSM 1313]	42@K824	3	0	0	0	0	0	0	0	1	1	0	1	0		0.5		0	0	0	0	0	0	0	0.2	0.0625	0	0.125	0		0.47619	0.564139
1313 (Clo1313_0626)	1	27.6744	1	1	3	Radical SAM domain protein [Clostridium thermocellum LQ8, DSM 1313]	42@K424	3	0	0	0	0	0	1	0	0	0	1	0	1		#DIV/0!		0	0	0	0	0	0.125	0	0	0	0.0769231	0	0.2		#DIV/0!	0.253876
1329 (Clo1313_1768)	1	52.4715	1	2	3	cellulosome anchoring protein cohesin region [Clostridium thermocellum LQ8, DSM 1313]	42@K138	3	0	0	2	0	0	0	0	0	0	0	0	1		#DIV/0!		0	0	0.105263	0	0	0	0	0	0	0	0	0.111111		#DIV/0!	0.42265
9 (Clo1313_0647)	1	54.6624	1	1	2	hypothetical protein [Clostridium thermocellum LQ8, DSM 1313]	42@K96	2	2	0	0	0	0	0	0	0	0	0	0	0		#DIV/0!		0.0266667	0	0	0	0	0	0	0	0	0	0	0		#DIV/0!	#DIV/0!
29 (Clo1313_2759)	1	35.7143	1	1	2	Uroporphyrin-III C/tetrapyrrole (Corrin/Porphyrin) methyltransferase [Clostridium thermocellum LQ8, DSM 1313]	42@K29	2	2	0	0	0	0	0	0	0	0	0	0	0		#DIV/0!		0.666667	0	0	#DIV/0!	#DIV/0!	#DIV/0!	0	0	0	0	0	0		#DIV/0!	#DIV/0!
62 (Clo1313_0714)	1	49.0798	1	1	2	Carbohydrate binding family 25 [Clostridium thermocellum LQ8, DSM 1313]	42@K157	2	0	0	0	0	0	0	1	0	0	0	0	1		1		0	0	0	0	0	0	0.0238095	0	0	0	0	0.0588235		2.47059	0.624366
94 (Clo1313_0304)	1	67.3285	1	2	2	dihydroxy-acid dehydratase [Clostridium thermocellum LQ8, DSM 1313]	42@K506	2	1	0	0	0	0	0	0	1	0	0	0	0		0		0.0035461	0	0	0	0	0	0	0.00543478	0	0	0	0		0	0.42265
102 (Clo1313_2086)	1	35.7992	1	1	2	ribonuclease R [Clostridium thermocellum LQ8, DSM 1313]	42@K512	2	0	1	0	0	0	1	0	0	0	0	0	0		#DIV/0!		0	0.142857	0	0	0	0.5	0	0	0	0	0	0		#DIV/0!	#DIV/0!
109 (Clo1313_0629)	1	45.7849	1	1	2	cellulosome anchoring protein cohesin region [Clostridium thermocellum LQ8, DSM 1313]	42@K139	2	0	1	0	0	0	1	0	0	0	0	0	0		#DIV/0!		0	0.047619	0	0	0	0.0416667	0	0	0	0	0	0		#DIV/0!	#DIV/0!
222 (Clo1313_1053)	1	48.2673	2	2	2	sporulation protein YhbH [Clostridium thermocellum LQ8, DSM 1313]	42@K85,42@K31	2	0	0	0	1	0	0	0	0	0	1	0	0		#DIV/0!		0	0	0	0.2	0	0	0	0	0	0.0384615	0	0		#DIV/0!	0.42265
253 (Clo1313_2727)	1	29.0698	1	1	2	hypothetical protein [Clostridium thermocellum LQ8, DSM 1313]	42@K227	2	0	1	0	0	0	0	0	0	0	1	0	0		#DIV/0!		0	0.111111	0	0	0	0	0	0	0	0.0625	0	0		#DIV/0!	0.42265
294 (Clo1313_1040)	1	38.6598	1	1	2	ATP-dependent Clp protease, ATP-binding subunit clpA [Clostridium thermocellum LQ8, DSM 1313]	42@K513	2	1	0	1	0	0	0	0	0	0	0	0	0		#DIV/0!		0.047619	0	0.111111	0	0	0	0	0	0	0	0	0		#DIV/0!	#DIV/0!
297 (Clo1313_0924)	1	20.4301	1	1	2	signal peptidase I [Clostridium thermocellum LQ8, DSM 1313]	42@K155	2	0	0	0	0	0	0	0	0	0	0	1	1		#DIV/0!		0	0	0	0	0	0	0	0	0	0	0.25	0.333333		#DIV/0!	0.19171
307 (Clo1313_0168)	1	52.6718	1	1	2	dihydropteroate synthase [Clostridium thermocellum LQ8, DSM 1313]	42@K285	2	0	0	0	0	0	0	0	0	1	0	1	0		1		0	0	0	0	0	0	0	0	0.0555556	0	0.1	0		1.8	0.722585
312 (Clo1313_1921)	1	40.8528	1	1	2	DNA topoisomerase (ATP-hydrolyzing) [Clostridium thermocellum LQ8, DSM 1313]	42@K294	2	0	1	1	0	0	0	0	0	0	0	0	0		#DIV/0!		0	0.0322581	0.0294118	0	0	0	0	0	0	0	0	0		#DIV/0!	#DIV/0!
321 (Clo1313_1118)	1	20.6683	1	1	2	cell division protein FtsK/SpoIIIE [Clostridium thermocellum LQ8, DSM 1313]	42@K366	2	0	0	0	1	0	0	1	0	0	0	0	0		0		0	0	0	0.0588235	0	0	0.0769231	0	0	0	0	0		0	0.42265
329 (Clo1313_0300)	1	43.9024	1	2	2	hypothetical protein [Clostridium thermocellum LQ8, DSM 1313]	42@K455,42@K452	2	0	0	0	0	0	0	2	0	0	0	0	0		0		0	0	0	0	0	0	0.08	0	0	0	0	0		0	0.42265
368 (Clo1313_2139)	1	39.6476	1	1	2	septum site-determining protein MinC [Clostridium thermocellum LQ8, DSM 1313]	42@K44	2	0	0	0	1	1	0	0	0	0	0	0	0		#DIV/0!		0	0	0	0.125	0.166667	0	0	0	0	0	0	0		#DIV/0!	#DIV/0!
410 (Clo1313_2790)	1	37.037	2	2	2	hypothetical protein [Clostridium thermocellum LQ8, DSM 1313]	42@K265,42@K213	2	1	1	0	0	0	0	0	0	0	0	0	0		#DIV/0!		0.1	0.0769231	0	0	0	0	0	0	0	0	0	0		#DIV/0!	#DIV/0!
419 (Clo1313_1438)	1	41.6667	1	2	2	RNA modification enzyme, MiaB family [Clostridium thermocellum LQ8, DSM 1313]	42@K398,42@K387	2	0	0	0	0	0	0	0	0	0	0	0	2		#DIV/0!		0	0	0	0	0	0	0	0	0	0	0	0.1		#DIV/0!	0.42265
476 (Clo1313_1076)	1	42.3948	1	1	2	ATPase associated with various cellular activities AAA_3 [Clostridium thermocellum LQ8, DSM 1313]	42@K270	2	0	0	0	1	0	0	0	0	0	1	0	0		#DIV/0!		0	0	0	0.0666667	0	0	0	0	0	0.0588235	0	0		#DIV/0!	0.42265
527 (Clo1313_2176)	1	27.5184	1	1	2	S-layer domain-containing protein [Clostridium thermocellum LQ8, DSM 1313]	42@K4208	2	1	0	0	0	0	0	0	0	0	1	0	0		#DIV/0!		0.25	0	0	0	0	0	0	0	0	0.0166667	0	0		#DIV/0!	0.42265
591 (Clo1313_1172)	1	59.6567	1	1	2	UDP-N-acetylmuramoylalanine/D-glutamate ligase [Clostridium thermocellum LQ8, DSM 1313]	42@K406	2	0	0	0	1	0	0	0	0	1	0	0	0		0		0	0	0	0.0217391	0	0	0	0	0.0285714	0	0	0		0	0.42265
602 (Clo1313_0432)	1	72.3404	1	2	2	Chaperonin Cpn10 [Clostridium thermocellum LQ8, DSM 1313]	42@K34,42@K32	2	0	0	0	0	0	0	0	0	0	0	2	0		#DIV/0!		0	0	0	0	0	0	0	0	0	0	0.05	0		#DIV/0!	0.42265
620 (Clo1313_1255)	1	79.2169	1	1	2	aspartate-semialdehyde dehydrogenase [Clostridium thermocellum LQ8, DSM 1313]	42@K313	2	0	0	1	0	1	0	0	0	0	0	0	0		#DIV/0!		0	0	0.00699301	0	0.00578035	0	0	0	0	0	0	0		#DIV/0!	#DIV/0!
738 (Clo1313_2993)	1	26.1667	2	2	2	multi-sensor signal transduction histidine kinase [Clostridium thermocellum LQ8, DSM 1313]	42@K527,42@K594	2	0	0	0	0	1	0	0	0	1	0	0	0		0		0	0	0	0	0.333333	0	0	0	0.333333	#DIV/0!	0	0		#DIV/0!	#DIV/0!
746 (Clo1313_1938)	1	75	1	1	2	homoserine dehydrogenase [Clostridium thermocellum LQ8, DSM 1313]	42@K400	2	0	0	1	0	0	0	0	0	0	0	0	1		#DIV/0!		0	0	0.0204082	0	0	0	0	0	0	0	0	0.0227273		#DIV/0!	0.42265
779 (Clo1313_0459)	1	85.6061	1	1	2	ribosomal protein S8 [Clostridium thermocellum LQ8, DSM 1313]	42@K63	2	0	0	0	1	0	0	1	0	0	0	0	0		0		0	0	0	0.00429185	0	0	0.00485437	0	0	0	0	0		0	0.42265
799 (Clo1313_3024)	1	65.4172	2	2	2	DNA gyrase, A subunit [Clostridium thermocellum LQ8, DSM 1313]	42@K539,42@K743	2	0	0	1	0	0	0	1	0	0	0	0	0		0		0	0	0.0120482	0	0	0	0.0151515	0	0	0	0	0		0	0.42265
876 (Clo1313_2591)	1	9.94475	1	1	2	ATPase, P-type (transporting), HAD superfamily, subfamily IC [Clostridium thermocellum LQ8, DSM 1313]	42@K428	2	0	0	0	0	2	0	0	0	0	0	0	0		#DIV/0!		0	#DIV/0!	0	0	0.153846	0	0	0	0	0	0	0		#DIV/0!	#DIV/0!
910 (Clo1313_1969)	1	37.058	1	1	2	peptidase S1 and S6 chymotrypsin/Hap [Clostridium thermocellum LQ8, DSM 1313]	42@K470	2	0	1	0	0	0	1	0	0	0	0	0	0		#DIV/0!		0	0.0434783	0	0	0	0.0384615	0	0	0	#DIV/0!	0	0		#DIV/0!	#DIV/0!
918 (Clo1313_0804)	1	39.8876	1	1	2	hypothetical protein [Clostridium thermocellum LQ8, DSM 1313]	42@K155	2	0	0	0	0	0	0	0	0	0	2	0	0		#DIV/0!		0	0	0	0	0	0	0	0	0	0.222222	0	0		#DIV/0!	0.42265
1049 (Clo1313_2626)	1	31.1978	1	1	2	Tex-like protein [Clostridium thermocellum LQ8, DSM 1313]	42@K108	2	0	0	0	0	0	0	2	0	0	0	0	0		0		0	0	0	0	0	0	0.181818	0	0	0	0	0		0	0.42265
1091 (Clo1313_0193)	1	42.0949	2	2	2	ATP synthase F1, alpha subunit [Clostridium thermocellum LQ8, DSM 1313]	42@K140,42@K422	2	0	0	1	0	0	0	0	0	0	1	0	0		#DIV/0!		0	0	0.0384615	0	0	0	0	0	0	0.037037	0	0		#DIV/0!	0.42265
1095 (Clo1313_0407)	1	54.8168	1	1	2	methyl-accepting chemotaxis sensory transducer [Clostridium thermocellum LQ8, DSM 1313]	42@K1474	2	2	0	0	0	0	0	0	0	0	0	0	0		#DIV/0!		0.025974	0	0	0	0	0	0	0	#DIV/0!	0	0	#DIV/0!		#DIV/0!	#DIV/0!
1111 (Clo1313_0886)	1	22.093	1	2	2	Protein-tyrosine-phosphatase [Clostridium thermocellum LQ8, DSM 1313]	42@K212,42@K213	2	0	0	0	1	0	0	0	0	0	0	1	0		#DIV/0!		0	0	0	0.25	0	0	0	0	0	0	0.166667	0		#DIV/0!	0.42265
1136 (Clo1313_0471)	1	69.1057	2	2	2	30S ribosomal protein S13 [Clostridium thermocellum LQ8, DSM 1313]	42@K62,42@K13	2	0	0	0	0	0	1	0	0	0	0	1	0		#DIV/0!		0	0	0	0	0	0.0227273	0	0	0	0	0.027027	0		#DIV/0!	0.42265
1149 (Clo1313_1803)	1	59.7143	1	1	2	polyribonucleotide nucleotidyltransferase [Clostridium thermocellum LQ8, DSM 1313]	42@K691	2	0	0	0	0	0	0	0	2	0	0	0	0		0		0	0	0	0	0	0	0	0.0188679	0	0	0	0		0	0.42265
1159 (Clo1313_0305)	1	64.5045	1	2	2	acetolactate synthase, large subunit, biosynthetic type [Clostridium thermocellum LQ8, DSM 1313]	42@K321,42@K322	2	0	0	1	0	0	0	1	0	0	0	0	0		0		0	0	0.00943396	0	0	0	0.00724638	0	0	0	0	0		0	0.42265
1177 (Clo1313_1070)	1	29.5031	1	1	2	ABC transporter related protein [Clostridium thermocellum LQ8, DSM 1313]	42@K163	2	0	0	0	0	0	0	0	0	0	0	2	0		#DIV/0!		0	0	0	0	0	0	0	0	0	0	0.5	0		#DIV/0!	0.42265
1298 (Clo1313_1530)	1	69.4545	2	2	2	spermidine synthase [Clostridium thermocellum LQ8, DSM 1313]	42@K116,42@K236	2	0	0	0	0	0	0	1	0	0	0	0	1		1		0	0	0	0	0	0	0.00653595	0	0	0	0	0.00961538		1.47115	0.805874
1327 (rev_Clo1313_0909)	1		2	2	2			2	0	0	0	0	0	0	1	0	0	1	0	0		1		0	0	0	0	0	0	0.142857	0	0	0.111111	0	0		0.777778	0.869767
1333 (Clo1313_0096)	1	6.88776	1	1	2	peptidase S1 and S6 chymotrypsin/Hap [Clostridium thermocellum LQ8, DSM 1313]	42@K145	2	0	0	0	0	0	0	1	1	0	0	0	0		0		0	#DIV/0!	0	0	#DIV/0!	0	0.2	1	0	0	0	0		0	0.320634
1355 (Clo1313_0922)	1	61.3909	1	1	2	histidyl-tRNA synthetase [Clostridium thermocellum LQ8, DSM 1313]	42@K209	2	0	0	0	0	0	0	0	0	0	2	0	0		#DIV/0!		0	0	0	0	0	0	0	0	0	0.03125	0	0		#DIV/0!	0.42265
1356 (Clo1313_0081)	1	18.6753	2	2	2	SNF2 helicase associated domain protein [Clostridium thermocellum LQ8, DSM 1313]	42@K265,42@K669	2	0	0	0	0	1	0	0	0	0	0	1	0		#DIV/0!		0	0	0	0	0.25	0	0	0	0	0	0.166667	0		#DIV/0!	0.42265
4 (Clo1313_1021)	1	27.8944	1	1	1	PKD domain containing protein [Clostridium thermocellum LQ8, DSM 1313]	42@K6062	1	0	0	0	0	0	0	0	0	0	0	1	0		#DIV/0!		0	0	0	0	0	0	0	0	0	0	0.00775194	0		#DIV/0!	0.42265
36 (Clo1313_1012)	1	73.7354	1	1	1	phosphoribosylaminoimidazolecarboxamide formyltransferase/IMP cyclohydrolase [Clostridium thermocellum LQ8, DSM 1313]	42@K395	1	0	0	0	0	0	0	0	0	0	1	0	0		#DIV/0!		0	0	0	0	0	0	0	0	0	0.00558659	0	0		#DIV/0!	0.42265
48 (Clo1313_0615)	1	53.9952	1	1	1	hypothetical protein [Clostridium thermocellum LQ8, DSM 1313]	42@K130	1	0	0	1	0	0	0	0	0	0	0	0	0		#DIV/0!		0	0	0.0588235	0	0	0	0	0	0	0	0	0		#DIV/0!	#DIV/0!
51 (Clo1313_2957)	1	48.7458	1	1	1	methyl-accepting chemotaxis sensory transducer [Clostridium thermocellum LQ8, DSM 1313]	42@K1034	1	0	0	0	0	0	0	0	0	1	0	0	0		0		0	0	0	0	0	0	0	0	0.333333	0	0	#DIV/0!		#DIV/0!	#DIV/0!
52 (Clo1313_1701)	1	53.4636	1	1	1	glycoside hydrolase family 5 [Clostridium thermocellum LQ8, DSM 1313]	42@K181	1	0	1	0	0	0	0	0	0	0	0	0	0		#DIV/0!		0	0.0714286	0	0	0	0	0	0	0	0	0	0		#DIV/0!	#DIV/0!
58 (Clo1313_1809)	1	61.2291	1	1	1	glycoside hydrolase family 9 [Clostridium thermocellum LQ8, DSM 1313]	42@K203	1	0	0	0	0	0	0	0	0	0	1	0	0		#DIV/0!		0	0	0	0	0	0	0	0	0	0.0017762	0	0		#DIV/0!	0.42265
71 (Clo1313_2940)	1	76.0067	1	1	1	H+transporting two-sector ATPase alpha/beta subunit central region [Clostridium thermocellum LQ8, DSM 1313]	42@K169	1	0	0	0	0	0	0	0	1	0	0	0	0		0		0	0	0	0	0	0	0	0.00763359	0	0	0	0		0	0.42265
81 (Clo1313_0949)	1	76.5572	1	1	1	pyruvate, phosphate dikinase [Clostridium thermocellum LQ8, DSM 1313]	42@K731	1	0	1	0	0	0	0	0	0	0	0	0	0		#DIV/0!		0	0.00617284	0	0	0	0	0	0	0	0	0	0		#DIV/0!	#DIV/0!
82 (Clo1313_1808)	1	25.2846	1	1	1	glycoside hydrolase family 9 [Clostridium thermocellum LQ8, DSM 1313]	42@K65	1	0	0	0	0	0	0	0	0	1	0	0	0		0		0	0	0	0	0	0	0	0	0.0212766	0	0	0		0	0.42265
87 (Clo1313_1990)	1	35.8706	1	1	1	Spore coat protein CotH [Clostridium thermocellum LQ8, DSM 1313]	42@K402	1	0	0	0	0	0	0	0	0	1	0	0	0		0		0	#DIV/0!	0	0	0	#DIV/0!	0	0	0.0416667	0	0	0		0	0.42265
91 (Clo1313_0475)	1	56.8966	1	1	1	ribosomal protein L17 [Clostridium thermocellum LQ8, DSM 1313]	42@K74	1	0	0	0	0	0	0	0	0	1	0	0	0		0		0	0	0	0	0	0	0	0	0.0227273	0	0	0		0	0.42265
114 (Clo1313_1558)	1	31.8339	1	1	1	HflC protein [Clostridium thermocellum LQ8, DSM 1313]	42@K43	1	0	0	0	0	0	0	1	0	0	0	0	0		0		0	0	0	0	0	0	0.2	0	0	0	0	0		0	0.42265
117 (Clo1313_2179)	1	70.403	1	1	1	ribonucleoside-diphosphate reductase, adenosylcobalamin-dependent [Clostridium thermocellum LQ8, DSM 1313]	42@K313	1	1	0	0	0	0	0	0	0	0	0	0	0		#DIV/0!		0.00353357	0	0	0	0	0	0	0	0	0	0	0		#DIV/0!	#DIV/0!
121 (Clo1313_0390)	1	47.0149	1	1	1	carbon-monoxide dehydrogenase, catalytic subunit [Clostridium thermocellum LQ8, DSM 1313]	42@K81	1	0	0	0	0	0	0	0	0	0	0	1	0		#DIV/0!		0	0	0	#DIV/0!	0	0	0	0	0	0	0.0133333	0		#DIV/0!	0.42265
125 (Clo1313_0974)	1	75.6148	1	1	1	glycogen/starch synthase, ADP-glucose type [Clostridium thermocellum LQ8, DSM 1313]	42@K21	1	0	0	1	0	0	0	0	0	0	0	0	0		#DIV/0!		0	0	0.0133333	0	0	0	0	0	0	0	0	0		#DIV/0!	#DIV/0!
134 (Clo1313_1914)	1	50.5604	1	1	1	ATPase AAA-2 domain protein [Clostridium thermocellum LQ8, DSM 1313]	42@K778	1	0	0	1	0	0	0	0	0	0	0	0	0		#DIV/0!		0	0	0.02	0	0	0	0	0	0	0	0	0		#DIV/0!	#DIV/0!
141 (Clo1313_2074)	1	75.7282	1	1	1	ribosomal protein L21 [Clostridium thermocellum LQ8, DSM 1313]	42@K78	1	0	0	0	0	0	0	0	0	0	1	0	0		#DIV/0!		0	0	0	0	0	0	0	0	0	0.0153846	0	0		#DIV/0!	0.42265
160 (Clo1313_1057)	1	74.1546	1	1	1	adenosylhomocysteinase [Clostridium thermocellum LQ8, DSM 1313]	42@K17	1	0	0	0	0	0	0	0	0	0	0	1	0		#DIV/0!		0	0	0	0	0	0	0	0	0	0	0.015873	0		#DIV/0!	0.42265
169 (Clo1313_1429)	1	43.1624	1	1	1	alanine racemase domain protein [Clostridium thermocellum LQ8, DSM 1313]	42@K69	1	0	0	0	0	0	0	0	0	0	1	0	0		#DIV/0!		0	0	0	0	0	0	0	0	0	0.1	0	0		#DIV/0!	0.42265
174 (Clo1313_1776)	1	48.184	1	1	1	cell division protein FtsA [Clostridium thermocellum LQ8, DSM 1313]	42@K178	1	0	0	1	0	0	0	0	0	0	0	0	0		#DIV/0!		0	0	0.1	0	0	0	0	0	0	0	0	0		#DIV/0!	#DIV/0!
178 (Clo1313_0510)	1	71.1645	1	1	1	extracellular solute-binding protein family 5 [Clostridium thermocellum LQ8, DSM 1313]	42@K325	1	1	0	0	0	0	0	0	0	0	0	0	0		#DIV/0!		0.00456621	0	0	0	0	0	0	0	0	0	0	0		#DIV/0!	#DIV/0!
189 (Clo1313_0299)	1	62.7907	1	1	1	ABC-type uncharacterized transport system [Clostridium thermocellum LQ8, DSM 1313]	42@K335	1	0	0	1	0	0	0	0	0	0	0	0	0		#DIV/0!		0	0	0.016129	0	0	0	0	0	0	0	0	0		#DIV/0!	#DIV/0!
195 (Clo1313_0773,Clo1313_1865,Clo1313_1935,Clo1313_2369,Clo1313_2663,Clo1313_2700,Clo1313_1641)	7	23.0111	1	1	1	[Clostridium thermocellum LQ8, DSM 1313]	42@K112	1	0	0	0	0	1	0	0	0	0	0	0	0		#DIV/0!		0	0	0	0	0.125	0	0	0	0	0	0	0		#DIV/0!	#DIV/0!
197 (Clo1313_1104,Clo1313_1298,Clo1313_1651)	3	24.4792	1	1	1	transposase IS3/IS911 family protein [Clostridium thermocellum LQ8, DSM 1313]	42@K113	1	0	0	0	0	1	0	0	0	0	0	0	0		#DIV/0!		0	0	0	0	0.125	0	0	0	0	0	0	0		#DIV/0!	#DIV/0!
198 (Clo1313_0507,Clo1313_0508,Clo1313_1640,Clo1313_2656)	4	17.9867	1	1	1	[Clostridium thermocellum LQ8, DSM 1313]	42@K93	1	0	0	0	1	0	0	0	0	0	0	0	0		#DIV/0!		0	0	0	0.0666667	0	0	0	0	0	0	0	0		#DIV/0!	#DIV/0!
215 (Clo1313_1967)	1	58.9327	1	1	1	gamma-glutamyl phosphate reductase [Clostridium thermocellum LQ8, DSM 1313]	42@K415	1	0	0	0	0	1	0	0	0	0	0	0	0		#DIV/0!		0	0	0	0	0.0163934	0	0	0	0	0	0	0		#DIV/0!	#DIV/0!
218 (Clo1313_0395)	1	49.8542	1	1	1	glycoside hydrolase family 5 [Clostridium thermocellum LQ8, DSM 1313]	42@K5	1	0	0	0	0	0	0	0	0	0	1	0	0		#DIV/0!		0	0	0	0	0	0	0	0	0	0.142857	0	0		#DIV/0!	0.42265
228 (Clo1313_2710)	1	33.012	1	1	1	hypothetical protein [Clostridium thermocellum LQ8, DSM 1313]	42@K73	1	0	0	0	0	0	0	1	0	0	0	0	0		0		0	0	0	0	0	0	0.0769231	0	0	0	0	0		0	0.42265
242 (Clo1313_1610)	1	27.8779	1	1	1	ferrous iron transport protein B [Clostridium thermocellum LQ8, DSM 1313]	42@K129	1	1	0	0	0	0	0	0	0	0	0	0	0		#DIV/0!		0.0588235	0	0	0	0	0	0	0	0	0	0	0		#DIV/0!	#DIV/0!
244 (Clo1313_0397)	1	28.1335	1	1	1	Glucan endo-1,3-beta-D-glucosidase [Clostridium thermocellum LQ8, DSM 1313]	42@K478	1	0	0	0	0	0	0	0	0	0	1	0	0		#DIV/0!		0	0	0	0	0	0	0	0	0	0.0454545	0	0		#DIV/0!	0.42265
245 (Clo1313_3010)	1	41.5493	1	1	1	lipopolysaccharide biosynthesis protein [Clostridium thermocellum LQ8, DSM 1313]	42@K128	1	0	0	1	0	0	0	0	0	0	0	0	0		#DIV/0!		0	0	0.111111	0	0	0	0	0	0	0	0	0		#DIV/0!	#DIV/0!
254 (Clo1313_1685)	1	79.235	1	1	1	Cupin 2 conserved barrel domain protein [Clostridium thermocellum LQ8, DSM 1313]	42@K73	1	0	0	0	0	0	0	0	0	1	0	0	0		0		0	0	0	0	0	0	0	0	0.0188679	0	0	0		0	0.42265
273 (Clo1313_1081)	1	47.7679	1	1	1	isochorismatase hydrolase [Clostridium thermocellum LQ8, DSM 1313]	42@K80	1	0	0	0	0	1	0	0	0	0	0	0	0		#DIV/0!		0	0	0	0	0.0714286	0	0	0	0	0	0	0		#DIV/0!	#DIV/0!
274 (Clo1313_1891)	1	58.5278	1	1	1	TGS domain-containing protein [Clostridium thermocellum LQ8, DSM 1313]	42@K305	1	0	0	0	0	0	1	0	0	0	0	0	0		#DIV/0!		0	0	0	0	0	0.0142857	0	0	0	0	0	0		#DIV/0!	#DIV/0!
276 (Clo1313_1182)	1	19.7531	1	1	1	glutamyl-tRNA(Gln) amidotransferase, A subunit [Clostridium thermocellum LQ8, DSM 1313]	42@K56	1	0	0	0	0	0	0	1	0	0	0	0	0		0		0	0	0	0	0	0	0.333333	0	0	0	0	0		0	0.42265
282 (Clo1313_2935)	1	37.1736	1	1	1	V-type ATPase 116 kDa subunit [Clostridium thermocellum LQ8, DSM 1313]	42@K260	1	1	0	0	0	0	0	0	0	0	0	0	0		#DIV/0!		0.0192308	0	0	0	0	0	0	0	0	0	0	0		#DIV/0!	#DIV/0!
288 (Clo1313_1581)	1	39.9254	1	1	1	homocysteine S-methyltransferase [Clostridium thermocellum LQ8, DSM 1313]	42@K674	1	0	0	0	0	0	0	0	0	0	1	0	0		#DIV/0!		0	0	0	0	0	0	0	0	0	0.0454545	0	0		#DIV/0!	0.42265
292 (Clo1313_1024)	1	47.2222	1	1	1	AMP-dependent synthetase and ligase [Clostridium thermocellum LQ8, DSM 1313]	42@K166	1	0	0	0	0	0	0	1	0	0	0	0	0		0		0	0	0	0	0	0	0.030303	0	0	0	0	0		0	0.42265
306 (Clo1313_1275)	1	72.4062	1	1	1	MiaB-like tRNA modifying enzyme YliG [Clostridium thermocellum LQ8, DSM 1313]	42@K4	1	0	1	0	0	0	0	0	0	0	0	0	0		#DIV/0!		0	0.0322581	0	0	0	0	0	0	0	0	0	0		#DIV/0!	#DIV/0!
333 (Clo1313_1657)	1	80.8564	1	1	1	aminotransferase class I and II [Clostridium thermocellum LQ8, DSM 1313]	42@K152	1	1	0	0	0	0	0	0	0	0	0	0	0		#DIV/0!		0.00819672	0	0	0	0	0	0	0	0	0	0	0		#DIV/0!	#DIV/0!
337 (Clo1313_2275)	1	42.8115	1	1	1	DNA adenine methylase [Clostridium thermocellum LQ8, DSM 1313]	42@K43	1	0	1	0	0	0	0	0	0	0	0	0	0		#DIV/0!		0	0.0588235	0	0	0	0	0	0	0	0	0	0		#DIV/0!	#DIV/0!
340 (Clo1313_1633)	1	27.0531	1	1	1	ribosome biogenesis GTP-binding protein YsxC [Clostridium thermocellum LQ8, DSM 1313]	42@K114	1	0	0	0	0	0	0	0	0	1	0	0	0		0		0	0	0	0	0	0	0	0	0.25	0	0	0		0	0.42265
354 (Clo1313_2276)	1	22.6027	1	1	1	protein of unknown function DUF125 transmembrane [Clostridium thermocellum LQ8, DSM 1313]	42@K41	1	1	0	0	0	0	0	0	0	0	0	0	0		#DIV/0!		0.2	0	0	0	0	0	0	0	0	0	0	0		#DIV/0!	#DIV/0!
358 (Clo1313_1189)	1	19.3182	1	1	1	protein of unknown function DUF512 [Clostridium thermocellum LQ8, DSM 1313]	42@K398	1	0	0	0	0	0	0	0	0	0	1	0	0		#DIV/0!		0	0	0	0	0	0	0	0	0	0.333333	0	0		#DIV/0!	0.42265
370 (Clo1313_0008)	1	69.8962	1	1	1	parB-like partition protein [Clostridium thermocellum LQ8, DSM 1313]	42@K43	1	0	0	0	0	0	0	0	1	0	0	0	0		0		0	0	0	0	0	0	0	0.0416667	0	0	0	0		0	0.42265
382 (Clo1313_1537)	1	65.3959	1	1	1	tryptophanyl-tRNA synthetase [Clostridium thermocellum LQ8, DSM 1313]	42@K334	1	0	0	0	0	0	0	0	0	0	1	0	0		#DIV/0!		0	0	0	0	0	0	0	0	0	0.0208333	0	0		#DIV/0!	0.42265
393 (Clo1313_0932)	1	30.0885	1	1	1	GrpE protein [Clostridium thermocellum LQ8, DSM 1313]	42@K19	1	0	1	0	0	0	0	0	0	0	0	0	0		#DIV/0!		0	0.5	#DIV/0!	0	0	0	0	0	0	0	0	0		#DIV/0!	#DIV/0!
408 (Clo1313_2924)	1	68.5139	1	1	1	S-adenosylmethionine synthetase [Clostridium thermocellum LQ8, DSM 1313]	42@K343	1	0	0	0	0	0	0	0	0	0	1	0	0		#DIV/0!		0	0	0	0	0	0	0	0	0	0.00689655	0	0		#DIV/0!	0.42265
414 (Clo1313_2092)	1	70.6458	1	1	1	phosphoglycerate mutase, 2,3-bisphosphoglycerate-independent [Clostridium thermocellum LQ8, DSM 1313]	42@K217	1	0	0	0	0	0	0	0	0	0	0	1	0		#DIV/0!		0	0	0	0	0	0	0	0	0	0	0.00632911	0		#DIV/0!	0.42265
440 (Clo1313_2763)	1	22.1884	1	1	1	AAA ATPase [Clostridium thermocellum LQ8, DSM 1313]	42@K216	1	0	0	0	1	0	0	0	0	0	0	0	0		#DIV/0!		0	0	0	0.25	0	0	0	0	0	0	0	0		#DIV/0!	#DIV/0!
449 (Clo1313_0023)	1	74.9196	1	1	1	thiamine pyrophosphate TPP-binding domain-containing protein [Clostridium thermocellum LQ8, DSM 1313]	42@K39	1	0	0	0	0	0	0	0	0	0	0	0	1		#DIV/0!		0	0	0	0	0	0	0	0	0	0	0	0.00282486		#DIV/0!	0.42265
450 (Clo1313_2606)	1	73.5816	1	1	1	arginyl-tRNA synthetase [Clostridium thermocellum LQ8, DSM 1313]	42@K162	1	0	0	0	0	0	0	0	0	1	0	0	0		0		0	0	0	0	0	0	0	0	0.0108696	0	0	0		0	0.42265
456 (Clo1313_0903)	1	65.6716	1	1	1	single-strand binding protein [Clostridium thermocellum LQ8, DSM 1313]	42@K66	1	0	0	0	0	0	0	0	1	0	0	0	0		0		0	0	0	0	0	0	0	0.0384615	0	0	0	0		0	0.42265
470 (Clo1313_2474)	1	28.3465	1	1	1	ABC transporter related protein [Clostridium thermocellum LQ8, DSM 1313]	42@K133	1	0	0	0	0	0	0	1	0	0	0	0	0		0		0	0	0	0	0	0	0.1	0	0	0	0	0		0	0.42265
479 (Clo1313_2807)	1	44.7552	1	1	1	amine oxidase [Clostridium thermocellum LQ8, DSM 1313]	42@K278	1	0	0	1	0	0	0	0	0	0	0	0	0		#DIV/0!		0	0	0.0555556	0	0	0	0	0	0	0	0	0		#DIV/0!	#DIV/0!
480 (Clo1313_0675)	1	55.8753	1	1	1	S-layer domain-containing protein [Clostridium thermocellum LQ8, DSM 1313]	42@K537	1	0	0	0	0	0	0	0	0	0	1	0	0		#DIV/0!		0	0	0	0	0	0	0	0	0	0.00675676	0	0		#DIV/0!	0.42265
487 (Clo1313_0035)	1	74.7826	1	1	1	transcriptional regulator, GntR family [Clostridium thermocellum LQ8, DSM 1313]	42@K74	1	0	0	0	0	0	0	0	0	0	0	1	0		#DIV/0!		0	0	0	0	0	0	0	0	0	0	0.0238095	0		#DIV/0!	0.42265
489 (Clo1313_1349)	1	58.4615	1	1	1	NADPH-dependent FMN reductase [Clostridium thermocellum LQ8, DSM 1313]	42@K97	1	0	0	0	0	0	0	0	0	0	1	0	0		#DIV/0!		0	0	0	0	0	0	0	0	0	0.0116279	0	0		#DIV/0!	0.42265
492 (Clo1313_0660)	1	70.8333	1	1	1	Uracil-DNA glycosylase superfamily [Clostridium thermocellum LQ8, DSM 1313]	42@K16	1	0	0	0	0	1	0	0	0	0	0	0	0		#DIV/0!		0	0	0	0	0.111111	0	0	0	0	0	0	0		#DIV/0!	#DIV/0!
495 (Clo1313_0016)	1	40.4218	1	1	1	VanW family protein [Clostridium thermocellum LQ8, DSM 1313]	42@K511	1	0	0	0	0	0	0	0	0	0	0	1	0		#DIV/0!		0	0	0	0	0	0	0	0	0	0	0.0434783	0		#DIV/0!	0.42265
506 (Clo1313_1163)	1	73.639	1	1	1	recA protein [Clostridium thermocellum LQ8, DSM 1313]	42@K214	1	0	0	0	0	0	0	1	0	0	0	0	0		0		0	0	0	0	0	0	0.00714286	0	0	0	0	0		0	0.42265
518 (Clo1313_0498)	1	67.6573	1	1	1	prolyl-tRNA synthetase [Clostridium thermocellum LQ8, DSM 1313]	42@K213	1	0	0	0	1	0	0	0	0	0	0	0	0		#DIV/0!		0	0	0	0.00636943	0	0	0	0	0	0	0	0		#DIV/0!	#DIV/0!
532 (Clo1313_0707)	1	52.8846	1	1	1	methyl-accepting chemotaxis sensory transducer [Clostridium thermocellum LQ8, DSM 1313]	42@K216	1	1	0	0	0	0	0	0	0	0	0	0	0		#DIV/0!		0.03125	0	0	0	0	0	0	0	0	0	0	0		#DIV/0!	#DIV/0!
535 (Clo1313_1628)	1	23.8764	1	1	1	thiamine-phosphate pyrophosphorylase [Clostridium thermocellum LQ8, DSM 1313]	42@K189	1	0	0	1	0	0	0	0	0	0	0	0	0		#DIV/0!		0	0	0.125	0	0	0	#DIV/0!	0	0	0	0	0		#DIV/0!	#DIV/0!
543 (rev_Clo1313_2789)	1		1	1	1			1	0	0	0	0	0	0	0	0	0	1	0	0		#DIV/0!		0	0	0	0	0	0	0	0	0	0.125	0	0		#DIV/0!	0.42265
550 (Clo1313_2257)	1	50	1	1	1	pyridoxamine 5'-phosphate oxidase-related FMN-binding protein [Clostridium thermocellum LQ8, DSM 1313]	42@K10	1	0	0	0	1	0	0	0	0	0	0	0	0		#DIV/0!		0	0	0	0.0175439	0	0	0	0	0	0	0	0		#DIV/0!	#DIV/0!
559 (Clo1313_1571)	1	56.1135	1	1	1	biotin and thiamin synthesis associated [Clostridium thermocellum LQ8, DSM 1313]	42@K451	1	0	0	0	0	0	0	0	0	0	1	0	0		#DIV/0!		0	0	0	0	0	0	#DIV/0!	#DIV/0!	#DIV/0!	0.5	#DIV/0!	0		#DIV/0!	#DIV/0!
563 (Clo1313_1669)	1	70.4615	1	1	1	methionyl-tRNA formyltransferase [Clostridium thermocellum LQ8, DSM 1313]	42@K68	1	0	0	0	0	0	0	0	0	0	0	0	1		#DIV/0!		0	0	0	0	0	0	0	0	0	0	0	0.0192308		#DIV/0!	0.42265
588 (Clo1313_3009)	1	18.9296	1	1	1	O-antigen polymerase [Clostridium thermocellum LQ8, DSM 1313]	42@K421	1	0	0	0	0	0	0	0	1	0	0	0	0		0		0	0	0	0	0	0	0	0.0588235	0	0	0	0		0	0.42265
603 (Clo1313_2847)	1	75.4325	1	1	1	UTP-glucose-1-phosphate uridylyltransferase [Clostridium thermocellum LQ8, DSM 1313]	42@K185	1	0	0	0	0	0	0	1	0	0	0	0	0		0		0	0	0	0	0	0	0.0119048	0	0	0	0	0		0	0.42265
635 (Clo1313_1320)	1	29.5652	1	1	1	metal dependent phosphohydrolase [Clostridium thermocellum LQ8, DSM 1313]	42@K12	1	0	0	1	0	0	0	0	0	0	0	0	0		#DIV/0!		0	0	0.0454545	0	0	0	0	0	0	0	0	0		#DIV/0!	#DIV/0!
655 (Clo1313_1052)	1	76.7913	1	1	1	putative serine protein kinase, PrkA [Clostridium thermocellum LQ8, DSM 1313]	42@K209	1	0	0	1	0	0	0	0	0	0	0	0	0		#DIV/0!		0	0	0.00877193	0	0	0	0	0	0	0	0	0		#DIV/0!	#DIV/0!
691 (Clo1313_2018)	1	60.767	1	1	1	phenylalanyl-tRNA synthetase, alpha subunit [Clostridium thermocellum LQ8, DSM 1313]	42@K31	1	0	0	0	0	0	0	1	0	0	0	0	0		0		0	0	0	0	0	0	0.0188679	0	0	0	0	0		0	0.42265
696 (Clo1313_0870)	1	28.4906	1	1	1	response regulator receiver modulated metal dependent phosphohydrolase [Clostridium thermocellum LQ8, DSM 1313]	42@K523	1	0	0	0	1	0	0	0	0	0	0	0	0		#DIV/0!		0	0	0	0.0526316	0	0	0	0	0	#DIV/0!	0	#DIV/0!		#DIV/0!	#DIV/0!
698 (Clo1313_1616)	1	66.436	1	1	1	indolepyruvate ferredoxin oxidoreductase, alpha subunit [Clostridium thermocellum LQ8, DSM 1313]	42@K518	1	0	0	0	0	0	0	0	0	1	0	0	0		0		0	0	0	0	0	0	0	0	0.00653595	0	0	0		0	0.42265
705 (Clo1313_1290)	1	22.1849	1	1	1	chromosome segregation protein SMC [Clostridium thermocellum LQ8, DSM 1313]	42@K430	1	0	0	0	0	0	0	0	0	0	1	0	0		#DIV/0!		0	0	0	0	0	0	0	0	0	0.2	0	0		#DIV/0!	0.42265
709 (Clo1313_0783)	1	15.7704	1	1	1	YD repeat protein [Clostridium thermocellum LQ8, DSM 1313]	42@K542	1	0	0	0	0	1	0	0	0	0	0	0	0		#DIV/0!		0	0	0	0	0.142857	0	0	0	0	0	0	0		#DIV/0!	#DIV/0!
715 (Clo1313_2943)	1	25.5556	1	1	1	ABC transporter related protein [Clostridium thermocellum LQ8, DSM 1313]	42@K523	1	0	0	0	0	0	0	0	0	0	0	0	1		#DIV/0!		0	#DIV/0!	#DIV/0!	0	#DIV/0!	0	0	0	0	0	0	0.25		#DIV/0!	0.42265
719 (Clo1313_0889)	1	49.2347	1	1	1	hypothetical protein [Clostridium thermocellum LQ8, DSM 1313]	42@K228	1	0	0	0	1	0	0	0	0	0	0	0	0		#DIV/0!		0	0	0	0.2	0	0	0	0	0	0	0	0		#DIV/0!	#DIV/0!
730 (Clo1313_1340)	1	29.2899	1	1	1	phospho-2-dehydro-3-deoxyheptonate aldolase [Clostridium thermocellum LQ8, DSM 1313]	42@K74	1	0	0	1	0	0	0	0	0	0	0	0	0		#DIV/0!		0	0	0.0357143	0	0	0	0	0	0	0	0	0		#DIV/0!	#DIV/0!
734 (Clo1313_0732)	1	35.6989	1	1	1	TrkA-N domain protein [Clostridium thermocellum LQ8, DSM 1313]	42@K39	1	0	0	0	0	0	0	1	0	0	0	0	0		0		0	0	0	0	0	0	0.1	0	0	0	0	0		0	0.42265
735 (Clo1313_0213)	1	41.0959	1	1	1	beta-hydroxyacyl-(acyl-carrier-protein) dehydratase FabZ [Clostridium thermocellum LQ8, DSM 1313]	42@K30	1	0	0	0	0	1	0	0	0	0	0	0	0		#DIV/0!		0	0	0	0	0.2	0	0	0	0	0	0	0		#DIV/0!	#DIV/0!
742 (Clo1313_1960)	1	51.153	1	1	1	glycoside hydrolase family 8 [Clostridium thermocellum LQ8, DSM 1313]	42@K80	1	0	0	0	0	0	0	0	0	0	0	0	1		#DIV/0!		0	0	0	0	0	0	0	0	0	0	0	0.0185185		#DIV/0!	0.42265
767 (Clo1313_1137)	1	23.6287	1	1	1	protein of unknown function DUF881 [Clostridium thermocellum LQ8, DSM 1313]	42@K58	1	1	0	0	0	0	0	0	0	0	0	0	0		#DIV/0!		0.5	0	0	0	0	0	0	0	0	0	0	0		#DIV/0!	#DIV/0!
769 (Clo1313_0328)	1	83.6449	1	1	1	trigger factor [Clostridium thermocellum LQ8, DSM 1313]	42@K8	1	0	0	0	0	0	1	0	0	0	0	0	0		#DIV/0!		0	0	0	0	0	0.00416667	0	0	0	0	0	0		#DIV/0!	#DIV/0!
777 (Clo1313_2955)	1	40.7202	1	1	1	response regulator receiver modulated CheB methylesterase [Clostridium thermocellum LQ8, DSM 1313]	42@K107	1	0	0	0	0	0	1	0	0	0	0	0	0		#DIV/0!		0	0	0	0	0	0.25	0	0	0	#DIV/0!	0	0		#DIV/0!	#DIV/0!
782 (Clo1313_2116)	1	43.0956	1	1	1	glycogen debranching enzyme [Clostridium thermocellum LQ8, DSM 1313]	42@K658	1	0	0	0	0	0	0	0	0	1	0	0	0		0		0	0	0	0	0	0	0	0	0.04	0	0	0		0	0.42265
789 (Clo1313_1478)	1	32.6316	1	1	1	copper amine oxidase-like domain-containing protein [Clostridium thermocellum LQ8, DSM 1313]	42@K409	1	0	0	0	0	1	0	0	0	0	0	0	0		#DIV/0!		0	0	0	0	0.2	0	0	0	0	0	0	0		#DIV/0!	#DIV/0!
794 (Clo1313_1658)	1	38.7283	1	1	1	nitroreductase [Clostridium thermocellum LQ8, DSM 1313]	42@K52	1	1	0	0	0	0	0	0	0	0	0	0	0		#DIV/0!		0.0666667	0	0	0	0	0	0	0	0	0	0	0		#DIV/0!	#DIV/0!
812 (Clo1313_0006)	1	58.0343	1	1	1	DNA gyrase, B subunit [Clostridium thermocellum LQ8, DSM 1313]	42@K27	1	0	0	0	0	1	0	0	0	0	0	0	0		#DIV/0!		0	0	0	0	0.02	0	0	0	0	0	0	0		#DIV/0!	#DIV/0!
814 (Clo1313_2373)	1	27.8986	1	1	1	HNH endonuclease [Clostridium thermocellum LQ8, DSM 1313]	42@K267	1	0	0	0	0	0	0	0	1	0	0	0	0		0		0	0	0	0	0	0	0	0.333333	0	0	0	0		0	0.42265
816 (Clo1313_2800)	1	53.7688	1	1	1	recombination protein RecR [Clostridium thermocellum LQ8, DSM 1313]	42@K17	1	1	0	0	0	0	0	0	0	0	0	0	0		#DIV/0!		0.2	0	0	0	0	0	0	0	0	0	0	0		#DIV/0!	#DIV/0!
833 (Clo1313_2597)	1	53.5055	1	1	1	CTP synthase [Clostridium thermocellum LQ8, DSM 1313]	42@K135	1	0	0	0	1	0	0	0	0	0	0	0	0		#DIV/0!		0	0	0	0.02	0	0	0	0	0	0	0	0		#DIV/0!	#DIV/0!
856 (Clo1313_1119)	1	48.9828	1	1	1	Radical SAM domain protein [Clostridium thermocellum LQ8, DSM 1313]	42@K220	1	0	0	0	0	0	0	1	0	0	0	0	0		0		0	0	0	0	0	0	0.0344828	0	0	0	0	0		0	0.42265
857 (Clo1313_1897)	1	34.189	1	1	1	conserved repeat domain protein [Clostridium thermocellum LQ8, DSM 1313]	42@K446	1	0	0	0	0	0	0	1	0	0	0	0	0		0		0	0	0	0	0	0	0.0212766	0	0	0	0	0		0	0.42265
858 (Clo1313_2851)	1	80	1	1	1	ribosomal protein S6 [Clostridium thermocellum LQ8, DSM 1313]	42@K4	1	0	0	0	0	0	0	0	0	1	0	0	0		0		0	0	0	0	0	0	0	0	0.00404858	0	0	0		0	0.42265
863 (Clo1313_2931)	1	20.0299	1	1	1	phosphoesterase RecJ domain protein [Clostridium thermocellum LQ8, DSM 1313]	42@K330	1	0	0	0	0	0	0	0	0	0	0	1	0		#DIV/0!		0	0	0	0	0	0	0	0	0	0	0.125	0		#DIV/0!	0.42265
865 (Clo1313_0612)	1	33.0435	1	1	1	hypothetical protein [Clostridium thermocellum LQ8, DSM 1313]	42@K105	1	0	0	0	0	0	0	0	0	0	0	0	1		#DIV/0!		#DIV/0!	#DIV/0!	#DIV/0!	#DIV/0!	#DIV/0!	#DIV/0!	0	0	0	0	0	0.0526316		#DIV/0!	0.42265
872 (Clo1313_2643)	1	32.244	1	1	1	hypothetical protein [Clostridium thermocellum LQ8, DSM 1313]	42@K296	1	0	0	0	0	0	0	0	0	0	1	0	0		#DIV/0!		#DIV/0!	0	0	0	0	0	0	0	0	1	0	0		#DIV/0!	0.42265
873 (Clo1313_0740)	1	70.6897	1	1	1	hypothetical protein [Clostridium thermocellum LQ8, DSM 1313]	42@K191	1	0	0	1	0	0	0	0	0	0	0	0	0		#DIV/0!		0	0	0.0294118	0	0	0	0	0	0	0	0	0		#DIV/0!	#DIV/0!
880 (Clo1313_1219)	1	21.5673	1	1	1	DNA polymerase III, alpha subunit [Clostridium thermocellum LQ8, DSM 1313]	42@K300	1	0	0	0	0	0	0	0	1	0	0	0	0		0		0	0	0	0	0	0	0	0.166667	0	0	0	0		0	0.42265
887 (Clo1313_1852)	1	56.0197	1	1	1	protein of unknown function DUF111 [Clostridium thermocellum LQ8, DSM 1313]	42@K104	1	0	0	0	1	0	0	0	0	0	0	0	0		#DIV/0!		0	0	0	0.02	0	0	0	0	0	0	0	0		#DIV/0!	#DIV/0!
888 (Clo1313_1372)	1	34.2618	1	1	1	peptidase M24 [Clostridium thermocellum LQ8, DSM 1313]	42@K269	1	0	0	0	0	0	0	1	0	0	0	0	0		0		0	0	0	0	0	0	0.125	0	0	0	0	0		0	0.42265
891 (Clo1313_2899)	1	17.8832	1	1	1	FkbH like protein [Clostridium thermocellum LQ8, DSM 1313]	42@K244	1	0	1	0	0	0	0	0	0	0	0	0	0		#DIV/0!		0	0.142857	0	0	0	0	0	0	0	0	0	0		#DIV/0!	#DIV/0!
899 (Clo1313_1227)	1	43.0818	1	1	1	phosphoesterase RecJ domain protein [Clostridium thermocellum LQ8, DSM 1313]	42@K12	1	0	0	0	0	0	0	0	1	0	0	0	0		0		0	0	0	0	0	0	0	0.037037	0	0	0	0		0	0.42265
919 (Clo1313_1404)	1	16.3746	1	1	1	diguanylate cyclase with TPR repeats [Clostridium thermocellum LQ8, DSM 1313]	42@K1431	1	0	0	0	0	0	0	0	0	0	1	0	0		#DIV/0!		0	0	0	0	0	0	0	0	0	0.5	0	0		#DIV/0!	0.42265
922 (Clo1313_2821)	1	52.2523	1	1	1	anti-sigma-factor antagonist [Clostridium thermocellum LQ8, DSM 1313]	42@K12	1	0	0	0	0	0	0	0	0	1	0	0	0		0		0	0	0	0	0	0	0	0	0.25	0	0	0		0	0.42265
931 (Clo1313_1947)	1	55.2083	1	1	1	glycogen/starch synthase, ADP-glucose type [Clostridium thermocellum LQ8, DSM 1313]	42@K18	1	0	0	0	0	0	0	0	0	0	1	0	0		#DIV/0!		0	0	0	0	0	0	0	0	0	0.333333	0	0		#DIV/0!	0.42265
939 (Clo1313_0505)	1	31.7919	1	1	1	hypothetical protein [Clostridium thermocellum LQ8, DSM 1313]	42@K2	1	0	0	0	0	0	0	0	0	1	0	0	0		0		0	0	0	0	0	0	0	0	0.2	0	0	0		0	0.42265
949 (Clo1313_1612)	1	43.5185	1	1	1	AAA ATPase central domain protein [Clostridium thermocellum LQ8, DSM 1313]	42@K354	1	0	0	0	0	0	0	0	0	0	0	1	0		#DIV/0!		0	0	0	0	0	0	0	0	0	0	0.125	0		#DIV/0!	0.42265
960 (Clo1313_0908)	1	57.8947	1	1	1	adenine phosphoribosyltransferase [Clostridium thermocellum LQ8, DSM 1313]	42@K15	1	0	0	0	0	0	0	0	1	0	0	0	0		0		0	0	0	0	0	0	0	0.0666667	0	0	0	0		0	0.42265
973 (Clo1313_0815)	1	50.9728	1	1	1	short-chain dehydrogenase/reductase SDR [Clostridium thermocellum LQ8, DSM 1313]	42@K136	1	0	0	0	0	0	1	0	0	0	0	0	0		#DIV/0!		0	0	0	0	0	0.0121951	0	0	0	0	0	0		#DIV/0!	#DIV/0!
982 (Clo1313_0374)	1	49.8592	1	1	1	methyltransferase MtaA/CmuA family [Clostridium thermocellum LQ8, DSM 1313]	42@K299	1	0	0	0	1	0	0	0	0	0	0	0	0		#DIV/0!		#DIV/0!	#DIV/0!	#DIV/0!	1	#DIV/0!	#DIV/0!	#DIV/0!	#DIV/0!	#DIV/0!	0	0	0		#DIV/0!	#DIV/0!
984 (Clo1313_0377)	1	58.8889	1	1	1	extracellular solute-binding protein family 3 [Clostridium thermocellum LQ8, DSM 1313]	42@K287	1	0	0	0	0	0	0	1	0	0	0	0	0		0		#DIV/0!	#DIV/0!	#DIV/0!	#DIV/0!	#DIV/0!	#DIV/0!	1	#DIV/0!	#DIV/0!	0	0	0		#DIV/0!	#DIV/0!
987 (Clo1313_2463)	1	40	1	1	1	ATP:guanido phosphotransferase [Clostridium thermocellum LQ8, DSM 1313]	42@K280	1	0	0	0	0	0	0	1	0	0	0	0	0		0		0	0	0	0	0	0	0.0294118	0	0	0	0	0		0	0.42265
1003 (Clo1313_0568)	1	68.2028	1	1	1	hydrogenase accessory protein HypB [Clostridium thermocellum LQ8, DSM 1313]	42@K31	1	0	0	0	0	0	0	0	0	0	0	1	0		#DIV/0!		0	0	0	0	0	0	0	0	0	0	0.0384615	0		#DIV/0!	0.42265
1019 (Clo1313_0836)	1	55.8376	1	1	1	tryptophan synthase, beta subunit [Clostridium thermocellum LQ8, DSM 1313]	42@K74	1	0	1	0	0	0	0	0	0	0	0	0	0		#DIV/0!		0	0.04	0	0	0	0	0	0	0	0	0	0		#DIV/0!	#DIV/0!
1022 (Clo1313_1240)	1	68.2474	1	1	1	UDP-N-acetylmuramyl-tripeptide synthetase [Clostridium thermocellum LQ8, DSM 1313]	42@K82	1	0	0	0	0	0	0	0	0	1	0	0	0		0		0	0	0	0	0	0	0	0	0.027027	0	0	0		0	0.42265
1041 (Clo1313_2980)	1	70	1	1	1	hemerythrin-like metal-binding protein [Clostridium thermocellum LQ8, DSM 1313]	42@K8	1	0	0	0	0	0	0	0	0	0	0	0	1		#DIV/0!		0	0	0	0	0	0	0	0	0	0	0	1		#DIV/0!	0.42265
1046 (Clo1313_0921)	1	27.9255	1	1	1	hypothetical protein [Clostridium thermocellum LQ8, DSM 1313]	42@K120	1	0	0	0	0	0	0	0	1	0	0	0	0		0		0	0	0	0	0	0	0	0.125	0	0	0	0		0	0.42265
1051 (Clo1313_1365)	1	29.9401	1	1	1	HAD superfamily (subfamily IIIA) phosphatase, TIGR01668 [Clostridium thermocellum LQ8, DSM 1313]	42@K4	1	0	0	0	0	0	0	0	0	0	0	0	1		#DIV/0!		0	0	0	0	0	0	0	0	0	0	0	0.333333		#DIV/0!	0.42265
1055 (Clo1313_0786)	1	16.9405	1	1	1	YD repeat protein [Clostridium thermocellum LQ8, DSM 1313]	42@K548	1	0	0	0	0	1	0	0	0	0	0	0	0		#DIV/0!		0	0	0	0	0.25	0	0	0	0	0	0	0		#DIV/0!	#DIV/0!
1079 (Clo1313_2187)	1	32.342	1	1	1	copper amine oxidase-like domain-containing protein [Clostridium thermocellum LQ8, DSM 1313]	42@K93	1	0	0	0	0	1	0	0	0	0	0	0	0		#DIV/0!		0	0	0	0	0.333333	0	0	0	0	0	0	0		#DIV/0!	#DIV/0!
1082 (rev_Clo1313_2694)	1		1	1	1			1	0	0	0	0	0	1	0	0	0	0	0	0		#DIV/0!		0	0	0	0	0	0.5	0	0	0	0	0	0		#DIV/0!	#DIV/0!
1087 (Clo1313_1304)	1	11.4929	1	1	1	Protein of unknown function DUF2339, transmembrane [Clostridium thermocellum LQ8, DSM 1313]	42@K136	1	0	0	0	0	0	0	0	0	0	1	0	0		#DIV/0!		0	0	0	0	0	0	0	0	0	0.142857	0	0		#DIV/0!	0.42265
1107 (Clo1313_2723)	1	77.9915	1	1	1	cysteinyl-tRNA synthetase [Clostridium thermocellum LQ8, DSM 1313]	42@K198	1	0	0	0	0	0	0	1	0	0	0	0	0		0		0	0	0	0	0	0	0.00423729	0	0	0	0	0		0	0.42265
1108 (Clo1313_0587)	1	48.9474	1	1	1	methyl-accepting chemotaxis sensory transducer [Clostridium thermocellum LQ8, DSM 1313]	42@K427	1	1	0	0	0	0	0	0	0	0	0	0	0		#DIV/0!		0.0344828	0	0	0	0	0	0	0	0	0	0	0		#DIV/0!	#DIV/0!
1112 (Clo1313_1888)	1	45.5357	1	1	1	Fe-S cluster domain protein [Clostridium thermocellum LQ8, DSM 1313]	42@K173	1	1	0	0	0	0	0	0	0	0	0	0	0		#DIV/0!		0.0384615	0	0	0	0	0	0	0	0	0	0	0		#DIV/0!	#DIV/0!
1119 (Clo1313_0217)	1	67.679	1	1	1	UDP-N-acetylglucosamine pyrophosphorylase [Clostridium thermocellum LQ8, DSM 1313]	42@K343	1	0	0	0	1	0	0	0	0	0	0	0	0		#DIV/0!		0	0	0	0.0135135	0	0	0	0	0	0	0	0		#DIV/0!	#DIV/0!
1120 (Clo1313_1201)	1	33.7957	1	1	1	MutS2 family protein [Clostridium thermocellum LQ8, DSM 1313]	42@K640	1	0	0	0	0	0	0	0	0	0	1	0	0		#DIV/0!		0	0	0	0	0	0	0	0	0	0.111111	0	0		#DIV/0!	0.42265
1133 (Clo1313_1291)	1	55.298	1	1	1	signal recognition particle-docking protein FtsY [Clostridium thermocellum LQ8, DSM 1313]	42@K183	1	0	0	0	0	0	0	0	0	1	0	0	0		0		0	0	0	0	0	0	0	0	0.0714286	0	0	0		0	0.42265
1137 (Clo1313_0586)	1	63.4271	1	1	1	D-isomer specific 2-hydroxyacid dehydrogenase NAD-binding protein [Clostridium thermocellum LQ8, DSM 1313]	42@K222	1	0	0	0	0	0	0	0	0	0	0	1	0		#DIV/0!		0	0	0	0	0	0	0	0	0	0	0.0120482	0		#DIV/0!	0.42265
1140 (Clo1313_2090)	1	90.5312	1	1	1	enolase [Clostridium thermocellum LQ8, DSM 1313]	42@K269	1	0	0	0	0	0	0	0	0	0	1	0	0		#DIV/0!		0	0	0	0	0	0	0	0	0	0.000280112	0	0		#DIV/0!	0.42265
1141 (rev_Clo1313_1201)	1		1	1	1			1	0	0	0	0	0	0	0	0	0	0	0	1		#DIV/0!		0	0	0	0	0	0	0	0	0	0	0	0.166667		#DIV/0!	0.42265
1142 (Clo1313_2758)	1	93.6709	1	1	1	transcriptional regulator, AbrB family [Clostridium thermocellum LQ8, DSM 1313]	42@K47	1	0	0	0	0	1	0	0	0	0	0	0	0		#DIV/0!		0	0	0	0	0.000968054	0	0	0	0	0	0	0		#DIV/0!	#DIV/0!
1154 (contam_sp|P02533|K1CN_HUMAN)	1	14.862	1	1	1	Keratin, type I cytoskeletal 14 (Cytokeratin 14) (K14) (CK 14) - Homo sapiens (Human). MW: 51490.54 pI: 5.09	42@K327	1	0	0	0	0	0	0	0	0	0	0	0	1		#DIV/0!		0	0	0	0	0	0	0	0	0	0	0	0.2		#DIV/0!	0.42265
1155 (Clo1313_1929)	1	40.2145	1	1	1	methyl-accepting chemotaxis sensory transducer [Clostridium thermocellum LQ8, DSM 1313]	42@K410	1	0	0	0	0	0	0	0	0	0	1	0	0		#DIV/0!		0	0	0	0	0	0	0	#DIV/0!	0	0.25	0	0		#DIV/0!	#DIV/0!
1172 (Clo1313_0677)	1	73.578	1	1	1	AMP-dependent synthetase and ligase [Clostridium thermocellum LQ8, DSM 1313]	42@K391	1	0	0	0	0	0	0	0	0	0	0	1	0		#DIV/0!		0	0	0	0	0	0	0	0	0	0	0.00869565	0		#DIV/0!	0.42265
1187 (Clo1313_1622)	1	63.3238	1	1	1	peptidase M42 family protein [Clostridium thermocellum LQ8, DSM 1313]	42@K116	1	0	0	0	0	1	0	0	0	0	0	0	0		#DIV/0!		0	0	0	0	0.0344828	0	0	0	0	0	0	0		#DIV/0!	#DIV/0!
1189 (Clo1313_1792)	1	77.5641	1	1	1	NADH dehydrogenase (quinone) [Clostridium thermocellum LQ8, DSM 1313]	42@K141	1	0	0	0	0	0	0	0	0	0	1	0	0		#DIV/0!		0	0	0	0	0	0	0	0	0	0.00138504	0	0		#DIV/0!	0.42265
1199 (Clo1313_2562)	1	49.3671	1	1	1	GCN5-related N-acetyltransferase [Clostridium thermocellum LQ8, DSM 1313]	42@K28	1	0	1	0	0	0	0	0	0	0	0	0	0		#DIV/0!		0	0.25	0	0	0	0	0	0	0	0	0	0		#DIV/0!	#DIV/0!
1210 (Clo1313_0855)	1	23.431	1	1	1	two component transcriptional regulator, winged helix family [Clostridium thermocellum LQ8, DSM 1313]	42@K89	1	0	0	0	0	0	0	0	0	0	1	0	0		#DIV/0!		0	0	0	0	0	0	0	0	0	0.333333	0	0		#DIV/0!	0.42265
1221 (Clo1313_1153)	1	48.6842	1	1	1	Protein of unknown function DUF2225 [Clostridium thermocellum LQ8, DSM 1313]	42@K99	1	0	0	0	0	0	0	0	0	1	0	0	0		0		0	0	0	0	0	0	0	0	1	0	0	#DIV/0!		#DIV/0!	#DIV/0!
1234 (Clo1313_0314)	1	70.2146	1	1	1	DNA-directed RNA polymerase, beta' subunit [Clostridium thermocellum LQ8, DSM 1313]	42@K960	1	0	0	0	0	0	0	0	0	1	0	0	0		0		0	0	0	0	0	0	0	0	0.00401606	0	0	0		0	0.42265
1236 (Clo1313_1993)	1	85.5263	1	1	1	glutaredoxin-like protein, YruB-family [Clostridium thermocellum LQ8, DSM 1313]	42@K69	1	0	0	0	0	0	0	0	0	0	0	0	1		#DIV/0!		0	0	0	0	0	0	0	0	0	0	0	0.030303		#DIV/0!	0.42265
1242 (Clo1313_0482)	1	39.8519	1	1	1	regulatory protein DeoR [Clostridium thermocellum LQ8, DSM 1313]	42@K310	1	0	1	0	0	0	0	0	0	0	0	0	0		#DIV/0!		0	0.111111	0	0	0	0	0	0	0	0	0	0		#DIV/0!	#DIV/0!
1247 (Clo1313_1324)	1	47.486	1	1	1	RNA polymerase, sigma 70 subunit, RpoD subfamily [Clostridium thermocellum LQ8, DSM 1313]	42@K98	1	0	0	1	0	0	0	0	0	0	0	0	0		#DIV/0!		0	0	0.02	0	0	0	0	0	0	0	0	0		#DIV/0!	#DIV/0!
1260 (Clo1313_2132)	1	74.5704	1	1	1	5,10-methylenetetrahydrofolate reductase [Clostridium thermocellum LQ8, DSM 1313]	42@K248	1	0	0	0	0	1	0	0	0	0	0	0	0		#DIV/0!		0	0	0	0	0.0909091	0	0	0	0	0	0	0		#DIV/0!	#DIV/0!
1275 (rev_Clo1313_2179)	1		1	1	1			1	0	0	1	0	0	0	0	0	0	0	0	0		#DIV/0!		0	0	0.25	0	0	0	0	#DIV/0!	0	0	0	0		#DIV/0!	#DIV/0!
1282 (Clo1313_2017)	1	70.4403	1	1	1	phenylalanyl-tRNA synthetase, beta subunit [Clostridium thermocellum LQ8, DSM 1313]	42@K746	1	0	0	0	0	0	0	0	0	0	1	0	0		#DIV/0!		0	0	0	0	0	0	0	0	0	0.012987	0	0		#DIV/0!	0.42265
1300 (Clo1313_1492)	1	53.5294	1	1	1	Shikimate kinase [Clostridium thermocellum LQ8, DSM 1313]	42@K110	1	0	0	0	1	0	0	0	0	0	0	0	0		#DIV/0!		0	0	0	0.142857	0	0	0	0	0	0	0	0		#DIV/0!	#DIV/0!
1309 (Clo1313_0426)	1	87.0748	1	1	1	phosphoribosylaminoimidazole-succinocarboxamide synthase [Clostridium thermocellum LQ8, DSM 1313]	42@K194	1	0	0	0	0	1	0	0	0	0	0	0	0		#DIV/0!		0	0	0	0	0.012987	0	0	0	0	0	0	0		#DIV/0!	#DIV/0!
1315 (Clo1313_1388)	1	14.3552	1	1	1	exodeoxyribonuclease VII, large subunit [Clostridium thermocellum LQ8, DSM 1313]	42@K323	1	0	0	0	0	0	0	1	0	0	0	0	0		0		0	0	0	0	0	0	0.333333	0	0	0	0	0		0	0.42265
1330 (Clo1313_0933)	1	62.1711	1	1	1	chaperone protein DnaK [Clostridium thermocellum LQ8, DSM 1313]	42@K535	1	0	0	0	0	1	0	0	0	0	0	0	0		#DIV/0!		0	0	0	0	0.0166667	0	0	0	0	0	0	0		#DIV/0!	#DIV/0!
1336 (Clo1313_1361)	1	36.4641	1	1	1	hypothetical protein [Clostridium thermocellum LQ8, DSM 1313]	42@K157	1	0	0	1	0	0	0	0	0	0	0	0	0		#DIV/0!		0	0	0.0714286	0	0	0	0	0	0	0	0	0		#DIV/0!	#DIV/0!
1341 (Clo1313_1608)	1	24.6154	1	1	1	iron (metal) dependent repressor, DtxR family [Clostridium thermocellum LQ8, DSM 1313]	42@K115	1	1	0	0	0	0	0	0	0	0	0	0	0		#DIV/0!		0.125	0	0	0	0	0	0	0	0	0	#DIV/0!	0		#DIV/0!	#DIV/0!
1350 (rev_Clo1313_0554)	1		1	1	1			1	0	1	0	0	0	0	0	0	0	0	0	0		#DIV/0!		0	1	#DIV/0!	0	0	#DIV/0!	0	0	0	0	0	0		#DIV/0!	#DIV/0!
1358 (Clo1313_0805)	1	46.3905	1	1	1	TIR protein [Clostridium thermocellum LQ8, DSM 1313]	42@K820	1	0	0	1	0	0	0	0	0	0	0	0	0		#DIV/0!		0	0	0.04	0	0	0	0	0	0	0	0	0		#DIV/0!	#DIV/0!
									237	106	173	217	136	113	202	128	123	186	141	130		1.00883
14	rev

## Sheet: Overall Data
							Normalized						Normalized
acetylations	Distinct Peptides	Distinct Matches	Filtered Spectra	Distinct Charges	Protein Groups		Distinct Peptides	Distinct Matches	Filtered Spectra	Protein Groups				Distinct Peptides	Distinct Matches	Filtered Spectra	Protein Groups
Acetate_Analysis	414	466	1887	6	336
20131004_Cthe1313_Wt_Ctrl_Bio1_Run1_POSI_M2_OrbiPro	89	101	237	5	82		0.0070826	0.00578101	0.00243912	0.0621212			wt_C_1	0.0070826	0.00578101	0.00243912	0.0621212		Spectra Based
20131005_Cthe1313_Wt_Acetate_Bio1_Run1_POSI_M2_OrbiPro	84	92	217	5	76		0.00670873	0.00515926	0.00216764	0.0570999			wt_C_2	0.00474826	0.00362976	0.00157362	0.0403963			avg	stdev
20131007_Cthe1313_delHydG_Ctrl_Bio1_Run1_POSI_M2_OrbiPro	101	108	202	5	93		0.0083196	0.00633283	0.00199528	0.0709382			wt_C_3	0.00934179	0.00695074	0.00250717	0.0709434		wt C	0.00217331	0.000520455
20131008_Cthe1313_delHydG_Acetate_Bio1_Run1_POSI_M2_OrbiPro	103	109	186	5	95		0.00804499	0.00597981	0.00184924	0.0721884			wt_A_1	0.00670873	0.00515926	0.00216764	0.0570999		wt A	0.00183661	0.000329599
20131125_Cthe1313_Wt_Ctrl_Bio2_Run1_POSI_M2_OrbiPro	58	64	105	4	53		0.00474826	0.00362976	0.00157362	0.0403963			wt_A_2	0.0063018	0.00477239	0.00183375	0.0542986		dHG C	0.00188732	0.000114633
20131126_Cthe1313_Wt_Ctrl_Bio3_Run1_POSI_M2_OrbiPro	109	115	173	4	94		0.00934179	0.00695074	0.00250717	0.0709434			wt_A_3	0.00592116	0.00433611	0.00150846	0.0505279		dHG A	0.00204854	0.000176808
20131203_Cthe1313_Wt_Acetate_Bio2_Run1_POSI_M2_OrbiPro	73	78	133	5	72		0.0063018	0.00477239	0.00183375	0.0542986			dHG_C_1	0.0083196	0.00633283	0.00199528	0.0709382
20131204_Cthe1313_Wt_Acetate_Bio3_Run1_POSI_M2_OrbiPro	70	74	112	5	67		0.00592116	0.00433611	0.00150846	0.0505279			dHG_C_2	0.00598712	0.00424493	0.00189967	0.0546282
20131217_Cthe1313_delHydG_Ctrl_Bio2_Run1_POSI_M2_OrbiPro	79	80	128	4	72		0.00598712	0.00424493	0.00189967	0.0546282			dHG_C_3	0.00617443	0.00449398	0.00176701	0.0495427		Peptide Based
20131218_Cthe1313_delHydG_Ctrl_Bio3_Run1_POSI_M2_OrbiPro	72	75	123	5	65		0.00617443	0.00449398	0.00176701	0.0495427			dHG_A_1	0.00804499	0.00597981	0.00184924	0.0721884			avg	stdev
20131219_Cthe1313_delHydG_Acetate_Bio2_Run1_POSI_M2_OrbiPro	81	87	141	5	72		0.00698216	0.00521145	0.00218652	0.0545868			dHG_A_2	0.00698216	0.00521145	0.00218652	0.0545868		wt C	0.00705755	0.00229687
20131220_Cthe1313_delHydG_Acetate_Bio3_Run1_POSI_M2_OrbiPro	76	83	130	4	70		0.00712344	0.00536106	0.00210988	0.0535988			dHG_A_3	0.00712344	0.00536106	0.00210988	0.0535988		wt A	0.00631056	0.000393856
																			dHG C	0.00682705	0.00129598
													wt_C_1	84.9912	98.2771	243.912	80.7576		dHG A	0.00738353	0.000577181
overall metrics													wt_C_2	56.9791	61.706	157.362	52.5152
													wt_C_3	112.101	118.163	250.717	92.2264
Acetate_Analysis	23196	35245	944690	6	1358								wt_A_1	80.5048	87.7075	216.764	74.2299
20131004_Cthe1313_Wt_Ctrl_Bio1_Run1_POSI_M2_OrbiPro	12566	17471	97166	5	1320								wt_A_2	75.6215	81.1307	183.375	70.5882
20131005_Cthe1313_Wt_Acetate_Bio1_Run1_POSI_M2_OrbiPro	12521	17832	100109	6	1331								wt_A_3	71.054	73.7138	150.846	65.6863
20131007_Cthe1313_delHydG_Ctrl_Bio1_Run1_POSI_M2_OrbiPro	12140	17054	101239	6	1311								dHG_C_1	99.8353	107.658	199.528	92.2197
20131008_Cthe1313_delHydG_Acetate_Bio1_Run1_POSI_M2_OrbiPro	12803	18228	100582	6	1316								dHG_C_2	71.8454	72.1639	189.967	71.0167
20131125_Cthe1313_Wt_Ctrl_Bio2_Run1_POSI_M2_OrbiPro	12215	17632	66725	5	1312								dHG_C_3	74.0931	76.3976	176.701	64.4055
20131126_Cthe1313_Wt_Ctrl_Bio3_Run1_POSI_M2_OrbiPro	11668	16545	69002	5	1325								dHG_A_1	96.5399	101.657	184.924	93.845
20131203_Cthe1313_Wt_Acetate_Bio2_Run1_POSI_M2_OrbiPro	11584	16344	72529	5	1326								dHG_A_2	83.7859	88.5947	218.652	70.9629
20131204_Cthe1313_Wt_Acetate_Bio3_Run1_POSI_M2_OrbiPro	11822	17066	74248	5	1326								dHG_A_3	85.4813	91.1381	210.988	69.6784
20131217_Cthe1313_delHydG_Ctrl_Bio2_Run1_POSI_M2_OrbiPro	13195	18846	67380	5	1318
20131218_Cthe1313_delHydG_Ctrl_Bio3_Run1_POSI_M2_OrbiPro	11661	16689	69609	5	1312
20131219_Cthe1313_delHydG_Acetate_Bio2_Run1_POSI_M2_OrbiPro	11601	16694	64486	6	1319
20131220_Cthe1313_delHydG_Acetate_Bio3_Run1_POSI_M2_OrbiPro	10669	15482	61615	5	1306

## Sheet: Protein_Lookup_Table
Accession	Count	Coverage	Distinct Peptides	Distinct Matches	Filtered Spectra	Description	Modified Sites	rank	wt_C_1	wt_C_2	wt_C_3	wt_A_1	wt_A_2	wt_A_3	dHG_C_1	dHG_C_2	dHG_C_3	dHG_A_1	dHG_A_2	dHG_A_3
42 (Clo1313_3011)	1	88.1159	224	360	75020	Ig domain protein [Clostridium thermocellum LQ8, DSM 1313]	16@M68,16@M84,57@C138,42@K177,16@M185,16@M367,16@M478,70@K539,16@M700,168@K7623	75020	7924	5554	5072	7643	5761	5884	8168	5202	5723	8082	5359	4648
421 (Clo1313_1798)	1	91.8671	193	411	42762	iron-containing alcohol dehydrogenase [Clostridium thermocellum LQ8, DSM 1313]	42@K16,16@M48,16@M53,16@M67,16@M60,42@K76,42@K89,57@C94,42@K137,16@M190,42@K213,57@C252,57@C277,168@K306,42@K306,70@K323,57@C344,16@M349,57@C427,42@K448,57@C472,42@K488,16@M513,16@M539,16@M556,16@M574,16@M565,16@M576,16@M562,16@M578,42@K626,16@M647,16@M638,16@M646,16@M645,16@M672,16@M688,16@M767,57@C846,42@K828,16@M8377	42762	5263	3187	3697	5018	3777	3952	3943	2646	2844	3558	2422	2455
704 (Clo1313_2095)	1	91.6667	80	163	35679	glyceraldehyde-3-phosphate dehydrogenase, type I [Clostridium thermocellum LQ8, DSM 1313]	16@M45,57@C89,42@K112,16@M129,16@M132,57@C151,57@C155,16@M143,16@M174,42@K214,168@K214,57@C246,16@M230,16@M330	35679	3758	2239	3002	3918	2750	2935	3762	2387	2862	3402	2336	2328
750 (Clo1313_1194)	1	83.2244	105	208	34247	extracellular solute-binding protein family 1 [Clostridium thermocellum LQ8, DSM 1313]	16@M54,16@M57,42@K72,16@M123,16@M155,16@M158,42@K171,57@C174,168@K176,16@M213,16@M267,16@M293,16@M320,168@K376,16@M389,70@K401,16@M428,70@K4383	34247	3359	2726	2741	4001	2506	2393	3504	2030	2959	3344	2335	2349
1140 (Clo1313_2090)	1	90.5312	54	116	25185	enolase [Clostridium thermocellum LQ8, DSM 1313]	16@M1,70@K2,16@M150,16@M149,16@M169,16@M171,57@C185,16@M184,70@K269,70@K282,16@M272,42@K269,16@M3573	25185	1808	918	1404	2029	1646	1432	3676	2301	2473	3570	1954	1974
1109 (Clo1313_2094)	1	85.6423	59	124	14962	Phosphoglycerate kinase [Clostridium thermocellum LQ8, DSM 1313]	42@K49,42@K57,16@M117,42@K136,168@K125,168@K129,16@M141,57@C171,57@C242,16@M295,16@M323,16@M395	14962	1552	965	1306	1875	1379	1309	1346	948	1097	1329	938	918
540 (Clo1313_2638)	1	97.3262	53	103	12989	peroxiredoxin [Clostridium thermocellum LQ8, DSM 1313]	57@C47,70@K60,42@K91,16@M96,57@C166,42@K1696	12989	1102	573	884	1369	1019	954	1879	720	1000	1588	945	956
1142 (Clo1313_2758)	1	93.6709	19	35	11493	transcriptional regulator, AbrB family [Clostridium thermocellum LQ8, DSM 1313]	57@C52,57@C55,42@K47,57@C70,57@C73,16@M74	11493	1350	635	1146	1395	1033	1066	1193	591	659	1173	613	639
824 (Clo1313_1876)	1	91.8072	75	147	11164	phosphofructokinase [Clostridium thermocellum LQ8, DSM 1313]	57@C8,57@C36,16@M58,57@C121,57@C135,70@K142,57@C154,16@M169,16@M182,57@C3043	11164	1258	732	735	1235	850	833	1341	644	765	1324	755	692
585 (Clo1313_0319)	1	93.75	80	159	10605	translation elongation factor Tu [Clostridium thermocellum LQ8, DSM 1313]	57@C82,57@C138,16@M152,16@M140,16@M198,16@M218,70@K243,16@M244,16@M267,42@K306,16@M356,16@M358,16@M365,42@K368,16@M375	10605	1006	829	820	1156	998	839	1238	710	687	1074	631	617
1189 (Clo1313_1792)	1	77.5641	68	132	8934	NADH dehydrogenase (quinone) [Clostridium thermocellum LQ8, DSM 1313]	57@C29,57@C34,16@M40,57@C57,57@C77,57@C81,16@M83,57@C104,42@K141,57@C150,16@M177,57@C220,57@C254,57@C311,16@M343,16@M412,57@C430,57@C482,57@C528,57@C576,57@C582,57@C586,57@C609,57@C612,57@C616	8934	1239	649	695	1295	749	796	881	481	497	722	468	462
775 (Clo1313_1791)	1	84.8057	71	144	8482	hydrogenase, Fe-only [Clostridium thermocellum LQ8, DSM 1313]	16@M7,168@K32,57@C37,57@C48,57@C51,57@C64,70@K86,57@C97,70@K83,16@M87,16@M116,57@C140,57@C148,57@C151,57@C154,57@C158,16@M176,57@C191,57@C194,57@C197,57@C201,16@M261,57@C301,57@C302,57@C309,16@M295,57@C323,16@M327,16@M329,57@C353,16@M351,57@C496,57@C500,57@C528,16@M540,16@M539,168@K5487	8482	944	598	831	1065	638	920	678	571	615	632	492	498
63 (Clo1313_0415)	1	78.5124	77	158	8197	Phosphoenolpyruvate carboxykinase (GTP) [Clostridium thermocellum LQ8, DSM 1313]	57@C23,57@C31,57@C62,16@M118,16@M125,16@M149,57@C172,57@C191,57@C225,16@M245,57@C268,16@M275,16@M295,16@M321,16@M328,57@C391,16@M556,16@M5383	8197	787	518	589	826	592	575	987	580	697	918	596	532
1065 (Clo1313_1797)	1	79.5181	35	71	8044	aminoglycoside phosphotransferase [Clostridium thermocellum LQ8, DSM 1313]	16@M81,42@K146,57@C148,57@C2069	8044	1239	632	823	1125	704	635	796	428	431	579	326	326
266 (Clo1313_1875)	1	96.1165	61	127	7866	fructose-1,6-bisphosphate aldolase, class II [Clostridium thermocellum LQ8, DSM 1313]	16@M9,16@M28,42@K55,57@C78,57@C90,57@C93,16@M102,16@M248,57@C251,42@K296,57@C3059	7866	826	418	467	937	587	616	971	491	581	962	483	527
145 (Clo1313_0022)	1	70.8122	49	100	7086	pyruvate flavodoxin/ferredoxin oxidoreductase domain protein [Clostridium thermocellum LQ8, DSM 1313]	16@M17,16@M125,16@M149,16@M147,57@C166,16@M216,42@K258,42@K321,57@C371	7086	718	462	574	831	679	634	650	430	505	730	437	436
1274 (Clo1313_0673)	1	76.9362	128	243	7048	pyruvate ferredoxin/flavodoxin oxidoreductase [Clostridium thermocellum LQ8, DSM 1313]	16@M92,16@M99,57@C132,16@M130,57@C279,57@C418,42@K433,168@K471,57@C487,57@C512,42@K504,16@M598,16@M660,16@M680,57@C689,57@C692,57@C695,57@C699,57@C745,57@C748,57@C751,57@C755,16@M764,57@C812,57@C815,57@C840,16@M896,57@C1074,16@M1151	7048	660	425	484	690	594	603	846	547	579	740	457	423
26 (Clo1313_1879)	1	89.7436	63	114	7014	malic protein NAD-binding protein [Clostridium thermocellum LQ8, DSM 1313]	57@C44,57@C107,57@C140,57@C151,16@M206,57@C214,16@M291,16@M274,16@M2835	7014	1122	818	413	1202	438	750	475	292	340	540	305	319
578 (Clo1313_2554)	1	74.3243	47	86	6791	ABC transporter related protein [Clostridium thermocellum LQ8, DSM 1313]	70@K11,57@C41,168@K43,70@K131,42@K131,16@M158,16@M201,57@C227,16@M229,16@M240,16@M254,42@K3491	6791	992	597	497	994	427	540	597	345	408	681	377	336
420 (Clo1313_0433)	1	89.0943	58	116	6753	chaperonin GroEL [Clostridium thermocellum LQ8, DSM 1313]	42@K3,42@K6,16@M68,16@M113,16@M164,70@K166,16@M202,16@M209,57@C271,42@K388,70@K402,16@M487,16@M512	6753	849	840	595	859	486	542	643	401	350	600	294	294
1116 (Clo1313_0318)	1	85.2224	62	141	6674	translation elongation factor G [Clostridium thermocellum LQ8, DSM 1313]	57@C107,57@C147,16@M137,16@M140,16@M181,16@M227,57@C258,70@K263,16@M278,57@C389,16@M400,57@C508,16@M578,16@M586,16@M604,16@M615,16@M650,16@M669	6674	726	400	388	821	406	478	753	415	434	954	447	452
1158 (Clo1313_1881)	1	86.2543	63	130	5786	hydrogenase, Fe-only [Clostridium thermocellum LQ8, DSM 1313]	57@C11,57@C36,57@C47,57@C50,57@C64,57@C100,57@C103,57@C109,57@C154,57@C158,57@C191,57@C194,57@C197,57@C201,42@K184,16@M244,57@C300,57@C308,57@C322,16@M354,57@C356,42@K360,57@C500,57@C504,16@M498,16@M5513	5786	670	408	418	755	437	687	511	333	409	491	329	338
896 (Clo1313_2545)	1	90.9091	12	29	5197	cold-shock DNA-binding domain protein [Clostridium thermocellum LQ8, DSM 1313]	16@M35,42@K241	5197	144	377	140	222	349	160	631	1006	185	1597	209	177
653 (Clo1313_2468)	1	92.9619	44	81	5150	phospho-2-dehydro-3-deoxyheptonate aldolase [Clostridium thermocellum LQ8, DSM 1313]	16@M5,16@M1,70@K45,57@C102,16@M111,57@C235,57@C305,57@C320,57@C3239	5150	479	308	341	479	432	414	583	376	356	590	391	401
37 (Clo1313_1523)	1	82.5806	65	133	4688	Conserved carboxylase region [Clostridium thermocellum LQ8, DSM 1313]	57@C54,16@M80,57@C144,57@C172,16@M176,16@M303,16@M455	4688	478	338	374	445	341	363	563	349	413	452	308	264
270 (Clo1313_1717)	1	69.2722	60	119	4574	formate acetyltransferase [Clostridium thermocellum LQ8, DSM 1313]	57@C13,16@M149,57@C235,16@M330,57@C406,57@C407,16@M499,57@C512,16@M510,16@M573,16@M624,16@M702	4574	394	244	250	384	288	314	666	373	386	587	342	346
674 (Clo1313_2637)	1	72.6916	38	72	4418	alkyl hydroperoxide reductase, F subunit [Clostridium thermocellum LQ8, DSM 1313]	42@K206,57@C337,57@C340,57@C480	4418	415	247	286	417	399	304	602	369	411	403	288	277
386 (Clo1313_0101)	1	82.7795	42	76	4243	ketol-acid reductoisomerase [Clostridium thermocellum LQ8, DSM 1313]	16@M1,57@C10,16@M127,42@K185,57@C200,57@C228,16@M232,16@M3069	4243	484	401	270	479	355	374	410	246	286	454	231	253
1234 (Clo1313_0314)	1	70.2146	95	165	3901	DNA-directed RNA polymerase, beta' subunit [Clostridium thermocellum LQ8, DSM 1313]	57@C48,57@C60,57@C62,57@C75,57@C78,57@C355,57@C443,16@M455,57@C868,57@C875,42@K960,16@M1152	3901	412	288	277	421	308	354	439	304	249	397	238	214
594 (Clo1313_2093)	1	89.6414	29	64	3829	triosephosphate isomerase [Clostridium thermocellum LQ8, DSM 1313]	57@C46,16@M66,16@M82,57@C126,42@K122,57@C187,57@C1936	3829	459	281	318	463	292	357	413	224	245	360	200	217
442 (Clo1313_1491)	1	85.2792	44	83	3826	chorismate synthase [Clostridium thermocellum LQ8, DSM 1313]	57@C15,70@K78,16@M167,57@C203,16@M258,57@C355,57@C362	3826	224	182	183	264	164	180	579	364	400	618	340	328
1219 (Clo1313_2534)	1	76.2791	34	71	3817	O-acetylhomoserine/O-acetylserine sulfhydrylase [Clostridium thermocellum LQ8, DSM 1313]	168@K5,57@C275,70@K334,57@C397	3817	318	220	240	377	366	325	391	273	279	434	311	283
676 (Clo1313_1882)	1	74.5394	55	106	3810	NADH dehydrogenase (quinone) [Clostridium thermocellum LQ8, DSM 1313]	57@C11,57@C16,57@C48,57@C52,57@C122,16@M149,16@M181,57@C191,57@C192,57@C283,16@M290,70@K334,16@M369,57@C454,168@K478,16@M489,57@C500,57@C551,57@C554,57@C581,57@C584	3810	503	251	382	520	367	436	348	223	208	261	158	153
1191 (Clo1313_0539)	1	60.2642	65	131	3738	glycosyltransferase 36 [Clostridium thermocellum LQ8, DSM 1313]	16@M52,57@C64,57@C80,57@C225,57@C240,57@C353,57@C372,16@M422,57@C606,57@C625,16@M821,16@M9705	3738	321	246	210	375	274	288	435	275	314	464	268	268
1343 (Clo1313_1210)	1	78.6047	29	59	3707	translation elongation factor Ts [Clostridium thermocellum LQ8, DSM 1313]	57@C21,16@M98,57@C155,70@K1637	3707	421	239	206	408	541	478	323	193	197	346	167	188
449 (Clo1313_0023)	1	74.9196	33	71	3669	thiamine pyrophosphate TPP-binding domain-containing protein [Clostridium thermocellum LQ8, DSM 1313]	16@M21,57@C22,57@C25,57@C52,42@K39,16@M124,57@C134,16@M197,57@C222,16@M234,57@C2444	3669	334	224	240	361	224	260	333	269	335	316	419	354
1127 (Clo1313_2169)	1	86.4865	18	34	3494	Rubredoxin-type Fe(Cys)4 protein [Clostridium thermocellum LQ8, DSM 1313]	57@C7,57@C10,57@C26,16@M55,57@C68,57@C80	3494	217	102	115	254	149	136	616	314	352	569	323	347
237 (Clo1313_1046)	1	86.1233	39	76	3442	pyridoxal-phosphate dependent TrpB-like enzyme [Clostridium thermocellum LQ8, DSM 1313]	16@M27,42@K41,16@M54,168@K115,57@C151,57@C158,16@M162,57@C205,57@C238,57@C265,57@C266,16@M281,57@C299,42@K322,57@C401,42@K402	3442	296	201	260	317	269	262	396	244	278	416	251	252
460 (Clo1313_1526)	1	88.1783	58	100	3371	carboxyl transferase [Clostridium thermocellum LQ8, DSM 1313]	16@M35,70@K68,16@M105,16@M116,16@M120,57@C169,57@C236,16@M316,57@C350,16@M411,16@M453,16@M498,168@K502	3371	506	328	265	414	200	191	423	197	209	401	122	115
926 (Clo1313_2321)	1	86.0544	38	72	3284	NLPA lipoprotein [Clostridium thermocellum LQ8, DSM 1313]	168@K1000	3284	334	170	178	313	201	201	478	228	265	422	262	232
281 (Clo1313_0627)	1	58.9497	63	108	3172	cellulosome anchoring protein cohesin region [Clostridium thermocellum LQ8, DSM 1313]	57@C63,16@M60,57@C216,57@C422,57@C588,57@C751,57@C1308	3172	53	32	37	44	41	48	577	329	309	848	445	409
575 (Clo1313_0313)	1	70.8	96	171	3141	DNA-directed RNA polymerase, beta subunit [Clostridium thermocellum LQ8, DSM 1313]	42@K44,57@C80,16@M456,57@C536,16@M535,16@M665,16@M661,57@C737,16@M980,57@C1153	3141	326	243	227	349	235	250	364	219	222	304	215	187
947 (Clo1313_0020)	1	81.7708	22	43	3047	pyruvate/ketoisovalerate oxidoreductase, gamma subunit [Clostridium thermocellum LQ8, DSM 1313]	16@M46,57@C119,16@M140,16@M1600	3047	244	245	232	300	188	251	312	224	230	281	285	255
72 (Clo1313_1944)	1	81.8408	53	94	3028	isocitrate dehydrogenase, NADP-dependent [Clostridium thermocellum LQ8, DSM 1313]	57@C73,70@K89,16@M180,16@M178,168@K236,57@C2676	3028	360	206	278	340	246	270	321	191	192	280	179	165
686 (Clo1313_0473)	1	69.2308	28	57	2892	ribosomal protein S4 [Clostridium thermocellum LQ8, DSM 1313]	57@C31,16@M1804	2892	377	142	184	341	177	219	363	152	175	408	188	166
176 (Clo1313_2884)	1	68.4964	31	58	2855	3-isopropylmalate dehydratase, large subunit [Clostridium thermocellum LQ8, DSM 1313]	16@M31,16@M100,16@M89,57@C127,57@C300,57@C326,57@C360,57@C363,16@M3899	2855	290	200	211	314	265	281	265	159	217	280	201	172
641 (Clo1313_1954)	1	66.2145	68	122	2838	glycosyltransferase 36 [Clostridium thermocellum LQ8, DSM 1313]	16@M1,57@C97,42@K404,57@C529,57@C652,57@C660,16@M700,57@C747,16@M810	2838	297	258	210	309	245	249	285	190	200	267	164	164
58 (Clo1313_1809)	1	61.2291	62	134	2799	glycoside hydrolase family 9 [Clostridium thermocellum LQ8, DSM 1313]	57@C53,57@C59,57@C66,16@M98,42@K203,70@K409,16@M448,16@M463,16@M478,57@C522,57@C569,16@M5930	2799	67	60	65	93	71	62	498	288	326	563	348	358
936 (Clo1313_2247)	1	72.7273	33	67	2718	beta-lactamase domain protein [Clostridium thermocellum LQ8, DSM 1313]	16@M82,57@C104,57@C165,16@M167,57@C178,16@M203,16@M293	2718	244	150	157	214	181	174	369	212	252	340	210	215
73 (Clo1313_0884)	1	67.0423	45	83	2698	S-layer domain-containing protein [Clostridium thermocellum LQ8, DSM 1313]	16@M86,168@K205,42@K205,168@K283,16@M3098	2698	102	104	79	129	116	110	460	295	322	412	296	273
60 (Clo1313_0216)	1	96.8085	12	28	2678	SpoVG family protein [Clostridium thermocellum LQ8, DSM 1313]	42@K18,70@K18,70@K16,16@M47,42@K51,70@K79,57@C84	2678	623	160	198	482	475	266	202	54	28	145	25	20
327 (Clo1313_2428)	1	77.673	30	62	2635	periplasmic binding protein [Clostridium thermocellum LQ8, DSM 1313]	57@C96,16@M163,57@C259,16@M2937	2635	209	131	143	202	126	156	397	214	245	366	230	216
1113 (Clo1313_0863)	1	77.4725	83	139	2617	preprotein translocase, SecA subunit [Clostridium thermocellum LQ8, DSM 1313]	57@C171,16@M300,57@C441,16@M502,16@M646,57@C894,57@C896	2617	240	215	158	253	154	194	313	207	195	319	203	166
81 (Clo1313_0949)	1	76.5572	86	144	2604	pyruvate, phosphate dikinase [Clostridium thermocellum LQ8, DSM 1313]	16@M29,57@C47,168@K78,57@C165,57@C169,70@K208,16@M273,16@M452,57@C466,57@C467,57@C471,57@C561,70@K718,42@K731,57@C831,57@C844,57@C854	2604	274	162	190	303	180	170	353	179	183	306	157	147
537 (Clo1313_0451)	1	72.5664	26	48	2573	ribosomal protein S3 [Clostridium thermocellum LQ8, DSM 1313]	16@M13	2573	285	186	193	274	240	218	255	168	150	279	169	156
858 (Clo1313_2851)	1	80	11	22	2572	ribosomal protein S6 [Clostridium thermocellum LQ8, DSM 1313]	42@K47	2572	210	142	200	187	183	171	217	175	247	257	287	296
94 (Clo1313_0304)	1	67.3285	53	102	2565	dihydroxy-acid dehydratase [Clostridium thermocellum LQ8, DSM 1313]	57@C77,16@M87,16@M82,57@C101,57@C119,16@M128,16@M126,16@M145,57@C301,16@M396,16@M443,16@M484,42@K506	2565	282	203	179	279	211	216	241	184	190	257	166	157
210 (Clo1313_2265)	1	90.3704	33	65	2560	Linocin_M18 bacteriocin protein [Clostridium thermocellum LQ8, DSM 1313]	16@M96,57@C112,57@C2223	2560	192	164	201	221	192	203	306	193	218	275	204	191
117 (Clo1313_2179)	1	70.403	58	115	2552	ribonucleoside-diphosphate reductase, adenosylcobalamin-dependent [Clostridium thermocellum LQ8, DSM 1313]	57@C88,16@M145,57@C182,42@K313,57@C354,70@K390,16@M446,168@K589,57@C618,57@C633,57@C645,57@C678,57@C692,57@C769,57@C772,57@C782,57@C7853	2552	283	220	205	266	274	215	238	143	168	248	151	141
579 (Clo1313_0448)	1	80.3636	38	77	2550	ribosomal protein L2 [Clostridium thermocellum LQ8, DSM 1313]	168@K59,42@K125,16@M165,16@M2254	2550	279	168	196	259	203	212	258	162	182	274	188	169
16 (Clo1313_1510)	1	72.4784	60	94	2512	hydroxymethylbutenyl pyrophosphate reductase [Clostridium thermocellum LQ8, DSM 1313]	57@C12,57@C96,57@C191,16@M210,57@C233,168@K409,42@K417,168@K5216	2512	261	162	152	309	189	222	253	160	166	286	176	176
414 (Clo1313_2092)	1	70.6458	50	97	2450	phosphoglycerate mutase, 2,3-bisphosphoglycerate-independent [Clostridium thermocellum LQ8, DSM 1313]	16@M7,16@M59,168@K84,57@C104,70@K142,57@C148,42@K217,16@M239,16@M373,57@C385,16@M403,57@C423,16@M491,16@M503	2450	266	165	158	277	164	198	301	168	169	284	158	142
560 (Clo1313_1819)	1	76.9126	60	102	2426	copper amine oxidase-like domain-containing protein [Clostridium thermocellum LQ8, DSM 1313]	168@K114,16@M190,16@M291,42@K411,57@C488,57@C661	2426	172	130	122	153	139	134	371	266	233	271	230	205
1292 (Clo1313_1285)	1	79.3187	34	65	2420	3-oxoacyl-(acyl-carrier-protein) synthase 2 [Clostridium thermocellum LQ8, DSM 1313]	57@C32,57@C74,16@M70,57@C158,57@C163,57@C203,16@M205,57@C218,57@C374	2420	182	242	287	167	202	143	231	175	194	202	183	212
1057 (Clo1313_2462)	1	79.0954	76	121	2340	ATPase AAA-2 domain protein [Clostridium thermocellum LQ8, DSM 1313]	57@C206,16@M248,16@M378,57@C4349	2340	186	123	102	217	113	156	344	195	200	344	186	174
703 (Clo1313_1931)	1	88.4409	43	83	2305	phosphoserine aminotransferase [Clostridium thermocellum LQ8, DSM 1313]	57@C11,57@C17,16@M78,42@K160,57@C165,42@K190,16@M200,16@M247,57@C249,57@C306,57@C346,57@C359	2305	418	247	244	370	243	231	126	88	89	103	73	73
1324 (Clo1313_0993)	1	79.0657	59	104	2290	phosphoglucomutase/phosphomannomutase alpha/beta/alpha domain I [Clostridium thermocellum LQ8, DSM 1313]	42@K255,57@C306,57@C330,57@C5335	2290	186	150	138	213	161	181	283	174	155	324	168	157
950 (Clo1313_1225)	1	54.1063	64	98	2289	translation initiation factor IF-2 [Clostridium thermocellum LQ8, DSM 1313]	16@M35,16@M81,168@K86,70@K473,16@M580,16@M602,57@C1009	2289	268	148	150	246	134	157	297	191	152	310	122	114
668 (Clo1313_1793)	1	83.6364	21	34	2259	NADH dehydrogenase (ubiquinone) 24 kDa subunit [Clostridium thermocellum LQ8, DSM 1313]	57@C84,57@C89,57@C126,57@C130,16@M146	2259	354	159	188	278	195	181	199	145	127	196	117	120
769 (Clo1313_0328)	1	83.6449	48	83	2213	trigger factor [Clostridium thermocellum LQ8, DSM 1313]	42@K8,168@K10,57@C72,16@M3078	2213	289	171	156	264	197	240	219	124	119	227	113	94
1271 (Clo1313_1878)	1	79.2453	37	60	2174	L-lactate dehydrogenase [Clostridium thermocellum LQ8, DSM 1313]	16@M59,57@C75,57@C189,57@C2065	2174	232	156	164	256	189	178	220	138	129	240	141	131
27 (Clo1313_0446)	1	69.7115	23	44	2157	ribosomal protein L4/L1e [Clostridium thermocellum LQ8, DSM 1313]	42@K175,16@M1828	2157	219	135	161	223	152	156	246	149	149	243	165	159
447 (Clo1313_2015)	1	75.2232	42	87	2096	Glucose-6-phosphate isomerase [Clostridium thermocellum LQ8, DSM 1313]	16@M162,57@C250,16@M246,16@M313,57@C404,16@M4281	2096	257	159	147	247	190	175	237	115	121	225	115	108
185 (Clo1313_1542)	1	79.0744	47	79	2067	IMP dehydrogenase [Clostridium thermocellum LQ8, DSM 1313]	57@C26,57@C46,57@C74,57@C196,57@C259,42@K284,57@C317,168@K452,57@C460	2067	224	196	119	214	138	163	233	175	153	215	122	115
423 (Clo1313_0462)	1	77.7108	25	44	2065	ribosomal protein S5 [Clostridium thermocellum LQ8, DSM 1313]	16@M136	2065	246	106	149	231	149	139	228	121	158	222	167	149
1129 (Clo1313_2586)	1	65.2336	35	67	2064	copper amine oxidase-like domain-containing protein [Clostridium thermocellum LQ8, DSM 1313]	16@M201,42@K224,42@K217,16@M337,16@M501	2064	161	177	163	232	159	171	208	194	179	154	139	127
93 (Clo1313_1120)	1	73.3333	21	45	2058	Methylenetetrahydrofolate dehydrogenase (NADP(+)) [Clostridium thermocellum LQ8, DSM 1313]	57@C57,57@C140,16@M131,57@C161,57@C1991	2058	183	124	143	191	142	154	217	161	166	228	179	170
486 (Clo1313_2910)	1	58.6081	25	47	2055	flagellin domain protein [Clostridium thermocellum LQ8, DSM 1313]	16@M8,168@K64,16@M241,16@M242,16@M257	2055	358	411	328	408	233	280	10	11	11	2	2	1
779 (Clo1313_0459)	1	85.6061	18	35	2022	ribosomal protein S8 [Clostridium thermocellum LQ8, DSM 1313]	16@M1,42@K631	2022	262	146	120	233	167	145	206	129	120	235	129	130
1084 (Clo1313_0709)	1	63.5514	35	71	1991	aconitate hydratase [Clostridium thermocellum LQ8, DSM 1313]	16@M19,57@C297,57@C357,57@C360,57@C503,57@C5072	1991	186	145	133	210	153	150	238	135	155	211	138	137
620 (Clo1313_1255)	1	79.2169	26	49	1964	aspartate-semialdehyde dehydrogenase [Clostridium thermocellum LQ8, DSM 1313]	16@M14,57@C91,57@C99,57@C130,57@C190,42@K313	1964	265	143	143	248	173	179	194	118	117	184	122	78
506 (Clo1313_1163)	1	73.639	23	41	1946	recA protein [Clostridium thermocellum LQ8, DSM 1313]	42@K2149	1946	267	194	127	188	206	176	140	138	121	179	101	109
1143 (Clo1313_0312)	1	80.6202	14	26	1937	ribosomal protein L7/L12 [Clostridium thermocellum LQ8, DSM 1313]		1937	263	141	89	242	145	110	190	94	76	278	160	149
303 (Clo1313_0311)	1	77.5281	18	31	1927	ribosomal protein L10 [Clostridium thermocellum LQ8, DSM 1313]		1927	202	146	127	215	146	147	238	120	122	235	116	113
523 (Clo1313_1686)	1	67.87	43	79	1920	AMP-dependent synthetase and ligase [Clostridium thermocellum LQ8, DSM 1313]	57@C52,57@C112,57@C138,16@M214,57@C286,57@C294,57@C319,16@M407,57@C476,57@C5031	1920	208	170	131	191	154	201	197	132	129	172	121	114
507 (Clo1313_2264)	1	99.1597	20	40	1913	hypothetical protein [Clostridium thermocellum LQ8, DSM 1313]	168@K53,70@K63,16@M70,16@M945	1913	205	104	94	149	112	104	241	178	191	172	184	179
99 (Clo1313_1268)	1	66.0448	71	108	1911	carbamoyl-phosphate synthase, large subunit [Clostridium thermocellum LQ8, DSM 1313]	57@C34,16@M100,57@C143,57@C209,57@C345,57@C519,57@C576,16@M977,57@C1038,57@C1051	1911	165	128	137	169	135	130	234	161	161	222	133	136
655 (Clo1313_1052)	1	76.7913	57	100	1911	putative serine protein kinase, PrkA [Clostridium thermocellum LQ8, DSM 1313]	16@M41,16@M105,57@C178,57@C181,42@K209,57@C334,70@K397,57@C440,57@C624,57@C627,57@C628	1911	148	113	114	130	97	129	291	185	196	243	139	126
1304 (Clo1313_2532)	1	79.4212	23	42	1906	cysteine synthase A [Clostridium thermocellum LQ8, DSM 1313]	16@M1255	1906	138	104	73	122	98	111	138	89	91	444	245	253
485 (Clo1313_2909)	1	54.7794	25	49	1901	flagellin domain protein [Clostridium thermocellum LQ8, DSM 1313]	16@M8,168@K64,168@K151,16@M240,16@M241	1901	354	367	307	340	228	265	14	10	9	5	1	1
698 (Clo1313_1616)	1	66.436	44	79	1882	indolepyruvate ferredoxin oxidoreductase, alpha subunit [Clostridium thermocellum LQ8, DSM 1313]	57@C46,57@C71,16@M207,70@K315,16@M443,57@C470,70@K479,57@C511,42@K518,57@C568	1882	185	135	132	152	134	146	215	138	153	212	144	136
446 (Clo1313_0474)	1	85.7143	35	64	1873	DNA-directed RNA polymerase, alpha subunit [Clostridium thermocellum LQ8, DSM 1313]	57@C11,57@C14,42@K193,57@C265	1873	189	142	109	203	129	120	239	146	110	239	130	117
548 (Clo1313_2881)	1	63.5071	26	48	1867	transcriptional repressor, LexA family [Clostridium thermocellum LQ8, DSM 1313]	16@M179	1867	165	151	122	221	169	175	185	112	126	211	117	113
455 (Clo1313_0310)	1	65.8009	25	48	1864	ribosomal protein L1 [Clostridium thermocellum LQ8, DSM 1313]	16@M26,70@K79,70@K160,57@C173,16@M218	1864	205	145	118	220	121	141	221	116	125	244	118	90
1002 (Clo1313_1795)	1	64.3885	42	73	1854	putative PAS/PAC sensor protein [Clostridium thermocellum LQ8, DSM 1313]	57@C4,57@C41,57@C44,57@C47,57@C51,57@C136,57@C137,57@C184,57@C260,57@C275,57@C282,57@C286,57@C362,57@C365,57@C370,57@C387	1854	229	131	151	189	169	149	179	130	138	150	124	115
1289 (Clo1313_0901)	1	63.9456	29	54	1841	nucleotide sugar dehydrogenase [Clostridium thermocellum LQ8, DSM 1313]	16@M210,57@C233,57@C268,16@M287,70@K328,57@C378	1841	153	120	133	190	143	156	204	149	145	178	135	135
84 (Clo1313_1186)	1	85.213	39	71	1840	acetate kinase [Clostridium thermocellum LQ8, DSM 1313]	16@M1,70@K100,57@C116,57@C134,16@M155,16@M143,57@C207,57@C216,57@C237,57@C3060	1840	196	117	140	257	170	177	164	85	93	198	111	132
617 (Clo1313_0779)	1	74.5318	23	40	1837	copper amine oxidase-like domain-containing protein [Clostridium thermocellum LQ8, DSM 1313]	57@C182,57@C207,57@C258	1837	163	122	97	193	120	159	272	162	128	209	111	101
648 (Clo1313_1282)	1	84.5659	30	54	1833	malonyl CoA-acyl carrier protein transacylase [Clostridium thermocellum LQ8, DSM 1313]	16@M18,16@M44,16@M104,57@C145,57@C146,57@C162,16@M2239	1833	212	112	119	179	95	108	283	147	145	215	112	106
1172 (Clo1313_0677)	1	73.578	45	85	1818	AMP-dependent synthetase and ligase [Clostridium thermocellum LQ8, DSM 1313]	57@C19,57@C119,57@C173,57@C214,57@C231,57@C347,57@C378,42@K391,57@C398,16@M420,16@M423,70@K472,57@C490,57@C4990	1818	218	165	137	248	158	177	137	90	98	177	115	98
878 (Clo1313_2054)	1	78.2716	37	62	1807	argininosuccinate synthase [Clostridium thermocellum LQ8, DSM 1313]	57@C294,16@M392,168@K403	1807	186	119	120	172	105	109	227	121	139	241	141	127
519 (Clo1313_1799)	1	82.8194	22	38	1805	CoA-binding domain protein [Clostridium thermocellum LQ8, DSM 1313]	57@C55,42@K106,57@C128,57@C142,57@C163,16@M165,16@M1954	1805	240	145	182	242	180	189	178	109	97	111	81	51
137 (Clo1313_0452)	1	48.9655	12	23	1783	ribosomal protein L16 [Clostridium thermocellum LQ8, DSM 1313]		1783	196	113	131	209	169	140	185	108	118	187	113	114
1342 (Clo1313_2530)	1	66.8821	49	75	1781	glycoside hydrolase family 10 [Clostridium thermocellum LQ8, DSM 1313]	70@K241,16@M378,57@C401,57@C4163	1781	117	75	78	115	91	89	294	206	181	230	155	150
720 (Clo1313_0925)	1	55.3385	72	102	1764	CoA-substrate-specific enzyme activase [Clostridium thermocellum LQ8, DSM 1313]	57@C203,57@C320,57@C606,57@C609,57@C613,57@C722,57@C747,57@C1060,57@C1180,57@C1209,57@C1257,57@C1275,57@C1348,57@C1354	1764	141	128	138	166	125	117	204	139	149	201	129	127
246 (Clo1313_1867)	1	56.6082	47	82	1758	alpha-glucan phosphorylase [Clostridium thermocellum LQ8, DSM 1313]	57@C137,16@M275,57@C458,42@K461,42@K524,70@K5244	1758	190	130	168	165	176	174	180	139	132	113	105	86
1138 (Clo1313_0749)	1	71.4773	62	100	1699	alanyl-tRNA synthetase [Clostridium thermocellum LQ8, DSM 1313]	168@K141,57@C166,57@C169,16@M227,57@C234,57@C256,16@M318,16@M424,57@C525,16@M606,57@C6685	1699	230	146	144	193	147	167	150	107	109	133	84	89
618 (Clo1313_0780)	1	73.3083	22	39	1691	copper amine oxidase-like domain-containing protein [Clostridium thermocellum LQ8, DSM 1313]	57@C182,57@C207,57@C258	1691	161	107	96	190	112	119	252	126	114	208	102	104
1216 (Clo1313_2754)	1	73.2416	53	95	1690	methionyl-tRNA synthetase [Clostridium thermocellum LQ8, DSM 1313]	57@C128,57@C131,57@C204,16@M464,70@K536,70@K532,70@K5410	1690	195	145	135	175	145	153	154	127	111	147	112	91
1137 (Clo1313_0586)	1	63.4271	25	48	1669	D-isomer specific 2-hydroxyacid dehydrogenase NAD-binding protein [Clostridium thermocellum LQ8, DSM 1313]	16@M97,57@C195,42@K222,57@C310,16@M330	1669	171	155	239	204	148	134	137	97	114	110	83	77
1107 (Clo1313_2723)	1	77.9915	35	62	1665	cysteinyl-tRNA synthetase [Clostridium thermocellum LQ8, DSM 1313]	16@M177,42@K198,57@C207,57@C320,16@M358,70@K420	1665	165	104	78	159	99	102	236	126	129	234	114	119
600 (Clo1313_1020)	1	59.0303	52	86	1633	leucyl-tRNA synthetase [Clostridium thermocellum LQ8, DSM 1313]	16@M106,57@C126,57@C157,57@C160,57@C174,57@C279,57@C481,57@C500,57@C509,57@C512,57@C6279	1633	178	135	156	152	151	147	145	112	111	141	106	99
146 (Clo1313_2162)	1	78.2328	37	62	1631	asparaginyl-tRNA synthetase [Clostridium thermocellum LQ8, DSM 1313]	70@K14,70@K19,16@M174,57@C275,16@M2839	1631	169	142	122	168	114	126	173	109	129	175	98	106
401 (Clo1313_2883)	1	87.4251	16	25	1614	3-isopropylmalate dehydratase, small subunit [Clostridium thermocellum LQ8, DSM 1313]	57@C37,57@C63,57@C81,57@C1054	1614	164	98	127	200	121	98	184	103	124	175	117	103
152 (Clo1313_0445)	1	80.6604	27	54	1609	50S ribosomal protein L3 [Clostridium thermocellum LQ8, DSM 1313]	16@M12,16@M139,16@M1669	1609	169	139	120	191	118	101	194	91	85	237	86	78
380 (Clo1313_1846)	1	73.7769	45	69	1608	GMP synthase, large subunit [Clostridium thermocellum LQ8, DSM 1313]	57@C30,57@C127,57@C145,57@C151,57@C190,57@C192,16@M198,57@C220,57@C2451	1608	220	132	131	200	133	145	140	106	98	145	82	76
71 (Clo1313_2940)	1	76.0067	45	79	1604	H+transporting two-sector ATPase alpha/beta subunit central region [Clostridium thermocellum LQ8, DSM 1313]	16@M26,16@M49,42@K169,57@C193,57@C266,57@C3812	1604	193	119	146	168	133	134	174	131	108	123	97	78
661 (Clo1313_1107)	1	72.0798	21	42	1591	twitching motility protein [Clostridium thermocellum LQ8, DSM 1313]	57@C21,57@C47,57@C92,57@C153,57@C336	1591	191	123	146	187	162	141	144	98	107	119	91	82
416 (Clo1313_0317)	1	81.4103	22	58	1589	ribosomal protein S7 [Clostridium thermocellum LQ8, DSM 1313]	16@M31,70@K35,57@C43,42@K56,16@M70,16@M131,16@M1448	1589	160	148	111	176	161	149	150	80	118	169	86	81
531 (Clo1313_2047)	1	76.5957	21	42	1579	UDP-glucose 4-epimerase [Clostridium thermocellum LQ8, DSM 1313]	42@K54,57@C2180	1579	146	111	108	140	114	105	173	141	137	167	124	113
937 (Clo1313_2125)	1	72.8814	32	59	1563	3,4-dihydroxy-2-butanone 4-phosphate synthase [Clostridium thermocellum LQ8, DSM 1313]	16@M1,57@C57,57@C162,57@C2570	1563	112	88	67	125	113	94	215	145	124	206	137	137
1211 (Clo1313_0578)	1	58.3333	32	65	1560	Citrate synthase [Clostridium thermocellum LQ8, DSM 1313]	57@C24,57@C290,16@M401,16@M4183	1560	195	152	113	170	145	150	156	96	98	132	79	74
464 (Clo1313_0403)	1	72.045	39	69	1551	lysyl-tRNA synthetase [Clostridium thermocellum LQ8, DSM 1313]	57@C102,16@M91,57@C181,57@C198,57@C205,57@C207,57@C221,16@M287,57@C341,57@C453,16@M506	1551	200	97	111	184	103	118	179	85	111	152	105	106
1081 (Clo1313_0944)	1	76.6234	41	63	1546	glycyl-tRNA synthetase [Clostridium thermocellum LQ8, DSM 1313]	57@C67,57@C92,57@C137,57@C140,70@K184,57@C230,57@C328,57@C398,57@C421	1546	180	122	114	171	116	127	163	94	102	150	114	93
1169 (Clo1313_2444)	1	84.2391	19	40	1538	Rubrerythrin [Clostridium thermocellum LQ8, DSM 1313]	16@M24,16@M21,57@C156,57@C159,57@C171,57@C174	1538	160	108	114	196	126	125	175	114	109	147	82	82
1135 (Clo1313_0102)	1	65.3992	37	65	1536	2-isopropylmalate synthase/homocitrate synthase family protein [Clostridium thermocellum LQ8, DSM 1313]	57@C245,57@C2597	1536	178	128	120	178	128	128	132	111	95	151	90	97
1229 (Clo1313_2941)	1	72.1739	41	62	1503	H+transporting two-sector ATPase alpha/beta subunit central region [Clostridium thermocellum LQ8, DSM 1313]		1503	200	111	141	178	116	119	166	97	90	131	74	80
728 (Clo1313_2212)	1	66.875	26	52	1502	biotin synthase [Clostridium thermocellum LQ8, DSM 1313]	57@C54,57@C71,57@C140,57@C169,16@M161,57@C177,57@C277	1502	171	105	104	168	102	124	196	110	103	158	82	79
333 (Clo1313_1657)	1	80.8564	40	70	1498	aminotransferase class I and II [Clostridium thermocellum LQ8, DSM 1313]	57@C104,16@M102,42@K152,57@C276,57@C373	1498	122	81	105	140	99	88	180	123	129	194	125	112
1159 (Clo1313_0305)	1	64.5045	44	84	1495	acetolactate synthase, large subunit, biosynthetic type [Clostridium thermocellum LQ8, DSM 1313]	57@C12,57@C162,57@C191,16@M297,42@K321,42@K322,57@C336,16@M388,57@C418,57@C443	1495	170	134	106	159	128	110	138	105	112	141	99	93
677 (Clo1313_0450)	1	67.0886	17	31	1489	ribosomal protein L22 [Clostridium thermocellum LQ8, DSM 1313]	70@K251	1489	159	122	109	176	95	99	146	89	107	172	113	102
774 (Clo1313_1314)	1	49.2135	24	40	1486	protein-export membrane protein SecD [Clostridium thermocellum LQ8, DSM 1313]	16@M2065	1486	173	121	111	193	133	154	131	102	86	130	78	74
1013 (Clo1313_0109)	1	28.6624	5	7	1476	siroheme synthase [Clostridium thermocellum LQ8, DSM 1313]	168@K14,168@K88,168@K83,168@K93	1476	174	193	123	169	103	93	71	145	157	158	49	41
1149 (Clo1313_1803)	1	59.7143	49	83	1469	polyribonucleotide nucleotidyltransferase [Clostridium thermocellum LQ8, DSM 1313]	70@K261,42@K691	1469	166	112	130	136	142	132	131	106	98	140	89	87
1319 (Clo1313_0457)	1	80.5556	24	49	1461	50S ribosomal protein L5 [Clostridium thermocellum LQ8, DSM 1313]	16@M38,16@M57,57@C874	1461	174	97	101	167	116	126	157	94	89	151	95	94
1099 (Clo1313_1862)	1	80.7339	13	26	1450	thioredoxin [Clostridium thermocellum LQ8, DSM 1313]	57@C34,57@C37,16@M26,16@M81,16@M756	1450	121	110	85	115	70	83	193	109	152	228	103	81
1085 (Clo1313_1209)	1	72.2222	25	40	1439	ribosomal protein S2 [Clostridium thermocellum LQ8, DSM 1313]	16@M27,168@K45,16@M100,16@M120,57@C191	1439	150	83	117	159	119	113	172	94	95	143	94	100
741 (Clo1313_0940)	1	65.5914	8	19	1417	protein of unknown function DUF370 [Clostridium thermocellum LQ8, DSM 1313]		1417	113	98	102	140	93	120	153	107	123	161	111	96
644 (Clo1313_2926)	1	57.596	42	81	1406	ATP-dependent metalloprotease FtsH [Clostridium thermocellum LQ8, DSM 1313]	16@M80,57@C251,168@K428,16@M446,57@C559,16@M582	1406	166	107	107	151	88	110	148	109	93	166	87	74
681 (Clo1313_0295)	1	79.0036	22	53	1389	Transketolase domain-containing protein [Clostridium thermocellum LQ8, DSM 1313]	16@M50,57@C72,16@M107,16@M2344	1389	116	105	103	130	87	111	148	105	115	177	96	96
1311 (Clo1313_1106)	1	72.554	64	100	1349	type II secretion system protein E [Clostridium thermocellum LQ8, DSM 1313]	57@C114,168@K252,57@C336,57@C432,57@C564,57@C679,57@C682	1349	202	156	139	173	156	175	65	81	64	54	51	33
1298 (Clo1313_1530)	1	69.4545	24	47	1343	spermidine synthase [Clostridium thermocellum LQ8, DSM 1313]	57@C17,16@M1,168@K78,57@C105,42@K116,57@C124,57@C178,42@K236,57@C2566	1343	128	82	98	136	85	117	153	97	101	141	101	104
131 (Clo1313_0464)	1	65.7534	17	31	1342	ribosomal protein L15 [Clostridium thermocellum LQ8, DSM 1313]	16@M1,16@M55,70@K135	1342	129	72	109	128	122	115	130	91	94	145	96	111
36 (Clo1313_1012)	1	73.7354	32	55	1333	phosphoribosylaminoimidazolecarboxamide formyltransferase/IMP cyclohydrolase [Clostridium thermocellum LQ8, DSM 1313]	57@C58,57@C235,57@C279,16@M386,42@K395,57@C469,57@C497	1333	97	54	76	109	85	81	163	108	118	179	134	129
471 (Clo1313_1362)	1	66.2614	23	46	1329	band 7 protein [Clostridium thermocellum LQ8, DSM 1313]	16@M3114	1329	163	107	88	118	76	79	197	111	98	152	75	65
1011 (Clo1313_0781)	1	60.3484	59	83	1308	hypothetical protein [Clostridium thermocellum LQ8, DSM 1313]	16@M925	1308	119	56	93	128	90	84	158	112	105	154	107	102
1104 (Clo1313_1355)	1	55.2419	11	24	1304	thiamine pyrophosphate TPP-binding domain-containing protein [Clostridium thermocellum LQ8, DSM 1313]	57@C52,57@C62,16@M64,57@C161,16@M232	1304	125	94	83	136	76	111	137	118	99	138	101	86
973 (Clo1313_0815)	1	50.9728	16	24	1294	short-chain dehydrogenase/reductase SDR [Clostridium thermocellum LQ8, DSM 1313]	16@M27,57@C62,57@C67,42@K136,57@C191	1294	102	68	65	102	73	82	204	143	142	158	79	76
1043 (Clo1313_1615)	1	85.8639	19	36	1284	indolepyruvate ferredoxin oxidoreductase, beta subunit [Clostridium thermocellum LQ8, DSM 1313]	57@C42	1284	167	91	84	165	78	81	169	89	71	159	72	58
1261 (Clo1313_2615)	1	70.9091	21	39	1282	deoxyribose-phosphate aldolase [Clostridium thermocellum LQ8, DSM 1313]	16@M9,57@C28,57@C40,57@C44,57@C75,57@C172,57@C204	1282	111	48	66	113	84	75	200	131	115	174	96	69
103 (Clo1313_1354)	1	76.1364	25	46	1272	pyruvate flavodoxin/ferredoxin oxidoreductase domain protein [Clostridium thermocellum LQ8, DSM 1313]	57@C108,16@M136,16@M202,57@C2454	1272	111	79	87	127	101	100	135	83	107	127	110	105
651 (Clo1313_1254)	1	85.9589	26	41	1272	dihydrodipicolinate synthase [Clostridium thermocellum LQ8, DSM 1313]	57@C45,57@C178,57@C267	1272	148	104	89	144	103	132	118	82	78	113	82	79
324 (Clo1313_1029)	1	72.2835	44	79	1270	threonyl-tRNA synthetase [Clostridium thermocellum LQ8, DSM 1313]	57@C55,57@C181,16@M266,57@C333,57@C377,57@C478	1270	139	76	97	146	91	101	114	93	100	137	91	85
1183 (Clo1313_2440)	1	76.5766	25	43	1257	hypothetical protein [Clostridium thermocellum LQ8, DSM 1313]	57@C17,57@C33,57@C63,57@C89,57@C118,57@C120,168@K201,16@M271,16@M284	1257	122	103	141	149	97	101	105	72	78	118	73	98
898 (Clo1313_1796)	1	90.1235	10	19	1248	hypothetical protein [Clostridium thermocellum LQ8, DSM 1313]	57@C6,57@C11,57@C43,57@C47	1248	163	74	81	181	96	103	140	67	74	115	76	78
89 (Clo1313_0013)	1	66.7763	20	36	1244	copper amine oxidase-like domain-containing protein [Clostridium thermocellum LQ8, DSM 1313]	70@K1946	1244	65	47	50	73	53	53	208	124	131	180	129	131
518 (Clo1313_0498)	1	67.6573	37	60	1235	prolyl-tRNA synthetase [Clostridium thermocellum LQ8, DSM 1313]	168@K52,57@C105,57@C182,42@K213,57@C224,57@C227,57@C275,57@C314,57@C425,57@C441	1235	146	105	105	157	115	116	102	76	72	112	58	71
1214 (Clo1313_1434)	1	60.1504	63	94	1225	isoleucyl-tRNA synthetase [Clostridium thermocellum LQ8, DSM 1313]	57@C189,57@C192,168@K282,16@M303,57@C305,57@C330,57@C345,57@C407,57@C459,70@K743,16@M897,57@C906,57@C923	1225	133	80	95	150	101	99	114	83	87	129	81	73
405 (Clo1313_1682)	1	65.1332	33	57	1214	PpiC-type peptidyl-prolyl cis-trans isomerase [Clostridium thermocellum LQ8, DSM 1313]	16@M397	1214	112	75	78	104	79	93	170	92	84	162	93	72
144 (Clo1313_2138)	1	93.2331	31	49	1213	septum site-determining protein MinD [Clostridium thermocellum LQ8, DSM 1313]	16@M50,57@C68,57@C106,57@C120,70@K223	1213	132	68	81	133	91	103	137	76	84	133	84	91
1222 (Clo1313_1847)	1	64.1892	29	56	1194	Glu/Leu/Phe/Val dehydrogenase [Clostridium thermocellum LQ8, DSM 1313]	57@C144,57@C213,57@C304,57@C312,57@C318	1194	124	87	76	112	90	104	128	90	80	143	80	80
450 (Clo1313_2606)	1	73.5816	44	72	1191	arginyl-tRNA synthetase [Clostridium thermocellum LQ8, DSM 1313]	16@M56,16@M144,57@C155,42@K162,57@C452,57@C525	1191	121	94	103	118	91	99	107	82	92	106	95	83
1269 (Clo1313_2456)	1	62.069	19	38	1184	ribosomal protein L13 [Clostridium thermocellum LQ8, DSM 1313]	70@K626	1184	107	88	87	124	102	95	109	75	91	117	89	100
853 (Clo1313_2882)	1	71.8232	27	47	1183	3-isopropylmalate dehydrogenase [Clostridium thermocellum LQ8, DSM 1313]	57@C47,57@C64,70@K187,16@M330	1183	113	88	98	138	119	110	100	79	77	120	69	72
408 (Clo1313_2924)	1	68.5139	29	58	1143	S-adenosylmethionine synthetase [Clostridium thermocellum LQ8, DSM 1313]	57@C20,16@M37,57@C87,57@C90,57@C306,42@K3433	1143	95	53	61	120	87	89	137	85	81	145	103	87
619 (Clo1313_0778)	1	50.7634	16	27	1143	copper amine oxidase-like domain-containing protein [Clostridium thermocellum LQ8, DSM 1313]	57@C207	1143	114	80	52	140	69	75	171	85	71	156	65	65
214 (Clo1313_1902)	1	60.5204	56	84	1130	valyl-tRNA synthetase [Clostridium thermocellum LQ8, DSM 1313]	57@C77,16@M73,57@C138,57@C140,57@C180,57@C183,57@C347,57@C350,16@M366,16@M689,57@C7812	1130	135	85	77	130	85	74	119	81	73	146	66	59
269 (Clo1313_2747)	1	48.5215	41	69	1129	glycoside hydrolase family 48 [Clostridium thermocellum LQ8, DSM 1313]	70@K292,16@M477,57@C5691	1129	17	8	13	27	9	13	211	131	126	269	158	147
182 (Clo1313_0867)	1	74.1483	36	57	1127	threonine synthase [Clostridium thermocellum LQ8, DSM 1313]	168@K11,57@C74,57@C110,57@C291,16@M3496	1127	131	70	89	107	78	86	129	85	86	97	88	81
772 (Clo1313_1357)	1	70.2128	53	79	1110	glutamine synthetase catalytic region [Clostridium thermocellum LQ8, DSM 1313]	57@C136,57@C1549	1110	127	86	57	114	82	76	108	87	94	111	90	78
664 (Clo1313_0114)	1	73.3146	25	50	1108	sulfate ABC transporter, periplasmic sulfate-binding protein [Clostridium thermocellum LQ8, DSM 1313]	70@K757	1108	5	3	2	3	1	1	1	1	2	342	392	355
773 (Clo1313_1503)	1	62.4365	21	44	1102	cysteine desulfurase NifS [Clostridium thermocellum LQ8, DSM 1313]	16@M25,16@M201,16@M249,57@C3283	1102	100	56	63	89	68	72	151	89	101	146	84	83
569 (Clo1313_0472)	1	55.2239	11	21	1099	30S ribosomal protein S11 [Clostridium thermocellum LQ8, DSM 1313]	16@M702	1099	142	80	83	133	87	58	126	76	62	133	58	61
4 (Clo1313_1021)	1	27.8944	158	187	1079	PKD domain containing protein [Clostridium thermocellum LQ8, DSM 1313]	57@C575,57@C758,57@C986,57@C2695,57@C3273,57@C3472,16@M3966,70@K3975,168@K4643,42@K6062,168@K77081	1079	25	9	28	9	17	16	211	200	173	144	129	118
1228 (Clo1313_2180)	1	45.8234	23	42	1077	hypothetical protein [Clostridium thermocellum LQ8, DSM 1313]	57@C1755	1077	101	67	56	116	63	72	133	87	96	130	81	75
125 (Clo1313_0974)	1	75.6148	44	72	1075	glycogen/starch synthase, ADP-glucose type [Clostridium thermocellum LQ8, DSM 1313]	42@K21,57@C74,57@C110,57@C122,57@C141,16@M169,57@C3881	1075	121	96	75	116	90	105	105	77	83	91	61	55
1310 (Clo1313_0246)	1	59.3407	6	10	1071	histone family protein DNA-binding protein [Clostridium thermocellum LQ8, DSM 1313]		1071	151	68	91	161	111	88	86	54	54	85	59	63
178 (Clo1313_0510)	1	71.1645	37	59	1061	extracellular solute-binding protein family 5 [Clostridium thermocellum LQ8, DSM 1313]	57@C62,57@C171,42@K3254	1061	219	147	185	179	155	154	3	6	4	3	3	3
1181 (Clo1313_1155)	1	72.5728	26	44	1061	Glycine hydroxymethyltransferase [Clostridium thermocellum LQ8, DSM 1313]	57@C67,57@C241,57@C3389	1061	52	41	46	74	41	53	143	85	83	192	121	130
158 (Clo1313_1301)	1	65.8621	43	68	1049	glutaminyl-tRNA synthetase [Clostridium thermocellum LQ8, DSM 1313]	70@K61,57@C64,57@C77,57@C138,57@C346,57@C410,57@C436,57@C453,57@C546	1049	105	77	85	110	99	98	114	84	72	95	55	55
482 (Clo1313_2215)	1	62.2642	14	35	1041	Ferritin Dps family protein [Clostridium thermocellum LQ8, DSM 1313]	16@M496	1041	107	49	34	104	50	74	162	80	106	138	72	65
75 (Clo1313_3020)	1	66.9231	32	59	1040	hypothetical protein [Clostridium thermocellum LQ8, DSM 1313]	57@C93,57@C116,16@M177,16@M245,57@C371	1040	42	27	25	56	27	48	202	97	117	181	117	101
132 (Clo1313_1222)	1	65.099	36	59	1036	NusA antitermination factor [Clostridium thermocellum LQ8, DSM 1313]	57@C2500	1036	118	66	73	111	82	93	112	81	72	94	69	65
700 (Clo1313_0873)	1	63.6971	33	50	1034	aspartate kinase [Clostridium thermocellum LQ8, DSM 1313]	57@C21,57@C273,57@C405	1034	104	77	86	126	102	105	84	68	59	99	62	62
587 (Clo1313_0416)	1	63.2768	17	33	1031	sigma 54 modulation protein/ribosomal protein S30EA [Clostridium thermocellum LQ8, DSM 1313]	16@M41,16@M705	1031	95	85	59	93	71	84	111	87	82	114	67	83
191 (Clo1313_0218)	1	77.1875	24	40	1023	ribose-phosphate pyrophosphokinase [Clostridium thermocellum LQ8, DSM 1313]	57@C64,70@K198,42@K202,16@M241,57@C251,57@C252	1023	119	85	83	116	70	70	109	59	68	120	63	61
462 (Clo1313_0460)	1	72.1311	18	35	1023	ribosomal protein L6 [Clostridium thermocellum LQ8, DSM 1313]	16@M116,70@K152,70@K164	1023	103	62	89	104	91	76	92	52	72	111	88	83
776 (Clo1313_0892)	1	63.9769	22	48	1023	NAD-dependent epimerase/dehydratase [Clostridium thermocellum LQ8, DSM 1313]	57@C60,57@C124,42@K173,16@M275,57@C284	1023	96	66	55	105	56	81	120	83	94	111	76	80
277 (Clo1313_2788)	1	68.5	28	47	1019	hypothetical protein [Clostridium thermocellum LQ8, DSM 1313]	16@M318,16@M357	1019	86	88	53	79	66	68	119	80	95	127	78	80
138 (Clo1313_1373)	1	88.1081	21	38	1014	translation elongation factor P [Clostridium thermocellum LQ8, DSM 1313]	16@M606	1014	98	78	58	123	60	65	139	55	56	143	63	76
614 (Clo1313_2537)	1	58.0328	17	33	1010	homoserine O-succinyltransferase [Clostridium thermocellum LQ8, DSM 1313]	16@M44,57@C173,16@M178,57@C186	1010	98	88	88	100	73	75	101	75	73	97	70	72
1089 (Clo1313_1034)	1	64.9573	11	23	1008	ribosomal protein L20 [Clostridium thermocellum LQ8, DSM 1313]	16@M94,16@M98	1008	135	40	73	122	74	73	138	63	62	125	52	51
1352 (Clo1313_2455)	1	76.1538	18	35	1003	ribosomal protein S9 [Clostridium thermocellum LQ8, DSM 1313]	57@C655	1003	128	61	69	113	74	66	125	56	73	124	58	56
272 (Clo1313_0950)	1	63.3914	40	59	998	cellulosome anchoring protein cohesin region [Clostridium thermocellum LQ8, DSM 1313]		998	105	95	79	118	94	100	97	64	67	69	55	55
504 (Clo1313_2441)	1	72.6087	17	27	994	NifU-like domain-containing protein [Clostridium thermocellum LQ8, DSM 1313]	57@C12,16@M1,57@C49,57@C55,57@C56,57@C77,57@C106,16@M113	994	101	66	89	98	75	85	122	64	60	112	60	62
920 (Clo1313_0708)	1	79.7386	40	55	987	pyruvate carboxyltransferase [Clostridium thermocellum LQ8, DSM 1313]	57@C41,16@M50,57@C98,57@C152,57@C188,57@C2256	987	109	69	67	97	66	67	95	74	79	103	83	78
966 (Clo1313_0466)	1	84.7926	22	44	983	adenylate kinase [Clostridium thermocellum LQ8, DSM 1313]	70@K13,57@C77,57@C109,57@C133,57@C150,57@C1536	983	108	77	60	107	85	68	114	63	61	121	61	58
1016 (Clo1313_1115)	1	59.2075	31	55	968	hypothetical protein [Clostridium thermocellum LQ8, DSM 1313]	16@M323,16@M331,42@K353,16@M369,16@M384	968	105	82	56	96	68	71	103	89	77	103	62	56
993 (Clo1313_1580)	1	63.9368	43	64	965	anaerobic ribonucleoside-triphosphate reductase [Clostridium thermocellum LQ8, DSM 1313]	57@C31,57@C163,57@C175,57@C251,57@C269,57@C380,57@C381,70@K447,16@M513,57@C614,57@C639	965	137	73	92	117	77	79	97	60	54	84	47	48
9 (Clo1313_0647)	1	54.6624	16	24	961	hypothetical protein [Clostridium thermocellum LQ8, DSM 1313]	42@K96,57@C102,70@K226,70@K211	961	75	93	124	72	97	79	86	78	74	60	64	59
1225 (Clo1313_1946)	1	73.0159	27	48	940	aldo/keto reductase [Clostridium thermocellum LQ8, DSM 1313]	57@C120,16@M1823	940	116	78	78	87	87	97	94	73	66	65	52	47
1097 (Clo1313_2124)	1	89.6774	13	27	937	6,7-dimethyl-8-ribityllumazine synthase [Clostridium thermocellum LQ8, DSM 1313]	57@C79,16@M98,168@K133,168@K137,16@M148	937	83	47	48	83	66	76	110	73	88	112	71	80
1031 (Clo1313_2558)	1	65	25	39	934	acetylornithine and succinylornithine aminotransferase [Clostridium thermocellum LQ8, DSM 1313]	16@M1,57@C25,57@C75,57@C96,57@C160,57@C228,57@C265,57@C290	934	72	62	56	57	59	56	119	81	92	117	78	85
381 (Clo1313_0061)	1	57.4032	22	42	929	electron transport complex, RnfABCDGE type, C subunit [Clostridium thermocellum LQ8, DSM 1313]	57@C45,57@C48,57@C163,57@C374,16@M376,57@C403,57@C406,57@C409,57@C4131	929	88	76	64	93	74	68	96	69	63	110	72	56
480 (Clo1313_0675)	1	55.8753	44	61	927	S-layer domain-containing protein [Clostridium thermocellum LQ8, DSM 1313]	70@K117,57@C181,42@K537	927	53	38	30	59	34	39	154	108	106	148	79	79
43 (Clo1313_0638)	1	72.5275	12	20	921	histone family protein DNA-binding protein [Clostridium thermocellum LQ8, DSM 1313]		921	123	67	54	95	48	73	112	63	53	111	60	62
45 (Clo1313_1614)	1	74.5958	40	62	918	Phenylacetate--CoA ligase [Clostridium thermocellum LQ8, DSM 1313]	57@C8,57@C10,70@K106,57@C181,57@C253,70@K423,70@K425	918	98	65	57	86	52	53	106	70	84	116	73	58
134 (Clo1313_1914)	1	50.5604	43	61	918	ATPase AAA-2 domain protein [Clostridium thermocellum LQ8, DSM 1313]	57@C250,70@K598,57@C761,42@K778	918	99	55	50	114	51	66	104	74	61	129	60	55
928 (Clo1313_0628)	1	36.904	39	55	917	cellulosome anchoring protein cohesin region [Clostridium thermocellum LQ8, DSM 1313]	16@M245,16@M447,168@K644,42@K1507,57@C1521	917	26	26	21	31	35	20	150	96	94	191	120	107
1309 (Clo1313_0426)	1	87.0748	27	50	916	phosphoribosylaminoimidazole-succinocarboxamide synthase [Clostridium thermocellum LQ8, DSM 1313]	16@M1,57@C110,57@C131,70@K134,57@C170,42@K1945	916	90	60	67	94	77	66	103	69	61	89	72	68
55 (Clo1313_2130)	1	67.3522	24	45	910	iron-containing alcohol dehydrogenase [Clostridium thermocellum LQ8, DSM 1313]	16@M1,57@C122,57@C217,16@M2454	910	111	72	64	101	81	67	93	65	65	79	54	58
201 (Clo1313_0857)	1	63.7965	33	52	908	2-isopropylmalate synthase [Clostridium thermocellum LQ8, DSM 1313]	57@C70,57@C94,42@K329	908	95	77	116	206	182	158	9	16	13	13	12	11
1282 (Clo1313_2017)	1	70.4403	66	86	907	phenylalanyl-tRNA synthetase, beta subunit [Clostridium thermocellum LQ8, DSM 1313]	57@C131,57@C174,57@C220,168@K295,57@C396,57@C674,57@C696,42@K746	907	104	85	99	125	95	66	66	59	54	77	40	37
206 (Clo1313_2290)	1	59.944	19	31	906	hypothetical protein [Clostridium thermocellum LQ8, DSM 1313]	57@C1277	906	176	89	155	174	129	125	11	17	19	2	5	4
336 (Clo1313_1283)	1	68.0162	19	35	902	3-oxoacyl-(acyl-carrier-protein) reductase [Clostridium thermocellum LQ8, DSM 1313]	57@C121,57@C1806	902	81	68	45	76	64	55	145	75	82	100	60	51
189 (Clo1313_0299)	1	62.7907	32	53	892	ABC-type uncharacterized transport system [Clostridium thermocellum LQ8, DSM 1313]	70@K79,70@K64,16@M290,42@K335	892	83	56	62	94	45	77	101	82	62	96	65	69
223 (Clo1313_1122)	1	62.7863	37	58	891	metal dependent phosphohydrolase [Clostridium thermocellum LQ8, DSM 1313]	70@K119,168@K447,57@C4652	891	85	64	61	110	64	67	111	58	62	100	61	48
799 (Clo1313_3024)	1	65.4172	61	79	881	DNA gyrase, A subunit [Clostridium thermocellum LQ8, DSM 1313]	57@C70,42@K539,42@K743	881	86	73	83	97	74	65	66	68	65	83	60	61
630 (Clo1313_1578)	1	70.8791	38	59	876	glutamyl-tRNA synthetase [Clostridium thermocellum LQ8, DSM 1313]	70@K131,57@C142,57@C144,70@K391,168@K417,57@C4253	876	117	85	81	116	75	98	68	44	31	69	46	46
1040 (Clo1313_1883)	1	82.7869	18	30	870	ferredoxin [Clostridium thermocellum LQ8, DSM 1313]	168@K12,57@C36,16@M46,57@C68,57@C72,57@C112	870	115	60	62	119	71	60	101	52	44	103	42	41
165 (Clo1313_0054)	1	59.6404	49	66	868	type 3a cellulose-binding domain protein [Clostridium thermocellum LQ8, DSM 1313]	57@C98,57@C584,57@C822	868	2	3	4	4	5	4	186	144	141	130	129	116
1263 (Clo1313_1185)	1	63.4078	28	51	867	phosphate acetyltransferase [Clostridium thermocellum LQ8, DSM 1313]	42@K165,42@K139,16@M145,57@C337	867	79	65	60	120	81	70	83	44	43	115	55	52
832 (Clo1313_0630)	1	67.4157	30	51	866	cellulosome anchoring protein cohesin region [Clostridium thermocellum LQ8, DSM 1313]		866	40	24	30	40	35	34	131	94	100	131	104	103
716 (Clo1313_0308)	1	79.096	12	23	864	NusG antitermination factor [Clostridium thermocellum LQ8, DSM 1313]		864	84	43	68	85	55	70	100	77	62	95	57	68
1164 (Clo1313_1613)	1	74.8252	7	13	863	amino acid-binding ACT domain protein [Clostridium thermocellum LQ8, DSM 1313]	57@C68,57@C69	863	70	74	85	73	63	63	80	78	64	72	67	74
965 (Clo1313_0444)	1	66.9903	9	21	860	ribosomal protein S10 [Clostridium thermocellum LQ8, DSM 1313]	16@M89	860	90	53	61	91	65	70	112	52	57	86	66	57
123 (Clo1313_0952)	1	32.1739	5	9	859	Cupin 2 conserved barrel domain protein [Clostridium thermocellum LQ8, DSM 1313]		859	66	82	35	74	20	69	77	97	99	97	77	66
59 (Clo1313_0455)	1	58.1967	10	18	858	ribosomal protein L14 [Clostridium thermocellum LQ8, DSM 1313]	57@C21,42@K297	858	89	56	67	91	64	61	103	52	50	108	55	62
955 (Clo1313_1481)	1	62.3158	28	47	858	adenylosuccinate lyase [Clostridium thermocellum LQ8, DSM 1313]	16@M284,57@C297,42@K407,42@K4113	858	94	73	67	93	81	78	74	59	52	82	51	54
1145 (Clo1313_2084)	1	97.3333	14	25	857	phosphoryl transfer system HPr [Clostridium thermocellum LQ8, DSM 1313]	16@M43,57@C63,57@C67	857	86	44	55	112	60	61	94	70	62	91	63	59
465 (Clo1313_1663)	1	43.67	31	48	845	serine/threonine protein kinase with PASTA sensor(s) [Clostridium thermocellum LQ8, DSM 1313]	16@M1,57@C118,16@M165	845	64	72	65	69	59	60	80	81	74	95	63	63
673 (Clo1313_0923)	1	64.7059	37	50	845	aspartyl-tRNA synthetase [Clostridium thermocellum LQ8, DSM 1313]	57@C32,57@C226,57@C314,57@C400,16@M463,70@K506,57@C570,70@K588	845	85	58	66	99	75	88	74	63	56	70	54	57
362 (Clo1313_1524)	1	84.8485	11	25	842	biotin/lipoyl attachment domain-containing protein [Clostridium thermocellum LQ8, DSM 1313]		842	98	73	71	85	70	82	86	63	65	59	43	47
202 (Clo1313_0316)	1	73.9437	24	36	837	ribosomal protein S12 [Clostridium thermocellum LQ8, DSM 1313]	70@K16,57@C40,57@C47,168@K568	837	87	60	51	83	89	41	100	57	47	97	60	65
301 (Clo1313_1109)	1	58.9286	10	16	837	hypothetical protein [Clostridium thermocellum LQ8, DSM 1313]		837	66	54	39	111	38	33	107	54	75	177	40	43
1102 (Clo1313_2470)	1	56.0284	28	48	835	3-phosphoshikimate 1-carboxyvinyltransferase [Clostridium thermocellum LQ8, DSM 1313]	70@K19,16@M57,42@K123,42@K353	835	82	51	47	88	67	50	112	79	68	85	64	42
109 (Clo1313_0629)	1	45.7849	30	51	833	cellulosome anchoring protein cohesin region [Clostridium thermocellum LQ8, DSM 1313]	42@K1394	833	24	21	16	23	28	24	121	110	111	131	117	107
649 (Clo1313_0745)	1	85.872	35	55	827	Uncharacterized conserved protein UCP033563 [Clostridium thermocellum LQ8, DSM 1313]	57@C34,57@C98,16@M99,70@K236,57@C318,57@C319,57@C447	827	62	57	61	72	52	66	76	63	63	98	81	76
1285 (contam_gi|136429|sp|P00761|TRYP_PIG)	1	33.3333	12	24	808	Trypsin precursor MW: 24409.68 pI: 7.00	16@M94,57@C218	808	106	73	43	110	56	81	88	43	51	67	39	51
1330 (Clo1313_0933)	1	62.1711	35	54	808	chaperone protein DnaK [Clostridium thermocellum LQ8, DSM 1313]	70@K98,42@K535	808	80	44	57	88	60	65	99	72	60	90	52	41
1096 (Clo1313_0099)	1	56.6421	31	53	806	acetolactate synthase, large subunit, biosynthetic type [Clostridium thermocellum LQ8, DSM 1313]	57@C30,57@C124,42@K186,57@C208,16@M414,57@C481,57@C533	806	92	61	59	95	56	61	73	61	54	89	51	54
599 (Clo1313_2020)	1	42.6339	17	29	804	beta-galactosidase [Clostridium thermocellum LQ8, DSM 1313]	16@M1,16@M1140	804	77	54	78	84	88	74	67	50	64	62	54	52
1217 (Clo1313_1281)	1	60.1208	24	40	803	3-oxoacyl-(acyl-carrier-protein) synthase III [Clostridium thermocellum LQ8, DSM 1313]	57@C5,57@C7,57@C116,57@C143,57@C198,57@C199,16@M2471	803	81	54	57	63	52	57	96	76	77	84	54	52
212 (Clo1313_0030)	1	62.4101	32	41	802	Formate--tetrahydrofolate ligase [Clostridium thermocellum LQ8, DSM 1313]	57@C11,42@K231,57@C279,57@C295,70@K422,57@C4855	802	93	70	82	92	85	92	56	39	48	58	47	40
501 (Clo1313_1342)	1	69.5055	29	47	799	GTP-binding protein YchF [Clostridium thermocellum LQ8, DSM 1313]	16@M3,57@C33,57@C238	799	60	57	50	77	62	61	64	75	62	106	66	59
1197 (Clo1313_0997)	1	67.5926	27	46	799	6-phosphofructokinase [Clostridium thermocellum LQ8, DSM 1313]	42@K42,57@C166,70@K284,16@M299	799	86	61	53	85	58	49	89	67	64	89	47	51
1231 (Clo1313_2143)	1	69.1176	30	47	798	cell shape determining protein, MreB/Mrl family [Clostridium thermocellum LQ8, DSM 1313]	57@C103,16@M247,57@C3146	798	95	59	54	95	45	62	103	53	55	83	44	50
726 (Clo1313_1994)	1	61.6845	53	68	794	AMP-dependent synthetase and ligase [Clostridium thermocellum LQ8, DSM 1313]	57@C68,57@C73,57@C74,57@C155,57@C418,57@C451,57@C482,57@C510,57@C514,57@C563,57@C572,57@C606,57@C6615	794	69	48	66	93	69	79	49	39	54	105	66	57
943 (Clo1313_0449)	1	69.1489	14	29	792	ribosomal protein S19 [Clostridium thermocellum LQ8, DSM 1313]	16@M44,16@M667	792	70	58	60	80	72	62	56	51	76	98	58	51
429 (Clo1313_0011)	1	72.3404	30	47	785	seryl-tRNA synthetase [Clostridium thermocellum LQ8, DSM 1313]	42@K36,42@K60,42@K76,57@C259,57@C322,57@C352,57@C394	785	70	74	66	92	61	65	76	55	48	80	48	50
1186 (Clo1313_1916)	1	64.862	60	77	784	excinuclease ABC, A subunit [Clostridium thermocellum LQ8, DSM 1313]	70@K27,57@C122,57@C125,70@K166,57@C638,70@K677,57@C763,57@C766,16@M865	784	69	54	50	62	43	50	100	81	69	97	56	53
1105 (Clo1313_0447)	1	59.8291	9	18	774	Ribosomal protein L25/L23 [Clostridium thermocellum LQ8, DSM 1313]	16@M15	774	66	62	70	77	73	77	81	46	49	72	53	48
1004 (Clo1313_1457)	1	55.2632	11	22	771	ribosomal protein L19 [Clostridium thermocellum LQ8, DSM 1313]		771	66	117	41	68	69	72	62	49	54	84	45	44
603 (Clo1313_2847)	1	75.4325	28	43	765	UTP-glucose-1-phosphate uridylyltransferase [Clostridium thermocellum LQ8, DSM 1313]	57@C115,57@C140,42@K1856	765	85	56	49	81	63	67	84	51	51	86	45	47
77 (Clo1313_2617)	1	72.0539	20	37	759	FAD-dependent pyridine nucleotide-disulfide oxidoreductase [Clostridium thermocellum LQ8, DSM 1313]	57@C128,57@C131,16@M155,57@C2620	759	67	62	42	74	54	66	90	57	56	93	52	46
1182 (Clo1313_0001)	1	74.7178	30	44	759	chromosomal replication initiator protein DnaA [Clostridium thermocellum LQ8, DSM 1313]	57@C351,57@C389,57@C416	759	72	60	56	84	51	54	94	56	54	68	56	54
160 (Clo1313_1057)	1	74.1546	32	49	755	adenosylhomocysteinase [Clostridium thermocellum LQ8, DSM 1313]	42@K17,57@C147,57@C178,57@C217,57@C235,57@C271,57@C290,70@K316	755	82	60	52	99	58	64	67	54	43	51	63	62
562 (Clo1313_0461)	1	72.9508	13	21	747	ribosomal protein L18 [Clostridium thermocellum LQ8, DSM 1313]	57@C70,70@K738	747	84	49	72	73	75	69	63	48	41	69	50	54
91 (Clo1313_0475)	1	56.8966	14	28	742	ribosomal protein L17 [Clostridium thermocellum LQ8, DSM 1313]	57@C56,42@K74,16@M1686	742	73	68	46	80	60	76	87	45	44	95	32	36
638 (Clo1313_0185)	1	83.7321	21	42	740	uracil phosphoribosyltransferase [Clostridium thermocellum LQ8, DSM 1313]	16@M48,57@C120,57@C159,57@C181	740	100	59	59	95	61	74	84	50	43	56	31	28
746 (Clo1313_1938)	1	75	30	52	731	homoserine dehydrogenase [Clostridium thermocellum LQ8, DSM 1313]	57@C93,16@M212,57@C318,57@C369,42@K400	731	72	48	49	75	68	68	72	55	59	71	50	44
5 (Clo1313_1848)	1	64.7687	19	32	730	oxidoreductase FAD/NAD(P)-binding domain protein [Clostridium thermocellum LQ8, DSM 1313]	57@C237	730	81	56	55	82	63	55	93	49	41	69	42	44
215 (Clo1313_1967)	1	58.9327	25	38	727	gamma-glutamyl phosphate reductase [Clostridium thermocellum LQ8, DSM 1313]	57@C252,57@C286,42@K415	727	69	52	55	66	61	63	80	57	57	67	54	46
656 (Clo1313_1502)	1	90.604	16	30	717	FeS cluster assembly scaffold protein NifU [Clostridium thermocellum LQ8, DSM 1313]	16@M12,57@C34,57@C59,16@M68,57@C103,16@M101,57@C134,57@C138	717	63	42	33	58	43	38	114	64	43	119	53	47
243 (Clo1313_0309)	1	51.0638	8	13	710	ribosomal protein L11 [Clostridium thermocellum LQ8, DSM 1313]	16@M113	710	55	47	47	68	38	54	80	56	50	87	61	67
487 (Clo1313_0035)	1	74.7826	20	45	710	transcriptional regulator, GntR family [Clostridium thermocellum LQ8, DSM 1313]	16@M70,42@K749	710	83	53	54	86	52	67	71	47	43	75	42	37
95 (Clo1313_1497)	1	58.7866	25	39	708	peptidase M18 aminopeptidase I [Clostridium thermocellum LQ8, DSM 1313]	57@C19,57@C38,57@C279,57@C299,57@C3281	708	94	59	56	96	62	70	62	45	44	64	31	25
355 (Clo1313_0438)	1	69.1824	13	25	708	transcription elongation factor GreA [Clostridium thermocellum LQ8, DSM 1313]	16@M713	708	70	68	49	62	55	54	76	52	51	72	52	47
590 (Clo1313_1790)	1	87.6543	12	19	706	hypothetical protein [Clostridium thermocellum LQ8, DSM 1313]	57@C7,57@C12,57@C44	706	91	33	57	85	62	73	90	42	48	54	36	35
235 (Clo1313_0038)	1	66.2963	36	56	705	AAA ATPase central domain protein [Clostridium thermocellum LQ8, DSM 1313]	57@C134,16@M151,57@C297,16@M292,57@C319,57@C3424	705	98	57	49	90	65	61	71	42	47	56	38	31
639 (Clo1313_3017)	1	80.8664	23	31	704	nicotinate-nucleotide pyrophosphorylase [Clostridium thermocellum LQ8, DSM 1313]	57@C157,57@C252	704	81	60	67	85	50	55	66	52	40	67	42	39
855 (Clo1313_1295)	1	79.6353	25	40	703	diaminopimelate dehydrogenase [Clostridium thermocellum LQ8, DSM 1313]	168@K16,57@C70,57@C122,57@C202	703	57	38	36	65	47	47	90	66	54	96	53	54
736 (Clo1313_1448)	1	90.2439	10	21	702	RNA chaperone Hfq [Clostridium thermocellum LQ8, DSM 1313]	16@M688	702	104	57	63	88	69	61	75	33	34	57	31	30
489 (Clo1313_1349)	1	58.4615	14	25	698	NADPH-dependent FMN reductase [Clostridium thermocellum LQ8, DSM 1313]	57@C51,57@C54,57@C58,57@C62,42@K97,16@M83,57@C118,57@C190	698	81	42	51	77	46	53	71	46	47	86	52	46
154 (Clo1313_0643)	1	66.0377	29	45	697	adenylosuccinate synthetase [Clostridium thermocellum LQ8, DSM 1313]	57@C66,70@K118,57@C135,57@C148,57@C343,57@C358,57@C366	697	54	31	39	64	43	54	82	55	51	104	62	58
1001 (Clo1313_2332)	1	61.745	23	44	696	oxidoreductase/nitrogenase component 1 [Clostridium thermocellum LQ8, DSM 1313]	57@C14,57@C38,57@C602	696	11	13	27	20	28	18	71	61	54	128	145	120
1287 (Clo1313_1885)	1	54.5455	11	21	695	NADH-quinone oxidoreductase, E subunit [Clostridium thermocellum LQ8, DSM 1313]	57@C117,57@C128,57@C130,57@C134	695	59	66	62	66	55	43	52	51	69	70	55	47
687 (Clo1313_1266)	1	77.707	24	33	691	orotidine 5'-phosphate decarboxylase [Clostridium thermocellum LQ8, DSM 1313]	57@C91,57@C116,57@C159,57@C257,57@C275	691	77	47	48	72	34	56	89	46	52	75	47	48
3 (Clo1313_1775)	1	76.6484	27	46	681	cell division protein FtsZ [Clostridium thermocellum LQ8, DSM 1313]	168@K47,42@K80,16@M137,16@M226	681	87	69	60	81	51	64	63	43	37	57	37	32
439 (Clo1313_1302)	1	74.4898	21	39	681	hypothetical protein [Clostridium thermocellum LQ8, DSM 1313]	57@C134,57@C172,57@C2234	681	62	61	61	59	59	83	60	46	51	50	45	44
1060 (Clo1313_0296)	1	71.3826	23	33	668	Transketolase central region [Clostridium thermocellum LQ8, DSM 1313]	57@C68,57@C94,57@C1379	668	73	51	43	72	48	62	76	53	45	67	41	37
231 (Clo1313_0053)	1	44.2577	15	28	667	hypothetical protein [Clostridium thermocellum LQ8, DSM 1313]	70@K57,57@C1592	667	76	51	60	82	55	63	69	50	41	55	34	31
1328 (Clo1313_0413)	1	49.47	27	41	665	glycoside hydrolase family 5 [Clostridium thermocellum LQ8, DSM 1313]	57@C47,57@C159,57@C193,57@C4136	665	16	11	13	28	10	13	129	93	88	123	71	70
1212 (Clo1313_1111)	1	44.2623	9	14	662	Fimbrial assembly family protein [Clostridium thermocellum LQ8, DSM 1313]	57@C120	662	39	39	41	65	54	61	82	61	64	60	51	45
561 (Clo1313_3029)	1	74.2718	19	32	658	single-stranded nucleic acid binding R3H domain-containing protein [Clostridium thermocellum LQ8, DSM 1313]	70@K75,168@K75,57@C1817	658	78	61	48	68	60	75	62	45	39	54	38	30
742 (Clo1313_1960)	1	51.153	26	42	650	glycoside hydrolase family 8 [Clostridium thermocellum LQ8, DSM 1313]	42@K80,57@C106,57@C191,57@C240,57@C261,57@C302,16@M345,16@M461	650	40	17	31	42	40	32	106	71	65	85	67	54
100 (Clo1313_0646)	1	35.4339	31	43	649	glycosyl transferase family 39 [Clostridium thermocellum LQ8, DSM 1313]	57@C52,57@C77,57@C104,42@K264,57@C3293	649	81	53	58	76	42	74	50	46	41	53	37	38
1171 (Clo1313_2323)	1	71.7949	22	38	647	ABC transporter related protein [Clostridium thermocellum LQ8, DSM 1313]	70@K89,16@M210	647	70	51	47	64	57	52	59	50	49	65	44	39
491 (Clo1313_2609)	1	51.8617	23	35	645	D-alanine/D-alanine ligase [Clostridium thermocellum LQ8, DSM 1313]	57@C90,57@C307	645	61	36	34	59	44	46	78	61	52	88	48	38
1251 (Clo1313_1356)	1	58.011	13	24	645	Pyruvate/ketoisovalerate oxidoreductase, catalytic domain [Clostridium thermocellum LQ8, DSM 1313]	16@M30,16@M46,16@M124,16@M170	645	70	48	40	75	57	63	67	46	42	71	34	32
254 (Clo1313_1685)	1	79.235	12	21	644	Cupin 2 conserved barrel domain protein [Clostridium thermocellum LQ8, DSM 1313]	42@K73,57@C781	644	61	40	49	55	53	58	76	45	53	61	48	45
494 (Clo1313_0206)	1	51.7442	20	38	644	cell shape determining protein, MreB/Mrl family [Clostridium thermocellum LQ8, DSM 1313]	57@C1054	644	64	60	39	72	49	55	77	54	33	71	39	31
1119 (Clo1313_0217)	1	67.679	29	42	644	UDP-N-acetylglucosamine pyrophosphorylase [Clostridium thermocellum LQ8, DSM 1313]	57@C3,57@C175,57@C291,42@K343,57@C380,57@C405	644	69	82	61	74	65	71	41	33	38	46	30	34
1136 (Clo1313_0471)	1	69.1057	19	33	635	30S ribosomal protein S13 [Clostridium thermocellum LQ8, DSM 1313]	42@K13,42@K62,57@C864	635	73	72	33	76	39	44	82	33	34	87	37	25
128 (Clo1313_1659)	1	56.3859	36	55	633	glycoside hydrolase family 9 [Clostridium thermocellum LQ8, DSM 1313]	57@C63,57@C158,57@C205,57@C353,57@C361,57@C410,57@C451,57@C569	633	10	6	7	13	11	7	120	84	69	139	87	80
707 (Clo1313_0429)	1	71.9368	21	37	627	imidazoleglycerol phosphate synthase, cyclase subunit [Clostridium thermocellum LQ8, DSM 1313]	57@C9,57@C177,16@M2097	627	52	44	44	66	47	52	64	42	56	75	40	45
978 (Clo1313_1467)	1	80.7595	26	38	625	aminotransferase class I and II [Clostridium thermocellum LQ8, DSM 1313]	57@C111,57@C143	625	51	36	42	51	47	44	81	48	57	79	48	41
640 (Clo1313_2149)	1	58.1595	48	63	623	ATP-dependent protease La [Clostridium thermocellum LQ8, DSM 1313]	42@K129,168@K129,16@M179,57@C358,57@C558,16@M693,42@K7931	623	51	43	50	61	55	49	58	53	49	59	52	43
1022 (Clo1313_1240)	1	68.2474	32	48	616	UDP-N-acetylmuramyl-tripeptide synthetase [Clostridium thermocellum LQ8, DSM 1313]	57@C41,42@K82,16@M141,16@M176,57@C226,57@C247,57@C367,57@C371,168@K442	616	84	63	56	69	66	62	50	40	37	44	23	22
170 (Clo1313_2832)	1	52.4615	33	49	615	transcription termination factor Rho [Clostridium thermocellum LQ8, DSM 1313]		615	51	32	43	50	33	46	73	50	57	68	53	59
1250 (Clo1313_2055)	1	57.6419	26	36	613	argininosuccinate lyase [Clostridium thermocellum LQ8, DSM 1313]	57@C337,168@K349,168@K335,168@K343,168@K351,57@C394	613	87	39	51	69	23	44	60	36	40	62	48	54
1115 (Clo1313_3027)	1	55.5556	33	44	608	glucose inhibited division protein A [Clostridium thermocellum LQ8, DSM 1313]	57@C20,70@K89,57@C246,57@C351,168@K4732	608	63	51	55	55	51	59	49	43	41	58	46	37
7 (Clo1313_1013)	1	68.0191	29	41	607	phosphoribosylamine/glycine ligase [Clostridium thermocellum LQ8, DSM 1313]	57@C30,57@C43,16@M257	607	53	29	30	64	22	36	89	55	44	109	38	38
563 (Clo1313_1669)	1	70.4615	22	38	603	methionyl-tRNA formyltransferase [Clostridium thermocellum LQ8, DSM 1313]	42@K68,57@C117,57@C184,16@M217,57@C224,57@C288,57@C313	603	46	35	44	53	42	47	64	42	50	69	59	52
240 (Clo1313_0552)	1	69.0821	14	29	601	putative phosphate transport regulator [Clostridium thermocellum LQ8, DSM 1313]	16@M96,57@C167,57@C169,57@C188,57@C189,57@C192	601	62	40	45	69	41	54	51	32	43	61	53	50
1247 (Clo1313_1324)	1	47.486	20	37	599	RNA polymerase, sigma 70 subunit, RpoD subfamily [Clostridium thermocellum LQ8, DSM 1313]	42@K98,16@M1450	599	74	31	50	75	55	47	68	44	39	54	32	30
1355 (Clo1313_0922)	1	61.3909	26	38	598	histidyl-tRNA synthetase [Clostridium thermocellum LQ8, DSM 1313]	57@C31,57@C168,57@C171,57@C208,42@K209,57@C228,57@C231,57@C293,16@M305	598	69	47	43	80	51	51	59	41	29	64	33	31
1117 (Clo1313_0021)	1	75.2475	10	23	596	pyruvate ferredoxin/flavodoxin oxidoreductase, delta subunit [Clostridium thermocellum LQ8, DSM 1313]	57@C52,57@C55,57@C59,57@C80,16@M724	596	65	43	42	72	53	66	65	32	34	52	37	35
521 (Clo1313_2335)	1	73.0594	28	41	588	Cysteine synthase [Clostridium thermocellum LQ8, DSM 1313]	16@M92,168@K3063	588	52	42	46	66	47	52	57	46	46	35	55	44
663 (Clo1313_2163)	1	61.7647	26	42	588	aspartate/ammonia ligase [Clostridium thermocellum LQ8, DSM 1313]	70@K4,168@K31,70@K75,16@M191,57@C307	588	61	49	51	48	42	50	63	48	40	52	43	41
19 (Clo1313_2031)	1	70.9091	29	43	583	glutamine synthetase, type I [Clostridium thermocellum LQ8, DSM 1313]	57@C27,57@C95,57@C133,57@C173,57@C3371	583	47	31	36	50	18	31	93	48	63	85	42	39
1 (Clo1313_0989)	1	68.8525	30	46	581	iron-sulfur cluster-binding protein [Clostridium thermocellum LQ8, DSM 1313]	57@C80,57@C134,16@M172,57@C260,57@C273,16@M301,57@C3075	581	50	52	52	44	66	50	38	53	47	38	48	43
1114 (Clo1313_1364)	1	66.573	20	32	578	branched-chain amino acid aminotransferase [Clostridium thermocellum LQ8, DSM 1313]	70@K90,57@C1166	578	96	74	65	137	83	95	3	6	6	5	5	3
539 (Clo1313_1687)	1	50.3155	31	45	573	Heat shock protein Hsp90-like protein [Clostridium thermocellum LQ8, DSM 1313]	57@C7,57@C305,57@C331,70@K438,42@K586,42@K584,42@K590,57@C5973	573	75	40	39	63	53	46	55	41	35	52	36	38
602 (Clo1313_0432)	1	72.3404	10	18	572	Chaperonin Cpn10 [Clostridium thermocellum LQ8, DSM 1313]	42@K34,42@K32,70@K52	572	50	44	44	55	57	64	54	43	41	45	40	35
97 (Clo1313_2331)	1	51.3238	30	51	571	oxidoreductase/nitrogenase component 1 [Clostridium thermocellum LQ8, DSM 1313]	57@C49,57@C52,57@C80,168@K313,57@C3922	571	8	12	18	17	21	22	49	54	50	112	110	98
1086 (Clo1313_0195)	1	73.7069	26	38	570	ATP synthase F1, beta subunit [Clostridium thermocellum LQ8, DSM 1313]	57@C57,42@K292	570	72	40	40	66	52	51	47	41	42	47	34	38
508 (Clo1313_2518)	1	36.6273	36	48	569	hypothetical protein [Clostridium thermocellum LQ8, DSM 1313]	70@K311,70@K732	569	59	38	56	68	60	48	51	57	44	37	28	23
289 (Clo1313_0266)	1	45.7983	21	32	568	GumN family protein [Clostridium thermocellum LQ8, DSM 1313]	57@C79,57@C178,70@K445	568	49	40	50	69	34	42	79	46	43	54	32	30
402 (Clo1313_1677)	1	35.533	25	43	566	FAD-dependent pyridine nucleotide-disulfide oxidoreductase [Clostridium thermocellum LQ8, DSM 1313]	57@C142,57@C266,57@C267,57@C3034	566	43	29	25	28	28	40	64	69	65	72	50	53
541 (Clo1313_0799)	1	52.6316	31	50	559	hypothetical protein [Clostridium thermocellum LQ8, DSM 1313]	57@C118,57@C257,57@C289,57@C291,57@C315,16@M482	559	107	81	62	99	67	56	23	13	15	17	9	10
155 (Clo1313_2633)	1	51.9608	40	56	557	Nucleotidyl transferase [Clostridium thermocellum LQ8, DSM 1313]	42@K157,57@C267,57@C273,57@C322,57@C343,57@C713,57@C738,57@C785,70@K8030	557	54	44	54	62	41	46	56	49	46	47	31	27
533 (Clo1313_0276)	1	60.4905	25	39	555	type IV pilus assembly protein PilM [Clostridium thermocellum LQ8, DSM 1313]	16@M102,57@C294,16@M312	555	83	42	33	68	43	43	65	35	37	48	30	28
141 (Clo1313_2074)	1	75.7282	10	14	543	ribosomal protein L21 [Clostridium thermocellum LQ8, DSM 1313]	57@C65,42@K78	543	54	49	41	55	34	34	77	52	34	65	30	18
1093 (Clo1313_1804)	1	60.9195	9	18	543	ribosomal protein S15 [Clostridium thermocellum LQ8, DSM 1313]	42@K70,16@M69	543	75	27	36	61	47	44	60	26	34	60	37	36
1284 (Clo1313_0955)	1	55.4955	28	40	542	RNA-metabolising metallo-beta-lactamase [Clostridium thermocellum LQ8, DSM 1313]	57@C131,57@C194,57@C255	542	55	54	60	56	66	54	34	37	33	37	29	27
1193 (Clo1313_2150)	1	62.8429	26	42	541	arginine biosynthesis bifunctional protein ArgJ [Clostridium thermocellum LQ8, DSM 1313]	16@M1,57@C22,57@C82,57@C104,57@C262,57@C346,57@C386	541	60	40	36	65	41	42	60	34	41	53	34	35
691 (Clo1313_2018)	1	60.767	20	33	540	phenylalanyl-tRNA synthetase, alpha subunit [Clostridium thermocellum LQ8, DSM 1313]	16@M1,42@K31,168@K106,57@C190,16@M287,57@C296	540	58	39	55	56	48	51	53	38	30	46	29	37
76 (Clo1313_1253)	1	53.9683	10	18	539	dihydrodipicolinate reductase [Clostridium thermocellum LQ8, DSM 1313]	57@C91	539	55	36	41	54	46	47	51	37	41	52	35	44
275 (Clo1313_2088)	1	80.3279	14	26	534	metal dependent phosphohydrolase [Clostridium thermocellum LQ8, DSM 1313]	16@M30,57@C55,57@C107,57@C1562	534	74	52	36	60	46	60	35	44	38	27	33	29
550 (Clo1313_2257)	1	50	9	18	532	pyridoxamine 5'-phosphate oxidase-related FMN-binding protein [Clostridium thermocellum LQ8, DSM 1313]	42@K10,57@C11,57@C62	532	54	36	40	57	39	43	56	36	43	53	37	38
35 (Clo1313_0456)	1	67.2414	12	26	528	ribosomal protein L24 [Clostridium thermocellum LQ8, DSM 1313]	57@C78,16@M75,57@C104	528	51	54	37	76	52	56	48	23	32	54	23	22
960 (Clo1313_0908)	1	57.8947	14	21	526	adenine phosphoribosyltransferase [Clostridium thermocellum LQ8, DSM 1313]	42@K15,57@C363	526	93	59	55	85	60	66	30	15	17	22	16	8
887 (Clo1313_1852)	1	56.0197	22	35	521	protein of unknown function DUF111 [Clostridium thermocellum LQ8, DSM 1313]	42@K104,57@C144,57@C167,16@M158,16@M182,57@C243,57@C373	521	42	40	35	50	29	51	50	46	39	54	46	39
627 (Clo1313_1590)	1	80	11	21	519	hypothetical protein [Clostridium thermocellum LQ8, DSM 1313]	16@M57,57@C701	519	53	29	26	47	37	31	63	37	41	66	46	43
1095 (Clo1313_0407)	1	54.8168	62	93	512	methyl-accepting chemotaxis sensory transducer [Clostridium thermocellum LQ8, DSM 1313]	70@K693,70@K841,16@M848,42@K1474	512	77	53	80	97	100	89	6	4	0	4	2	0
812 (Clo1313_0006)	1	58.0343	30	44	510	DNA gyrase, B subunit [Clostridium thermocellum LQ8, DSM 1313]	42@K27,57@C61,57@C381,16@M383	510	54	40	41	56	50	52	37	34	44	41	32	29
591 (Clo1313_1172)	1	59.6567	27	38	508	UDP-N-acetylmuramoylalanine/D-glutamate ligase [Clostridium thermocellum LQ8, DSM 1313]	57@C146,57@C302,57@C382,42@K406,57@C415	508	42	38	49	46	45	39	57	40	35	52	37	28
831 (Clo1313_2635)	1	49.4624	30	45	506	glycoside hydrolase family 10 [Clostridium thermocellum LQ8, DSM 1313]	57@C393,57@C532,16@M630,57@C646,57@C722	506	13	20	24	14	20	20	91	80	65	56	57	46
1139 (Clo1313_1670)	1	53.5294	9	19	504	peptide deformylase [Clostridium thermocellum LQ8, DSM 1313]	57@C1296	504	47	28	30	46	39	80	50	28	38	57	28	33
1123 (Clo1313_1828)	1	62.6168	15	21	503	periplasmic binding protein/LacI transcriptional regulator [Clostridium thermocellum LQ8, DSM 1313]	57@C57,57@C126,57@C187	503	65	41	64	68	57	66	31	25	21	27	20	18
365 (Clo1313_1346)	1	33.0435	10	14	502	anthranilate phosphoribosyltransferase [Clostridium thermocellum LQ8, DSM 1313]	57@C26,57@C57	502	53	48	40	58	44	44	44	32	32	47	31	29
566 (Clo1313_1606)	1	71.2687	20	34	500	methylthioadenosine phosphorylase [Clostridium thermocellum LQ8, DSM 1313]	57@C103,57@C133,70@K1383	500	62	44	30	58	26	37	56	32	29	62	33	31
248 (Clo1313_0454)	1	44.7059	7	13	498	30S ribosomal protein S17 [Clostridium thermocellum LQ8, DSM 1313]		498	92	18	22	103	14	15	83	16	8	102	11	14
261 (Clo1313_0890)	1	48.2759	30	43	494	capsular exopolysaccharide family [Clostridium thermocellum LQ8, DSM 1313]	16@M210,70@K2538	494	40	38	39	38	34	37	50	48	41	42	45	42
379 (Clo1313_1002)	1	68.8742	50	73	494	glycoside hydrolase family 3 domain protein [Clostridium thermocellum LQ8, DSM 1313]	57@C21,57@C69,57@C78,57@C96,57@C117,57@C150,42@K2601	494	83	70	73	85	88	88	1	2	2	1	1	0
458 (Clo1313_2451)	1	43.5737	15	27	494	copper amine oxidase-like domain-containing protein [Clostridium thermocellum LQ8, DSM 1313]	57@C276	494	24	24	15	32	20	21	76	52	58	67	50	55
678 (Clo1313_0872)	1	55.9036	24	33	492	homoserine dehydrogenase [Clostridium thermocellum LQ8, DSM 1313]	57@C385,57@C392	492	56	40	47	65	46	45	39	35	25	34	27	33
710 (Clo1313_1212)	1	57.377	18	32	492	ribosome recycling factor [Clostridium thermocellum LQ8, DSM 1313]		492	66	22	32	70	50	35	55	29	27	54	26	26
47 (Clo1313_1820)	1	45.9603	33	47	490	methyl-accepting chemotaxis sensory transducer [Clostridium thermocellum LQ8, DSM 1313]	16@M539,70@K669,57@C729	490	91	53	56	85	63	54	26	18	16	13	10	5
257 (Clo1313_2325)	1	44.186	16	30	490	Cys/Met metabolism pyridoxal-phosphate-dependent protein [Clostridium thermocellum LQ8, DSM 1313]	16@M179,70@K374,70@K3825	490	13	10	13	12	12	15	57	49	47	96	84	82
382 (Clo1313_1537)	1	65.3959	24	39	490	tryptophanyl-tRNA synthetase [Clostridium thermocellum LQ8, DSM 1313]	57@C49,57@C145,57@C250,57@C271,16@M289,42@K334	490	56	43	46	53	43	45	39	35	23	48	30	29
1252 (Clo1313_0039)	1	73.1405	19	30	490	PspA/IM30 family protein [Clostridium thermocellum LQ8, DSM 1313]	42@K865	490	63	40	42	67	38	39	57	31	26	36	24	27
52 (Clo1313_1701)	1	53.4636	25	42	489	glycoside hydrolase family 5 [Clostridium thermocellum LQ8, DSM 1313]	42@K181,57@C3437	489	14	14	13	16	13	13	76	60	68	80	66	56
371 (Clo1313_1794)	1	56.8123	20	33	489	Stage II sporulation protein E [Clostridium thermocellum LQ8, DSM 1313]	57@C5,57@C21,42@K29,57@C255,42@K348,70@K366	489	48	44	40	61	44	46	37	33	43	39	29	25
628 (Clo1313_1030)	1	59.4203	19	27	488	thymidylate synthase [Clostridium thermocellum LQ8, DSM 1313]	57@C12	488	65	41	53	56	52	56	32	31	29	31	21	21
688 (Clo1313_0700)	1	59.5833	25	35	487	aminoacyl-histidine dipeptidase [Clostridium thermocellum LQ8, DSM 1313]	57@C85,57@C184,57@C240,57@C431	487	54	46	48	47	47	39	36	33	32	45	34	26
915 (Clo1313_0100)	1	58.8235	12	21	487	acetolactate synthase, small subunit [Clostridium thermocellum LQ8, DSM 1313]		487	52	66	41	41	33	30	39	43	34	39	38	31
274 (Clo1313_1891)	1	58.5278	35	47	484	TGS domain-containing protein [Clostridium thermocellum LQ8, DSM 1313]	57@C34,57@C102,42@K3056	484	73	56	55	78	52	70	18	25	17	17	13	10
364 (Clo1313_0330)	1	51.7401	23	31	483	ATP-dependent Clp protease, ATP-binding subunit ClpX [Clostridium thermocellum LQ8, DSM 1313]		483	54	42	39	48	37	48	38	29	35	57	30	26
385 (Clo1313_1341)	1	53.125	15	18	483	CheW protein [Clostridium thermocellum LQ8, DSM 1313]	57@C16	483	59	32	40	53	41	41	50	38	34	43	28	24
51 (Clo1313_2957)	1	48.7458	57	86	481	methyl-accepting chemotaxis sensory transducer [Clostridium thermocellum LQ8, DSM 1313]	16@M849,70@K890,42@K1034,16@M1467	481	84	62	64	96	81	75	4	7	3	2	3	0
361 (Clo1313_0002)	1	59.8361	18	28	481	DNA polymerase III, beta subunit [Clostridium thermocellum LQ8, DSM 1313]	57@C54,57@C345	481	78	29	45	61	40	34	54	40	22	41	18	19
334 (Clo1313_2854)	1	48.1682	33	43	480	1,4-alpha-glucan branching enzyme [Clostridium thermocellum LQ8, DSM 1313]	57@C148,57@C6617	480	81	46	53	63	55	51	34	23	24	20	14	16
1213 (Clo1313_2228)	1	56.6667	11	20	478	alkyl hydroperoxide reductase/ Thiol specific antioxidant/ Mal allergen [Clostridium thermocellum LQ8, DSM 1313]	57@C114	478	25	28	18	38	41	35	69	46	46	69	34	29
846 (Clo1313_1178)	1	50.6787	34	44	477	DNA ligase, NAD-dependent [Clostridium thermocellum LQ8, DSM 1313]	16@M785	477	33	39	38	42	48	38	49	43	37	46	38	26
372 (Clo1313_2211)	1	84.0164	20	31	475	dethiobiotin synthase [Clostridium thermocellum LQ8, DSM 1313]	57@C22,57@C36,57@C37,57@C120,57@C1458	475	44	44	39	42	31	35	59	39	35	51	26	30
509 (Clo1313_2235)	1	31.016	7	14	470	NADPH-dependent FMN reductase [Clostridium thermocellum LQ8, DSM 1313]		470	53	27	21	46	25	24	70	33	42	57	34	38
282 (Clo1313_2935)	1	37.1736	27	40	468	V-type ATPase 116 kDa subunit [Clostridium thermocellum LQ8, DSM 1313]	42@K260,57@C316,57@C3543	468	52	38	40	57	41	41	48	39	31	36	23	22
527 (Clo1313_2176)	1	27.5184	105	116	464	S-layer domain-containing protein [Clostridium thermocellum LQ8, DSM 1313]	70@K449,70@K438,57@C692,57@C1186,70@K1372,16@M1624,70@K2021,168@K3349,57@C4193,42@K4208,70@K4354,57@C4509	464	4	1	5	2	5	2	81	77	76	60	81	70
106 (Clo1313_1195)	1	12.844	11	15	462	binding-protein-dependent transport systems inner membrane component [Clostridium thermocellum LQ8, DSM 1313]	70@K139	462	50	47	37	54	58	39	36	28	33	32	24	24
82 (Clo1313_1808)	1	25.2846	29	46	461	glycoside hydrolase family 9 [Clostridium thermocellum LQ8, DSM 1313]	57@C53,57@C59,42@K65,16@M98,57@C233,70@K409,57@C522,16@M5936	461	12	15	14	15	11	11	85	45	47	97	59	50
882 (Clo1313_1315)	1	20.7547	8	11	460	protein-export membrane protein SecF [Clostridium thermocellum LQ8, DSM 1313]	16@M245	460	53	42	37	62	46	36	44	30	23	36	24	27
980 (Clo1313_2801)	1	92.0354	12	20	458	Uncharacterized protein family UPF0133 [Clostridium thermocellum LQ8, DSM 1313]	70@K3,70@K18,16@M75,42@K64	458	31	34	57	28	25	21	46	54	46	36	49	31
784 (Clo1313_2336)	1	68.5552	23	38	457	extracellular solute-binding protein family 3 [Clostridium thermocellum LQ8, DSM 1313]	57@C60,57@C128,42@K198,57@C237,57@C2387	457	22	12	29	37	32	22	50	43	39	55	58	58
279 (Clo1313_1945)	1	59.9558	27	34	455	protein of unknown function DUF815 [Clostridium thermocellum LQ8, DSM 1313]	57@C1301	455	45	46	36	44	35	45	37	31	35	36	32	33
511 (Clo1313_2429)	1	44.3299	18	27	455	hypothetical protein [Clostridium thermocellum LQ8, DSM 1313]	57@C327,57@C330,57@C355,57@C358,57@C366,57@C369	455	51	22	31	52	30	30	49	44	45	48	31	22
151 (Clo1313_1811)	1	61.0619	27	38	454	protein of unknown function DUF711 [Clostridium thermocellum LQ8, DSM 1313]	57@C145,57@C184,57@C212,57@C2980	454	47	28	32	50	34	33	50	32	31	55	30	32
873 (Clo1313_0740)	1	70.6897	26	38	450	hypothetical protein [Clostridium thermocellum LQ8, DSM 1313]	57@C188,42@K191,57@C212,16@M3079	450	33	27	34	38	27	24	62	44	38	62	32	29
428 (Clo1313_2584)	1	42.3256	52	65	449	Carbohydrate binding family 6 [Clostridium thermocellum LQ8, DSM 1313]	57@C37,57@C186,168@K663,57@C757,57@C852,168@K879,16@M892,57@C988	449	29	34	27	43	41	40	49	43	43	36	35	29
1308 (Clo1313_0645)	1	42.9012	16	26	449	glycosyl transferase family 2 [Clostridium thermocellum LQ8, DSM 1313]	57@C7,57@C59,57@C1682	449	59	25	38	72	32	24	54	20	26	52	23	24
286 (Clo1313_2560)	1	38.4255	36	45	448	carbamoyl-phosphate synthase, large subunit [Clostridium thermocellum LQ8, DSM 1313]	57@C281,57@C345,57@C577,57@C621,57@C763,57@C1034	448	53	46	40	45	44	32	34	39	32	32	26	25
49 (Clo1313_1603)	1	52.6761	31	46	447	glycoside hydrolase family 9 [Clostridium thermocellum LQ8, DSM 1313]	57@C46,57@C128,57@C270,57@C274,57@C438,57@C449,57@C535,57@C567	447	6	12	8	6	9	17	49	61	51	83	75	70
833 (Clo1313_2597)	1	53.5055	26	40	445	CTP synthase [Clostridium thermocellum LQ8, DSM 1313]	42@K135,57@C212,57@C270,57@C279,16@M275,57@C439	445	47	39	41	50	66	58	29	25	23	28	18	21
771 (Clo1313_2561)	1	61.8893	15	26	443	ornithine carbamoyltransferase [Clostridium thermocellum LQ8, DSM 1313]	16@M1,57@C169,57@C2643	443	42	29	30	41	22	21	59	36	41	57	31	34
1078 (Clo1313_0720)	1	54.7619	11	19	443	short-chain dehydrogenase/reductase SDR [Clostridium thermocellum LQ8, DSM 1313]	57@C60	443	27	28	34	40	31	24	54	41	43	41	38	42
224 (Clo1313_1683)	1	45.2229	50	68	434	phosphoribosylformylglycinamidine synthase [Clostridium thermocellum LQ8, DSM 1313]	57@C101,57@C143,57@C225,57@C340,57@C505,57@C655,57@C881,57@C1005,57@C1135	434	13	17	19	19	21	24	49	54	45	77	51	45
1187 (Clo1313_1622)	1	63.3238	17	19	434	peptidase M42 family protein [Clostridium thermocellum LQ8, DSM 1313]	57@C35,42@K116,57@C2337	434	52	30	30	35	29	38	31	44	39	49	30	27
1015 (Clo1313_0063)	1	57.868	13	20	432	electron transport complex, RnfABCDGE type, G subunit [Clostridium thermocellum LQ8, DSM 1313]	70@K1354	432	41	39	24	39	33	26	44	41	24	50	38	33
6 (Clo1313_2930)	1	67.5676	18	27	431	ribosomal protein L9 [Clostridium thermocellum LQ8, DSM 1313]	42@K88,70@K88,70@K140	431	47	31	33	57	27	25	53	34	27	60	21	16
452 (Clo1313_2938)	1	55.7522	21	31	431	H+transporting two-sector ATPase C (AC39) subunit [Clostridium thermocellum LQ8, DSM 1313]		431	45	31	34	45	41	41	46	31	35	34	24	24
1168 (Clo1313_0297)	1	60.7046	17	28	431	ABC transporter related protein [Clostridium thermocellum LQ8, DSM 1313]	168@K108,168@K110,168@K224,16@M283	431	38	32	32	47	34	34	53	28	25	45	31	32
953 (Clo1313_1849)	1	55.819	24	29	429	glutamate synthase (NADPH), homotetrameric [Clostridium thermocellum LQ8, DSM 1313]	57@C89,57@C155,57@C273	429	48	34	28	51	33	36	56	31	35	37	20	20
1077 (Clo1313_2927)	1	79.8913	16	25	429	hypoxanthine phosphoribosyltransferase [Clostridium thermocellum LQ8, DSM 1313]	57@C125,57@C170,16@M183	429	130	96	27	102	30	44	0	0	0	0	0	0
409 (contam_sp|P04264|K2C1_HUMAN)	1	44.168	26	36	428	Keratin, type II cytoskeletal 1 (Cytokeratin 1) (K1) (CK 1) (67 kDa cytokeratin) (Hair alpha protein) - Homo sapiens (Human). MW: 65886.87 pI: 8.16	57@C48,70@K268,168@K415	428	41	30	37	60	45	40	27	25	26	47	22	28
781 (Clo1313_1159)	1	66.0377	18	25	426	ATPase associated with various cellular activities AAA_3 [Clostridium thermocellum LQ8, DSM 1313]	16@M274	426	35	25	31	25	40	33	55	41	39	38	33	31
748 (Clo1313_1385)	1	46.1538	9	13	424	hypothetical protein [Clostridium thermocellum LQ8, DSM 1313]		424	45	34	31	50	33	34	49	36	30	36	25	21
1180 (Clo1313_1452)	1	67.9372	28	35	422	signal recognition particle protein [Clostridium thermocellum LQ8, DSM 1313]	168@K47,70@K55,57@C137,168@K398	422	32	22	27	45	23	19	56	28	31	67	38	34
360 (Clo1313_0077)	1	39.2473	13	20	415	hypothetical protein [Clostridium thermocellum LQ8, DSM 1313]	57@C84,57@C179,57@C1959	415	49	40	31	32	29	27	55	32	39	35	25	21
624 (Clo1313_1112)	1	25.814	14	26	415	hypothetical protein [Clostridium thermocellum LQ8, DSM 1313]	42@K42,42@K117	415	38	27	28	41	28	22	53	35	35	49	29	30
712 (Clo1313_1607)	1	66.6667	24	32	413	translation initiation factor, aIF-2BI family [Clostridium thermocellum LQ8, DSM 1313]	57@C7,57@C80,57@C155,57@C163,57@C214,57@C229	413	43	33	31	46	45	37	41	27	23	41	25	21
1014 (Clo1313_2768)	1	42.7219	33	40	413	Beta propeller domain [Clostridium thermocellum LQ8, DSM 1313]		413	43	35	39	39	30	28	34	31	34	40	28	32
14 (Clo1313_2071)	1	50.9434	22	30	410	GTP-binding protein Obg/CgtA [Clostridium thermocellum LQ8, DSM 1313]	57@C273	410	27	22	27	27	24	18	39	39	45	52	45	45
1194 (Clo1313_2433)	1	41.6262	33	39	407	penicillin-binding protein, 1A family [Clostridium thermocellum LQ8, DSM 1313]	57@C81,57@C669,57@C680,57@C732	407	34	22	30	37	20	32	52	40	29	53	32	26
1174 (Clo1313_0329)	1	40.7216	11	23	402	ATP-dependent Clp protease, proteolytic subunit ClpP [Clostridium thermocellum LQ8, DSM 1313]	16@M121,16@M190	402	41	35	28	40	32	39	38	31	32	38	23	25
149 (Clo1313_1150)	1	45.9948	14	25	399	Cysteine desulfurase [Clostridium thermocellum LQ8, DSM 1313]	57@C327	399	30	23	34	37	42	40	35	32	27	32	35	32
292 (Clo1313_1024)	1	47.2222	26	32	396	AMP-dependent synthetase and ligase [Clostridium thermocellum LQ8, DSM 1313]	42@K166,168@K336	396	43	44	39	49	34	34	33	25	22	25	26	22
760 (Clo1313_0489)	1	61.1987	19	30	396	glucokinase, ROK family [Clostridium thermocellum LQ8, DSM 1313]	57@C76,57@C114,57@C173,57@C175,16@M1679	396	44	31	20	46	29	26	51	24	28	52	22	23
1207 (Clo1313_1620)	1	53.5385	18	28	395	peptidase M42 family protein [Clostridium thermocellum LQ8, DSM 1313]	42@K30,57@C32,57@C90,57@C145,57@C168,57@C2483	395	30	28	22	34	27	24	48	41	27	46	32	36
1318 (Clo1313_2207)	1	56.2363	20	30	395	adenosylmethionine-8-amino-7-oxononanoate aminotransferase [Clostridium thermocellum LQ8, DSM 1313]	57@C16,57@C134,70@K137,57@C181,57@C242,57@C267,57@C278,57@C3263	395	20	29	39	32	33	30	26	43	39	34	38	32
256 (Clo1313_2789)	1	61.4754	10	15	392	Protein of unknown function DUF2089 [Clostridium thermocellum LQ8, DSM 1313]	57@C9,57@C12	392	41	38	20	30	30	24	52	27	32	42	32	24
733 (Clo1313_1352)	1	60.1695	19	25	391	type IV pilus assembly PilZ [Clostridium thermocellum LQ8, DSM 1313]	57@C62,42@K63,57@C112,57@C1743	391	45	25	47	48	42	33	41	21	19	32	17	21
263 (Clo1313_2127)	1	66.3043	27	32	390	riboflavin biosynthesis protein RibD [Clostridium thermocellum LQ8, DSM 1313]	42@K265,57@C319	390	28	27	21	26	21	25	56	35	35	61	27	28
897 (Clo1313_0245)	1	55.1724	16	24	388	MazG family protein [Clostridium thermocellum LQ8, DSM 1313]		388	38	27	31	45	34	26	40	27	31	43	23	23
400 (Clo1313_0656)	1	40.991	8	14	386	exsB protein [Clostridium thermocellum LQ8, DSM 1313]	57@C174,57@C186,57@C194,57@C197,57@C200	386	37	30	27	36	26	30	45	22	29	37	31	36
183 (Clo1313_2339)	1	63.0282	20	28	385	nitrogenase iron protein [Clostridium thermocellum LQ8, DSM 1313]	42@K13,57@C41,57@C86,57@C98,57@C185,57@C201	385	15	20	19	18	16	13	46	34	17	68	65	54
244 (Clo1313_0397)	1	28.1335	31	43	385	Glucan endo-1,3-beta-D-glucosidase [Clostridium thermocellum LQ8, DSM 1313]	42@K4789	385	45	42	35	48	39	35	24	32	25	22	21	17
667 (Clo1313_2190)	1	51	17	30	385	small GTP-binding protein [Clostridium thermocellum LQ8, DSM 1313]	57@C102,57@C298,57@C347,57@C350,16@M351	385	39	38	39	45	39	47	34	31	31	14	13	15
1106 (Clo1313_0166)	1	65.2174	21	24	385	iron-containing alcohol dehydrogenase [Clostridium thermocellum LQ8, DSM 1313]	57@C224,70@K2328	385	45	27	39	39	47	34	30	31	24	21	22	26
805 (Clo1313_1267)	1	55.4622	20	31	383	carbamoyl-phosphate synthase, small subunit [Clostridium thermocellum LQ8, DSM 1313]	57@C84,57@C156,57@C192	383	46	23	30	48	19	22	55	25	27	42	24	22
690 (Clo1313_1280)	1	38.9381	13	17	382	fatty acid/phospholipid synthesis protein PlsX [Clostridium thermocellum LQ8, DSM 1313]	42@K133	382	45	25	42	27	31	27	41	34	34	32	24	20
985 (Clo1313_1599)	1	60.7069	26	33	382	type II secretion system protein E [Clostridium thermocellum LQ8, DSM 1313]	57@C39,57@C254,70@K364	382	53	40	36	40	32	35	31	22	22	25	26	20
1236 (Clo1313_1993)	1	85.5263	9	13	382	glutaredoxin-like protein, YruB-family [Clostridium thermocellum LQ8, DSM 1313]	57@C11,57@C14,42@K69	382	35	12	18	30	17	23	65	39	30	43	37	33
153 (Clo1313_1730)	1	43.7861	29	40	381	CheA signal transduction histidine kinase [Clostridium thermocellum LQ8, DSM 1313]		381	63	47	44	58	46	51	14	16	17	6	10	9
866 (Clo1313_1056)	1	80.7273	20	31	381	purine nucleoside phosphorylase I, inosine and guanosine-specific [Clostridium thermocellum LQ8, DSM 1313]	57@C158,57@C169,70@K170,57@C233	381	28	21	22	34	26	26	43	42	35	40	31	33
229 (Clo1313_2952)	1	35.1916	9	13	380	extracellular solute-binding protein family 3 [Clostridium thermocellum LQ8, DSM 1313]	57@C152,57@C202	380	30	40	22	39	23	21	35	28	38	52	29	23
260 (Clo1313_1760)	1	40.4558	25	34	380	DNA topoisomerase I [Clostridium thermocellum LQ8, DSM 1313]	57@C176,57@C581,57@C601,57@C607,57@C621,57@C642	380	26	27	30	35	30	24	36	32	30	48	30	32
427 (Clo1313_2533)	1	45.3532	13	22	377	PP-loop domain protein [Clostridium thermocellum LQ8, DSM 1313]	57@C1755	377	38	23	33	34	33	26	35	29	29	43	27	27
162 (Clo1313_1427)	1	50.6977	19	30	375	aluminum resistance family protein [Clostridium thermocellum LQ8, DSM 1313]	70@K275,57@C346	375	40	33	27	41	32	31	32	30	25	38	25	21
996 (Clo1313_2038)	1	41.1765	25	34	370	glutamine synthetase catalytic region [Clostridium thermocellum LQ8, DSM 1313]	57@C141,57@C147,168@K184,57@C213,70@K259,57@C473,57@C629	370	25	21	24	21	21	18	40	36	37	51	39	37
782 (Clo1313_2116)	1	43.0956	27	36	367	glycogen debranching enzyme [Clostridium thermocellum LQ8, DSM 1313]	168@K167,57@C176,57@C614,57@C633,42@K658	367	33	28	39	47	36	32	29	29	25	23	25	21
1258 (Clo1313_2893)	1	54.1401	17	26	365	NAD-dependent epimerase/dehydratase [Clostridium thermocellum LQ8, DSM 1313]	16@M1,57@C210,70@K258,57@C280,70@K302	365	50	32	39	60	37	42	28	18	19	18	11	11
971 (Clo1313_1205)	1	51.3382	20	30	362	peptidase U32 [Clostridium thermocellum LQ8, DSM 1313]	57@C178,57@C194,57@C198,57@C232,57@C292	362	33	28	23	35	29	38	32	33	29	31	30	21
306 (Clo1313_1275)	1	72.4062	31	37	360	MiaB-like tRNA modifying enzyme YliG [Clostridium thermocellum LQ8, DSM 1313]	42@K4,57@C12,70@K133,57@C166,57@C169,168@K199,168@K373	360	32	31	26	41	21	26	31	27	31	39	28	27
1290 (Clo1313_0554)	1	34.4648	32	40	360	hydrogenase, Fe-only [Clostridium thermocellum LQ8, DSM 1313]	57@C42,57@C109,57@C113,57@C117,57@C152,57@C802,57@C836,57@C986,57@C988	360	39	33	38	57	30	33	23	24	16	27	20	20
1278 (Clo1313_1146)	1	55.5556	16	26	358	GTP-binding protein Era [Clostridium thermocellum LQ8, DSM 1313]	57@C119,57@C235,42@K237,42@K278	358	26	34	42	25	33	42	20	32	31	16	32	25
786 (Clo1313_1918)	1	51.0606	32	38	357	excinuclease ABC, B subunit [Clostridium thermocellum LQ8, DSM 1313]	57@C13,57@C73,57@C237	357	16	24	23	16	24	19	44	51	37	38	30	35
1291 (Clo1313_0966)	1	67.4129	24	31	356	proposed homoserine kinase [Clostridium thermocellum LQ8, DSM 1313]	57@C96,57@C1425	356	34	32	25	36	22	25	37	29	28	44	18	26
17 (Clo1313_1353)	1	95.5882	11	25	355	4Fe-4S ferredoxin iron-sulfur binding domain protein [Clostridium thermocellum LQ8, DSM 1313]	57@C11,57@C14,57@C17,57@C21,16@M28,16@M46,57@C49,57@C52,57@C55,57@C59,57@C62	355	41	22	24	43	25	25	41	26	23	45	20	20
795 (Clo1313_1087)	1	54.4503	22	31	353	iron-sulfur cluster-binding protein [Clostridium thermocellum LQ8, DSM 1313]	57@C9,57@C56,57@C166,57@C239,57@C320,57@C323,57@C327,57@C355,57@C357,57@C358,57@C362	353	25	25	32	31	21	24	33	34	27	38	35	28
1019 (Clo1313_0836)	1	55.8376	21	30	353	tryptophan synthase, beta subunit [Clostridium thermocellum LQ8, DSM 1313]	42@K74,168@K85,57@C253,57@C285,57@C372	353	41	25	31	45	24	24	31	27	24	34	22	25
230 (Clo1313_1694)	1	39.1069	24	36	352	glycoside hydrolase family 9 [Clostridium thermocellum LQ8, DSM 1313]	57@C418,57@C445	352	5	7	1	4	2	6	63	53	43	68	56	44
83 (Clo1313_0988)	1	42.7518	17	20	351	proteinase inhibitor I4 serpin [Clostridium thermocellum LQ8, DSM 1313]	57@C45,16@M191,57@C260	351	33	14	30	37	18	20	42	25	33	42	27	30
545 (Clo1313_1124)	1	61.3636	8	12	348	Stage V sporulation protein S [Clostridium thermocellum LQ8, DSM 1313]	57@C62	348	32	23	25	40	28	19	36	28	33	32	29	23
525 (Clo1313_1896)	1	40.5253	22	28	344	peptide chain release factor 3 [Clostridium thermocellum LQ8, DSM 1313]	57@C129,57@C2276	344	40	25	23	36	24	26	31	19	24	43	27	26
1265 (Clo1313_0616)	1	73.029	18	24	343	ABC transporter related protein [Clostridium thermocellum LQ8, DSM 1313]	57@C81,57@C200	343	53	36	28	34	17	44	27	16	19	27	20	22
403 (Clo1313_1221)	1	57.7922	12	17	342	protein of unknown function DUF150 [Clostridium thermocellum LQ8, DSM 1313]		342	35	25	30	34	34	33	35	25	24	30	19	18
1156 (Clo1313_0883)	1	57.8947	8	14	342	histidine triad (HIT) protein [Clostridium thermocellum LQ8, DSM 1313]	57@C4,57@C78	342	23	20	20	32	27	22	34	41	37	35	29	22
1334 (Clo1313_0729)	1	52.741	30	36	342	protein of unknown function DUF342 [Clostridium thermocellum LQ8, DSM 1313]	57@C150,57@C346,57@C356,57@C499,57@C514	342	24	18	25	24	24	24	54	44	31	30	25	19
12 (Clo1313_1108)	1	42.5743	20	29	341	Type II secretion system F domain [Clostridium thermocellum LQ8, DSM 1313]	70@K14,70@K21,57@C70,57@C102,70@K314	341	38	25	21	44	20	27	40	31	31	29	19	16
559 (Clo1313_1571)	1	56.1135	29	36	341	biotin and thiamin synthesis associated [Clostridium thermocellum LQ8, DSM 1313]	57@C134,57@C398,70@K445,42@K451	341	63	54	52	63	41	65	0	0	0	2	0	1
788 (Clo1313_2846)	1	29.3864	25	34	341	Ig domain protein group 2 domain protein [Clostridium thermocellum LQ8, DSM 1313]	168@K918	341	28	23	36	36	26	26	31	29	29	32	22	23
488 (Clo1313_1992)	1	52.9255	19	27	339	aldo/keto reductase [Clostridium thermocellum LQ8, DSM 1313]	57@C176,16@M202,57@C228,57@C244,57@C346,57@C349,57@C352	339	30	23	16	29	18	14	57	35	26	51	19	21
1147 (Clo1313_2519)	1	66.2539	22	29	339	copper amine oxidase-like domain-containing protein [Clostridium thermocellum LQ8, DSM 1313]	57@C207	339	33	28	25	32	20	25	44	29	25	33	20	25
213 (Clo1313_1317)	1	62.6335	18	26	336	pantoate/beta-alanine ligase [Clostridium thermocellum LQ8, DSM 1313]	57@C117,57@C173	336	36	24	26	24	28	26	31	35	28	31	23	24
495 (Clo1313_0016)	1	40.4218	20	27	333	VanW family protein [Clostridium thermocellum LQ8, DSM 1313]	57@C66,70@K158,57@C202,70@K498,70@K501,42@K511	333	31	35	38	26	31	32	24	21	19	11	23	42
349 (Clo1313_1207)	1	52.5469	20	26	332	aminodeoxychorismate lyase [Clostridium thermocellum LQ8, DSM 1313]	57@C129,57@C167,57@C281	332	28	27	20	31	30	30	30	23	23	39	26	25
1299 (Clo1313_1673)	1	55.6604	14	20	331	Polyprenyl synthetase [Clostridium thermocellum LQ8, DSM 1313]	57@C142,42@K169,57@C178,57@C187,42@K276,70@K309	331	35	22	16	27	12	17	43	26	36	42	32	23
747 (Clo1313_0180)	1	41.6667	17	23	330	peptide chain release factor 1 [Clostridium thermocellum LQ8, DSM 1313]	57@C254,57@C2554	330	35	24	29	35	35	19	29	21	22	36	24	21
1184 (Clo1313_0672)	1	50	10	19	330	flavin reductase domain protein FMN-binding protein [Clostridium thermocellum LQ8, DSM 1313]	57@C108,57@C113,16@M1197	330	26	22	18	29	21	16	45	30	25	50	26	22
719 (Clo1313_0889)	1	49.2347	17	25	328	hypothetical protein [Clostridium thermocellum LQ8, DSM 1313]	57@C109,42@K228,57@C344	328	1	9	5	5	7	5	56	42	41	64	50	43
500 (Clo1313_1099)	1	43.6573	22	31	327	glucosamine/fructose-6-phosphate aminotransferase, isomerizing [Clostridium thermocellum LQ8, DSM 1313]	57@C60,57@C2990	327	35	27	23	33	32	27	23	27	21	34	23	22
312 (Clo1313_1921)	1	40.8528	24	29	325	DNA topoisomerase (ATP-hydrolyzing) [Clostridium thermocellum LQ8, DSM 1313]	70@K102,57@C129,57@C250,42@K294,70@K505,57@C711	325	37	31	34	36	22	20	28	23	31	21	20	22
352 (Clo1313_2271)	1	61.8005	25	35	325	protein of unknown function DUF438 [Clostridium thermocellum LQ8, DSM 1313]	42@K32,57@C68,57@C246,42@K264,57@C278,57@C285,57@C3365	325	18	10	11	20	14	16	49	38	32	55	31	31
1166 (Clo1313_2925)	1	61.194	12	19	325	thioesterase family protein [Clostridium thermocellum LQ8, DSM 1313]	16@M79	325	20	33	31	28	36	33	18	26	21	30	23	26
188 (Clo1313_2604)	1	61.1374	9	16	324	Zn-dependent hydrolase of the beta-lactamase fold-like protein [Clostridium thermocellum LQ8, DSM 1313]	57@C108	324	35	16	21	37	17	16	35	24	25	42	27	29
426 (Clo1313_2045)	1	53.6122	16	27	324	ribonuclease PH [Clostridium thermocellum LQ8, DSM 1313]	57@C40,57@C117,57@C142	324	29	13	18	30	18	21	42	30	27	48	25	23
280 (Clo1313_2435)	1	56.057	23	30	323	efflux transporter, RND family, MFP subunit [Clostridium thermocellum LQ8, DSM 1313]	168@K217	323	39	23	23	30	31	28	28	24	25	28	23	21
658 (Clo1313_2072)	1	57.6087	7	14	323	ribosomal protein L27 [Clostridium thermocellum LQ8, DSM 1313]		323	31	28	24	26	26	30	26	24	22	28	30	28
1358 (Clo1313_0805)	1	46.3905	29	37	322	TIR protein [Clostridium thermocellum LQ8, DSM 1313]	57@C5,16@M1,57@C28,57@C87,70@K469,42@K820	322	20	20	25	19	14	17	44	40	40	24	30	29
834 (Clo1313_2989)	1	52.518	19	25	321	UDP-N-acetylglucosamine 1-carboxyvinyltransferase [Clostridium thermocellum LQ8, DSM 1313]	57@C117,57@C3168	321	46	28	21	31	20	21	32	20	18	37	23	24
989 (Clo1313_1545)	1	46.6513	17	25	318	pyrimidine-nucleoside phosphorylase [Clostridium thermocellum LQ8, DSM 1313]	42@K9,57@C99,57@C101,57@C395	318	29	25	22	38	25	26	38	27	20	28	20	20
122 (Clo1313_2097)	1	29.7386	68	75	317	Beta-ketoacyl synthase [Clostridium thermocellum LQ8, DSM 1313]	168@K320,57@C386,42@K758,70@K1364,42@K1712,57@C1936,57@C2017,57@C25247	317	5	4	3	8	5	5	64	59	57	36	38	33
869 (Clo1313_2549)	1	53.8462	22	30	314	carboxyl-terminal protease [Clostridium thermocellum LQ8, DSM 1313]	70@K234,57@C283,57@C383	314	24	18	19	35	23	18	40	27	21	38	29	22
205 (Clo1313_1500)	1	56.8627	22	33	312	tyrosyl-tRNA synthetase [Clostridium thermocellum LQ8, DSM 1313]	57@C101,57@C152,57@C185	312	35	22	19	36	28	26	41	23	12	39	17	14
1010 (Clo1313_2469)	1	64.6575	17	24	309	Prephenate dehydrogenase [Clostridium thermocellum LQ8, DSM 1313]	57@C91,57@C115,57@C151,57@C337	309	29	25	20	29	15	25	40	31	30	26	19	20
745 (Clo1313_1288)	1	77.907	6	8	308	Stage V sporulation protein S [Clostridium thermocellum LQ8, DSM 1313]	57@C70	308	12	15	9	20	16	13	49	36	30	52	27	29
899 (Clo1313_1227)	1	43.0818	11	16	308	phosphoesterase RecJ domain protein [Clostridium thermocellum LQ8, DSM 1313]	42@K12,57@C240	308	23	24	34	24	33	29	28	27	17	27	22	20
148 (Clo1313_2608)	1	59.7015	14	23	307	glutamate racemase [Clostridium thermocellum LQ8, DSM 1313]	57@C144,57@C184,57@C258	307	31	17	23	27	20	25	35	29	28	30	24	18
383 (Clo1313_1810)	1	54.6512	22	29	307	hypothetical protein [Clostridium thermocellum LQ8, DSM 1313]	57@C121,70@K219,57@C227,57@C338	307	27	17	15	29	19	18	35	35	29	33	27	23
1320 (Clo1313_3019)	1	70.3947	20	31	304	quinolinate synthetase complex, A subunit [Clostridium thermocellum LQ8, DSM 1313]	57@C49,57@C60,57@C87,57@C112,57@C127,57@C128,57@C202,57@C207,57@C261	304	30	27	25	33	22	29	30	21	14	31	22	20
143 (Clo1313_1264)	1	54.8077	18	23	302	aspartate carbamoyltransferase [Clostridium thermocellum LQ8, DSM 1313]		302	21	22	21	28	26	21	35	34	28	29	19	18
1295 (Clo1313_2051)	1	68.7879	18	26	301	Holliday junction DNA helicase RuvB [Clostridium thermocellum LQ8, DSM 1313]	57@C8	301	36	28	26	38	21	24	26	23	23	18	17	21
278 (Clo1313_1032)	1	71.0983	14	18	300	translation initiation factor IF-3 [Clostridium thermocellum LQ8, DSM 1313]	57@C61,70@K121	300	36	28	21	32	19	20	30	22	20	34	18	20
848 (Clo1313_1114)	1	43.3451	30	39	300	hypothetical protein [Clostridium thermocellum LQ8, DSM 1313]	168@K1316	300	26	24	22	31	20	22	42	25	21	31	18	18
168 (Clo1313_1010)	1	42.6471	16	26	298	phosphoribosylformylglycinamidine cyclo-ligase [Clostridium thermocellum LQ8, DSM 1313]	42@K170,42@K172,70@K2097	298	27	13	20	26	24	15	27	24	26	38	31	27
768 (Clo1313_1160)	1	50.7886	17	24	298	L-lactate dehydrogenase [Clostridium thermocellum LQ8, DSM 1313]	57@C72,168@K87,57@C117,57@C201,57@C204,57@C207,168@K221	298	40	39	31	30	28	25	24	22	20	22	9	8
987 (Clo1313_2463)	1	40	14	20	298	ATP:guanido phosphotransferase [Clostridium thermocellum LQ8, DSM 1313]	57@C156,57@C157,42@K280,168@K330,70@K338	298	24	21	17	21	20	23	34	26	31	32	24	25
697 (Clo1313_2849)	1	46.8085	9	15	294	ribosomal protein S18 [Clostridium thermocellum LQ8, DSM 1313]	57@C32,57@C353	294	38	19	18	35	22	20	35	15	18	34	19	21
536 (Clo1313_2984)	1	81.59	19	26	293	hypothetical protein [Clostridium thermocellum LQ8, DSM 1313]	57@C16,57@C22,42@K112	293	24	13	14	20	17	20	40	36	30	31	25	23
1056 (Clo1313_0983)	1	70.7792	13	22	292	H+-ATPase subunit H [Clostridium thermocellum LQ8, DSM 1313]	57@C359	292	46	12	21	44	21	17	33	16	19	22	22	19
216 (Clo1313_0543)	1	61.4943	11	23	291	RNA polymerase, sigma-24 subunit, ECF subfamily [Clostridium thermocellum LQ8, DSM 1313]	57@C88	291	1	1	1	1	1	2	69	45	44	48	41	37
302 (Clo1313_0715)	1	54.0441	29	34	291	two component transcriptional regulator, AraC family [Clostridium thermocellum LQ8, DSM 1313]	57@C32,57@C473	291	48	34	28	41	28	29	15	20	15	14	9	10
680 (Clo1313_0480)	1	43.1782	23	30	290	DNA methylase N-4/N-6 domain protein [Clostridium thermocellum LQ8, DSM 1313]	42@K34,57@C443,42@K458,57@C475	290	34	31	40	39	31	30	12	15	18	17	14	9
524 (Clo1313_1208)	1	35.5049	21	27	289	GTP-binding protein TypA [Clostridium thermocellum LQ8, DSM 1313]	16@M32,57@C544	289	20	23	37	31	28	26	17	21	21	23	22	20
871 (Clo1313_1428)	1	18.4834	10	11	289	hypothetical protein [Clostridium thermocellum LQ8, DSM 1313]	70@K117,70@K352	289	33	31	36	35	24	16	38	17	16	18	14	11
1306 (Clo1313_2902)	1	65.7143	21	31	288	pseudaminic acid synthase [Clostridium thermocellum LQ8, DSM 1313]	57@C17,57@C19,57@C65,57@C182,57@C241,42@K262,42@K303	288	38	37	41	41	35	36	12	18	13	8	3	6
44 (Clo1313_2471)	1	67.2811	12	14	284	CoA-binding domain protein [Clostridium thermocellum LQ8, DSM 1313]	57@C559	284	29	23	36	29	23	15	30	24	17	27	17	14
1066 (Clo1313_0007)	1	63.1783	11	16	284	cobyrinic acid ac-diamide synthase [Clostridium thermocellum LQ8, DSM 1313]	57@C26,57@C126,57@C150	284	31	12	17	29	15	19	36	23	22	34	21	25
1338 (Clo1313_0430)	1	48.6364	11	17	284	phosphoribosyl-ATP diphosphatase [Clostridium thermocellum LQ8, DSM 1313]	57@C78,57@C94,57@C1010	284	25	17	22	29	17	23	24	22	27	27	24	27
11 (Clo1313_1551)	1	46.8635	16	27	282	pyrroline-5-carboxylate reductase [Clostridium thermocellum LQ8, DSM 1313]	168@K72,57@C134,57@C135,57@C153,57@C230	282	18	24	20	26	14	19	29	29	29	32	23	19
406 (Clo1313_1411)	1	42.3776	28	36	282	CheA signal transduction histidine kinase [Clostridium thermocellum LQ8, DSM 1313]	57@C1861	282	48	39	42	60	38	44	3	5	3	0	0	0
1091 (Clo1313_0193)	1	42.0949	21	24	282	ATP synthase F1, alpha subunit [Clostridium thermocellum LQ8, DSM 1313]	70@K18,42@K140,70@K189,57@C193,42@K422	282	32	20	26	30	29	27	21	21	18	27	18	13
62 (Clo1313_0714)	1	49.0798	7	16	278	Carbohydrate binding family 25 [Clostridium thermocellum LQ8, DSM 1313]	42@K157	278	20	12	10	34	17	11	42	33	25	35	22	17
731 (Clo1313_1716)	1	42.437	9	12	277	pyruvate formate-lyase activating enzyme [Clostridium thermocellum LQ8, DSM 1313]	57@C30,57@C34,57@C37,16@M203	277	23	14	20	22	14	15	33	22	32	36	22	24
1155 (Clo1313_1929)	1	40.2145	32	40	276	methyl-accepting chemotaxis sensory transducer [Clostridium thermocellum LQ8, DSM 1313]	42@K410	276	53	33	51	50	39	40	3	0	1	4	1	1
1241 (Clo1313_0636)	1	44.6809	14	20	276	3-phosphoshikimate 1-carboxyvinyltransferase [Clostridium thermocellum LQ8, DSM 1313]	57@C55,57@C107,57@C291,57@C315,57@C341	276	41	19	18	43	23	20	26	12	17	29	15	13
851 (Clo1313_0875)	1	32.5509	52	56	275	YD repeat protein [Clostridium thermocellum LQ8, DSM 1313]	57@C459,57@C967,57@C1356,57@C1451,57@C1536	275	18	21	18	22	17	22	29	36	29	22	20	21
332 (Clo1313_1781)	1	49.5968	10	17	274	CobB/CobQ domain protein glutamine amidotransferase [Clostridium thermocellum LQ8, DSM 1313]	57@C7,57@C138,57@C194	274	25	21	20	29	22	22	29	18	23	28	17	20
348 (Clo1313_0221)	1	60.4396	23	36	274	PpiC-type peptidyl-prolyl cis-trans isomerase [Clostridium thermocellum LQ8, DSM 1313]	70@K291	274	20	26	23	22	22	17	20	24	25	35	22	18
516 (Clo1313_1445)	1	37.1264	27	33	274	DNA mismatch repair protein MutS [Clostridium thermocellum LQ8, DSM 1313]	57@C21,57@C63,57@C87,57@C502,57@C5605	274	27	28	20	36	26	23	23	19	19	21	16	16
1243 (Clo1313_1187)	1	70.6587	14	19	274	protein of unknown function DUF177 [Clostridium thermocellum LQ8, DSM 1313]	57@C148	274	25	11	14	28	15	21	35	20	17	38	22	28
498 (Clo1313_1589)	1	27.0686	29	34	273	FHA domain containing protein [Clostridium thermocellum LQ8, DSM 1313]	57@C132,57@C423,57@C580,168@K845,16@M1277,57@C1302,57@C1315	273	24	26	26	26	31	26	17	26	22	13	19	17
48 (Clo1313_0615)	1	53.9952	21	28	271	hypothetical protein [Clostridium thermocellum LQ8, DSM 1313]	42@K130,70@K396	271	23	23	17	27	21	24	21	19	16	28	27	25
497 (Clo1313_1174)	1	42.6966	5	8	270	ribosomal protein S20 [Clostridium thermocellum LQ8, DSM 1313]	70@K17,16@M23	270	37	10	24	41	20	9	37	17	16	30	18	11
299 (Clo1313_2005)	1	46.9828	33	37	269	SMC domain protein [Clostridium thermocellum LQ8, DSM 1313]	168@K202,57@C458,57@C496,57@C515,57@C548,42@K555,42@K636,42@K661,57@C689	269	40	29	30	31	25	34	25	18	11	11	7	8
580 (Clo1313_0055)	1	60.5072	13	20	267	copper amine oxidase-like domain-containing protein [Clostridium thermocellum LQ8, DSM 1313]	57@C1358	267	3	5	1	3	2	1	63	41	38	50	31	29
744 (Clo1313_2460)	1	33.3851	16	23	267	glycoside hydrolase 15-related protein [Clostridium thermocellum LQ8, DSM 1313]	57@C215,57@C601	267	33	31	25	27	24	25	24	16	19	20	12	11
1007 (Clo1313_0706)	1	73.3607	15	19	267	beta-lactamase superfamily hydrolase [Clostridium thermocellum LQ8, DSM 1313]	57@C19,57@C35,168@K78,70@K181,57@C1960	267	23	16	17	26	24	20	28	22	17	30	23	21
785 (Clo1313_2827)	1	44.0492	30	36	265	Propeptide PepSY amd peptidase M4 [Clostridium thermocellum LQ8, DSM 1313]	42@K422,42@K557,70@K641,70@K645,42@K658,57@C678,70@K683	265	23	32	13	22	17	24	23	29	25	28	16	13
481 (Clo1313_0400)	1	41.5033	21	25	264	glycoside hydrolase family 9 [Clostridium thermocellum LQ8, DSM 1313]	70@K9,57@C73,57@C182,57@C438,16@M564	264	1	6	6	4	3	4	39	36	28	64	36	37
1349 (Clo1313_1665)	1	51.5759	15	18	264	radical SAM enzyme, Cfr family [Clostridium thermocellum LQ8, DSM 1313]	57@C120,57@C194,57@C283	264	14	15	16	20	17	15	30	24	24	32	30	27
88 (Clo1313_0694)	1	55.5556	11	15	263	hypothetical protein [Clostridium thermocellum LQ8, DSM 1313]	57@C101	263	31	14	16	30	20	25	29	17	16	28	22	15
1074 (Clo1313_1873)	1	48.3801	22	27	259	PpiC-type peptidyl-prolyl cis-trans isomerase [Clostridium thermocellum LQ8, DSM 1313]		259	18	16	14	25	12	17	33	29	19	34	23	19
739 (Clo1313_3026)	1	45.8678	12	15	257	methyltransferase GidB [Clostridium thermocellum LQ8, DSM 1313]	57@C68,168@K145,57@C164	257	28	21	20	22	15	15	32	28	18	28	14	16
852 (Clo1313_1827)	1	57.5835	19	24	257	iron-containing alcohol dehydrogenase [Clostridium thermocellum LQ8, DSM 1313]	57@C16,57@C326,57@C384	257	46	36	38	33	34	32	2	13	5	6	5	7
558 (Clo1313_1906)	1	51.6393	27	36	256	hypothetical protein [Clostridium thermocellum LQ8, DSM 1313]	57@C90,57@C101	256	45	28	31	49	25	32	6	10	10	4	8	8
881 (Clo1313_0943)	1	42.2633	18	23	256	phosphopantothenoylcysteine decarboxylase/phosphopantothenate/cysteine ligase [Clostridium thermocellum LQ8, DSM 1313]	57@C90,57@C1929	256	30	19	23	24	17	13	33	15	17	34	15	16
984 (Clo1313_0377)	1	58.8889	23	40	254	extracellular solute-binding protein family 3 [Clostridium thermocellum LQ8, DSM 1313]	42@K2877	254	0	0	0	0	0	0	1	0	0	84	87	82
1024 (Clo1313_1529)	1	53.9792	12	20	254	agmatinase [Clostridium thermocellum LQ8, DSM 1313]	57@C71,57@C1506	254	20	19	20	25	23	27	19	21	19	20	23	18
1232 (Clo1313_1437)	1	69.0722	21	26	254	hypothetical protein [Clostridium thermocellum LQ8, DSM 1313]	57@C68,57@C94,70@K205	254	37	13	22	35	20	25	22	20	14	21	14	11
375 (Clo1313_0880)	1	21.0822	36	38	252	YD repeat protein [Clostridium thermocellum LQ8, DSM 1313]	57@C177,70@K644	252	21	16	19	26	15	14	29	33	20	20	23	16
1133 (Clo1313_1291)	1	55.298	20	26	250	signal recognition particle-docking protein FtsY [Clostridium thermocellum LQ8, DSM 1313]	70@K81,70@K120,70@K130,57@C189,42@K1836	250	35	27	22	32	20	23	18	13	14	20	14	12
219 (Clo1313_0641)	1	62.1622	11	16	248	hydro-lyase, Fe-S type, tartrate/fumarate subfamily, beta subunit [Clostridium thermocellum LQ8, DSM 1313]	57@C654	248	28	14	26	26	20	23	28	14	20	22	14	13
290 (Clo1313_1305)	1	31.8477	28	32	248	glycoside hydrolase family 10 [Clostridium thermocellum LQ8, DSM 1313]	57@C232,57@C266,57@C406,57@C411,57@C823	248	18	12	13	19	17	11	40	30	23	29	19	17
515 (Clo1313_2507,Clo1313_2516)	2	33.0914	24	34	248	hypothetical protein [Clostridium thermocellum LQ8, DSM 1313]	70@K693	248	32	15	18	35	25	22	21	25	16	16	11	12
818 (Clo1313_0188)	1	59.1146	22	30	248	UDP-N-acetylglucosamine 2-epimerase [Clostridium thermocellum LQ8, DSM 1313]	42@K5,42@K201,57@C2236	248	24	16	20	25	14	16	23	14	21	36	21	18
901 (Clo1313_2852)	1	48.6747	21	25	247	diguanylate cyclase with GAF sensor [Clostridium thermocellum LQ8, DSM 1313]	57@C150,57@C177,57@C370,70@K389	247	25	17	16	22	16	15	38	21	20	29	13	15
1033 (Clo1313_0082)	1	41.5282	20	25	247	oligoendopeptidase F [Clostridium thermocellum LQ8, DSM 1313]	57@C649	247	22	9	6	31	9	11	41	24	25	36	16	17
1041 (Clo1313_2980)	1	70	13	22	247	hemerythrin-like metal-binding protein [Clostridium thermocellum LQ8, DSM 1313]	42@K87	247	51	34	33	48	43	22	4	5	3	1	2	1
461 (Clo1313_2904)	1	53.7383	14	24	246	pseudaminic acid biosynthesis-associated methylase [Clostridium thermocellum LQ8, DSM 1313]	57@C22,57@C64,70@K212	246	59	28	33	47	29	30	5	7	4	0	2	2
1175 (Clo1313_0549)	1	37.0435	19	24	246	ABC transporter related protein [Clostridium thermocellum LQ8, DSM 1313]	168@K24	246	19	19	19	20	20	19	25	22	24	22	16	21
1331 (Clo1313_0544)	1	45.977	15	24	246	hypothetical protein [Clostridium thermocellum LQ8, DSM 1313]		246	1	3	1	1	1	2	60	37	35	41	31	33
119 (Clo1313_0717)	1	54.9296	20	29	245	glucose-1-phosphate adenylyltransferase [Clostridium thermocellum LQ8, DSM 1313]	57@C345,57@C391	245	40	18	24	39	26	31	16	11	9	12	10	9
329 (Clo1313_0300)	1	43.9024	19	25	245	hypothetical protein [Clostridium thermocellum LQ8, DSM 1313]	57@C96,42@K455,42@K452	245	36	21	17	35	23	25	25	13	12	18	10	10
1092 (Clo1313_2748)	1	52.6042	15	25	245	hypothetical protein [Clostridium thermocellum LQ8, DSM 1313]	57@C71,57@C111,57@C151,57@C155,57@C167	245	23	15	8	19	8	8	47	20	14	56	13	14
1344 (Clo1313_2326)	1	65.2318	16	23	245	Pyridoxal-5'-phosphate-dependent protein beta subunit [Clostridium thermocellum LQ8, DSM 1313]	168@K43	245	6	9	5	8	6	9	26	27	30	37	47	35
730 (Clo1313_1340)	1	29.2899	12	14	242	phospho-2-dehydro-3-deoxyheptonate aldolase [Clostridium thermocellum LQ8, DSM 1313]	42@K74	242	18	18	28	20	19	19	28	15	16	19	19	23
21 (Clo1313_2120)	1	69.2946	11	18	241	PHP domain protein [Clostridium thermocellum LQ8, DSM 1313]	57@C105,57@C189,57@C216	241	21	20	15	23	18	18	25	17	19	21	23	21
622 (Clo1313_1901)	1	34.2636	20	23	241	NAD+ synthetase [Clostridium thermocellum LQ8, DSM 1313]	57@C83,57@C100,16@M284,57@C330,57@C422,70@K581	241	24	15	21	24	18	21	14	18	19	23	24	20
621 (contam_sp|P13645|K1CJ_HUMAN)	1	39.9663	22	29	240	Keratin, type I cytoskeletal 10 (Cytokeratin 10) (K10) (CK 10) - Homo sapiens (Human). MW: 59519.08 pI: 5.13	16@M271,57@C401,57@C427	240	25	15	30	40	22	25	20	10	10	20	12	11
110 (Clo1313_1922)	1	43.1165	31	32	239	DNA gyrase subunit B domain protein [Clostridium thermocellum LQ8, DSM 1313]	57@C102,57@C428,57@C450,57@C4710	239	26	23	17	22	16	14	19	19	18	25	21	19
958 (Clo1313_2178)	1	38.6831	27	33	239	protein of unknown function DUF187 [Clostridium thermocellum LQ8, DSM 1313]	168@K82,168@K280,57@C354	239	19	15	21	20	22	16	20	18	17	25	22	24
271 (Clo1313_1054)	1	41.342	23	30	238	SpoVR family protein [Clostridium thermocellum LQ8, DSM 1313]	57@C348,57@C451	238	18	7	13	15	10	11	47	31	17	35	16	18
879 (Clo1313_2937)	1	37.8788	12	18	237	H+transporting two-sector ATPase E subunit [Clostridium thermocellum LQ8, DSM 1313]		237	24	24	19	34	15	19	26	17	12	29	11	7
1176 (Clo1313_0512)	1	47.0414	17	26	237	oligopeptide/dipeptide ABC transporter, ATPase subunit [Clostridium thermocellum LQ8, DSM 1313]	70@K149,16@M162,57@C288	237	45	32	37	42	35	26	2	2	4	3	3	6
121 (Clo1313_0390)	1	47.0149	31	41	236	carbon-monoxide dehydrogenase, catalytic subunit [Clostridium thermocellum LQ8, DSM 1313]	42@K81,57@C84,57@C92,57@C93,57@C112,57@C491,57@C561	236	1	2	3	0	1	3	1	2	1	82	75	65
588 (Clo1313_3009)	1	18.9296	16	20	236	O-antigen polymerase [Clostridium thermocellum LQ8, DSM 1313]	42@K421	236	25	22	20	29	23	26	20	17	10	23	10	11
1038 (Clo1313_2985)	1	76.7296	12	18	236	FMN-binding domain protein [Clostridium thermocellum LQ8, DSM 1313]	57@C22	236	18	16	14	22	17	14	25	22	25	28	17	18
344 (Clo1313_1618)	1	37.8928	18	25	235	RNA-metabolising metallo-beta-lactamase [Clostridium thermocellum LQ8, DSM 1313]	57@C134,42@K119,16@M347,57@C3483	235	26	19	22	24	26	28	14	21	19	12	12	12
40 (Clo1313_2131)	1	52.3077	13	19	234	hypothetical protein [Clostridium thermocellum LQ8, DSM 1313]	57@C798	234	29	14	14	30	11	21	30	14	17	23	16	15
759 (Clo1313_2153)	1	54.4118	4	7	233	hypothetical protein [Clostridium thermocellum LQ8, DSM 1313]	57@C119	233	8	17	2	16	1	3	20	29	27	64	23	23
718 (Clo1313_1764)	1	55.0725	7	11	232	protein of unknown function UPF0047 [Clostridium thermocellum LQ8, DSM 1313]	57@C282	232	20	14	12	21	13	17	34	20	20	27	16	18
787 (Clo1313_2601)	1	44.7525	21	28	232	carboxyl-terminal protease [Clostridium thermocellum LQ8, DSM 1313]	57@C463	232	23	16	23	31	22	25	16	15	16	19	12	14
395 (Clo1313_1393)	1	35.5662	17	25	231	deoxyxylulose-5-phosphate synthase [Clostridium thermocellum LQ8, DSM 1313]	57@C275,57@C444	231	18	16	24	23	19	14	20	20	21	19	21	16
161 (Clo1313_0793)	1	56.8773	16	22	229	extracellular solute-binding protein family 3 [Clostridium thermocellum LQ8, DSM 1313]	57@C107,57@C186,57@C240	229	14	17	13	24	18	11	31	18	13	31	19	20
370 (Clo1313_0008)	1	69.8962	25	30	228	parB-like partition protein [Clostridium thermocellum LQ8, DSM 1313]	42@K43,57@C198	228	24	16	17	24	18	15	28	24	18	24	12	8
1017 (Clo1313_1279)	1	32.4176	5	7	227	regulatory protein DeoR [Clostridium thermocellum LQ8, DSM 1313]		227	26	11	14	21	12	15	34	21	17	21	18	17
484 (Clo1313_1454)	1	55.2632	5	11	226	nucleic acid binding protein [Clostridium thermocellum LQ8, DSM 1313]	16@M1,57@C15	226	28	15	11	24	13	13	29	15	12	35	14	17
934 (Clo1313_0701)	1	29.0598	9	13	225	cobalamin biosynthesis protein CobD [Clostridium thermocellum LQ8, DSM 1313]		225	23	25	14	20	24	20	17	20	21	15	13	13
1030 (Clo1313_2736)	1	83.871	10	16	225	CoA-binding domain protein [Clostridium thermocellum LQ8, DSM 1313]	70@K53,57@C54,70@K56,57@C118	225	17	19	17	19	15	17	28	22	24	15	15	17
565 (Clo1313_1161)	1	59.0799	18	24	224	competence/damage-inducible protein CinA [Clostridium thermocellum LQ8, DSM 1313]	57@C52,57@C60,57@C124,57@C137,16@M196	224	29	11	13	24	10	14	31	21	19	22	17	13
893 (Clo1313_1058)	1	35.4988	10	16	224	amidohydrolase [Clostridium thermocellum LQ8, DSM 1313]	57@C13,57@C250,57@C335	224	16	18	14	26	22	20	18	16	16	21	21	16
124 (Clo1313_2994)	1	80.1724	21	28	223	two component transcriptional regulator, winged helix family [Clostridium thermocellum LQ8, DSM 1313]	42@K12,42@K4,57@C65,57@C216	223	28	19	20	32	20	20	24	17	11	13	10	9
288 (Clo1313_1581)	1	39.9254	30	34	221	homocysteine S-methyltransferase [Clostridium thermocellum LQ8, DSM 1313]	57@C302,57@C392,42@K674	221	22	21	14	21	21	19	17	17	16	22	15	16
236 (Clo1313_1410)	1	77.7778	8	16	220	response regulator receiver protein [Clostridium thermocellum LQ8, DSM 1313]	57@C59,57@C879	220	34	30	42	37	31	28	5	3	4	3	1	2
596 (Clo1313_0202)	1	46.2085	16	21	220	UDP-N-acetylglucosamine 1-carboxyvinyltransferase [Clostridium thermocellum LQ8, DSM 1313]	42@K92,57@C1184	220	35	25	9	25	12	20	17	12	16	21	14	14
1083 (Clo1313_1241)	1	41.7943	13	18	220	UDP-N-acetylmuramoylalanyl-D-glutamyl-2, 6-diaminopimelate/D-alanyl-D-alanyl ligase [Clostridium thermocellum LQ8, DSM 1313]	168@K1284	220	15	19	29	17	27	23	10	19	19	11	17	14
905 (Clo1313_1188)	1	50	6	10	219	ribosomal protein L32 [Clostridium thermocellum LQ8, DSM 1313]	57@C30,57@C33,57@C46,70@K58	219	21	27	14	6	31	12	13	21	12	30	17	15
1023 (Clo1313_2618)	1	47.0726	21	28	219	FAD-dependent pyridine nucleotide-disulfide oxidoreductase [Clostridium thermocellum LQ8, DSM 1313]	57@C33,57@C36,57@C113,57@C1233	219	18	9	11	19	14	14	29	23	19	32	14	17
187 (Clo1313_0120)	1	44.5743	23	34	218	sulfate adenylyltransferase, large subunit [Clostridium thermocellum LQ8, DSM 1313]	70@K333,57@C3771	218	0	0	0	1	0	0	3	0	0	74	74	66
856 (Clo1313_1119)	1	48.9828	30	35	218	Radical SAM domain protein [Clostridium thermocellum LQ8, DSM 1313]	42@K220,57@C392,57@C398,57@C605	218	8	12	10	11	13	11	29	25	19	37	20	23
113 (Clo1313_1501)	1	46.2396	14	20	216	tRNA (5-methylaminomethyl-2-thiouridylate)-methyltransferase [Clostridium thermocellum LQ8, DSM 1313]	57@C52,57@C53,57@C102,57@C1058	216	14	13	12	18	11	15	21	21	19	34	19	19
546 (Clo1313_0417)	1	31.0391	20	25	216	ATP-dependent DNA helicase PcrA [Clostridium thermocellum LQ8, DSM 1313]	168@K178,70@K415,57@C595	216	22	17	19	17	18	22	14	16	14	24	18	15
740 (Clo1313_1861)	1	73.9362	20	29	215	hypothetical protein [Clostridium thermocellum LQ8, DSM 1313]	42@K82,42@K116	215	36	19	10	30	18	11	20	14	9	31	12	5
931 (Clo1313_1947)	1	55.2083	23	30	215	glycogen/starch synthase, ADP-glucose type [Clostridium thermocellum LQ8, DSM 1313]	70@K18,57@C34,42@K187	215	42	30	21	35	30	33	5	5	5	3	3	3
1048 (Clo1313_0393)	1	45.7031	10	13	215	ABC transporter related protein [Clostridium thermocellum LQ8, DSM 1313]	57@C36,57@C43	215	21	6	8	20	4	6	18	6	8	46	41	31
754 (Clo1313_1001)	1	24.4762	20	26	214	Carbohydrate-binding CenC domain protein [Clostridium thermocellum LQ8, DSM 1313]		214	46	39	27	40	26	34	0	0	0	2	0	0
549 (Clo1313_2520)	1	33.5052	7	12	213	hypothetical protein [Clostridium thermocellum LQ8, DSM 1313]	57@C150	213	14	14	5	19	9	6	34	17	21	30	23	21
53 (Clo1313_0698)	1	37.5215	22	25	212	ABC transporter related protein [Clostridium thermocellum LQ8, DSM 1313]	57@C227,57@C447,57@C451	212	29	26	17	25	17	21	12	13	11	15	13	13
104 (Clo1313_1446)	1	35.4967	17	21	212	DNA mismatch repair protein MutL [Clostridium thermocellum LQ8, DSM 1313]	57@C139,57@C701,57@C732	212	13	8	13	17	16	14	30	21	16	21	22	21
770 (Clo1313_1265)	1	33.8785	15	21	212	dihydroorotase, multifunctional complex type [Clostridium thermocellum LQ8, DSM 1313]	57@C61,57@C254,57@C257,57@C2687	212	18	14	11	24	14	15	22	25	16	24	16	13
1076 (Clo1313_0428)	1	70.0422	17	23	212	phosphoribosylformimino-5-aminoimidazole carboxamide ribotide isomerase [Clostridium thermocellum LQ8, DSM 1313]	57@C943	212	22	14	10	23	19	15	23	17	14	27	15	13
857 (Clo1313_1897)	1	34.189	22	27	211	conserved repeat domain protein [Clostridium thermocellum LQ8, DSM 1313]	42@K446	211	1	2	2	1	3	1	47	31	35	29	31	28
425 (Clo1313_1334)	1	41.9463	32	38	210	DNA polymerase I [Clostridium thermocellum LQ8, DSM 1313]	42@K103,57@C258,57@C327	210	15	12	19	16	13	19	14	24	20	22	17	19
1112 (Clo1313_1888)	1	45.5357	15	17	210	Fe-S cluster domain protein [Clostridium thermocellum LQ8, DSM 1313]	57@C25,57@C54,57@C140,42@K173,57@C195,70@K232,70@K235,57@C337,57@C381,57@C384,57@C3894	210	26	19	19	25	20	18	19	13	16	12	11	12
1068 (Clo1313_2888)	1	42.8571	14	16	209	Mg2 transporter protein CorA family protein [Clostridium thermocellum LQ8, DSM 1313]	16@M1,57@C24,70@K163,168@K172	209	21	20	18	19	22	15	19	17	15	17	16	10
1148 (Clo1313_2510)	1	44.0994	15	18	209	copper amine oxidase-like domain-containing protein [Clostridium thermocellum LQ8, DSM 1313]	57@C207	209	21	17	15	19	13	14	27	19	17	19	14	14
479 (Clo1313_2807)	1	44.7552	16	21	208	amine oxidase [Clostridium thermocellum LQ8, DSM 1313]	42@K278,57@C282	208	15	19	18	17	17	16	20	21	16	16	19	14
532 (Clo1313_0707)	1	52.8846	16	22	207	methyl-accepting chemotaxis sensory transducer [Clostridium thermocellum LQ8, DSM 1313]	42@K216,70@K339	207	32	25	28	29	21	18	18	10	6	10	6	4
907 (Clo1313_0332)	1	25.9587	6	8	207	metalloendopeptidase, glycoprotease family [Clostridium thermocellum LQ8, DSM 1313]		207	18	22	18	15	20	12	16	17	21	17	15	16
976 (Clo1313_1513)	1	68.6441	9	14	207	chorismate mutase [Clostridium thermocellum LQ8, DSM 1313]	16@M30	207	29	18	16	30	15	9	22	14	10	26	8	10
74 (Clo1313_2058)	1	42.328	14	19	206	polysaccharide deacetylase [Clostridium thermocellum LQ8, DSM 1313]	16@M263,57@C331	206	20	11	14	19	9	12	30	17	16	29	16	13
1071 (Clo1313_2310)	1	48.8064	15	22	206	4Fe-4S ferredoxin iron-sulfur binding domain protein [Clostridium thermocellum LQ8, DSM 1313]	57@C82,57@C99,57@C112,57@C208,57@C229,57@C232	206	25	19	20	34	7	13	24	15	8	21	12	8
1160 (Clo1313_2592)	1	40.7407	18	27	206	Orn/Lys/Arg decarboxylase major region [Clostridium thermocellum LQ8, DSM 1313]	70@K165,57@C3205	206	27	16	16	31	19	24	16	11	8	15	12	11
1201 (Clo1313_2524)	1	24.2222	17	22	206	hypothetical protein [Clostridium thermocellum LQ8, DSM 1313]	57@C188,70@K701	206	20	10	19	28	17	15	17	23	20	14	15	8
843 (Clo1313_2540)	1	34.3203	28	39	205	copper-translocating P-type ATPase [Clostridium thermocellum LQ8, DSM 1313]	57@C25,57@C28,42@K99,168@K231,168@K232,70@K270,168@K446	205	9	3	8	5	6	8	37	27	27	29	26	20
1098 (Clo1313_3018)	1	36.2782	18	20	205	L-aspartate oxidase [Clostridium thermocellum LQ8, DSM 1313]	57@C179,57@C353,70@K465	205	24	18	17	21	20	12	16	15	15	19	17	11
31 (Clo1313_2319)	1	60	10	15	203	methylated-DNA/protein-cysteine methyltransferase [Clostridium thermocellum LQ8, DSM 1313]	168@K1091	203	15	13	14	8	12	11	25	23	19	26	16	21
968 (Clo1313_2078)	1	41.9263	12	14	203	hypothetical protein [Clostridium thermocellum LQ8, DSM 1313]	57@C86	203	10	10	10	13	8	9	32	17	18	31	25	20
551 (Clo1313_1123)	1	54.2308	12	18	201	metallophosphoesterase [Clostridium thermocellum LQ8, DSM 1313]	57@C126,57@C158,57@C1701	201	10	9	4	11	7	7	30	18	21	37	25	22
859 (Clo1313_2677)	1	24.0291	13	18	201	Domain of unknown function DUF1910 [Clostridium thermocellum LQ8, DSM 1313]	57@C144	201	27	21	17	25	14	14	20	18	16	11	8	10
999 (Clo1313_1328)	1	47.2826	18	23	200	protein of unknown function DUF34 [Clostridium thermocellum LQ8, DSM 1313]	16@M243,57@C2886	200	25	17	10	26	18	17	21	19	11	16	9	11
87 (Clo1313_1990)	1	35.8706	28	34	199	Spore coat protein CotH [Clostridium thermocellum LQ8, DSM 1313]	42@K402	199	1	0	2	1	1	0	37	31	24	43	30	29
568 (Clo1313_1602)	1	40.4255	16	20	199	hypothetical protein [Clostridium thermocellum LQ8, DSM 1313]	57@C126,57@C221,57@C280,57@C292,57@C420	199	31	10	13	27	15	14	18	18	17	13	14	9
293 (Clo1313_1601)	1	58.7629	18	21	197	hypothetical protein [Clostridium thermocellum LQ8, DSM 1313]	70@K71,57@C142,168@K190,70@K209	197	21	12	16	17	15	15	20	21	14	14	17	15
835 (Clo1313_1976)	1	50.4559	17	20	197	ATPase associated with various cellular activities AAA_3 [Clostridium thermocellum LQ8, DSM 1313]	57@C34,70@K172,57@C185,70@K189,168@K313	197	22	15	17	26	11	19	19	15	11	18	14	10
1336 (Clo1313_1361)	1	36.4641	7	11	197	hypothetical protein [Clostridium thermocellum LQ8, DSM 1313]	70@K35,42@K1575	197	22	13	14	19	15	15	25	16	14	19	12	13
456 (Clo1313_0903)	1	65.6716	10	17	196	single-strand binding protein [Clostridium thermocellum LQ8, DSM 1313]	57@C26,57@C60,42@K66	196	9	18	8	9	15	14	18	26	18	25	19	17
542 (Clo1313_1270)	1	45.6026	11	13	196	dihydroorotate dehydrogenase family protein [Clostridium thermocellum LQ8, DSM 1313]	57@C113,57@C133,57@C140	196	15	15	13	19	13	13	23	20	11	28	13	13
1188 (Clo1313_1218)	1	59.0909	20	26	196	1-hydroxy-2-methyl-2-(E)-butenyl 4-diphosphate synthase [Clostridium thermocellum LQ8, DSM 1313]	57@C53,57@C218,57@C223,57@C273	196	17	16	16	19	15	14	14	22	17	18	13	15
101 (Clo1313_2726)	1	45.0847	12	18	195	DNA-(apurinic or apyrimidinic site) lyase [Clostridium thermocellum LQ8, DSM 1313]	57@C31,57@C34,57@C204,57@C228	195	17	12	16	11	11	14	22	24	19	19	16	14
359 (Clo1313_1475)	1	41.2429	9	15	195	extracellular solute-binding protein family 1 [Clostridium thermocellum LQ8, DSM 1313]	16@M215	195	17	20	23	19	14	21	16	13	13	16	14	9
457 (Clo1313_2850)	1	44.2029	7	10	195	single-strand binding protein [Clostridium thermocellum LQ8, DSM 1313]		195	28	23	8	20	8	25	16	12	8	21	13	13
998 (Clo1313_1656)	1	48.8095	22	23	195	Fibronectin-binding A domain protein [Clostridium thermocellum LQ8, DSM 1313]	57@C76,70@K90,57@C208,57@C212,57@C352,42@K359,42@K452	195	12	12	13	14	16	12	20	22	20	19	21	14
613 (Clo1313_2559)	1	30.5085	11	16	194	carbamoyl-phosphate synthase, small subunit [Clostridium thermocellum LQ8, DSM 1313]	57@C922	194	12	14	9	17	19	19	23	15	13	22	17	14
724 (Clo1313_2286)	1	32.6087	12	15	194	copper amine oxidase-like domain-containing protein [Clostridium thermocellum LQ8, DSM 1313]		194	20	15	14	17	10	14	26	17	16	19	13	13
1044 (Clo1313_2556)	1	68.4211	21	27	194	acetylglutamate kinase [Clostridium thermocellum LQ8, DSM 1313]	57@C127,57@C136,57@C255,57@C276	194	6	17	7	8	7	7	18	29	27	24	24	20
126 (Clo1313_2831)	1	67.1642	6	10	193	ribosomal protein L31 [Clostridium thermocellum LQ8, DSM 1313]	57@C16,57@C18,57@C36,57@C397	193	24	11	15	25	22	15	18	10	9	19	12	13
1286 (Clo1313_0511)	1	55.5556	17	27	193	oligopeptide/dipeptide ABC transporter, ATPase subunit [Clostridium thermocellum LQ8, DSM 1313]	16@M157,57@C195,57@C336	193	35	26	35	37	30	21	2	2	3	1	1	0
1195 (Clo1313_1312)	1	54.6667	22	26	192	Radical SAM domain protein [Clostridium thermocellum LQ8, DSM 1313]	57@C97,57@C104,57@C111,57@C230,57@C344,57@C362,57@C409,57@C413,57@C441	192	16	5	15	16	13	19	11	18	17	27	18	17
107 (Clo1313_0418)	1	50.7692	28	32	191	S-layer domain-containing protein [Clostridium thermocellum LQ8, DSM 1313]	42@K86,57@C158,70@K315,42@K364,57@C573	191	25	22	22	14	16	24	10	16	10	7	12	13
650 (Clo1313_2049)	1	55.8583	20	25	191	type IV pilus assembly protein PilM [Clostridium thermocellum LQ8, DSM 1313]	57@C47,57@C294,57@C302	191	25	15	9	16	11	12	27	22	18	18	9	9
61 (Clo1313_1547)	1	64.2857	17	21	190	tyrosine recombinase XerD [Clostridium thermocellum LQ8, DSM 1313]	42@K192	190	6	5	7	11	7	8	35	25	27	21	19	19
118 (Clo1313_2876)	1	60.9626	13	18	189	GTP cyclohydrolase I [Clostridium thermocellum LQ8, DSM 1313]	57@C38,57@C764	189	20	7	10	23	12	11	23	13	15	27	14	14
1108 (Clo1313_0587)	1	48.9474	22	30	188	methyl-accepting chemotaxis sensory transducer [Clostridium thermocellum LQ8, DSM 1313]	42@K4270	188	29	30	26	30	30	26	3	4	3	2	3	2
1131 (Clo1313_0970)	1	54.8246	12	18	188	two component transcriptional regulator, winged helix family [Clostridium thermocellum LQ8, DSM 1313]	57@C67	188	15	15	16	18	13	17	14	21	16	13	18	12
184 (Clo1313_1621)	1	36.1032	16	17	187	Cellulase [Clostridium thermocellum LQ8, DSM 1313]	57@C44,57@C174,57@C322	187	18	13	11	24	16	22	10	11	18	19	10	15
342 (Clo1313_1472)	1	46.3068	16	21	186	spermidine/putrescine ABC transporter ATPase subunit [Clostridium thermocellum LQ8, DSM 1313]	57@C43,57@C309	186	20	17	15	21	14	15	18	13	9	23	12	9
431 (Clo1313_0066)	1	52.809	13	19	186	electron transport complex, RnfABCDGE type, B subunit [Clostridium thermocellum LQ8, DSM 1313]	57@C50,57@C53,57@C58,57@C70,57@C75,57@C106,57@C113,57@C152,57@C174,57@C177,57@C181,57@C199,57@C212,57@C216,57@C219,57@C226,57@C255	186	25	12	9	22	9	11	20	13	12	27	11	15
972 (Clo1313_1271)	1	51.5021	13	17	186	Phosphoglycerate mutase [Clostridium thermocellum LQ8, DSM 1313]	57@C149,57@C162,57@C209	186	19	13	11	18	18	16	18	11	14	16	13	19
1003 (Clo1313_0568)	1	68.2028	12	15	186	hydrogenase accessory protein HypB [Clostridium thermocellum LQ8, DSM 1313]	42@K31,57@C94,57@C125,57@C167	186	7	8	8	12	9	10	20	14	14	34	26	24
806 (Clo1313_1313)	1	42.5339	9	17	184	metal dependent phosphohydrolase [Clostridium thermocellum LQ8, DSM 1313]	42@K649	184	12	17	12	20	14	15	12	17	12	24	14	15
1165 (Clo1313_1482)	1	67.3469	15	17	184	transcriptional regulator, GntR family [Clostridium thermocellum LQ8, DSM 1313]	57@C40	184	25	14	19	31	20	17	17	8	8	9	8	8
209 (Clo1313_1232)	1	39.0588	14	18	183	peptidase M16 domain protein [Clostridium thermocellum LQ8, DSM 1313]	57@C190,57@C273	183	16	14	16	19	15	19	13	13	18	19	11	10
226 (Clo1313_0068)	1	70.4142	14	19	183	shikimate kinase [Clostridium thermocellum LQ8, DSM 1313]	57@C149	183	18	10	6	12	9	11	30	21	19	28	10	9
904 (Clo1313_0133)	1	36.3817	14	21	183	alpha-L-arabinofuranosidase domain protein [Clostridium thermocellum LQ8, DSM 1313]	57@C136,57@C142,57@C169,57@C3498	183	27	22	26	25	20	15	5	11	9	6	8	9
1050 (Clo1313_2213)	1	51.1521	10	14	183	[Clostridium thermocellum LQ8, DSM 1313]	42@K186,57@C199,70@K206	183	26	19	14	15	17	13	19	10	11	15	12	12
242 (Clo1313_1610)	1	27.8779	17	23	182	ferrous iron transport protein B [Clostridium thermocellum LQ8, DSM 1313]	42@K129,57@C137,70@K129,70@K130,57@C187,57@C405,16@M411,168@K709	182	17	11	13	22	18	14	10	11	13	24	11	18
951 (Clo1313_2077)	1	33.6052	18	21	182	Radical SAM domain protein [Clostridium thermocellum LQ8, DSM 1313]	70@K29,42@K32,57@C194,42@K356,57@C594	182	16	15	16	16	15	16	17	12	11	20	14	14
54 (Clo1313_0737)	1	31.9192	16	25	181	copper amine oxidase-like domain-containing protein [Clostridium thermocellum LQ8, DSM 1313]	168@K430	181	9	5	8	8	5	9	22	27	23	24	21	20
807 (Clo1313_2724)	1	43.1452	9	14	181	serine O-acetyltransferase [Clostridium thermocellum LQ8, DSM 1313]	57@C195	181	13	16	13	9	15	17	11	21	17	16	16	17
633 (Clo1313_1345)	1	61.7347	12	18	180	glutamine amidotransferase of anthranilate synthase [Clostridium thermocellum LQ8, DSM 1313]	57@C65,57@C82,57@C116	180	16	13	21	15	19	17	11	11	15	10	17	15
135 (Clo1313_1569)	1	51.6304	20	28	179	type IV pilus assembly protein PilM [Clostridium thermocellum LQ8, DSM 1313]	57@C49,57@C303	179	35	23	28	32	26	24	1	2	2	1	2	3
483 (Clo1313_1617)	1	15.1093	9	12	179	SSS sodium solute transporter superfamily [Clostridium thermocellum LQ8, DSM 1313]		179	29	9	10	25	7	12	19	11	15	22	12	8
701 (Clo1313_2753)	1	54.902	14	19	179	hydrolase, TatD family [Clostridium thermocellum LQ8, DSM 1313]	57@C204	179	16	12	13	14	12	12	17	19	18	21	11	14
1339 (Clo1313_1788)	1	29.5311	19	21	179	glycoside hydrolase family 9 [Clostridium thermocellum LQ8, DSM 1313]	57@C74,57@C220	179	2	7	8	5	3	4	29	22	25	40	17	17
85 (Clo1313_1604)	1	27.6702	27	35	178	glycoside hydrolase family 9 [Clostridium thermocellum LQ8, DSM 1313]	57@C495,57@C1278	178	0	0	0	0	0	2	9	23	23	38	45	38
1260 (Clo1313_2132)	1	74.5704	16	24	178	5,10-methylenetetrahydrofolate reductase [Clostridium thermocellum LQ8, DSM 1313]	57@C80,57@C202,57@C224,42@K248	178	15	7	8	11	11	9	27	20	21	19	14	16
392 (Clo1313_2958)	1	40.1709	22	25	177	CheA signal transduction histidine kinase [Clostridium thermocellum LQ8, DSM 1313]	57@C180,57@C676	177	36	26	22	44	26	23	0	0	0	0	0	0
631 (Clo1313_0657)	1	55.9055	5	9	177	6-pyruvoyl tetrahydropterin synthase and hypothetical protein [Clostridium thermocellum LQ8, DSM 1313]		177	22	7	9	24	14	10	22	8	12	27	9	13
888 (Clo1313_1372)	1	34.2618	12	16	177	peptidase M24 [Clostridium thermocellum LQ8, DSM 1313]	70@K143,42@K269	177	11	15	22	15	29	20	8	18	11	8	11	9
86 (Clo1313_0941)	1	56.6502	11	13	176	guanylate kinase [Clostridium thermocellum LQ8, DSM 1313]	57@C118,57@C198	176	11	9	15	17	15	9	20	13	13	27	14	13
378 (Clo1313_2544)	1	39.527	11	13	175	Hsp33 protein [Clostridium thermocellum LQ8, DSM 1313]	16@M257	175	14	15	15	8	20	10	12	11	19	13	16	22
394 (Clo1313_1953)	1	50.7837	14	17	175	D-isomer specific 2-hydroxyacid dehydrogenase NAD-binding protein [Clostridium thermocellum LQ8, DSM 1313]	57@C171,57@C268	175	24	17	19	19	23	24	8	12	9	6	6	8
643 (Clo1313_1435)	1	41.9444	13	16	175	3-dehydroquinate synthase [Clostridium thermocellum LQ8, DSM 1313]	70@K187,57@C343	175	20	15	9	21	15	11	14	17	13	18	11	11
200 (Clo1313_0545)	1	34.8665	23	29	173	hypothetical protein [Clostridium thermocellum LQ8, DSM 1313]	57@C417	173	9	3	6	5	4	6	29	22	20	29	17	23
307 (Clo1313_0168)	1	52.6718	19	23	173	dihydropteroate synthase [Clostridium thermocellum LQ8, DSM 1313]	70@K96,70@K105,57@C128,57@C232,57@C236,42@K285	173	13	13	12	19	10	17	19	17	18	14	10	11
331 (Clo1313_2694)	1	12.2302	14	15	173	recombination helicase AddA [Clostridium thermocellum LQ8, DSM 1313]	42@K241,42@K3833	173	14	17	22	16	14	10	20	13	10	14	8	15
654 (Clo1313_1371)	1	46.4789	7	11	173	3-dehydroquinate dehydratase, type II [Clostridium thermocellum LQ8, DSM 1313]		173	10	12	24	10	26	17	8	18	13	8	15	12
1276 (Clo1313_1666)	1	47.4725	19	23	173	sun protein [Clostridium thermocellum LQ8, DSM 1313]	57@C105,57@C168,57@C267,57@C339	173	15	8	9	15	13	10	21	20	15	15	12	20
159 (Clo1313_1664)	1	31.4286	7	12	172	protein serine/threonine phosphatase [Clostridium thermocellum LQ8, DSM 1313]	57@C221	172	14	11	13	13	11	12	21	16	16	21	10	14
208 (Clo1313_1257)	1	51.3196	15	17	172	S-adenosylmethionine/tRNA-ribosyltransferase- isomerase [Clostridium thermocellum LQ8, DSM 1313]	70@K2,57@C55,57@C257	172	14	19	12	16	22	15	13	12	16	10	12	11
252 (Clo1313_0684)	1	34.8673	18	19	171	von Willebrand factor type A [Clostridium thermocellum LQ8, DSM 1313]	70@K49	171	21	9	14	22	10	14	18	15	10	16	11	11
1326 (Clo1313_1430)	1	69.0323	11	17	171	protein of unknown function DUF552 [Clostridium thermocellum LQ8, DSM 1313]	57@C81	171	16	13	18	20	22	20	13	9	11	10	10	9
294 (Clo1313_1040)	1	38.6598	25	33	170	ATP-dependent Clp protease, ATP-binding subunit clpA [Clostridium thermocellum LQ8, DSM 1313]	42@K513,57@C5865	170	21	18	9	19	19	19	7	8	9	12	13	16
729 (Clo1313_2446)	1	30.5897	19	20	170	peptidase S16, lon-like protein [Clostridium thermocellum LQ8, DSM 1313]	57@C473	170	23	15	16	12	8	11	17	16	17	14	10	11
34 (Clo1313_2767)	1	45	5	14	169	hypothetical protein [Clostridium thermocellum LQ8, DSM 1313]	16@M46	169	13	4	6	16	9	7	26	15	16	24	16	17
472 (Clo1313_0453)	1	29.8507	3	8	169	ribosomal protein L29 [Clostridium thermocellum LQ8, DSM 1313]	16@M418	169	17	11	14	15	15	11	16	14	9	17	17	13
1072 (Clo1313_1712)	1	13.2791	5	9	169	sodium ion-translocating decarboxylase, beta subunit [Clostridium thermocellum LQ8, DSM 1313]	16@M321,16@M310	169	24	9	11	26	8	9	23	8	10	19	10	12
1100 (Clo1313_1258)	1	30.2139	10	12	169	queuine tRNA-ribosyltransferase [Clostridium thermocellum LQ8, DSM 1313]	57@C28,57@C2690	169	21	11	12	18	16	15	20	11	10	20	10	5
69 (Clo1313_2939)	1	56.6038	4	7	167	Vacuolar H+transporting two-sector ATPase F subunit [Clostridium thermocellum LQ8, DSM 1313]		167	27	16	15	27	7	16	21	11	6	16	2	3
473 (Clo1313_1135)	1	67.619	8	12	167	hypothetical protein [Clostridium thermocellum LQ8, DSM 1313]	57@C26	167	13	7	9	12	11	13	23	15	14	21	14	15
801 (Clo1313_1460)	1	36.4055	7	12	166	hypothetical protein [Clostridium thermocellum LQ8, DSM 1313]	57@C33,57@C191	166	17	14	13	18	10	16	14	17	15	13	10	9
861 (Clo1313_2048)	1	23.7342	19	22	166	cell wall hydrolase/autolysin [Clostridium thermocellum LQ8, DSM 1313]	57@C1836	166	14	16	19	11	16	19	14	14	13	8	13	9
1303 (Clo1313_1190)	1	43.8636	18	23	166	ribosome-associated GTPase EngA [Clostridium thermocellum LQ8, DSM 1313]	57@C263	166	10	7	13	15	10	13	20	13	17	20	16	12
78 (Clo1313_0613)	1	56.25	12	17	165	Cephalosporin-C deacetylase [Clostridium thermocellum LQ8, DSM 1313]	57@C171,57@C2661	165	0	5	2	1	0	0	21	22	27	34	27	26
749 (Clo1313_1226)	1	63.4146	10	14	165	ribosome-binding factor A [Clostridium thermocellum LQ8, DSM 1313]		165	15	9	13	16	8	11	18	18	16	18	13	10
820 (Clo1313_1724)	1	45.572	24	27	165	protein of unknown function DUF342 [Clostridium thermocellum LQ8, DSM 1313]	57@C203,57@C370,70@K422,57@C526	165	22	16	20	23	17	19	8	9	5	9	8	9
1204 (Clo1313_1237)	1	39.9361	13	14	165	S-adenosyl-methyltransferase MraW [Clostridium thermocellum LQ8, DSM 1313]	70@K139,70@K235,57@C241	165	18	13	14	19	10	13	17	12	13	15	10	11
529 (Clo1313_2450)	1	61.5	16	21	164	amidohydrolase [Clostridium thermocellum LQ8, DSM 1313]	57@C68,57@C258	164	17	11	14	26	7	10	16	9	16	14	12	12
595 (Clo1313_2272)	1	35.6275	7	13	164	short-chain dehydrogenase/reductase SDR [Clostridium thermocellum LQ8, DSM 1313]	57@C19,168@K44,57@C117	164	19	14	14	20	13	19	11	12	9	13	11	9
903 (Clo1313_0642)	1	88.2353	4	7	164	Domain of unknown function DUF1858 [Clostridium thermocellum LQ8, DSM 1313]	57@C30,57@C33,57@C450	164	22	9	7	14	9	10	22	9	11	27	13	11
108 (Clo1313_1971)	1	40.9382	13	18	163	Dockerin type 1 [Clostridium thermocellum LQ8, DSM 1313]		163	2	2	3	3	3	4	35	19	25	30	17	20
321 (Clo1313_1118)	1	20.6683	12	13	162	cell division protein FtsK/SpoIIIE [Clostridium thermocellum LQ8, DSM 1313]	42@K366,70@K640	162	32	8	17	17	7	7	13	8	10	22	12	9
510 (Clo1313_1907)	1	71.028	13	18	162	class II aldolase/adducin family protein [Clostridium thermocellum LQ8, DSM 1313]	57@C45,57@C113	162	19	16	20	20	16	16	8	8	12	13	7	7
798 (Clo1313_1397)	1	37.7327	18	20	162	copper amine oxidase-like domain-containing protein [Clostridium thermocellum LQ8, DSM 1313]	57@C569	162	15	7	5	10	5	7	23	19	20	18	14	19
1340 (Clo1313_2762)	1	56.0137	15	16	162	PSP1 domain protein [Clostridium thermocellum LQ8, DSM 1313]	57@C89,57@C161,57@C166,57@C167,168@K258	162	20	11	11	25	8	6	16	12	16	17	11	9
593 (Clo1313_2997)	1	36.8078	20	24	161	polysaccharide biosynthesis protein CapD [Clostridium thermocellum LQ8, DSM 1313]	70@K160,57@C230,57@C235,168@K461	161	17	14	20	18	25	23	6	7	11	7	5	8
752 (Clo1313_1045)	1	62.5	23	24	161	hypothetical protein [Clostridium thermocellum LQ8, DSM 1313]	168@K62,57@C108,42@K158,57@C196,57@C249	161	13	9	10	9	9	14	19	18	19	15	10	16
1302 (Clo1313_0699)	1	38.4494	21	29	161	ABC transporter related protein [Clostridium thermocellum LQ8, DSM 1313]	57@C365,57@C4998	161	27	23	21	17	19	15	8	6	5	6	8	6
66 (Clo1313_1251)	1	38.0682	5	9	160	ATP:corrinoid adenosyltransferase BtuR/CobO/CobP [Clostridium thermocellum LQ8, DSM 1313]	57@C101,57@C1591	160	9	8	13	14	5	7	17	17	19	17	18	16
391 (Clo1313_2439)	1	29.9639	6	10	160	glutamate 5-kinase [Clostridium thermocellum LQ8, DSM 1313]		160	14	14	15	15	18	16	10	9	10	14	11	14
1226 (Clo1313_2239)	1	59.5506	12	18	160	deoxycytidine triphosphate deaminase [Clostridium thermocellum LQ8, DSM 1313]	57@C47,57@C130	160	21	19	14	19	16	19	13	9	11	7	8	4
1253 (Clo1313_1192)	1	40.413	14	20	160	NAD-dependent glycerol-3-phosphate dehydrogenase domain protein [Clostridium thermocellum LQ8, DSM 1313]	57@C105,57@C1550	160	12	10	9	11	6	11	25	18	12	24	11	11
914 (Clo1313_0864)	1	52.3364	18	21	159	FolC bifunctional protein [Clostridium thermocellum LQ8, DSM 1313]	57@C382	159	11	8	5	9	9	7	19	20	18	25	16	12
1058 (Clo1313_1637)	1	44.6686	13	22	159	copper amine oxidase-like domain-containing protein [Clostridium thermocellum LQ8, DSM 1313]	57@C180,16@M2754	159	14	7	15	15	13	10	15	18	17	8	14	13
1209 (Clo1313_0935)	1	36.7412	10	13	159	ribosomal protein L11 methyltransferase [Clostridium thermocellum LQ8, DSM 1313]	57@C183,57@C286	159	9	17	12	14	18	15	13	11	12	15	11	12
328 (Clo1313_1546)	1	60.567	22	26	158	phosphopentomutase [Clostridium thermocellum LQ8, DSM 1313]	16@M283,168@K366	158	14	6	12	21	12	13	18	15	13	17	9	8
544 (Clo1313_1624)	1	40.2703	13	16	158	NLP/P60 protein [Clostridium thermocellum LQ8, DSM 1313]	168@K254,57@C273	158	22	12	15	17	12	14	21	9	4	15	8	9
910 (Clo1313_1969)	1	37.058	22	27	158	peptidase S1 and S6 chymotrypsin/Hap [Clostridium thermocellum LQ8, DSM 1313]	70@K68,70@K274,42@K470,57@C685	158	28	23	15	25	16	26	5	6	7	0	4	3
921 (Clo1313_0070)	1	63.522	11	15	158	GCN5-related N-acetyltransferase [Clostridium thermocellum LQ8, DSM 1313]	57@C23,57@C109	158	8	6	14	8	11	11	18	18	20	17	12	15
841 (Clo1313_2905)	1	56.6265	18	21	157	polysaccharide biosynthesis protein CapD [Clostridium thermocellum LQ8, DSM 1313]	57@C90,70@K212,57@C214,57@C244	157	30	20	22	31	22	21	3	4	2	0	1	1
399 (Clo1313_0913)	1	52.8	15	15	156	hypothetical protein [Clostridium thermocellum LQ8, DSM 1313]	57@C89,57@C135,57@C151,168@K312,57@C313	156	19	18	8	14	8	12	21	15	9	12	10	10
923 (Clo1313_0671)	1	53.4884	6	11	156	hemerythrin-like metal-binding protein [Clostridium thermocellum LQ8, DSM 1313]		156	27	11	5	13	8	14	14	12	17	6	14	15
940 (Clo1313_0436)	1	31.0463	18	19	156	glycoside hydrolase family 18 [Clostridium thermocellum LQ8, DSM 1313]	70@K291	156	21	11	10	14	15	6	11	12	13	12	16	15
1088 (Clo1313_1979)	1	38.3838	14	17	156	protein of unknown function UPF0027 [Clostridium thermocellum LQ8, DSM 1313]	57@C30,57@C75,57@C124	156	18	13	11	15	12	15	15	13	12	15	7	10
1257 (Clo1313_2069)	1	45.8333	3	5	156	protein of unknown function UPF0044 [Clostridium thermocellum LQ8, DSM 1313]	57@C628	156	16	10	5	14	13	14	15	13	13	17	11	15
259 (Clo1313_1098)	1	34.9666	14	19	155	phosphoglucosamine mutase [Clostridium thermocellum LQ8, DSM 1313]	57@C74,57@C217,57@C394,57@C3978	155	18	10	10	14	14	12	12	12	17	13	11	12
553 (Clo1313_1329)	1	72.1088	9	13	155	response regulator receiver protein [Clostridium thermocellum LQ8, DSM 1313]		155	26	11	15	21	21	15	11	7	8	4	8	8
1301 (Clo1313_2950)	1	34.1837	11	12	155	AAA ATPase central domain protein [Clostridium thermocellum LQ8, DSM 1313]	57@C235,57@C382	155	11	10	10	15	10	13	16	11	12	20	13	14
635 (Clo1313_1320)	1	29.5652	11	17	154	metal dependent phosphohydrolase [Clostridium thermocellum LQ8, DSM 1313]	42@K12,70@K337	154	17	21	22	25	17	21	8	4	7	5	4	3
418 (Clo1313_2936)	1	19.3548	2	4	153	H+transporting two-sector ATPase C subunit [Clostridium thermocellum LQ8, DSM 1313]		153	19	17	16	21	15	16	15	11	8	8	4	3
468 (Clo1313_1518)	1	45.1505	12	16	153	transcriptional regulator, RpiR family [Clostridium thermocellum LQ8, DSM 1313]		153	15	15	12	13	11	13	11	15	11	14	10	13
493 (Clo1313_1231)	1	46.0465	18	25	153	peptidase M16 domain protein [Clostridium thermocellum LQ8, DSM 1313]	16@M52,57@C61,57@C84,57@C2665	153	13	14	11	16	13	12	7	17	16	14	12	8
802 (Clo1313_1985)	1	29.703	21	26	153	cadmium-translocating P-type ATPase [Clostridium thermocellum LQ8, DSM 1313]	57@C16,57@C19,168@K1950	153	9	12	8	9	6	11	15	14	20	14	20	15
1120 (Clo1313_1201)	1	33.7957	24	27	153	MutS2 family protein [Clostridium thermocellum LQ8, DSM 1313]	70@K112,57@C125,57@C467,57@C468,70@K551,42@K640	153	9	13	17	11	17	14	7	14	15	9	15	12
1198 (Clo1313_2619)	1	45.4545	8	12	153	alkyl hydroperoxide reductase/ Thiol specific antioxidant/ Mal allergen [Clostridium thermocellum LQ8, DSM 1313]		153	14	7	7	9	9	9	21	17	13	20	12	15
1323 (Clo1313_0939)	1	48.2993	16	20	153	YicC-like domain-containing protein [Clostridium thermocellum LQ8, DSM 1313]	70@K48,57@C2170	153	13	9	13	14	11	12	17	13	13	16	13	9
793 (Clo1313_1027)	1	44.878	10	14	152	Lipoprotein LpqB, GerMN domain [Clostridium thermocellum LQ8, DSM 1313]		152	11	9	9	13	9	7	20	18	14	21	10	11
975 (Clo1313_2981)	1	41.5584	7	11	152	CheC domain protein [Clostridium thermocellum LQ8, DSM 1313]	57@C37	152	35	24	19	34	14	14	3	3	5	0	0	1
476 (Clo1313_1076)	1	42.3948	17	21	151	ATPase associated with various cellular activities AAA_3 [Clostridium thermocellum LQ8, DSM 1313]	57@C239,42@K270	151	16	9	11	15	12	11	14	13	18	17	7	8
607 (Clo1313_1344)	1	33.1984	17	17	151	anthranilate synthase component I [Clostridium thermocellum LQ8, DSM 1313]	70@K190,57@C255,57@C476	151	21	12	13	13	14	13	13	13	12	11	9	7
755 (Clo1313_2906)	1	42.1277	17	24	151	protein of unknown function DUF115 [Clostridium thermocellum LQ8, DSM 1313]	57@C1286	151	24	20	27	25	18	23	3	5	1	3	0	2
956 (Clo1313_1017)	1	47.619	8	11	151	metal dependent phosphohydrolase [Clostridium thermocellum LQ8, DSM 1313]	168@K17,57@C52	151	14	10	13	16	13	10	15	12	11	14	11	12
96 (Clo1313_2856)	1	21.4135	17	25	150	Carbohydrate binding family 6 [Clostridium thermocellum LQ8, DSM 1313]	57@C95,42@K938	150	4	7	4	4	4	7	14	27	22	18	19	20
605 (Clo1313_2942)	1	38.2883	10	14	150	V-type ATPase, D subunit [Clostridium thermocellum LQ8, DSM 1313]		150	21	8	10	23	13	9	19	10	13	16	5	3
847 (Clo1313_2059)	1	24.2857	16	20	150	sulfatase [Clostridium thermocellum LQ8, DSM 1313]	70@K248,57@C523,42@K612,42@K6017	150	7	10	16	11	16	13	13	16	10	16	11	11
894 (Clo1313_1759)	1	40.8257	14	17	150	gid protein [Clostridium thermocellum LQ8, DSM 1313]	168@K69,57@C82,57@C192,57@C327	150	17	16	10	16	12	10	11	10	11	18	11	8
1202 (Clo1313_2186)	1	27.4444	20	24	150	hypothetical protein [Clostridium thermocellum LQ8, DSM 1313]	70@K104	150	8	4	11	9	10	6	15	27	18	11	17	14
310 (Clo1313_0829)	1	35.2761	11	14	149	signal peptide peptidase SppA, 36K type [Clostridium thermocellum LQ8, DSM 1313]		149	13	14	15	16	11	11	11	15	11	15	8	9
419 (Clo1313_1438)	1	41.6667	18	25	149	RNA modification enzyme, MiaB family [Clostridium thermocellum LQ8, DSM 1313]	57@C46,57@C52,57@C298,42@K398,42@K387	149	11	7	13	15	9	11	9	16	13	13	12	20
717 (Clo1313_0169)	1	40.8	5	9	149	dihydroneopterin aldolase [Clostridium thermocellum LQ8, DSM 1313]		149	15	17	11	19	14	10	14	9	6	18	8	8
1053 (Clo1313_0175)	1	44.3137	8	12	148	putative transcriptional acitvator, Baf family [Clostridium thermocellum LQ8, DSM 1313]	168@K20,57@C1510	148	18	14	12	13	11	9	17	11	9	19	8	7
1179 (Clo1313_2897)	1	49.1803	9	11	148	methionyl-tRNA formyltransferase [Clostridium thermocellum LQ8, DSM 1313]	57@C841	148	17	12	14	22	12	17	14	8	7	14	7	4
1128 (Clo1313_1157)	1	16.1798	13	15	147	transglutaminase domain-containing protein [Clostridium thermocellum LQ8, DSM 1313]		147	16	11	14	11	15	12	15	11	14	7	10	11
592 (Clo1313_1033)	1	52.3077	6	9	146	ribosomal protein L35 [Clostridium thermocellum LQ8, DSM 1313]		146	17	9	14	23	10	10	16	5	7	19	8	8
1144 (Clo1313_1196)	1	26.2976	10	15	146	binding-protein-dependent transport systems inner membrane component [Clostridium thermocellum LQ8, DSM 1313]	16@M105	146	17	13	12	20	20	19	5	9	10	5	7	9
46 (Clo1313_1009)	1	45.9016	20	25	145	amidophosphoribosyltransferase [Clostridium thermocellum LQ8, DSM 1313]	57@C229,57@C415,57@C432,57@C463,57@C466,57@C469	145	7	12	5	9	5	9	18	15	13	23	16	13
265 (Clo1313_0118)	1	65.272	16	24	144	adenylylsulfate reductase, thioredoxin dependent [Clostridium thermocellum LQ8, DSM 1313]	16@M80,57@C140,57@C202,57@C205,57@C230	144	0	0	0	0	0	0	0	0	0	56	49	39
723 (Clo1313_2502)	1	23.1481	9	12	144	copper amine oxidase-like domain-containing protein [Clostridium thermocellum LQ8, DSM 1313]		144	15	14	14	14	7	11	16	13	9	15	7	9
734 (Clo1313_0732)	1	35.6989	17	20	144	TrkA-N domain protein [Clostridium thermocellum LQ8, DSM 1313]	57@C8,42@K39,57@C267,16@M343,57@C425	144	15	16	9	18	16	14	10	9	9	13	7	8
156 (Clo1313_0837)	1	45.7031	8	12	143	tryptophan synthase, alpha subunit [Clostridium thermocellum LQ8, DSM 1313]	57@C87,57@C112,57@C137,57@C240	143	23	16	11	16	4	6	19	11	8	15	8	6
387 (Clo1313_1244)	1	34.4173	8	13	143	UDP-N-acetylglucosamine--N-acetylmuramyl- (pentapeptide) pyrophosphoryl-undecaprenol N-acetylglucosamine transferase [Clostridium thermocellum LQ8, DSM 1313]	57@C104	143	8	14	16	6	14	17	8	14	13	8	14	11
895 (Clo1313_0335)	1	57.0513	10	14	143	protein of unknown function DUF402 [Clostridium thermocellum LQ8, DSM 1313]	57@C758	143	11	12	14	12	12	17	10	13	13	11	9	9
1280 (Clo1313_1214)	1	42.4603	10	14	143	undecaprenyl diphosphate synthase [Clostridium thermocellum LQ8, DSM 1313]		143	21	13	10	11	8	13	11	14	9	16	10	7
10 (Clo1313_0463)	1	74.5763	5	8	142	ribosomal protein L30 [Clostridium thermocellum LQ8, DSM 1313]	57@C349	142	19	12	9	13	13	15	12	8	12	14	9	6
133 (Clo1313_1407)	1	41.7544	19	23	142	DNA repair protein RecN [Clostridium thermocellum LQ8, DSM 1313]	70@K15,57@C508	142	10	11	14	14	6	8	10	17	12	20	13	7
166 (Clo1313_2099)	1	27.3279	13	13	142	AMP-dependent synthetase and ligase [Clostridium thermocellum LQ8, DSM 1313]	57@C103,57@C174,57@C175,57@C272,57@C279	142	10	2	6	14	17	13	20	17	12	16	9	6
253 (Clo1313_2727)	1	29.0698	7	11	142	hypothetical protein [Clostridium thermocellum LQ8, DSM 1313]	42@K227	142	11	9	17	18	9	12	11	10	13	16	7	9
547 (Clo1313_1549)	1	48.9011	7	10	142	NUDIX hydrolase [Clostridium thermocellum LQ8, DSM 1313]	57@C87	142	19	5	6	16	6	8	20	16	9	22	7	8
924 (Clo1313_2121)	1	42.4528	15	17	142	HPr kinase [Clostridium thermocellum LQ8, DSM 1313]	57@C89,57@C93	142	20	8	14	28	9	12	9	11	6	7	9	9
2 (Clo1313_0954)	1	30.6373	12	18	141	glycosyl transferase group 1 [Clostridium thermocellum LQ8, DSM 1313]	57@C235	141	23	14	13	21	10	17	7	10	6	7	8	5
56 (Clo1313_1089)	1	27.9518	10	11	141	peptidase S11 D-alanyl-D-alanine carboxypeptidase 1 [Clostridium thermocellum LQ8, DSM 1313]	57@C64	141	15	10	15	20	14	11	12	8	7	15	6	8
1256 (Clo1313_1216)	1	44.357	14	17	140	1-deoxy-D-xylulose 5-phosphate reductoisomerase [Clostridium thermocellum LQ8, DSM 1313]	57@C304,70@K374	140	22	14	12	17	12	12	7	12	6	9	10	7
867 (Clo1313_1065)	1	27.9621	14	19	139	Domain of unknown function DUF1910 [Clostridium thermocellum LQ8, DSM 1313]	57@C125,57@C144	139	18	11	15	16	11	8	17	11	7	10	8	7
32 (Clo1313_1512)	1	74.8899	16	19	138	cytidylate kinase [Clostridium thermocellum LQ8, DSM 1313]		138	7	10	16	18	5	14	12	12	13	9	8	14
238 (Clo1313_0145)	1	28.2276	11	14	138	DegT/DnrJ/EryC1/StrS aminotransferase [Clostridium thermocellum LQ8, DSM 1313]		138	13	13	10	13	10	9	13	15	15	13	7	7
353 (Clo1313_2303)	1	7.13267	8	11	138	glutamine synthetase catalytic region [Clostridium thermocellum LQ8, DSM 1313]	57@C134	138	20	12	8	13	11	11	15	6	10	13	11	8
974 (Clo1313_2830)	1	25.2781	23	24	138	type III restriction protein res subunit [Clostridium thermocellum LQ8, DSM 1313]	168@K166,57@C215,57@C318,57@C522,57@C558,57@C645,57@C912,57@C927,70@K982	138	11	12	8	15	7	9	11	14	13	13	13	12
1348 (Clo1313_1409)	1	43.1227	8	14	138	sporulation transcriptional activator Spo0A [Clostridium thermocellum LQ8, DSM 1313]		138	0	0	0	0	0	0	43	23	30	19	11	12
732 (Clo1313_0126)	1	34.4086	13	16	137	Lipoprotein LpqB, GerMN domain [Clostridium thermocellum LQ8, DSM 1313]	57@C3,57@C33,57@C2257	137	10	12	8	8	5	7	20	14	14	18	11	10
308 (Clo1313_0648)	1	33.3333	11	12	136	glycosyl transferase family 2 [Clostridium thermocellum LQ8, DSM 1313]		136	14	12	10	14	12	9	16	12	8	12	8	9
761 (Clo1313_2825)	1	47.3545	15	17	136	putative PAS/PAC sensor protein [Clostridium thermocellum LQ8, DSM 1313]	16@M123,57@C149,57@C1708	136	21	13	9	20	13	6	16	12	6	13	4	3
389 (Clo1313_2555)	1	47.9769	12	16	135	N-acetyl-gamma-glutamyl-phosphate reductase [Clostridium thermocellum LQ8, DSM 1313]	57@C150,57@C154,57@C195,57@C197	135	10	17	14	9	10	11	10	10	12	7	11	14
789 (Clo1313_1478)	1	32.6316	25	28	135	copper amine oxidase-like domain-containing protein [Clostridium thermocellum LQ8, DSM 1313]	42@K409,57@C451,57@C511,168@K652,57@C828	135	5	1	3	3	5	3	16	20	24	15	24	16
942 (Clo1313_1833)	1	59.3023	17	23	135	Alcohol dehydrogenase GroES domain protein [Clostridium thermocellum LQ8, DSM 1313]	70@K11,57@C37,57@C204,57@C236	135	11	21	20	13	15	25	3	5	6	4	6	6
986 (Clo1313_1286)	1	40.2542	10	14	134	ribonuclease III [Clostridium thermocellum LQ8, DSM 1313]	57@C21,57@C41,57@C962	134	12	12	11	9	13	13	6	9	10	13	10	16
1192 (Clo1313_1856)	1	34.9333	9	12	134	Peptide chain release factor 2 [Clostridium thermocellum LQ8, DSM 1313]	57@C274,57@C329	134	13	8	8	15	11	9	12	8	11	17	12	10
906 (Clo1313_2448)	1	39.8305	8	9	133	peptidase M22 glycoprotease [Clostridium thermocellum LQ8, DSM 1313]	57@C211	133	16	9	11	17	10	8	18	8	7	14	8	7
1242 (Clo1313_0482)	1	39.8519	17	20	133	regulatory protein DeoR [Clostridium thermocellum LQ8, DSM 1313]	57@C184,57@C302,42@K310	133	8	9	8	13	4	4	15	17	14	18	11	12
222 (Clo1313_1053)	1	48.2673	16	20	132	sporulation protein YhbH [Clostridium thermocellum LQ8, DSM 1313]	42@K31,42@K85,57@C324,57@C345,57@C348	132	3	3	2	5	5	4	20	20	21	26	11	12
794 (Clo1313_1658)	1	38.7283	7	12	132	nitroreductase [Clostridium thermocellum LQ8, DSM 1313]	42@K52	132	15	11	9	14	9	8	14	10	12	9	11	10
142 (Clo1313_2539)	1	69.6581	14	19	131	two component transcriptional regulator, winged helix family [Clostridium thermocellum LQ8, DSM 1313]	57@C68	131	6	2	1	4	3	4	27	20	17	18	16	13
316 (Clo1313_2552)	1	36.1702	11	12	131	cell division ATP-binding protein FtsE [Clostridium thermocellum LQ8, DSM 1313]		131	13	9	13	14	12	8	12	12	9	11	9	9
637 (Clo1313_1272)	1	24.2424	6	8	130	metallophosphoesterase [Clostridium thermocellum LQ8, DSM 1313]		130	12	13	15	16	13	10	8	9	10	8	8	8
1270 (Clo1313_0897)	1	49.5017	14	16	129	glycosyltransferase [Clostridium thermocellum LQ8, DSM 1313]	57@C118,57@C128	129	13	16	7	16	7	10	13	10	8	14	8	7
492 (Clo1313_0660)	1	70.8333	12	16	128	Uracil-DNA glycosylase superfamily [Clostridium thermocellum LQ8, DSM 1313]	42@K162	128	13	3	6	11	9	7	19	10	11	18	9	12
796 (Clo1313_1698)	1	47.1366	8	12	128	ABC transporter related protein [Clostridium thermocellum LQ8, DSM 1313]		128	7	18	12	4	17	12	6	16	11	6	10	9
1329 (Clo1313_1768)	1	52.4715	12	15	128	cellulosome anchoring protein cohesin region [Clostridium thermocellum LQ8, DSM 1313]	42@K138,57@C243	128	10	14	19	11	11	6	11	15	8	9	5	9
18 (Clo1313_2894)	1	55.527	13	18	127	UDP-4-keto-6-deoxy-N-acetylglucosamine 4-aminotransferase [Clostridium thermocellum LQ8, DSM 1313]	57@C70,57@C140,168@K257,57@C349	127	19	15	16	18	13	11	8	7	5	7	6	2
337 (Clo1313_2275)	1	42.8115	11	14	127	DNA adenine methylase [Clostridium thermocellum LQ8, DSM 1313]	42@K43,57@C1048	127	10	17	11	17	12	11	8	7	9	8	8	9
373 (Clo1313_0640)	1	50.3571	15	17	127	hydro-lyase, Fe-S type, tartrate/fumarate subfamily, alpha subunit [Clostridium thermocellum LQ8, DSM 1313]	16@M1,57@C183	127	16	21	9	14	12	14	7	9	7	7	6	5
227 (Clo1313_1461)	1	38.6973	9	11	126	Ribonuclease H [Clostridium thermocellum LQ8, DSM 1313]	57@C248	126	10	5	11	6	12	10	9	15	11	13	14	10
626 (Clo1313_2307)	1	31.4974	17	19	126	aspartyl-tRNA synthetase [Clostridium thermocellum LQ8, DSM 1313]	57@C217,57@C415	126	12	11	7	17	14	9	8	10	8	8	12	10
666 (Clo1313_2457)	1	37.4046	4	5	126	hypothetical protein [Clostridium thermocellum LQ8, DSM 1313]	57@C48,57@C50	126	15	6	11	14	5	8	18	5	14	8	12	10
837 (Clo1313_1769)	1	23.5955	13	14	126	protein of unknown function DUF115 [Clostridium thermocellum LQ8, DSM 1313]	57@C261,57@C359,168@K515,168@K611	126	10	13	8	16	10	11	13	15	12	9	5	4
1167 (Clo1313_0718)	1	31.9035	13	15	126	glucose-1-phosphate adenylyltransferase, GlgD subunit [Clostridium thermocellum LQ8, DSM 1313]	70@K72,70@K369	126	15	17	12	19	14	10	10	9	6	7	4	3
1281 (Clo1313_1964)	1	30.0268	8	11	126	Alanine--glyoxylate transaminase [Clostridium thermocellum LQ8, DSM 1313]	57@C83,57@C138,57@C152,57@C192	126	27	20	17	22	16	18	0	2	2	0	1	1
218 (Clo1313_0395)	1	49.8542	14	18	125	glycoside hydrolase family 5 [Clostridium thermocellum LQ8, DSM 1313]	42@K50	125	21	16	12	18	13	12	10	6	4	7	3	3
646 (Clo1313_2802)	1	34.3693	15	18	125	DNA polymerase III, subunits gamma and tau [Clostridium thermocellum LQ8, DSM 1313]	57@C44,42@K185,70@K192,57@C224,42@K257,70@K434,70@K431,42@K508,57@C509	125	12	13	15	10	7	16	7	10	10	5	12	8
780 (Clo1313_1262)	1	40.7609	7	8	125	phosphoribosyltransferase [Clostridium thermocellum LQ8, DSM 1313]		125	13	7	6	15	9	11	16	11	8	16	9	4
790 (Clo1313_1151)	1	44.6429	17	19	125	thiamine biosynthesis/tRNA modification protein ThiI [Clostridium thermocellum LQ8, DSM 1313]	70@K81,57@C88,57@C236,57@C346,57@C347	125	11	15	14	10	8	12	8	12	13	10	6	6
410 (Clo1313_2790)	1	37.037	13	17	124	hypothetical protein [Clostridium thermocellum LQ8, DSM 1313]	42@K213,42@K2659	124	10	13	14	12	14	11	3	12	12	6	9	8
448 (Clo1313_1963)	1	36.1616	14	18	124	methyl-accepting chemotaxis sensory transducer [Clostridium thermocellum LQ8, DSM 1313]		124	21	24	14	19	15	18	3	4	2	2	2	0
522 (Clo1313_1073)	1	29.9035	8	10	123	esterase/lipase [Clostridium thermocellum LQ8, DSM 1313]	57@C36,57@C41,57@C121,57@C137	123	11	8	10	14	7	7	11	15	14	9	8	9
709 (Clo1313_0783)	1	15.7704	24	25	123	YD repeat protein [Clostridium thermocellum LQ8, DSM 1313]	57@C132,57@C456,42@K542,57@C1353,70@K1473	123	13	6	14	8	7	9	17	17	7	11	6	8
925 (Clo1313_1493)	1	25.5507	7	10	123	hypothetical protein [Clostridium thermocellum LQ8, DSM 1313]	57@C175	123	15	8	10	17	8	6	13	9	8	12	7	10
1059 (Clo1313_1711)	1	4.59082	2	3	123	histidine kinase [Clostridium thermocellum LQ8, DSM 1313]	57@C382	123	10	8	17	8	12	10	19	7	5	10	6	11
1240 (Clo1313_0637)	1	38.29	6	6	123	sporulation transcriptional activator Spo0A [Clostridium thermocellum LQ8, DSM 1313]		123	6	12	9	12	10	7	11	6	10	13	12	15
196 (Clo1313_2007)	1	23.6994	19	20	122	[Clostridium thermocellum LQ8, DSM 1313]	42@K112,42@K223,42@K394,57@C474,57@C540	122	17	7	10	18	12	10	10	6	4	16	6	6
1029 (Clo1313_1696)	1	30.7305	10	13	122	peptidase M24 [Clostridium thermocellum LQ8, DSM 1313]	57@C281	122	13	12	9	18	2	6	17	7	6	18	7	7
1049 (Clo1313_2626)	1	31.1978	19	20	122	Tex-like protein [Clostridium thermocellum LQ8, DSM 1313]	168@K10,42@K108,57@C539	122	7	9	11	11	9	7	11	13	9	16	8	11
1237 (Clo1313_0163)	1	34.6512	12	15	122	hypothetical protein [Clostridium thermocellum LQ8, DSM 1313]	57@C88,70@K137	122	14	14	5	12	13	12	11	11	8	7	8	7
177 (Clo1313_2334)	1	33.3333	10	12	121	Radical SAM domain protein [Clostridium thermocellum LQ8, DSM 1313]	57@C147	121	13	0	10	12	10	1	14	9	9	16	11	16
711 (Clo1313_2933)	1	35.2518	9	13	121	Prephenate dehydratase [Clostridium thermocellum LQ8, DSM 1313]	57@C1141	121	8	9	6	13	11	10	14	8	12	11	10	9
417 (Clo1313_0215)	1	45.5882	12	15	120	purine operon repressor, PurR [Clostridium thermocellum LQ8, DSM 1313]	57@C76,57@C89	120	8	7	8	12	5	4	14	13	15	12	13	9
573 (Clo1313_0667)	1	41.688	14	16	120	glycosyl transferase group 1 [Clostridium thermocellum LQ8, DSM 1313]	57@C20,57@C234	120	15	13	12	7	14	10	10	9	10	3	8	9
797 (Clo1313_0975)	1	61.0329	10	12	120	endonuclease III [Clostridium thermocellum LQ8, DSM 1313]	57@C24,57@C44,57@C199,57@C205	120	4	6	6	6	6	5	19	18	15	14	10	11
1206 (Clo1313_2426)	1	36.0902	9	12	120	ABC transporter related protein [Clostridium thermocellum LQ8, DSM 1313]		120	16	15	12	19	5	9	8	6	5	12	7	6
80 (Clo1313_1499)	1	40.3774	10	14	119	histidinol phosphate phosphatase HisJ family [Clostridium thermocellum LQ8, DSM 1313]	57@C222	119	11	11	12	9	11	7	14	12	5	13	5	9
1262 (Clo1313_0865)	1	35.3247	16	19	119	Tetratricopeptide TPR_1 repeat-containing protein [Clostridium thermocellum LQ8, DSM 1313]		119	7	6	9	8	9	7	16	15	9	11	8	14
432 (Clo1313_1143)	1	17.8718	12	13	118	7TM receptor with intracellular metal dependent phosphohydrolase [Clostridium thermocellum LQ8, DSM 1313]	168@K20,57@C675	118	12	11	11	11	12	13	11	8	8	10	7	4
809 (Clo1313_1483)	1	42.1603	20	24	118	pyrrolo-quinoline quinone [Clostridium thermocellum LQ8, DSM 1313]	57@C522	118	5	6	5	7	4	3	14	19	14	15	13	13
917 (Clo1313_2437)	1	53.0387	22	26	118	outer membrane efflux protein [Clostridium thermocellum LQ8, DSM 1313]	70@K37,70@K133,168@K164,168@K170,168@K295,70@K310	118	11	3	12	12	6	9	11	14	10	16	9	5
1288 (Clo1313_0357)	1	23.3333	16	17	118	metallophosphoesterase [Clostridium thermocellum LQ8, DSM 1313]	70@K21,57@C40,70@K95,57@C99,70@K253,70@K792,57@C793,42@K824	118	11	11	9	15	7	9	8	5	16	11	8	8
404 (Clo1313_1166)	1	33.7017	5	6	117	hypothetical protein [Clostridium thermocellum LQ8, DSM 1313]		117	16	10	9	15	9	15	11	5	7	7	6	7
1246 (Clo1313_0469)	1	77.7778	6	9	117	translation initiation factor IF-1 [Clostridium thermocellum LQ8, DSM 1313]		117	12	6	12	13	8	6	12	6	7	15	9	11
981 (Clo1313_2954)	1	42.3358	11	13	116	ABC transporter related protein [Clostridium thermocellum LQ8, DSM 1313]	70@K121	116	9	7	12	10	9	13	10	11	11	9	9	6
102 (Clo1313_2086)	1	35.7992	23	28	115	ribonuclease R [Clostridium thermocellum LQ8, DSM 1313]	57@C391,42@K512,57@C5519	115	6	7	6	6	2	2	21	14	12	15	14	10
436 (Clo1313_0907)	1	25.6348	16	18	114	single-stranded-DNA-specific exonuclease RecJ [Clostridium thermocellum LQ8, DSM 1313]	57@C408,57@C5834	114	8	15	10	8	8	7	6	13	7	13	11	8
616 (Clo1313_0005)	1	41.3462	5	5	114	hypothetical protein [Clostridium thermocellum LQ8, DSM 1313]		114	8	6	9	11	10	9	15	8	9	11	10	8
111 (Clo1313_1154)	1	48.6239	13	15	113	AIR synthase related protein domain protein [Clostridium thermocellum LQ8, DSM 1313]	57@C36,57@C37,57@C46,57@C69,57@C75	113	10	6	9	10	6	11	13	11	8	14	7	8
949 (Clo1313_1612)	1	43.5185	15	16	113	AAA ATPase central domain protein [Clostridium thermocellum LQ8, DSM 1313]	168@K165,57@C233,57@C342,42@K354	113	10	7	9	11	8	8	10	10	10	14	8	8
232 (Clo1313_0380)	1	40.4545	21	30	112	Phenylacetate--CoA ligase [Clostridium thermocellum LQ8, DSM 1313]		112	0	0	0	0	0	1	0	0	0	42	37	32
424 (Clo1313_0182)	1	43.5897	13	15	112	Sua5/YciO/YrdC/YwlC family protein [Clostridium thermocellum LQ8, DSM 1313]		112	12	4	5	14	7	4	11	9	10	15	9	12
589 (Clo1313_1347)	1	35	10	12	112	Indole-3-glycerol-phosphate synthase [Clostridium thermocellum LQ8, DSM 1313]	57@C1114	112	17	16	10	14	7	10	10	4	6	10	4	4
693 (Clo1313_1433)	1	88.3117	14	16	112	DivIVA domain [Clostridium thermocellum LQ8, DSM 1313]		112	9	7	8	9	5	6	15	10	6	18	7	12
702 (Clo1313_2114)	1	36.3636	3	7	112	Phosphotransferase system, phosphocarrier protein HPr [Clostridium thermocellum LQ8, DSM 1313]		112	11	7	7	11	12	12	11	8	6	12	7	8
1087 (Clo1313_1304)	1	11.4929	10	14	112	Protein of unknown function DUF2339, transmembrane [Clostridium thermocellum LQ8, DSM 1313]	42@K136	112	13	8	13	19	12	13	8	4	7	7	4	4
608 (Clo1313_1785)	1	29.7348	25	28	110	Tetratricopeptide TPR_1 repeat-containing protein [Clostridium thermocellum LQ8, DSM 1313]	42@K165,57@C299,57@C311,57@C436,57@C468,57@C482,57@C490,42@K494,57@C512	110	5	11	10	8	10	7	6	18	12	7	8	8
792 (Clo1313_1477)	1	21.0959	15	19	110	glycoside hydrolase family 9 [Clostridium thermocellum LQ8, DSM 1313]	57@C206	110	2	2	2	2	1	3	19	18	12	21	14	14
1293 (Clo1313_2073)	1	22.1239	2	2	110	protein of unknown function DUF464 [Clostridium thermocellum LQ8, DSM 1313]	57@C34	110	13	1	12	13	12	3	17	9	8	6	8	8
268 (Clo1313_1770)	1	50.9934	11	14	109	ATP-cone domain protein [Clostridium thermocellum LQ8, DSM 1313]	168@K561	109	11	8	10	12	11	8	9	11	10	8	5	6
411 (Clo1313_0465)	1	18.7354	9	12	109	preprotein translocase, SecY subunit [Clostridium thermocellum LQ8, DSM 1313]	70@K47	109	10	11	11	7	9	13	9	7	9	8	7	8
604 (Clo1313_0062)	1	11.215	5	8	109	electron transport complex, RnfABCDGE type, D subunit [Clostridium thermocellum LQ8, DSM 1313]		109	9	8	8	8	10	10	7	9	11	8	9	12
610 (Clo1313_0283)	1	26.158	11	15	109	glycosyl transferase group 1 [Clostridium thermocellum LQ8, DSM 1313]	57@C76,70@K77,57@C139,70@K218	109	7	9	6	12	5	12	11	8	9	12	10	8
757 (Clo1313_0094)	1	24.1135	8	9	109	MscS Mechanosensitive ion channel [Clostridium thermocellum LQ8, DSM 1313]		109	8	8	13	11	9	10	10	9	8	7	10	6
174 (Clo1313_1776)	1	48.184	17	17	108	cell division protein FtsA [Clostridium thermocellum LQ8, DSM 1313]	57@C7,57@C16,57@C137,42@K178,57@C305	108	6	9	10	8	5	9	8	12	14	9	11	7
318 (Clo1313_0906)	1	69.3878	12	17	108	GatB/YqeY domain protein [Clostridium thermocellum LQ8, DSM 1313]		108	11	4	6	16	8	7	8	6	8	13	12	9
538 (Clo1313_0440)	1	50	8	13	108	putative anti-sigma regulatory factor, serine/threonine protein kinase [Clostridium thermocellum LQ8, DSM 1313]	57@C5,57@C30,57@C51	108	18	8	8	13	13	10	4	9	9	3	7	6
1020 (Clo1313_2977)	1	50.9804	13	14	108	hypothetical protein [Clostridium thermocellum LQ8, DSM 1313]	70@K36,57@C219,57@C268,57@C277	108	8	11	10	12	9	7	10	7	9	9	7	9
273 (Clo1313_1081)	1	47.7679	10	13	107	isochorismatase hydrolase [Clostridium thermocellum LQ8, DSM 1313]	57@C70,57@C76,42@K80,57@C895	107	10	8	8	9	14	12	7	10	11	7	6	5
884 (Clo1313_2123)	1	41.784	8	10	107	type IV pilus assembly PilZ [Clostridium thermocellum LQ8, DSM 1313]		107	7	3	4	6	5	7	21	16	14	10	7	7
339 (Clo1313_2209)	1	32.8	8	11	106	Carboxylesterase [Clostridium thermocellum LQ8, DSM 1313]	57@C106	106	5	7	9	6	10	4	11	11	16	7	10	10
1027 (Clo1313_0388)	1	32.6425	10	12	106	Cys/Met metabolism pyridoxal-phosphate-dependent protein [Clostridium thermocellum LQ8, DSM 1313]	57@C22	106	4	4	5	7	2	6	9	6	7	25	14	17
842 (Clo1313_2244)	1	49.4465	11	13	105	Cof-like hydrolase [Clostridium thermocellum LQ8, DSM 1313]	57@C152,57@C157	105	6	4	5	11	2	2	10	11	14	18	12	10
41 (Clo1313_2913)	1	40.2516	8	9	104	protein of unknown function DUF180 [Clostridium thermocellum LQ8, DSM 1313]		104	16	5	12	18	9	11	7	5	7	5	5	4
199 (Clo1313_1444)	1	52.3077	10	12	104	hypothetical protein [Clostridium thermocellum LQ8, DSM 1313]		104	12	8	7	13	7	7	11	7	7	12	7	6
326 (Clo1313_0909)	1	24.1713	14	16	104	(p)ppGpp synthetase I, SpoT/RelA [Clostridium thermocellum LQ8, DSM 1313]	57@C19,57@C187,168@K544,57@C595,57@C596	104	8	12	10	11	6	7	9	8	15	5	7	6
503 (Clo1313_1735)	1	12.1302	7	12	104	flagellar biosynthesis protein FlhA [Clostridium thermocellum LQ8, DSM 1313]		104	17	9	15	15	15	8	5	7	6	4	2	1
625 (Clo1313_2274)	1	25.1613	7	8	104	Type II site-specific deoxyribonuclease [Clostridium thermocellum LQ8, DSM 1313]	57@C184	104	8	7	11	10	11	13	8	7	7	9	6	7
1090 (Clo1313_1742)	1	43.8424	14	18	104	CheC, inhibitor of MCP methylation / FliN fusion protein [Clostridium thermocellum LQ8, DSM 1313]	57@C72,70@K326	104	22	10	24	20	14	14	0	0	0	0	0	0
1227 (Clo1313_0427)	1	49.0291	9	11	104	imidazole glycerol phosphate synthase, glutamine amidotransferase subunit [Clostridium thermocellum LQ8, DSM 1313]		104	8	8	8	9	6	7	13	10	8	13	5	9
198 (Clo1313_0507,Clo1313_0508,Clo1313_1640,Clo1313_2656)	4	17.9867	10	11	103	[Clostridium thermocellum LQ8, DSM 1313]	168@K92,70@K93,42@K93	103	13	10	5	15	7	6	10	5	4	16	6	6
845 (Clo1313_2476)	1	14.4886	3	4	103	cobalamin (vitamin B12) biosynthesis CbiM protein [Clostridium thermocellum LQ8, DSM 1313]		103	7	10	11	7	12	8	7	9	11	5	6	10
969 (Clo1313_1508)	1	41.1765	5	6	103	Nucleoside-diphosphate kinase [Clostridium thermocellum LQ8, DSM 1313]	57@C46	103	13	8	11	14	8	9	11	7	6	10	3	3
300 (Clo1313_0479)	1	23.2558	7	10	102	protein of unknown function DUF55 [Clostridium thermocellum LQ8, DSM 1313]		102	16	13	13	18	11	7	4	6	4	4	4	2
357 (Clo1313_1743)	1	28.9634	9	10	102	flagellar motor switch protein FliM [Clostridium thermocellum LQ8, DSM 1313]	57@C216,70@K2525	102	16	8	15	10	6	6	16	13	4	5	2	1
512 (Clo1313_0953)	1	37.1991	14	15	102	PhoH family protein [Clostridium thermocellum LQ8, DSM 1313]	57@C293	102	12	7	11	18	14	13	6	5	7	3	1	5
932 (Clo1313_2140)	1	38.787	17	20	102	penicillin-binding protein 2 [Clostridium thermocellum LQ8, DSM 1313]	57@C475	102	5	11	12	9	16	17	6	8	5	4	5	4
65 (Clo1313_1217)	1	19.1038	7	8	101	membrane-associated zinc metalloprotease [Clostridium thermocellum LQ8, DSM 1313]	70@K252	101	7	9	12	9	7	14	8	7	6	6	7	9
694 (Clo1313_2766)	1	22.9645	8	9	101	Orn/Lys/Arg decarboxylase major region [Clostridium thermocellum LQ8, DSM 1313]	57@C168	101	2	9	2	5	4	6	15	15	13	13	11	6
829 (Clo1313_0288)	1	29.6675	9	10	101	alanine racemase [Clostridium thermocellum LQ8, DSM 1313]		101	10	9	8	6	6	10	5	14	6	12	7	8
870 (Clo1313_2119)	1	34.8684	10	12	101	UDP-N-acetylenolpyruvoylglucosamine reductase [Clostridium thermocellum LQ8, DSM 1313]	57@C261	101	5	9	4	12	10	12	13	5	5	18	3	5
927 (Clo1313_0934)	1	20.7254	6	8	101	chaperone protein DnaJ [Clostridium thermocellum LQ8, DSM 1313]	57@C157,57@C160,57@C1749	101	10	11	6	9	10	8	10	10	9	9	5	4
1279 (Clo1313_1351)	1	46.8468	8	8	101	hypothetical protein [Clostridium thermocellum LQ8, DSM 1313]	70@K111,70@K184	101	9	4	9	13	8	7	9	7	10	7	9	9
164 (Clo1313_1567)	1	32.6633	5	6	100	hypothetical protein [Clostridium thermocellum LQ8, DSM 1313]	57@C132,57@C188,57@C194	100	7	7	5	11	4	3	18	5	9	15	8	8
883 (Clo1313_1443)	1	33.5556	12	15	100	copper amine oxidase-like domain-containing protein [Clostridium thermocellum LQ8, DSM 1313]		100	17	10	13	14	15	14	2	3	5	1	3	3
964 (Clo1313_0184)	1	59.0604	7	8	100	sugar-phosphate isomerase, RpiB/LacA/LacB family [Clostridium thermocellum LQ8, DSM 1313]	57@C86	100	9	5	14	12	8	7	12	5	8	12	3	5
1054 (Clo1313_2338)	1	48.6891	10	12	100	ABC transporter related protein [Clostridium thermocellum LQ8, DSM 1313]	57@C139,70@K185	100	3	2	7	4	3	4	7	8	7	21	18	16
1244 (Clo1313_2525)	1	34.5725	9	12	100	copper amine oxidase-like domain-containing protein [Clostridium thermocellum LQ8, DSM 1313]		100	10	8	8	9	7	8	13	8	6	11	4	8
612 (Clo1313_1746)	1	41.5909	12	15	99	flagellar hook-basal body protein [Clostridium thermocellum LQ8, DSM 1313]		99	18	15	14	26	13	13	0	0	0	0	0	0
1026 (Clo1313_1697)	1	4.14747	3	3	99	protein of unknown function DUF214 [Clostridium thermocellum LQ8, DSM 1313]	70@K444	99	2	13	16	2	22	19	0	7	7	0	9	2
197 (Clo1313_1104,Clo1313_1298,Clo1313_1651)	3	24.4792	10	11	98	transposase IS3/IS911 family protein [Clostridium thermocellum LQ8, DSM 1313]	168@K92,42@K113	98	13	5	6	13	8	6	10	5	4	16	6	6
374 (Clo1313_1813)	1	23.5499	17	20	98	diguanylate cyclase/phosphodiesterase with PAS/PAC sensor(s) [Clostridium thermocellum LQ8, DSM 1313]	57@C682,168@K775	98	15	15	9	14	11	9	3	5	5	5	2	5
636 (Clo1313_2778)	1	24.9012	6	8	98	RNA polymerase sigma-I factor [Clostridium thermocellum LQ8, DSM 1313]	57@C167,168@K222	98	8	5	10	10	9	6	10	8	8	10	8	6
68 (Clo1313_1892)	1	38.6207	5	8	97	hypothetical protein [Clostridium thermocellum LQ8, DSM 1313]		97	6	9	10	9	8	12	6	9	8	10	4	6
195 (Clo1313_0773,Clo1313_1865,Clo1313_1935,Clo1313_2369,Clo1313_2663,Clo1313_2700,Clo1313_1641)	7	23.0111	9	10	97	[Clostridium thermocellum LQ8, DSM 1313]	42@K112	97	13	5	5	13	8	6	10	5	4	16	6	6
683 (Clo1313_1074)	1	26.9953	9	12	97	hypothetical protein [Clostridium thermocellum LQ8, DSM 1313]	57@C35,70@K163,57@C386	97	19	9	11	14	8	12	3	7	5	4	2	3
1042 (Clo1313_2529)	1	40.2367	5	7	97	hypothetical protein [Clostridium thermocellum LQ8, DSM 1313]		97	8	1	5	5	3	3	16	11	14	11	10	10
1047 (Clo1313_1824)	1	23.2082	12	13	97	ABC transporter transmembrane region [Clostridium thermocellum LQ8, DSM 1313]	168@K5,168@K372	97	11	7	11	9	9	6	6	8	6	7	6	11
120 (Clo1313_1858)	1	47.4359	12	14	96	aminotransferase class I and II [Clostridium thermocellum LQ8, DSM 1313]	57@C124,57@C131,57@C248,57@C268,57@C357	96	17	11	12	13	10	11	2	4	5	5	4	2
267 (Clo1313_2434)	1	22.8856	11	13	96	protein of unknown function DUF214 [Clostridium thermocellum LQ8, DSM 1313]		96	12	10	8	9	11	8	8	10	5	4	5	6
696 (Clo1313_0870)	1	28.4906	14	19	96	response regulator receiver modulated metal dependent phosphohydrolase [Clostridium thermocellum LQ8, DSM 1313]	16@M424,42@K523	96	14	11	15	19	15	13	2	4	1	0	2	0
763 (Clo1313_0929)	1	43.7811	16	18	96	GTP-binding protein LepA [Clostridium thermocellum LQ8, DSM 1313]	57@C13,57@C100,57@C303,57@C538,70@K554,57@C560,168@K5696	96	11	4	4	12	4	4	15	10	9	15	3	5
830 (Clo1313_0324)	1	46.0674	5	6	96	Phosphotransferase system, phosphocarrier protein HPr [Clostridium thermocellum LQ8, DSM 1313]		96	13	8	7	9	8	8	8	7	7	8	7	6
876 (Clo1313_2591)	1	9.94475	5	5	96	ATPase, P-type (transporting), HAD superfamily, subfamily IC [Clostridium thermocellum LQ8, DSM 1313]	70@K16,70@K180,42@K428	96	14	0	10	13	13	1	14	7	6	6	6	6
963 (Clo1313_2715)	1	57.7143	9	11	96	Appr-1-p processing domain protein [Clostridium thermocellum LQ8, DSM 1313]	57@C49,57@C95	96	7	8	7	7	9	8	8	13	8	6	7	8
1272 (Clo1313_1980)	1	20.6983	14	18	96	peptidase C11 clostripain [Clostridium thermocellum LQ8, DSM 1313]		96	10	5	7	13	5	4	11	11	5	12	4	9
28 (Clo1313_2728)	1	28.4211	8	9	95	hypothetical protein [Clostridium thermocellum LQ8, DSM 1313]		95	9	10	12	6	8	9	4	7	7	6	10	7
92 (Clo1313_0994)	1	24.0474	23	25	95	DNA polymerase III, alpha subunit [Clostridium thermocellum LQ8, DSM 1313]	57@C67,57@C224,16@M435,57@C802,168@K836,57@C1129,57@C1141	95	3	8	5	9	2	5	14	8	10	18	5	8
967 (Clo1313_0967)	1	40.2778	7	10	95	amidohydrolase 2 [Clostridium thermocellum LQ8, DSM 1313]	70@K68,57@C139,57@C150	95	8	3	10	13	6	6	5	8	7	10	11	8
1307 (Clo1313_2535)	1	54.3624	5	7	95	transcriptional regulator, BadM/Rrf2 family [Clostridium thermocellum LQ8, DSM 1313]		95	10	5	5	7	6	9	11	7	6	11	10	8
296 (Clo1313_1316)	1	39.9293	10	11	94	3-methyl-2-oxobutanoate hydroxymethyltransferase [Clostridium thermocellum LQ8, DSM 1313]	57@C185,57@C211	94	10	17	5	11	7	12	5	6	8	7	4	2
470 (Clo1313_2474)	1	28.3465	8	9	94	ABC transporter related protein [Clostridium thermocellum LQ8, DSM 1313]	42@K133	94	8	7	7	9	10	8	10	7	6	10	5	7
526 (Clo1313_2903)	1	47.561	11	11	94	acylneuraminate cytidylyltransferase [Clostridium thermocellum LQ8, DSM 1313]	57@C25,57@C72,57@C101	94	13	11	12	12	12	16	5	3	2	5	2	1
991 (Clo1313_1762)	1	54.9801	13	15	94	exodeoxyribonuclease III Xth [Clostridium thermocellum LQ8, DSM 1313]	57@C33,57@C76,57@C143,57@C244	94	7	9	6	11	5	6	12	10	7	11	5	5
15 (Clo1313_1986)	1	28.3688	6	6	93	copper amine oxidase-like domain-containing protein [Clostridium thermocellum LQ8, DSM 1313]	57@C256	93	11	1	7	7	5	7	12	9	10	9	6	9
245 (Clo1313_3010)	1	41.5493	17	19	93	lipopolysaccharide biosynthesis protein [Clostridium thermocellum LQ8, DSM 1313]	42@K128,70@K194	93	5	7	9	10	8	11	3	10	8	8	8	6
335 (Clo1313_1142)	1	59.7598	17	21	93	PhoH family protein [Clostridium thermocellum LQ8, DSM 1313]	57@C104,70@K212	93	9	11	9	16	9	10	3	7	3	6	5	5
713 (Clo1313_1036)	1	11.9097	27	29	93	glycosyltransferase 36 [Clostridium thermocellum LQ8, DSM 1313]	70@K215,70@K371,57@C403,42@K413,42@K424,70@K793,16@M949,57@C1194,57@C1806,70@K1914,57@C2579,70@K2721,57@C2899,42@K2903	93	11	11	20	6	13	11	4	7	0	5	3	2
743 (Clo1313_0255)	1	20.3704	14	18	93	ATPase, P-type (transporting), HAD superfamily, subfamily IC [Clostridium thermocellum LQ8, DSM 1313]	57@C441,168@K862	93	7	11	3	9	2	1	18	12	8	12	5	5
1239 (Clo1313_1741)	1	42.5	4	7	93	response regulator receiver protein [Clostridium thermocellum LQ8, DSM 1313]		93	16	12	8	15	8	9	7	4	5	4	3	2
157 (Clo1313_1453)	1	37.037	3	5	92	ribosomal protein S16 [Clostridium thermocellum LQ8, DSM 1313]		92	11	5	8	13	6	4	16	3	2	12	5	7
284 (Clo1313_1082)	1	43.0041	16	18	92	nicotinate phosphoribosyltransferase [Clostridium thermocellum LQ8, DSM 1313]	57@C2318	92	12	10	9	13	14	19	4	2	4	2	1	2
534 (Clo1313_2907)	1	41.7323	3	3	92	hypothetical protein [Clostridium thermocellum LQ8, DSM 1313]		92	14	0	11	12	10	1	14	7	6	5	6	6
660 (Clo1313_2246)	1	39.4068	7	9	92	transcriptional regulator [Clostridium thermocellum LQ8, DSM 1313]	168@K79,57@C108,57@C113,57@C131	92	4	3	3	2	4	1	8	13	10	17	14	13
1073 (Clo1313_0084)	1	16.6987	16	16	92	S-layer domain-containing protein [Clostridium thermocellum LQ8, DSM 1313]	57@C310,16@M764	92	8	7	15	11	12	8	9	4	2	11	2	3
1224 (Clo1313_2743)	1	48.8372	6	10	92	deoxyuridine 5'-triphosphate nucleotidohydrolase Dut [Clostridium thermocellum LQ8, DSM 1313]	57@C323	92	10	12	7	10	6	5	12	7	4	11	5	3
1317 (Clo1313_1498)	1	24.6988	10	12	92	response regulator receiver modulated metal dependent phosphohydrolase [Clostridium thermocellum LQ8, DSM 1313]	42@K3,57@C38	92	16	12	8	14	9	11	4	4	5	4	3	2
217 (Clo1313_2137)	1	47.8723	6	9	91	cell division topological specificity factor MinE [Clostridium thermocellum LQ8, DSM 1313]		91	10	9	5	8	9	4	11	6	4	11	7	7
346 (Clo1313_1495)	1	36.0606	12	14	91	integrase family protein [Clostridium thermocellum LQ8, DSM 1313]	168@K130	91	15	9	9	14	6	6	5	7	4	8	4	4
737 (Clo1313_0519)	1	51.5901	13	14	91	ABC transporter related protein [Clostridium thermocellum LQ8, DSM 1313]	57@C111,168@K149,57@C197	91	13	3	4	14	5	7	10	10	9	7	4	5
753 (Clo1313_0467)	1	43.3594	12	14	91	methionine aminopeptidase, type I [Clostridium thermocellum LQ8, DSM 1313]	57@C51,57@C75	91	12	7	6	13	10	9	9	5	5	5	4	6
954 (Clo1313_0058)	1	30.5031	9	10	91	protein of unknown function DUF1385 [Clostridium thermocellum LQ8, DSM 1313]	57@C196,16@M284	91	10	4	7	14	6	5	11	5	6	16	3	4
1264 (Clo1313_3008)	1	25.9162	9	11	91	Glutamine--scyllo-inositol transaminase [Clostridium thermocellum LQ8, DSM 1313]	16@M78,57@C161,70@K220	91	11	9	7	11	7	7	6	6	7	8	5	7
171 (Clo1313_2693)	1	31.1029	19	22	90	Dockerin type 1 [Clostridium thermocellum LQ8, DSM 1313]	57@C202,57@C218,57@C382,57@C409,57@C718	90	3	2	0	2	0	2	12	16	15	14	12	12
397 (Clo1313_0439)	1	54.8077	8	10	90	anti-sigma-factor antagonist [Clostridium thermocellum LQ8, DSM 1313]	57@C51	90	17	12	6	12	10	10	7	4	3	5	2	2
412 (Clo1313_0996)	1	52.3077	4	5	90	hypothetical protein [Clostridium thermocellum LQ8, DSM 1313]		90	6	8	12	8	6	8	14	5	6	7	4	6
762 (Clo1313_2208)	1	34.2756	10	12	90	biotin biosynthesis protein BioC [Clostridium thermocellum LQ8, DSM 1313]	57@C51,16@M249,57@C262	90	11	6	5	14	8	10	9	5	3	9	5	5
225 (Clo1313_2333)	1	73.8739	6	8	89	Dinitrogenase iron-molybdenum cofactor biosynthesis protein [Clostridium thermocellum LQ8, DSM 1313]	57@C46,57@C50,57@C640	89	0	0	1	1	1	1	11	10	8	23	17	16
338 (Clo1313_0287)	1	41.165	19	24	89	carbohydrate kinase, YjeF related protein [Clostridium thermocellum LQ8, DSM 1313]	57@C1807	89	3	11	5	8	7	9	8	9	9	8	7	5
459 (Clo1313_0920)	1	24.0385	13	16	89	Forkhead-associated protein [Clostridium thermocellum LQ8, DSM 1313]		89	11	10	11	8	9	9	5	9	5	3	6	3
714 (Clo1313_1449)	1	31.4554	8	8	89	transcriptional repressor, LexA family [Clostridium thermocellum LQ8, DSM 1313]		89	8	7	5	10	9	9	7	8	6	8	6	6
751 (Clo1313_1396)	1	20.6471	11	14	89	glycoside hydrolase family 9 [Clostridium thermocellum LQ8, DSM 1313]		89	6	9	8	10	10	10	4	4	5	10	5	8
1055 (Clo1313_0786)	1	16.9405	24	25	89	YD repeat protein [Clostridium thermocellum LQ8, DSM 1313]	168@K22,57@C462,42@K548,57@C1359,70@K1369,57@C1442,57@C1454	89	10	7	7	5	4	7	9	15	8	5	6	6
1267 (Clo1313_1859)	1	46.5409	6	7	89	transcriptional regulator, AsnC family [Clostridium thermocellum LQ8, DSM 1313]		89	8	18	5	11	8	10	7	5	4	7	3	3
105 (Clo1313_1269)	1	60.5364	14	16	88	Dihydroorotate dehydrogenase, electron transfer subunit, iron-sulfur cluster binding domain [Clostridium thermocellum LQ8, DSM 1313]	57@C43,57@C44,57@C58,57@C192,57@C246	88	6	5	5	8	6	8	12	6	9	14	4	5
695 (Clo1313_1223)	1	53.2609	6	7	88	protein of unknown function DUF448 [Clostridium thermocellum LQ8, DSM 1313]	57@C11,57@C14,57@C50,168@K83	88	1	4	6	4	7	7	11	6	10	10	12	10
865 (Clo1313_0612)	1	33.0435	12	14	88	hypothetical protein [Clostridium thermocellum LQ8, DSM 1313]	42@K105,57@C279	88	0	0	0	0	0	0	10	11	15	13	20	19
1163 (Clo1313_2082)	1	63.3333	5	6	88	protein of unknown function DUF965 [Clostridium thermocellum LQ8, DSM 1313]	57@C78,57@C83,70@K86	88	6	7	7	10	8	10	8	7	6	6	6	7
571 (Clo1313_0406)	1	6.64452	5	6	87	CheA signal transduction histidine kinase [Clostridium thermocellum LQ8, DSM 1313]		87	15	8	11	14	17	15	2	3	2	0	0	0
941 (Clo1313_0336)	1	40.0709	10	11	87	PHP domain protein [Clostridium thermocellum LQ8, DSM 1313]	42@K142	87	7	7	7	6	12	10	8	8	10	4	5	3
1028 (Clo1313_0817)	1	13.2104	7	7	87	hypothetical protein [Clostridium thermocellum LQ8, DSM 1313]		87	9	7	10	8	5	6	11	6	7	8	5	5
1249 (Clo1313_2815)	1	60.1399	13	16	87	hypothetical protein [Clostridium thermocellum LQ8, DSM 1313]	57@C148,57@C270,57@C280	87	4	3	2	2	4	2	10	17	11	10	12	10
1325 (Clo1313_2165)	1	35.6846	7	10	87	Silent information regulator protein Sir2 [Clostridium thermocellum LQ8, DSM 1313]	57@C154,57@C161	87	6	8	4	7	7	6	11	11	5	8	6	8
611 (Clo1313_1096)	1	39.4541	13	14	86	YbbR family protein [Clostridium thermocellum LQ8, DSM 1313]	168@K6	86	4	5	4	12	15	7	6	6	8	11	5	3
181 (Clo1313_0391)	1	43.4251	11	19	85	extracellular solute-binding protein family 3 [Clostridium thermocellum LQ8, DSM 1313]	57@C193,70@K257	85	0	1	0	0	0	0	0	1	0	32	26	25
388 (Clo1313_1229)	1	53.8462	15	19	85	riboflavin biosynthesis protein RibF [Clostridium thermocellum LQ8, DSM 1313]	57@C221	85	1	12	10	4	13	8	2	8	8	8	8	3
634 (Clo1313_1870)	1	12.462	3	3	85	CoA-substrate-specific enzyme activase [Clostridium thermocellum LQ8, DSM 1313]	168@K60,57@C196,168@K209	85	12	0	8	12	9	3	16	6	2	11	4	2
803 (Clo1313_1025)	1	31.713	11	14	85	peptidase S11 D-alanyl-D-alanine carboxypeptidase 1 [Clostridium thermocellum LQ8, DSM 1313]	57@C128	85	11	11	9	11	10	9	3	5	5	6	3	2
892 (Clo1313_0998)	1	26.087	4	5	85	thioesterase superfamily protein [Clostridium thermocellum LQ8, DSM 1313]	57@C62	85	10	6	5	9	4	5	8	6	9	12	5	6
916 (Clo1313_0571)	1	43.7326	15	17	85	NADH-ubiquinone oxidoreductase chain 49kDa [Clostridium thermocellum LQ8, DSM 1313]	57@C152,57@C250,57@C271,57@C338,57@C353,57@C356	85	3	3	6	2	4	5	5	18	7	12	12	8
1121 (Clo1313_2734)	1	19.4215	4	5	85	protein of unknown function DUF28 [Clostridium thermocellum LQ8, DSM 1313]		85	10	7	5	9	6	5	10	2	7	8	7	9
211 (Clo1313_2330)	1	41.3408	9	12	84	GCN5-related N-acetyltransferase [Clostridium thermocellum LQ8, DSM 1313]		84	1	2	2	2	2	2	3	5	7	20	22	16
946 (Clo1313_2918)	1	62.6506	8	9	84	FlgN family protein [Clostridium thermocellum LQ8, DSM 1313]		84	18	6	11	20	11	11	1	2	2	1	1	0
1080 (Clo1313_1439)	1	38.2051	13	13	84	protein of unknown function DUF534 [Clostridium thermocellum LQ8, DSM 1313]	57@C168	84	17	20	11	16	11	9	0	0	0	0	0	0
264 (Clo1313_2959)	1	59.5745	10	17	83	CheW protein [Clostridium thermocellum LQ8, DSM 1313]	16@M323	83	11	17	13	11	12	14	1	1	1	1	1	0
685 (Clo1313_3028)	1	25.7081	10	14	83	tRNA modification GTPase TrmE [Clostridium thermocellum LQ8, DSM 1313]	70@K72	83	6	6	7	7	8	7	9	7	6	6	9	5
756 (Clo1313_0972)	1	37.9175	13	15	83	peptidase S1 and S6 chymotrypsin/Hap [Clostridium thermocellum LQ8, DSM 1313]		83	2	5	7	5	6	7	6	10	5	8	12	10
933 (Clo1313_2467)	1	23.741	14	14	83	translation elongation factor G [Clostridium thermocellum LQ8, DSM 1313]	57@C13	83	5	7	6	4	6	5	12	15	11	3	6	3
1134 (Clo1313_0736)	1	41.4286	5	8	83	putative anti-sigma regulatory factor, serine/threonine protein kinase [Clostridium thermocellum LQ8, DSM 1313]	57@C119	83	3	7	7	7	3	7	12	7	9	9	5	7
241 (Clo1313_0291)	1	41.2121	7	8	82	hypothetical protein [Clostridium thermocellum LQ8, DSM 1313]		82	12	7	4	8	7	5	8	7	6	8	5	5
555 (Clo1313_1678)	1	27.7311	7	8	82	single-strand binding protein/Primosomal replication protein n [Clostridium thermocellum LQ8, DSM 1313]	57@C120,57@C153,57@C155	82	11	11	9	14	6	6	6	4	7	2	4	2
601 (Clo1313_2004)	1	23.4888	11	11	82	UvrD/REP helicase [Clostridium thermocellum LQ8, DSM 1313]	57@C135,57@C137,57@C186,57@C557	82	10	14	10	7	13	12	3	4	5	1	2	1
1046 (Clo1313_0921)	1	27.9255	10	12	82	hypothetical protein [Clostridium thermocellum LQ8, DSM 1313]	57@C98,70@K102,42@K120	82	6	6	3	10	3	4	9	8	9	10	8	6
1070 (Clo1313_1405)	1	29.7578	8	13	82	ATP-NAD/AcoX kinase [Clostridium thermocellum LQ8, DSM 1313]	57@C29,57@C365	82	6	4	7	7	10	8	6	9	7	6	6	6
1313 (Clo1313_0626)	1	27.6744	11	13	82	Radical SAM domain protein [Clostridium thermocellum LQ8, DSM 1313]	57@C269,57@C309,57@C383,57@C414,57@C415,42@K424	82	6	7	4	11	6	8	9	6	4	13	3	5
543 (rev_Clo1313_2789)	1		2	3	81			81	11	4	5	6	6	6	7	6	6	8	8	8
577 (Clo1313_1609)	1	30.137	3	3	81	FeoA family protein [Clostridium thermocellum LQ8, DSM 1313]		81	8	6	8	9	8	5	8	6	6	9	5	3
804 (Clo1313_0389)	1	40.7125	14	17	81	aminotransferase class I and II [Clostridium thermocellum LQ8, DSM 1313]	57@C330,57@C372,168@K385	81	1	6	4	1	2	2	2	8	7	15	21	12
821 (Clo1313_2718)	1	37.9061	8	9	81	RNA methyltransferase, TrmH family, group 3 [Clostridium thermocellum LQ8, DSM 1313]	168@K21	81	6	6	7	2	5	4	2	9	8	6	11	15
891 (Clo1313_2899)	1	17.8832	8	9	81	FkbH like protein [Clostridium thermocellum LQ8, DSM 1313]	57@C178,168@K185,42@K244	81	7	7	9	8	6	8	8	4	6	6	6	6
995 (Clo1313_1754)	1	25	9	9	81	flagellar motor switch protein FliG [Clostridium thermocellum LQ8, DSM 1313]		81	15	7	7	18	6	6	7	2	4	4	2	3
1006 (Clo1313_2581)	1	18.9189	15	16	81	copper amine oxidase-like domain-containing protein [Clostridium thermocellum LQ8, DSM 1313]	57@C604,70@K764,57@C933,16@M957	81	5	5	2	4	6	3	7	14	10	9	8	8
262 (Clo1313_0387)	1	52.381	8	11	80	endoribonuclease L-PSP [Clostridium thermocellum LQ8, DSM 1313]		80	3	2	3	4	3	2	3	5	4	23	11	17
351 (Clo1313_0848)	1	51.7241	5	6	80	hypothetical protein [Clostridium thermocellum LQ8, DSM 1313]	70@K92	80	8	13	6	7	4	7	9	7	4	7	4	4
880 (Clo1313_1219)	1	21.5673	20	22	80	DNA polymerase III, alpha subunit [Clostridium thermocellum LQ8, DSM 1313]	70@K284,42@K300,57@C742,168@K852,168@K837,70@K1015,57@C1145	80	4	7	14	12	6	11	3	6	3	5	6	3
1141 (rev_Clo1313_1201)	1		5	7	80			80	10	6	4	7	6	4	9	7	5	11	5	6
136 (Clo1313_0639)	1	69.1176	7	7	79	UspA domain-containing protein [Clostridium thermocellum LQ8, DSM 1313]	57@C16,57@C23	79	7	7	6	6	8	6	3	9	9	5	8	5
283 (Clo1313_0513)	1	22.792	6	8	79	binding-protein-dependent transport systems inner membrane component [Clostridium thermocellum LQ8, DSM 1313]		79	15	17	12	12	11	12	0	0	0	0	0	0
606 (Clo1313_0214)	1	11.5139	5	5	79	UDP-N-acetylmuramate/alanine ligase [Clostridium thermocellum LQ8, DSM 1313]		79	8	4	9	8	6	8	6	4	8	7	5	6
721 (Clo1313_0410)	1	29.2683	7	7	79	oxidoreductase domain protein [Clostridium thermocellum LQ8, DSM 1313]	57@C12,57@C95	79	10	4	4	10	6	6	9	5	7	7	6	5
863 (Clo1313_2931)	1	20.0299	10	12	79	phosphoesterase RecJ domain protein [Clostridium thermocellum LQ8, DSM 1313]	42@K330,57@C572	79	6	8	6	7	6	8	5	7	8	4	8	6
1130 (Clo1313_1812)	1	24.7191	2	4	79	ACT domain-containing protein [Clostridium thermocellum LQ8, DSM 1313]	16@M86	79	8	4	7	10	5	6	7	4	7	8	7	6
147 (Clo1313_0659)	1	16.4021	3	6	78	phage SPO1 DNA polymerase-related protein [Clostridium thermocellum LQ8, DSM 1313]	42@K739	78	8	6	7	6	6	8	7	5	7	6	5	7
343 (Clo1313_1239)	1	30.7054	19	21	78	penicillin-binding protein transpeptidase [Clostridium thermocellum LQ8, DSM 1313]	168@K126,57@C488	78	5	3	7	12	6	13	7	3	5	6	4	7
520 (Clo1313_0979)	1	46.7742	6	8	78	ribosomal protein L28 [Clostridium thermocellum LQ8, DSM 1313]		78	10	5	6	7	7	4	12	5	5	8	6	3
692 (Clo1313_0411)	1	27.4827	9	10	78	protein of unknown function DUF21 [Clostridium thermocellum LQ8, DSM 1313]		78	2	1	4	2	1	3	10	7	11	12	12	13
722 (Clo1313_0893)	1	27.6074	5	7	78	Oligosaccharide biosynthesis protein Alg14 like protein [Clostridium thermocellum LQ8, DSM 1313]	57@C19	78	5	6	5	4	8	6	6	8	8	6	7	9
57 (Clo1313_1535)	1	24.7475	3	4	77	chromosome segregation and condensation protein, ScpB [Clostridium thermocellum LQ8, DSM 1313]		77	9	8	6	10	9	8	5	4	3	7	4	4
1005 (Clo1313_0292)	1	55.4217	11	15	77	glycosyl transferase, WecB/TagA/CpsF family [Clostridium thermocellum LQ8, DSM 1313]	57@C58	77	8	6	3	6	3	3	10	4	6	14	7	7
1037 (Clo1313_1559)	1	20.8075	6	6	77	HflK protein [Clostridium thermocellum LQ8, DSM 1313]		77	10	10	6	9	5	5	4	5	6	7	5	5
1332 (rev_Clo1313_3024)	1		6	9	77			77	6	4	3	3	9	11	4	12	11	3	8	3
1335 (Clo1313_1968)	1	33.1797	5	5	77	HAD-superfamily hydrolase, subfamily IA, variant 1 [Clostridium thermocellum LQ8, DSM 1313]	57@C25	77	9	9	6	6	4	6	6	6	6	7	6	6
169 (Clo1313_1429)	1	43.1624	10	12	76	alanine racemase domain protein [Clostridium thermocellum LQ8, DSM 1313]	42@K69	76	5	5	2	7	6	8	9	7	6	10	6	5
632 (Clo1313_0072)	1	18.7266	4	9	76	transcriptional regulator, DeoR family [Clostridium thermocellum LQ8, DSM 1313]	70@K191	76	6	5	9	5	10	7	5	6	9	4	6	4
919 (Clo1313_1404)	1	16.3746	23	25	76	diguanylate cyclase with TPR repeats [Clostridium thermocellum LQ8, DSM 1313]	57@C216,57@C225,70@K591,168@K1136,57@C1412,42@K1431,57@C1560,57@C1561,57@C1739	76	11	11	13	9	10	11	2	2	2	2	2	1
962 (Clo1313_0165)	1	27.668	12	12	76	Ppx/GppA phosphatase [Clostridium thermocellum LQ8, DSM 1313]	168@K4,57@C69,57@C76,168@K439,57@C464	76	4	6	7	7	6	6	4	11	8	2	7	8
1126 (Clo1313_2225)	1	73.0769	13	14	76	helix-turn-helix domain protein [Clostridium thermocellum LQ8, DSM 1313]	57@C28	76	4	5	3	4	4	2	13	6	6	16	5	8
20 (Clo1313_1011)	1	48.3254	8	10	75	phosphoribosylglycinamide formyltransferase [Clostridium thermocellum LQ8, DSM 1313]	57@C30,57@C57,57@C118	75	4	2	5	4	4	3	9	8	7	13	10	6
255 (Clo1313_0117)	1	53.9548	14	18	75	sulfate ABC transporter, ATPase subunit [Clostridium thermocellum LQ8, DSM 1313]		75	0	0	0	0	0	0	1	0	2	23	23	26
574 (Clo1313_0622)	1	40.3162	8	10	75	acyl-ACP thioesterase [Clostridium thermocellum LQ8, DSM 1313]		75	3	3	2	4	2	3	7	13	6	11	11	10
908 (Clo1313_1256)	1	27.0175	12	14	74	SpoIID/LytB domain protein [Clostridium thermocellum LQ8, DSM 1313]	57@C319	74	13	5	8	12	5	10	7	4	1	7	1	1
948 (Clo1313_2751)	1	37.5	13	14	74	3D domain-containing protein [Clostridium thermocellum LQ8, DSM 1313]	42@K96	74	3	8	7	3	3	6	2	5	6	12	11	8
1021 (Clo1313_0497)	1	48.0769	6	7	74	2C-methyl-D-erythritol 2,4-cyclodiphosphate synthase [Clostridium thermocellum LQ8, DSM 1313]	57@C56,57@C682	74	5	6	3	7	9	3	7	11	7	7	5	4
1273 (Clo1313_0113)	1	29.9766	12	12	74	glutamate-1-semialdehyde-2,1-aminomutase [Clostridium thermocellum LQ8, DSM 1313]	57@C2292	74	0	0	0	2	0	0	0	0	0	25	25	22
115 (Clo1313_2896)	1	50.2203	9	11	73	LmbE family protein [Clostridium thermocellum LQ8, DSM 1313]	57@C145,16@M182,57@C184	73	12	7	9	8	11	9	3	6	2	2	1	3
203 (Clo1313_0119)	1	56.6553	16	21	73	phosphoadenosine phosphosulfate reductase [Clostridium thermocellum LQ8, DSM 1313]	70@K93,57@C106,57@C107,57@C239,57@C242	73	1	0	0	0	0	0	0	0	0	24	22	26
233 (Clo1313_3030)	1	18.9003	5	6	73	membrane protein insertase, YidC/Oxa1 family [Clostridium thermocellum LQ8, DSM 1313]		73	7	5	6	4	6	7	10	6	5	7	5	5
1079 (Clo1313_2187)	1	32.342	10	11	73	copper amine oxidase-like domain-containing protein [Clostridium thermocellum LQ8, DSM 1313]	42@K93	73	4	3	4	4	3	3	15	10	8	6	5	8
1110 (Clo1313_0905)	1	56.8966	6	10	73	ribosomal protein S21 [Clostridium thermocellum LQ8, DSM 1313]		73	8	8	4	9	5	7	8	3	1	14	3	3
23 (Clo1313_1484)	1	75.7143	5	8	72	copper ion binding protein [Clostridium thermocellum LQ8, DSM 1313]	57@C15,57@C18	72	1	0	2	0	3	2	6	11	17	5	14	11
127 (rev_Clo1313_1551)	1		4	4	72			72	8	3	7	7	1	1	6	8	4	10	9	8
422 (Clo1313_2536)	1	53.5948	5	7	72	transcriptional regulator, BadM/Rrf2 family [Clostridium thermocellum LQ8, DSM 1313]	57@C92	72	19	9	8	7	4	9	5	3	3	2	3	0
735 (Clo1313_0213)	1	41.0959	6	9	72	beta-hydroxyacyl-(acyl-carrier-protein) dehydratase FabZ [Clostridium thermocellum LQ8, DSM 1313]	42@K30	72	11	8	7	9	5	6	6	5	4	5	3	3
1173 (Clo1313_0284)	1	38.7879	7	10	72	hypothetical protein [Clostridium thermocellum LQ8, DSM 1313]	16@M1559	72	5	7	5	14	4	8	4	7	4	9	3	2
1356 (Clo1313_0081)	1	18.6753	14	14	72	SNF2 helicase associated domain protein [Clostridium thermocellum LQ8, DSM 1313]	42@K265,70@K436,70@K577,42@K6697	72	7	3	11	6	4	2	12	11	4	5	6	1
172 (Clo1313_0423)	1	26.8966	7	7	71	histidinol dehydrogenase [Clostridium thermocellum LQ8, DSM 1313]	57@C333	71	10	5	4	6	12	2	4	6	5	8	4	5
708 (Clo1313_1874)	1	28.7234	6	7	71	signal peptidase I [Clostridium thermocellum LQ8, DSM 1313]		71	3	6	4	8	4	5	8	6	6	10	4	7
912 (Clo1313_2248)	1	36.6412	4	6	71	NUDIX hydrolase [Clostridium thermocellum LQ8, DSM 1313]	57@C48	71	4	3	8	6	7	6	4	9	6	7	6	5
944 (Clo1313_2185)	1	17.8439	7	8	71	copper amine oxidase-like domain-containing protein [Clostridium thermocellum LQ8, DSM 1313]		71	10	2	2	8	5	4	13	4	6	6	5	6
1196 (Clo1313_0041)	1	34.3396	16	16	71	protein of unknown function DUF342 [Clostridium thermocellum LQ8, DSM 1313]	57@C132,70@K266	71	7	7	7	12	10	10	0	7	6	0	2	3
1238 (Clo1313_0960)	1	38.4615	9	9	71	nicotinate-nucleotide/dimethylbenzimidazole phosphoribosyltransferase [Clostridium thermocellum LQ8, DSM 1313]	57@C54,57@C247,57@C254,57@C328	71	6	10	8	10	7	5	3	4	3	6	5	4
1341 (Clo1313_1608)	1	24.6154	5	7	71	iron (metal) dependent repressor, DtxR family [Clostridium thermocellum LQ8, DSM 1313]	42@K115,16@M113	71	8	15	6	9	6	7	7	1	5	5	0	2
67 (Clo1313_2032)	1	40.8333	10	13	70	glutamate synthase alpha subunit domain protein [Clostridium thermocellum LQ8, DSM 1313]	57@C30,57@C62,57@C207,57@C224	70	3	4	3	4	5	3	8	10	7	11	6	6
341 (Clo1313_1619)	1	44.507	14	15	70	histidinol-phosphate aminotransferase [Clostridium thermocellum LQ8, DSM 1313]	57@C62,57@C263,57@C344	70	4	8	8	7	6	4	7	7	3	5	5	6
581 (Clo1313_1540)	1	20.1373	8	8	70	diaminopimelate decarboxylase [Clostridium thermocellum LQ8, DSM 1313]	57@C207	70	9	5	5	7	4	4	8	6	6	8	3	5
615 (Clo1313_1442)	1	28.6344	6	7	70	HAD-superfamily hydrolase, subfamily IA, variant 3 [Clostridium thermocellum LQ8, DSM 1313]		70	9	8	6	7	9	6	3	6	4	5	4	3
672 (Clo1313_1525)	1	69.6429	4	4	70	sodium pump decarboxylase gamma subunit [Clostridium thermocellum LQ8, DSM 1313]		70	8	6	9	6	9	7	4	2	5	3	6	5
705 (Clo1313_1290)	1	22.1849	21	23	70	chromosome segregation protein SMC [Clostridium thermocellum LQ8, DSM 1313]	70@K359,42@K4308	70	4	7	9	3	6	8	2	9	3	5	8	6
945 (Clo1313_2184)	1	14.8699	6	7	70	copper amine oxidase-like domain-containing protein [Clostridium thermocellum LQ8, DSM 1313]		70	10	2	2	7	5	4	13	4	6	6	5	6
1061 (Clo1313_1627)	1	18.5185	7	8	70	thiamine biosynthesis protein ThiC [Clostridium thermocellum LQ8, DSM 1313]	70@K174	70	8	6	6	10	7	6	5	3	6	7	2	4
33 (Clo1313_2777)	1	35.6579	18	21	69	glycoside hydrolase family 10 [Clostridium thermocellum LQ8, DSM 1313]	57@C490,57@C585	69	5	8	5	4	7	7	5	8	5	1	8	6
64 (Clo1313_1821)	1	31.5789	9	11	69	hypothetical protein [Clostridium thermocellum LQ8, DSM 1313]	57@C149,57@C264	69	5	3	7	8	2	5	10	6	7	8	3	5
163 (Clo1313_0716)	1	35.3261	11	12	69	PpiC-type peptidyl-prolyl cis-trans isomerase [Clostridium thermocellum LQ8, DSM 1313]	168@K116,70@K340	69	3	4	5	8	5	5	6	5	6	10	7	5
204 (Clo1313_1728)	1	33.4951	5	6	69	CheC, inhibitor of MCP methylation [Clostridium thermocellum LQ8, DSM 1313]		69	11	7	8	9	7	6	7	4	4	1	2	3
234 (Clo1313_0894)	1	50	10	12	69	Glycosyltransferase 28 domain [Clostridium thermocellum LQ8, DSM 1313]		69	4	5	2	6	2	4	6	7	8	10	8	7
623 (Clo1313_1211)	1	51.4894	10	12	69	uridylate kinase [Clostridium thermocellum LQ8, DSM 1313]	168@K64,57@C203	69	13	7	8	16	11	14	0	0	0	0	0	0
659 (Clo1313_2738)	1	28.1915	5	7	69	signal peptidase I [Clostridium thermocellum LQ8, DSM 1313]	16@M171	69	7	3	7	9	6	5	6	5	5	6	5	5
889 (Clo1313_0277)	1	33.5329	4	4	69	thioesterase superfamily protein [Clostridium thermocellum LQ8, DSM 1313]		69	3	3	4	6	2	3	9	7	8	9	9	6
939 (Clo1313_0505)	1	31.7919	5	6	69	hypothetical protein [Clostridium thermocellum LQ8, DSM 1313]	42@K2,70@K66	69	9	5	4	5	1	5	8	4	5	12	5	6
1118 (Clo1313_0784)	1	28.8026	6	6	69	Ankyrin [Clostridium thermocellum LQ8, DSM 1313]	57@C24,70@K31,16@M92,168@K296	69	12	4	6	9	7	3	9	4	3	3	5	4
285 (Clo1313_1412)	1	38.0368	7	12	68	CheW protein [Clostridium thermocellum LQ8, DSM 1313]	57@C88,57@C148	68	12	13	14	9	5	11	3	0	0	0	0	1
298 (Clo1313_2006)	1	15.9136	7	8	68	ADP-ribosylation/Crystallin J1 [Clostridium thermocellum LQ8, DSM 1313]	57@C165	68	5	9	5	9	9	6	3	8	4	3	2	5
816 (Clo1313_2800)	1	53.7688	9	11	68	recombination protein RecR [Clostridium thermocellum LQ8, DSM 1313]	42@K17,57@C845	68	5	6	6	6	4	5	5	8	7	8	4	4
657 (Clo1313_1734)	1	39.9504	11	12	67	flagellar biosynthetic protein FlhF [Clostridium thermocellum LQ8, DSM 1313]		67	11	7	10	7	8	9	4	5	5	0	1	0
970 (Clo1313_2076)	1	17.9211	6	8	67	Protein of unknown function DUF2344 [Clostridium thermocellum LQ8, DSM 1313]		67	10	5	2	8	4	2	6	6	6	8	5	5
1103 (Clo1313_2809)	1	6.97085	6	7	67	hypothetical protein [Clostridium thermocellum LQ8, DSM 1313]		67	6	4	1	4	1	8	4	6	7	8	9	9
175 (rev_Clo1313_1415)	1		6	6	66			66	1	0	3	1	2	0	18	9	13	16	1	2
295 (Clo1313_2436)	1	41.4634	10	10	66	ABC transporter related protein [Clostridium thermocellum LQ8, DSM 1313]	42@K45,57@C540	66	6	11	4	3	5	3	4	6	5	11	4	4
368 (Clo1313_2139)	1	39.6476	10	10	66	septum site-determining protein MinC [Clostridium thermocellum LQ8, DSM 1313]	42@K44	66	7	4	5	8	6	5	6	4	3	6	5	7
840 (Clo1313_0197)	1	8.39041	4	5	66	hypothetical protein [Clostridium thermocellum LQ8, DSM 1313]	57@C376,57@C389,42@K4929	66	6	6	4	5	4	6	8	8	6	6	3	4
1012 (Clo1313_2202)	1	5.42373	4	4	66	Dockerin type 1 [Clostridium thermocellum LQ8, DSM 1313]		66	6	3	5	7	3	5	7	6	6	6	6	6
1255 (Clo1313_2459)	1	33.4802	10	12	66	DNA repair protein RadA [Clostridium thermocellum LQ8, DSM 1313]	57@C24,57@C27,70@K130,57@C365	66	12	7	5	8	6	7	5	5	2	3	4	2
150 (Clo1313_2885)	1	31.7881	7	8	65	transcriptional regulator, AraC family [Clostridium thermocellum LQ8, DSM 1313]		65	0	3	3	6	5	3	12	11	5	10	4	3
220 (Clo1313_0112)	1	45.3988	9	10	65	Porphobilinogen synthase [Clostridium thermocellum LQ8, DSM 1313]		65	3	4	1	3	1	1	3	1	1	18	16	13
247 (Clo1313_0014)	1	35.4497	7	9	65	S-layer domain-containing protein [Clostridium thermocellum LQ8, DSM 1313]		65	8	4	4	7	6	5	9	8	2	6	3	3
922 (Clo1313_2821)	1	52.2523	7	9	65	anti-sigma-factor antagonist [Clostridium thermocellum LQ8, DSM 1313]	42@K12,57@C79	65	9	4	6	11	5	5	8	4	4	6	1	2
173 (Clo1313_1067)	1	20.9913	6	9	64	hypothetical protein [Clostridium thermocellum LQ8, DSM 1313]		64	7	7	3	5	7	3	6	8	4	5	5	4
363 (Clo1313_0850)	1	52.027	8	9	64	C_GCAxxG_C_C family protein [Clostridium thermocellum LQ8, DSM 1313]	16@M1,57@C103,57@C131	64	5	8	5	3	3	3	6	9	7	4	6	5
366 (Clo1313_0381)	1	43.0769	14	16	64	aminotransferase class I and II [Clostridium thermocellum LQ8, DSM 1313]	57@C166,57@C227	64	0	0	0	0	0	0	0	0	0	17	22	25
647 (rev_Clo1313_0912)	1		3	3	64			64	6	13	6	4	7	9	2	4	6	2	2	3
860 (Clo1313_1511)	1	34.4828	6	7	64	1-acyl-sn-glycerol-3-phosphate acyltransferase [Clostridium thermocellum LQ8, DSM 1313]		64	6	7	3	5	4	6	6	7	6	6	4	4
1235 (Clo1313_2104)	1	75	10	12	64	RNA methyltransferase, TrmH family, group 2 [Clostridium thermocellum LQ8, DSM 1313]	57@C23,57@C96,168@K102	64	5	8	10	7	4	8	0	5	6	3	4	4
1277 (Clo1313_0492)	1	37.1308	7	8	64	2-C-methyl-D-erythritol 4-phosphate cytidylyltransferase [Clostridium thermocellum LQ8, DSM 1313]		64	4	6	5	6	4	4	4	5	5	7	6	8
1322 (Clo1313_0887)	1	49.1803	9	10	64	dTDP-4-dehydrorhamnose 3,5-epimerase [Clostridium thermocellum LQ8, DSM 1313]	57@C133	64	7	3	3	2	5	6	10	10	5	6	4	3
384 (rev_Clo1313_0090)	1		4	5	63			63	4	8	7	4	3	3	1	7	4	6	6	10
407 (Clo1313_2776)	1	11.6	4	5	63	ABC transporter related protein [Clostridium thermocellum LQ8, DSM 1313]		63	6	8	7	8	5	6	6	4	2	6	4	1
477 (Clo1313_2988)	1	41.4449	7	8	63	beta-lactamase domain protein [Clostridium thermocellum LQ8, DSM 1313]	42@K34	63	4	1	1	4	6	3	7	6	7	15	5	4
1178 (Clo1313_1387)	1	64.1379	7	7	63	NusB antitermination factor [Clostridium thermocellum LQ8, DSM 1313]	168@K50,57@C91	63	4	7	4	8	6	2	6	5	4	6	6	5
24 (Clo1313_0991)	1	53.2407	9	12	62	two component transcriptional regulator, LuxR family [Clostridium thermocellum LQ8, DSM 1313]		62	12	7	6	21	9	6	0	1	0	0	0	0
25 (Clo1313_0713)	1	26.2211	9	11	62	protein-L-isoaspartate(D-aspartate) O-methyltransferase [Clostridium thermocellum LQ8, DSM 1313]	42@K357	62	4	3	5	4	2	3	8	8	6	8	7	4
70 (Clo1313_0898)	1	29.3548	11	13	62	glycosyl transferase family 2 [Clostridium thermocellum LQ8, DSM 1313]		62	5	3	1	4	1	2	12	3	8	13	4	6
79 (Clo1313_1718)	1	27.7372	11	13	62	Capsule synthesis protein, CapA [Clostridium thermocellum LQ8, DSM 1313]	42@K118,42@K381	62	3	2	3	2	4	7	6	10	6	8	5	6
130 (Clo1313_0076)	1	32.5648	9	10	62	Alcohol dehydrogenase GroES domain protein [Clostridium thermocellum LQ8, DSM 1313]	57@C41,57@C110,57@C255	62	8	2	8	4	8	4	6	9	8	0	3	2
350 (Clo1313_2118)	1	38.488	9	10	62	hypothetical protein [Clostridium thermocellum LQ8, DSM 1313]	57@C28,57@C180,57@C250	62	6	10	4	5	7	9	3	6	3	4	2	3
564 (Clo1313_2318)	1	33.1579	3	3	62	flavin reductase domain protein FMN-binding protein [Clostridium thermocellum LQ8, DSM 1313]	57@C136	62	4	6	6	2	6	3	5	7	9	4	7	3
609 (Clo1313_1366)	1	18.1208	6	6	62	shikimate 5-dehydrogenase [Clostridium thermocellum LQ8, DSM 1313]		62	8	7	4	5	3	6	4	6	6	7	4	2
815 (Clo1313_1363)	1	28.2209	4	6	62	protein of unknown function DUF107 [Clostridium thermocellum LQ8, DSM 1313]		62	4	4	3	3	6	7	8	6	7	5	4	5
862 (Clo1313_2438)	1	19.5822	7	8	62	hypothetical protein [Clostridium thermocellum LQ8, DSM 1313]		62	7	5	5	2	3	8	2	10	7	5	4	4
909 (Clo1313_2550)	1	28.5333	12	13	62	Peptidase M23 [Clostridium thermocellum LQ8, DSM 1313]		62	2	1	5	4	3	3	8	10	9	7	4	6
1064 (Clo1313_1236)	1	22.2222	4	5	62	MraZ protein [Clostridium thermocellum LQ8, DSM 1313]		62	9	2	5	8	5	4	8	5	5	6	2	3
1321 (Clo1313_2641)	1	14.1869	5	10	62	hypothetical protein [Clostridium thermocellum LQ8, DSM 1313]	57@C155,70@K150,70@K153,42@K153,57@C238,16@M230,57@C396,42@K402	62	3	1	3	3	7	2	13	3	15	9	2	1
671 (Clo1313_0064)	1	17.8899	4	4	61	electron transport complex, RnfABCDGE type, E subunit [Clostridium thermocellum LQ8, DSM 1313]	57@C202,57@C205,57@C209	61	4	7	3	7	4	8	5	6	6	5	3	3
767 (Clo1313_1137)	1	23.6287	5	7	61	protein of unknown function DUF881 [Clostridium thermocellum LQ8, DSM 1313]	42@K58,57@C162	61	2	3	5	4	3	6	4	8	7	4	7	8
826 (Clo1313_2929)	1	39.7753	10	12	61	replicative DNA helicase [Clostridium thermocellum LQ8, DSM 1313]		61	4	3	3	3	5	5	3	8	5	9	7	6
839 (Clo1313_1424)	1	17.0455	5	6	61	lipolytic protein G-D-S-L family [Clostridium thermocellum LQ8, DSM 1313]		61	7	5	3	5	5	5	3	6	6	8	4	4
849 (Clo1313_2057)	1	53.4483	8	12	61	hypothetical protein [Clostridium thermocellum LQ8, DSM 1313]	168@K41,70@K97	61	3	3	2	3	3	2	11	11	6	5	6	6
1075 (Clo1313_0896)	1	31.7585	12	13	61	glycosyl transferase group 1 [Clostridium thermocellum LQ8, DSM 1313]	57@C131,57@C185,168@K346	61	7	3	6	6	2	4	8	6	6	6	3	4
1036 (Clo1313_1996)	1	22.6586	9	9	60	hypothetical protein [Clostridium thermocellum LQ8, DSM 1313]		60	6	8	5	9	8	7	4	4	3	1	3	2
1122 (Clo1313_1729)	1	54.5455	12	13	60	CheW protein [Clostridium thermocellum LQ8, DSM 1313]		60	10	10	8	9	11	7	2	2	0	1	0	0
1297 (Clo1313_0588)	1	28.7736	5	6	60	nitroreductase [Clostridium thermocellum LQ8, DSM 1313]	57@C41,57@C45	60	4	4	10	6	7	5	2	3	5	3	6	5
139 (Clo1313_2164)	1	51.7241	7	9	59	Peptidylprolyl isomerase [Clostridium thermocellum LQ8, DSM 1313]		59	6	0	5	5	2	4	9	5	3	10	5	5
441 (Clo1313_1528)	1	29.7872	4	5	59	rRNA methylase [Clostridium thermocellum LQ8, DSM 1313]		59	3	3	8	5	5	8	7	3	3	8	4	2
475 (Clo1313_0148)	1	50.1931	10	12	59	glucose-1-phosphate cytidylyltransferase [Clostridium thermocellum LQ8, DSM 1313]	57@C104,70@K1489	59	11	12	9	10	5	12	0	0	0	0	0	0
918 (Clo1313_0804)	1	39.8876	6	8	59	hypothetical protein [Clostridium thermocellum LQ8, DSM 1313]	42@K155	59	6	4	2	8	7	3	7	5	3	9	2	3
228 (Clo1313_2710)	1	33.012	12	13	58	hypothetical protein [Clostridium thermocellum LQ8, DSM 1313]	57@C58,57@C60,42@K738	58	1	2	1	2	1	1	13	8	9	10	5	5
466 (Clo1313_1110)	1	30.1075	5	7	58	hypothetical protein [Clostridium thermocellum LQ8, DSM 1313]		58	4	4	4	7	6	6	3	4	7	4	6	3
952 (Clo1313_1853)	1	21.7742	6	8	58	1-(5-phosphoribosyl)-5-amino-4-imidazole- carboxylate (AIR) carboxylase [Clostridium thermocellum LQ8, DSM 1313]		58	3	9	4	7	7	4	3	6	3	5	4	3
957 (Clo1313_0382)	1	37.0166	9	11	58	pyruvate/ketoisovalerate oxidoreductase, gamma subunit [Clostridium thermocellum LQ8, DSM 1313]	70@K105,57@C176	58	6	0	3	3	2	2	3	4	4	11	11	9
1069 (Clo1313_0092)	1	3.22086	3	4	58	DNA topoisomerase type IA central domain protein [Clostridium thermocellum LQ8, DSM 1313]		58	5	2	7	7	4	2	3	5	4	5	9	5
1170 (Clo1313_1390)	1	31.5436	10	11	58	Polyprenyl synthetase [Clostridium thermocellum LQ8, DSM 1313]	57@C2000	58	2	1	6	10	5	1	6	5	6	5	7	4
1177 (Clo1313_1070)	1	29.5031	7	8	58	ABC transporter related protein [Clostridium thermocellum LQ8, DSM 1313]	42@K1636	58	7	5	4	5	5	4	8	3	4	7	4	2
1316 (Clo1313_0663)	1	40.8805	5	6	58	hypothetical protein [Clostridium thermocellum LQ8, DSM 1313]	57@C15,57@C81	58	4	2	5	4	5	5	5	5	4	8	6	5
179 (Clo1313_0122)	1	37.7778	10	11	57	UBA/THIF-type NAD/FAD binding protein [Clostridium thermocellum LQ8, DSM 1313]	57@C143,57@C175,57@C189,57@C246,57@C249,57@C266	57	0	0	1	0	0	0	0	0	0	17	21	18
291 (Clo1313_1826)	1	42.5532	6	7	57	RbsD or FucU transport [Clostridium thermocellum LQ8, DSM 1313]	57@C94	57	13	6	6	13	6	7	3	0	0	2	0	1
305 (Clo1313_2151)	1	54.5455	5	7	57	CheW protein [Clostridium thermocellum LQ8, DSM 1313]	57@C114	57	15	6	6	9	8	9	1	1	1	0	0	1
474 (Clo1313_0796)	1	33.0357	5	6	57	hypothetical protein [Clostridium thermocellum LQ8, DSM 1313]	57@C84,57@C101	57	4	6	6	5	1	4	6	5	4	4	6	6
1000 (Clo1313_2103)	1	21.5842	9	12	57	diguanylate cyclase and metal dependent phosphohydrolase [Clostridium thermocellum LQ8, DSM 1313]	57@C216,57@C343,57@C369,42@K388	57	0	3	2	1	1	3	9	13	10	3	6	6
1132 (Clo1313_0032)	1	59.0909	7	8	57	protein of unknown function DUF1021 [Clostridium thermocellum LQ8, DSM 1313]	57@C17	57	6	4	3	4	5	6	2	5	5	6	5	6
1200 (Clo1313_1591)	1	52.439	4	4	57	hypothetical protein [Clostridium thermocellum LQ8, DSM 1313]		57	3	3	5	4	3	3	3	4	6	10	6	7
1351 (Clo1313_2614)	1	2.67559	2	2	57	Lipoprotein LpqB, GerMN domain [Clostridium thermocellum LQ8, DSM 1313]	70@K101	57	7	0	5	11	9	10	7	4	0	3	1	0
319 (rev_Clo1313_2626)	1		7	7	56			56	12	1	5	15	0	7	1	0	4	9	1	1
322 (Clo1313_1972)	1	41.4286	10	12	56	twitching motility protein [Clostridium thermocellum LQ8, DSM 1313]	57@C171,42@K183	56	7	11	11	9	6	7	0	3	1	0	0	1
396 (Clo1313_0688)	1	11.8182	2	2	56	hypothetical protein [Clostridium thermocellum LQ8, DSM 1313]	168@K57	56	9	1	7	5	3	3	8	4	3	8	4	1
1259 (Clo1313_0442)	1	22.2222	3	3	56	ATP-binding region ATPase domain protein [Clostridium thermocellum LQ8, DSM 1313]	57@C109	56	5	6	4	4	3	5	5	4	3	10	4	3
309 (Clo1313_1755)	1	33.0754	11	13	55	flagellar M-ring protein FliF [Clostridium thermocellum LQ8, DSM 1313]		55	10	6	13	7	11	5	1	2	0	0	0	0
356 (Clo1313_1780)	1	19.0578	8	9	55	domain of unknown function DUF1727 [Clostridium thermocellum LQ8, DSM 1313]	57@C316	55	4	3	4	4	6	4	4	9	7	4	3	3
467 (Clo1313_1855)	1	9.62162	7	9	55	copper amine oxidase-like domain-containing protein [Clostridium thermocellum LQ8, DSM 1313]	168@K646	55	5	2	6	7	6	4	4	3	4	3	6	5
911 (Clo1313_1951)	1	16.1512	4	5	55	hypothetical protein [Clostridium thermocellum LQ8, DSM 1313]		55	5	5	5	7	4	6	4	4	2	6	2	5
1067 (Clo1313_0252)	1	12.6794	5	8	55	methyl-accepting chemotaxis sensory transducer [Clostridium thermocellum LQ8, DSM 1313]		55	4	11	7	8	5	10	3	2	0	5	0	0
1111 (Clo1313_0886)	1	22.093	6	7	55	Protein-tyrosine-phosphatase [Clostridium thermocellum LQ8, DSM 1313]	70@K66,42@K212,42@K213	55	2	3	3	4	4	4	6	7	8	6	6	2
1203 (Clo1313_1165)	1	18.1996	8	8	55	Rhomboid family protein [Clostridium thermocellum LQ8, DSM 1313]		55	5	4	3	7	7	5	4	3	3	8	4	2
1314 (Clo1313_0219)	1	47.0899	7	7	55	peptidyl-tRNA hydrolase [Clostridium thermocellum LQ8, DSM 1313]	70@K165	55	4	7	4	7	7	8	1	1	4	3	5	4
180 (Clo1313_1998)	1	15.493	8	12	54	hypothetical protein [Clostridium thermocellum LQ8, DSM 1313]	57@C437	54	3	4	4	9	3	4	2	6	4	5	6	4
478 (Clo1313_2270)	1	50.8475	4	6	54	arsenate reductase-like protein [Clostridium thermocellum LQ8, DSM 1313]		54	2	2	10	2	7	0	4	3	7	2	8	7
629 (Clo1313_1180)	1	24.8649	4	5	54	hypothetical protein [Clostridium thermocellum LQ8, DSM 1313]		54	2	3	2	3	4	3	6	5	8	6	6	6
116 (Clo1313_2538)	1	33.9093	12	15	53	integral membrane sensor signal transduction histidine kinase [Clostridium thermocellum LQ8, DSM 1313]	57@C105,57@C224,57@C327	53	1	0	2	1	0	1	6	8	6	11	7	10
258 (Clo1313_0315)	1	65.8228	5	7	53	ribosomal protein L7Ae/L30e/S12e/Gadd45 [Clostridium thermocellum LQ8, DSM 1313]	168@K15,57@C47	53	5	5	1	3	4	2	4	5	7	9	4	4
451 (Clo1313_2740)	1	17.2697	8	8	53	GTP-binding proten HflX [Clostridium thermocellum LQ8, DSM 1313]		53	7	5	5	12	2	4	4	4	1	4	3	2
469 (rev_Clo1313_0913)	1		3	4	53			53	6	0	4	4	1	1	16	0	2	12	4	3
758 (Clo1313_0942)	1	46.1538	2	3	53	DNA-directed RNA polymerase, omega subunit [Clostridium thermocellum LQ8, DSM 1313]	57@C50	53	5	5	2	5	4	3	7	3	3	5	5	6
913 (Clo1313_2189)	1	28.0323	14	15	53	glycoside hydrolase family 9 [Clostridium thermocellum LQ8, DSM 1313]	57@C163,57@C294,57@C503	53	1	0	0	0	1	1	5	13	10	5	7	10
1221 (Clo1313_1153)	1	48.6842	11	14	53	Protein of unknown function DUF2225 [Clostridium thermocellum LQ8, DSM 1313]	57@C12,57@C15,57@C29,168@K25,168@K27,168@K23,57@C112,42@K994	53	3	2	3	6	2	6	14	1	1	14	1	0
13 (Clo1313_2080)	1	39.0071	7	7	52	Holliday junction resolvase YqgF [Clostridium thermocellum LQ8, DSM 1313]	70@K54	52	4	3	5	3	6	4	4	4	6	3	6	4
30 (Clo1313_0337)	1	16.8831	3	3	52	SsrA-binding protein [Clostridium thermocellum LQ8, DSM 1313]		52	6	4	6	7	2	3	3	5	4	4	5	3
250 (Clo1313_1588)	1	25.75	8	11	52	glycoside hydrolase family 13 domain protein [Clostridium thermocellum LQ8, DSM 1313]		52	5	9	3	5	7	3	5	4	2	3	3	3
499 (Clo1313_1731)	1	23.7288	8	8	52	response regulator receiver modulated CheB methylesterase [Clostridium thermocellum LQ8, DSM 1313]		52	8	8	7	9	4	4	3	4	2	2	1	0
679 (Clo1313_2126)	1	23.3945	4	5	52	riboflavin synthase, alpha subunit [Clostridium thermocellum LQ8, DSM 1313]		52	6	1	1	7	1	5	8	2	4	8	4	5
777 (Clo1313_2955)	1	40.7202	10	11	52	response regulator receiver modulated CheB methylesterase [Clostridium thermocellum LQ8, DSM 1313]	57@C75,42@K107,57@C225,57@C269	52	7	10	7	10	4	4	3	3	2	0	1	1
822 (Clo1313_2765)	1	46.696	11	13	52	thymidylate kinase [Clostridium thermocellum LQ8, DSM 1313]		52	6	5	4	6	5	3	5	3	5	6	1	3
874 (Clo1313_0009)	1	15.3846	2	2	52	hypothetical protein [Clostridium thermocellum LQ8, DSM 1313]		52	4	4	6	4	5	5	4	5	4	5	3	3
1315 (Clo1313_1388)	1	14.3552	6	6	52	exodeoxyribonuclease VII, large subunit [Clostridium thermocellum LQ8, DSM 1313]	42@K323,57@C401	52	1	8	2	5	4	6	3	7	6	5	3	2
221 (Clo1313_1126)	1	12.6437	2	2	51	hypothetical protein [Clostridium thermocellum LQ8, DSM 1313]		51	5	0	2	4	4	4	5	6	6	6	5	4
415 (Clo1313_0915)	1	14.1791	4	4	51	Type II secretion system F domain [Clostridium thermocellum LQ8, DSM 1313]	57@C119	51	10	1	3	8	4	1	8	2	4	4	2	4
554 (Clo1313_0233)	1	10.2828	3	4	51	DegT/DnrJ/EryC1/StrS aminotransferase [Clostridium thermocellum LQ8, DSM 1313]	70@K4,70@K16,168@K286,168@K291	51	0	0	0	1	1	1	0	0	1	12	28	7
727 (Clo1313_1851)	1	18.2109	5	5	51	conserved hypothetical protein [Clostridium thermocellum LQ8, DSM 1313]	57@C29,57@C213	51	6	4	4	5	6	3	5	4	5	3	4	2
900 (Clo1313_0293)	1	19.0604	11	13	51	polysaccharide pyruvyl transferase CsaB [Clostridium thermocellum LQ8, DSM 1313]	57@C357,168@K507	51	8	11	5	4	3	3	2	2	2	7	3	1
1199 (Clo1313_2562)	1	49.3671	6	7	51	GCN5-related N-acetyltransferase [Clostridium thermocellum LQ8, DSM 1313]	42@K28	51	5	4	3	4	1	3	6	8	5	5	2	5
190 (Clo1313_3005)	1	17.3295	5	6	50	hypothetical protein [Clostridium thermocellum LQ8, DSM 1313]		50	5	6	6	4	6	6	3	2	3	5	2	2
323 (Clo1313_1752)	1	11.6705	5	6	50	ATPase, FliI/YscN family [Clostridium thermocellum LQ8, DSM 1313]		50	6	8	6	5	4	4	6	3	1	4	2	1
369 (Clo1313_0405)	1	39.7163	9	12	50	CheW protein [Clostridium thermocellum LQ8, DSM 1313]		50	6	12	12	4	9	7	0	0	0	0	0	0
377 (Clo1313_2917)	1	10.6339	5	6	50	flagellar hook-associated protein FlgK [Clostridium thermocellum LQ8, DSM 1313]		50	7	1	6	5	8	2	7	3	4	4	3	0
463 (Clo1313_0719)	1	19.1781	5	5	50	diacylglycerol kinase catalytic region [Clostridium thermocellum LQ8, DSM 1313]		50	5	5	5	4	5	7	3	5	3	3	4	1
766 (Clo1313_1436)	1	32	3	4	50	hypothetical protein [Clostridium thermocellum LQ8, DSM 1313]	70@K55	50	6	2	5	5	2	2	5	6	7	2	4	4
836 (Clo1313_0326)	1	18.56	8	8	50	excinuclease ABC, C subunit [Clostridium thermocellum LQ8, DSM 1313]	168@K1264	50	2	3	4	2	3	3	7	5	6	7	3	5
39 (Clo1313_0282)	1	35.9551	5	6	49	galactoside O-acetyltransferase [Clostridium thermocellum LQ8, DSM 1313]	57@C39,70@K40,57@C766	49	0	2	5	1	4	5	3	5	6	3	7	8
140 (rev_Clo1313_3026)	1		2	3	49			49	2	5	4	3	7	5	3	6	4	4	3	3
304 (Clo1313_2861)	1	2.25711	4	5	49	glycoside hydrolase family 2 sugar binding protein [Clostridium thermocellum LQ8, DSM 1313]		49	4	8	6	1	4	4	3	7	3	2	4	3
313 (Clo1313_2553)	1	32.133	11	13	49	transcriptional regulator, CdaR [Clostridium thermocellum LQ8, DSM 1313]	70@K214,57@C272	49	5	4	2	6	5	6	5	7	4	3	1	1
530 (Clo1313_2695)	1	9.68586	8	9	49	ATP-dependent nuclease subunit B [Clostridium thermocellum LQ8, DSM 1313]	57@C920	49	8	5	3	3	3	7	2	1	7	2	4	4
597 (Clo1313_0186)	1	30.0654	5	5	49	CMP/dCMP deaminase zinc-binding protein [Clostridium thermocellum LQ8, DSM 1313]	57@C52,57@C57	49	6	3	3	7	2	4	6	2	4	6	3	3
725 (rev_Clo1313_0305)	1		2	2	49			49	0	5	1	0	0	3	2	9	12	2	13	2
827 (Clo1313_1019)	1	18.5841	3	3	49	iojap-like protein [Clostridium thermocellum LQ8, DSM 1313]	70@K20	49	8	6	1	4	3	6	4	6	5	2	3	1
1157 (Clo1313_2285)	1	36.9792	7	9	49	hypothetical protein [Clostridium thermocellum LQ8, DSM 1313]	57@C151	49	4	4	1	6	2	1	4	2	6	9	8	2
114 (Clo1313_1558)	1	31.8339	10	13	48	HflC protein [Clostridium thermocellum LQ8, DSM 1313]	42@K436	48	4	3	3	7	4	4	5	5	4	4	1	4
249 (Clo1313_1359)	1	18.7831	9	9	48	cell envelope-related transcriptional attenuator [Clostridium thermocellum LQ8, DSM 1313]		48	5	3	2	4	3	4	4	6	4	8	3	2
445 (Clo1313_0269)	1	13.2964	4	5	48	hypothetical protein [Clostridium thermocellum LQ8, DSM 1313]	57@C246	48	3	3	6	2	3	4	5	7	5	3	3	4
490 (Clo1313_1206)	1	47.6415	9	10	48	O-methyltransferase family 3 [Clostridium thermocellum LQ8, DSM 1313]	57@C144	48	6	4	2	6	6	4	1	2	5	1	5	6
513 (Clo1313_1997)	1	18.6517	10	10	48	Radical SAM domain protein [Clostridium thermocellum LQ8, DSM 1313]	57@C913	48	4	6	4	3	3	4	5	3	3	7	4	2
535 (Clo1313_1628)	1	23.8764	6	6	48	thiamine-phosphate pyrophosphorylase [Clostridium thermocellum LQ8, DSM 1313]	57@C155,42@K189,57@C198,57@C287	48	5	7	8	5	6	6	0	2	3	4	1	1
557 (Clo1313_2288)	1	52.8302	10	12	48	NADPH-dependent FMN reductase [Clostridium thermocellum LQ8, DSM 1313]	57@C49,57@C52,57@C558	48	5	4	4	5	5	7	1	3	2	4	3	5
584 (Clo1313_1634)	1	6.76056	3	3	48	hypothetical protein [Clostridium thermocellum LQ8, DSM 1313]	168@K170,70@K176	48	3	2	5	3	5	3	2	5	5	5	5	5
868 (rev_Clo1313_0120)	1		3	4	48			48	5	8	4	5	2	7	0	2	1	2	5	7
930 (Clo1313_0141)	1	26.3708	9	10	48	methyltransferase FkbM family [Clostridium thermocellum LQ8, DSM 1313]	168@K23,57@C213,57@C265	48	5	10	6	6	5	4	1	0	1	10	0	0
1051 (Clo1313_1365)	1	29.9401	5	5	48	HAD superfamily (subfamily IIIA) phosphatase, TIGR01668 [Clostridium thermocellum LQ8, DSM 1313]	42@K4,57@C65	48	5	4	4	7	3	2	6	3	4	4	3	3
1063 (Clo1313_0257)	1	5.51181	5	5	48	[Clostridium thermocellum LQ8, DSM 1313]		48	8	0	9	3	2	1	10	10	4	1	0	0
1146 (Clo1313_2464)	1	30.3571	6	6	48	UvrB/UvrC protein [Clostridium thermocellum LQ8, DSM 1313]		48	4	1	4	5	3	1	5	7	6	5	5	2
1223 (Clo1313_2627)	1	35.8065	9	10	48	1-phosphofructokinase [Clostridium thermocellum LQ8, DSM 1313]	57@C146,57@C147,57@C230,57@C279	48	4	7	4	5	2	5	3	5	3	5	3	2
129 (Clo1313_1306)	1	30.4659	7	7	47	protein of unknown function DUF152 [Clostridium thermocellum LQ8, DSM 1313]	57@C37,57@C215	47	4	4	7	4	2	7	3	5	2	2	3	4
314 (Clo1313_2602)	1	31.6699	10	10	47	S-layer domain-containing protein [Clostridium thermocellum LQ8, DSM 1313]	57@C135,42@K159,70@K276	47	7	8	7	6	11	6	1	1	0	0	0	0
800 (Clo1313_0911)	1	39.3035	4	5	47	beta-lactamase-like protein [Clostridium thermocellum LQ8, DSM 1313]	57@C135	47	0	5	2	6	3	2	1	5	7	5	6	5
813 (Clo1313_2912)	1	41.3333	6	7	47	carbon storage regulator, CsrA [Clostridium thermocellum LQ8, DSM 1313]		47	8	1	2	7	2	2	6	4	2	7	3	3
886 (Clo1313_2340)	1	37.6518	7	8	47	hypothetical protein [Clostridium thermocellum LQ8, DSM 1313]	168@K36,70@K110	47	7	4	5	7	2	4	3	5	3	4	1	2
1230 (Clo1313_0306)	1	38.7755	3	5	47	ribosomal protein L33 [Clostridium thermocellum LQ8, DSM 1313]	57@C9,57@C12	47	4	5	2	5	2	2	5	3	3	14	2	0
1305 (Clo1313_1831)	1	15.5941	5	6	47	ROK family protein [Clostridium thermocellum LQ8, DSM 1313]	168@K38	47	4	7	4	5	5	4	3	4	4	4	2	1
1345 (rev_Clo1313_2127)	1		2	3	47			47	3	4	4	8	4	3	10	5	0	2	2	2
98 (Clo1313_2329)	1	58.7444	8	8	46	ABC transporter related protein [Clostridium thermocellum LQ8, DSM 1313]		46	9	0	4	6	6	0	6	2	1	3	7	2
193 (rev_Clo1313_1172)	1		2	3	46			46	3	3	5	5	7	4	3	4	3	3	3	3
251 (Clo1313_2707)	1	28.3154	8	9	46	CRISPR-associated RAMP protein, SSO1426 family [Clostridium thermocellum LQ8, DSM 1313]		46	3	0	2	2	6	0	8	7	8	5	4	1
311 (Clo1313_0655)	1	12.3552	3	4	46	CoA-substrate-specific enzyme activase [Clostridium thermocellum LQ8, DSM 1313]	57@C39,57@C211	46	3	3	4	1	2	5	3	5	5	4	5	6
317 (Clo1313_0239)	1	4.11862	4	5	46	polysaccharide biosynthesis protein CapD [Clostridium thermocellum LQ8, DSM 1313]		46	5	5	5	6	8	6	1	4	1	3	1	1
435 (Clo1313_2083)	1	26.0369	9	11	46	RNA modification enzyme, MiaB family [Clostridium thermocellum LQ8, DSM 1313]	57@C252,57@C263,168@K350,168@K351	46	6	3	5	3	2	4	4	5	4	2	5	3
453 (Clo1313_0755)	1	17.3653	9	10	46	hypothetical protein [Clostridium thermocellum LQ8, DSM 1313]	70@K191,70@K178,168@K446	46	6	4	5	1	3	4	3	4	4	5	3	4
556 (Clo1313_1000)	1	30.5019	9	11	46	copper amine oxidase-like domain-containing protein [Clostridium thermocellum LQ8, DSM 1313]		46	11	6	6	10	4	6	0	0	2	0	1	0
570 (Clo1313_2731)	1	16.7939	5	5	46	amidohydrolase [Clostridium thermocellum LQ8, DSM 1313]	57@C354	46	4	3	3	6	4	3	4	3	4	6	3	3
997 (Clo1313_3023)	1	12.3548	9	10	46	glycoside hydrolase family 9 [Clostridium thermocellum LQ8, DSM 1313]	57@C408,57@C569	46	0	0	0	0	0	0	4	3	7	12	12	8
1283 (Clo1313_1287)	1	33.432	9	11	46	Radical SAM domain protein [Clostridium thermocellum LQ8, DSM 1313]	57@C135,70@K151,42@K184,42@K287,57@C293	46	2	4	1	2	3	3	7	5	5	4	6	4
1300 (Clo1313_1492)	1	53.5294	10	11	46	Shikimate kinase [Clostridium thermocellum LQ8, DSM 1313]	42@K110,57@C147	46	2	3	4	7	4	2	2	7	2	6	4	3
320 (rev_Clo1313_2220)	1		7	7	45			45	7	2	0	9	4	1	8	2	1	9	2	0
517 (Clo1313_2775)	1	37.1345	8	9	45	NMT1/THI5 like domain protein [Clostridium thermocellum LQ8, DSM 1313]	57@C271	45	0	2	9	2	5	6	0	1	4	5	5	6
582 (Clo1313_1455)	1	29.8851	6	8	45	16S rRNA processing protein RimM [Clostridium thermocellum LQ8, DSM 1313]	57@C155	45	2	2	2	3	2	1	5	5	5	6	5	7
850 (Clo1313_1801)	1	30	7	9	45	dipicolinate synthase subunit A [Clostridium thermocellum LQ8, DSM 1313]	57@C234	45	2	1	1	3	2	0	5	5	5	10	5	6
929 (Clo1313_2112)	1	29.5302	2	5	45	anti-sigma regulatory factor, serine/threonine protein kinase [Clostridium thermocellum LQ8, DSM 1313]		45	3	0	3	2	2	3	7	5	6	2	7	5
961 (Clo1313_0384)	1	27.0886	7	9	45	pyruvate flavodoxin/ferredoxin oxidoreductase domain protein [Clostridium thermocellum LQ8, DSM 1313]		45	2	2	1	2	2	1	2	0	2	9	13	9
1008 (Clo1313_0550)	1	60.5263	9	10	45	hypothetical protein [Clostridium thermocellum LQ8, DSM 1313]	57@C45,57@C61,57@C68,70@K83,70@K183	45	5	5	3	2	3	3	5	4	3	2	6	4
1045 (Clo1313_2035)	1	17.9641	8	9	45	Glutamate synthase (NADPH) [Clostridium thermocellum LQ8, DSM 1313]		45	1	1	0	4	2	3	3	3	5	7	8	8
1190 (rev_Clo1313_1979)	1		3	3	45			45	6	0	5	6	2	1	4	5	3	6	4	3
50 (rev_Clo1313_2771)	1		2	2	44			44	0	3	3	0	2	5	6	5	5	5	5	5
358 (Clo1313_1189)	1	19.3182	7	7	44	protein of unknown function DUF512 [Clostridium thermocellum LQ8, DSM 1313]	57@C94,57@C97,70@K175,16@M339,42@K398	44	4	8	6	4	3	4	2	3	3	3	3	1
598 (Clo1313_0199)	1	16.7712	13	16	44	fibronectin type III domain protein [Clostridium thermocellum LQ8, DSM 1313]	42@K481,42@K1124,70@K1241	44	6	6	8	7	8	8	0	1	0	0	0	0
665 (Clo1313_0874)	1	24.8092	7	9	44	copper amine oxidase-like domain-containing protein [Clostridium thermocellum LQ8, DSM 1313]		44	3	4	2	3	3	3	6	5	3	5	2	5
669 (Clo1313_1376)	1	4.7619	2	2	44	stage III sporulation protein AA [Clostridium thermocellum LQ8, DSM 1313]		44	4	2	10	5	1	4	3	1	3	6	4	1
988 (Clo1313_1719)	1	43.1694	7	10	44	2'-5' RNA ligase [Clostridium thermocellum LQ8, DSM 1313]	57@C65,57@C72,57@C86	44	2	5	4	2	5	3	4	6	5	2	3	3
1094 (Clo1313_0523)	1	33.9056	9	11	44	sugar fermentation stimulation protein [Clostridium thermocellum LQ8, DSM 1313]	70@K41	44	3	3	3	2	3	2	9	5	5	5	2	2
1162 (Clo1313_0049)	1	21.902	7	7	44	AAA ATPase [Clostridium thermocellum LQ8, DSM 1313]	57@C209	44	5	4	4	6	2	3	2	5	4	3	2	4
239 (Clo1313_0124)	1	48.2759	13	16	43	nitrite and sulphite reductase 4Fe-4S region [Clostridium thermocellum LQ8, DSM 1313]	57@C89,57@C99,57@C105,57@C166,57@C169,57@C172,57@C176,57@C197,57@C200,57@C207	43	0	0	0	0	0	0	1	0	0	20	11	11
276 (Clo1313_1182)	1	19.7531	7	7	43	glutamyl-tRNA(Gln) amidotransferase, A subunit [Clostridium thermocellum LQ8, DSM 1313]	42@K56	43	5	4	3	5	3	4	3	3	3	3	3	4
583 (Clo1313_0307)	1	16.25	3	4	43	preprotein translocase, SecE subunit [Clostridium thermocellum LQ8, DSM 1313]		43	5	2	4	6	2	4	4	2	2	8	3	1
684 (Clo1313_2173)	1	20.1646	9	9	43	type 3a cellulose-binding domain protein [Clostridium thermocellum LQ8, DSM 1313]		43	5	4	5	7	2	3	2	2	3	5	2	3
1018 (Clo1313_1816)	1	25.2852	11	13	43	glycoside hydrolase family 5 [Clostridium thermocellum LQ8, DSM 1313]	70@K2913	43	3	3	5	1	5	2	3	5	6	1	5	4
1039 (Clo1313_2067)	1	30.9735	7	8	43	4Fe-4S ferredoxin iron-sulfur binding domain protein [Clostridium thermocellum LQ8, DSM 1313]	168@K205,57@C213,57@C216	43	5	7	2	5	7	6	0	2	2	2	2	3
1101 (Clo1313_0619)	1	42.6087	8	9	43	two component transcriptional regulator, winged helix family [Clostridium thermocellum LQ8, DSM 1313]	70@K87	43	4	1	3	4	3	5	3	3	7	4	3	3
1153 (contam_tr|Q9EQD6,contam_tr|Q9EQD7)	2	23.0201	11	12	43	Keratin intermediate filament 16b - Mus musculus (Mouse). MW: 51965.95 pI: 5.13	70@K248,16@M2709	43	5	1	3	7	4	4	3	2	4	2	3	5
1245 (Clo1313_0441)	1	21.8254	5	6	43	RNA polymerase, sigma 28 subunit, Sig B/F/G subfamily [Clostridium thermocellum LQ8, DSM 1313]		43	4	10	8	4	3	3	2	3	2	2	1	1
1346 (Clo1313_0194)	1	26.7797	7	8	43	ATP synthase F1, gamma subunit [Clostridium thermocellum LQ8, DSM 1313]	168@K31	43	5	4	2	6	3	4	6	4	2	4	2	1
112 (Clo1313_1113)	1	56.0694	8	8	42	hypothetical protein [Clostridium thermocellum LQ8, DSM 1313]	57@C133	42	3	4	3	2	6	2	4	3	6	2	5	2
167 (Clo1313_2974)	1	22.449	7	8	42	CRISPR-associated autoregulator, DevR family [Clostridium thermocellum LQ8, DSM 1313]	57@C230,57@C280	42	1	1	2	4	3	0	6	9	5	5	4	2
297 (Clo1313_0924)	1	20.4301	4	6	42	signal peptidase I [Clostridium thermocellum LQ8, DSM 1313]	42@K155	42	3	2	2	4	4	4	4	4	4	4	4	3
505 (Clo1313_1496)	1	26.6234	7	8	42	cell envelope-related transcriptional attenuator [Clostridium thermocellum LQ8, DSM 1313]		42	1	5	4	3	4	2	2	4	3	5	4	5
567 (rev_Clo1313_0526)	1		3	5	42			42	2	8	3	3	4	0	2	1	11	5	1	2
689 (Clo1313_1802)	1	26.0143	9	10	42	peptidase M16 domain protein [Clostridium thermocellum LQ8, DSM 1313]		42	4	10	3	4	4	3	2	3	2	4	2	1
791 (Clo1313_0680)	1	9.95671	5	5	42	peptidase M56 BlaR1 [Clostridium thermocellum LQ8, DSM 1313]		42	5	4	3	5	3	3	2	2	3	6	2	4
885 (Clo1313_0040)	1	44.7761	9	9	42	hypothetical protein [Clostridium thermocellum LQ8, DSM 1313]	42@K112,42@K149,57@C152,42@K216	42	4	3	3	3	3	3	5	5	1	4	5	3
1009 (Clo1313_2999)	1	11.2	4	5	42	glycosyl transferase group 1 [Clostridium thermocellum LQ8, DSM 1313]	57@C303	42	6	4	2	6	5	3	5	3	0	4	3	1
1025 (Clo1313_2603)	1	14.7852	12	12	42	S-layer domain-containing protein [Clostridium thermocellum LQ8, DSM 1313]	57@C71	42	3	7	9	6	2	3	2	2	2	2	3	1
1062 (Clo1313_1553)	1	4.10959	2	2	42	spore germination protein [Clostridium thermocellum LQ8, DSM 1313]	168@K258	42	6	0	8	3	0	2	10	9	3	1	0	0
1215 (Clo1313_2170)	1	14.7854	7	10	42	sulfatase [Clostridium thermocellum LQ8, DSM 1313]	57@C456	42	5	6	5	5	4	6	1	4	2	2	1	1
1337 (Clo1313_2030)	1	31.0526	5	6	42	ANTAR domain protein [Clostridium thermocellum LQ8, DSM 1313]	57@C149	42	3	3	2	3	4	2	5	4	4	6	5	1
433 (Clo1313_2161)	1	10.1279	7	7	41	Cellulose 1,4-beta-cellobiosidase [Clostridium thermocellum LQ8, DSM 1313]		41	4	1	5	3	6	6	2	2	3	2	3	4
496 (Clo1313_0285)	1	13.9098	6	8	41	O-antigen polymerase [Clostridium thermocellum LQ8, DSM 1313]	16@M60,168@K118	41	4	2	4	8	3	1	8	0	4	5	1	1
670 (Clo1313_2414)	1	29.3333	5	6	41	ABC transporter related protein [Clostridium thermocellum LQ8, DSM 1313]		41	5	3	3	2	2	1	3	3	3	7	6	3
902 (Clo1313_1817)	1	8.81226	4	7	41	type 3a cellulose-binding domain protein [Clostridium thermocellum LQ8, DSM 1313]	42@K13,57@C428	41	2	5	4	2	4	3	1	5	5	1	6	3
1268 (Clo1313_1978)	1	15.2482	11	12	41	transglutaminase domain-containing protein [Clostridium thermocellum LQ8, DSM 1313]	70@K2061	41	3	7	1	5	4	0	2	5	3	4	3	4
38 (Clo1313_2261)	1	10.1979	6	7	40	ABC transporter transmembrane region [Clostridium thermocellum LQ8, DSM 1313]	57@C532	40	2	4	3	3	3	3	3	6	4	3	3	3
194 (Clo1313_2206)	1	12.9252	4	5	40	[Clostridium thermocellum LQ8, DSM 1313]	57@C136,42@K161,57@C170,42@K175,42@K168,70@K168	40	7	0	1	3	1	1	10	3	0	10	3	1
576 (Clo1313_1259)	1	43.4343	5	8	40	preprotein translocase, YajC subunit [Clostridium thermocellum LQ8, DSM 1313]		40	10	8	1	4	3	2	2	1	2	3	3	1
642 (Clo1313_1722)	1	21.134	4	5	40	hypothetical protein [Clostridium thermocellum LQ8, DSM 1313]		40	5	2	4	3	5	5	5	1	3	2	2	3
764 (Clo1313_2060)	1	12.9121	4	4	40	FAD-dependent pyridine nucleotide-disulfide oxidoreductase [Clostridium thermocellum LQ8, DSM 1313]	57@C172,70@K245	40	2	1	0	8	0	2	9	0	3	9	6	0
778 (Clo1313_0409)	1	14.2857	5	6	40	response regulator receiver modulated CheB methylesterase [Clostridium thermocellum LQ8, DSM 1313]	70@K167,16@M303	40	5	6	7	6	4	2	3	3	2	0	1	1
810 (Clo1313_0710)	1	22.87	6	6	40	transcriptional regulator, GntR family [Clostridium thermocellum LQ8, DSM 1313]	57@C45,16@M216	40	3	1	4	3	3	4	5	2	5	4	3	3
811 (Clo1313_0868)	1	62.0968	6	8	40	response regulator receiver protein [Clostridium thermocellum LQ8, DSM 1313]	57@C75	40	0	2	1	0	0	1	4	5	10	4	5	8
982 (Clo1313_0374)	1	49.8592	10	12	40	methyltransferase MtaA/CmuA family [Clostridium thermocellum LQ8, DSM 1313]	57@C26,57@C245,42@K299,57@C319	40	0	0	0	1	0	0	0	0	0	16	14	9
983 (Clo1313_1647)	1	16.9381	8	11	40	hypothetical protein [Clostridium thermocellum LQ8, DSM 1313]		40	2	0	3	2	1	0	2	7	7	4	6	6
1294 (Clo1313_1273)	1	18.6335	8	9	40	Rad50 zinc hook domain protein [Clostridium thermocellum LQ8, DSM 1313]	57@C460,57@C463	40	4	3	5	8	4	1	2	3	3	3	2	2
390 (Clo1313_2928)	1	18.5106	9	10	39	tRNA(Ile)-lysidine synthetase [Clostridium thermocellum LQ8, DSM 1313]	57@C33,57@C399	39	2	5	5	1	5	2	1	3	5	2	3	5
514 (Clo1313_2304)	1	41.4013	14	14	39	glutamyl-tRNA(Gln) amidotransferase, B subunit [Clostridium thermocellum LQ8, DSM 1313]	57@C23,57@C25,57@C37,57@C38,57@C41,57@C100,168@K209,168@K460	39	1	4	8	1	6	2	2	5	2	3	4	1
572 (rev_Clo1313_2633)	1		4	4	39			39	5	1	4	7	3	2	7	2	0	4	4	0
675 (Clo1313_1600)	1	28.777	9	9	39	hypothetical protein [Clostridium thermocellum LQ8, DSM 1313]	57@C69,57@C86,57@C99,70@K103,57@C174	39	3	10	2	2	6	5	1	3	4	0	1	2
682 (Clo1313_1887)	1	28.4404	5	5	39	DRTGG domain protein [Clostridium thermocellum LQ8, DSM 1313]	42@K4,57@C103	39	6	3	2	5	4	3	3	4	3	1	3	2
808 (Clo1313_0965)	1	35.5224	10	13	39	metal dependent phosphohydrolase [Clostridium thermocellum LQ8, DSM 1313]	57@C153	39	4	5	11	4	5	7	1	0	1	0	1	0
938 (Clo1313_2027)	1	23.0148	14	17	39	UvrD/REP helicase [Clostridium thermocellum LQ8, DSM 1313]	57@C92,57@C186,42@K187,168@K430,42@K742	39	2	6	4	4	2	4	0	5	2	3	4	3
1035 (Clo1313_1667)	1	18.5022	4	5	39	peptidase membrane zinc metallopeptidase [Clostridium thermocellum LQ8, DSM 1313]		39	3	4	3	7	2	3	3	3	4	4	3	0
1151 (contam_sp|P48668|K2CE_HUMAN)	1	13.6767	8	11	39	Keratin, type II cytoskeletal 6E (Cytokeratin 6E) (CK 6E) (K6e keratin) - Homo sapiens (Human). MW: 60092.29 pI: 8.14	70@K2518	39	1	5	5	7	2	2	2	3	2	5	1	4
1208 (Clo1313_2387)	1	10.1648	5	6	39	hypothetical protein [Clostridium thermocellum LQ8, DSM 1313]	168@K102,70@K135,70@K142,16@M2224	39	7	2	0	5	2	3	5	4	4	2	3	2
1233 (Clo1313_0089)	1	7.89474	3	3	39	transcriptional regulator, LacI family [Clostridium thermocellum LQ8, DSM 1313]		39	2	7	2	5	2	3	2	3	5	3	3	2
1266 (Clo1313_0470)	1	40.5405	2	4	39	ribosomal protein L36 [Clostridium thermocellum LQ8, DSM 1313]	57@C275	39	3	3	3	5	3	3	4	2	1	5	3	4
1357 (Clo1313_1432)	1	7.98479	3	3	39	RNA-binding S4 domain protein [Clostridium thermocellum LQ8, DSM 1313]		39	6	1	3	6	3	2	5	2	2	3	2	4
22 (Clo1313_1015)	1	35.2941	7	8	38	GCN5-related N-acetyltransferase [Clostridium thermocellum LQ8, DSM 1313]	57@C78,70@K96	38	4	2	3	2	2	4	4	3	4	3	3	4
287 (Clo1313_1144)	1	50	7	9	38	protein of unknown function UPF0054 [Clostridium thermocellum LQ8, DSM 1313]	70@K24	38	8	3	3	5	1	5	2	4	2	2	2	1
340 (Clo1313_1633)	1	27.0531	5	7	38	ribosome biogenesis GTP-binding protein YsxC [Clostridium thermocellum LQ8, DSM 1313]	42@K114	38	2	2	5	4	3	1	4	3	4	4	4	2
376 (rev_Clo1313_2540)	1		4	4	38			38	2	6	9	2	2	7	0	1	0	0	1	8
413 (Clo1313_0057)	1	39.0977	6	7	38	OmpA/MotB domain protein [Clostridium thermocellum LQ8, DSM 1313]		38	6	4	3	2	6	0	6	3	3	3	2	0
645 (Clo1313_1582)	1	22.4299	4	5	38	Vitamin B12 dependent methionine synthase activation region [Clostridium thermocellum LQ8, DSM 1313]		38	2	2	3	2	2	4	4	5	2	7	1	4
699 (Clo1313_0634)	1	10.3175	4	5	38	rRNA (guanine-N(2)-)-methyltransferase [Clostridium thermocellum LQ8, DSM 1313]	57@C197,57@C1999	38	4	4	4	3	1	2	6	3	2	4	3	2
823 (Clo1313_2975)	1	14.8746	10	12	38	hypothetical protein [Clostridium thermocellum LQ8, DSM 1313]	57@C1601	38	1	1	2	0	2	1	9	8	7	2	2	3
838 (Clo1313_1570)	1	34.6457	9	11	38	cysteine desulfurase family protein [Clostridium thermocellum LQ8, DSM 1313]	57@C338,57@C360	38	0	0	0	0	0	0	8	10	8	7	3	2
844 (Clo1313_0876)	1	30.2632	6	6	38	hypothetical protein [Clostridium thermocellum LQ8, DSM 1313]		38	4	2	5	4	2	3	4	5	3	2	2	2
1248 (Clo1313_0458)	1	31.1475	3	4	38	ribosomal protein S14 [Clostridium thermocellum LQ8, DSM 1313]	57@C40	38	3	3	3	4	3	3	2	2	5	2	6	2
1327 (rev_Clo1313_0909)	1		6	6	38			38	1	3	1	2	2	2	7	4	2	9	3	2
1347 (Clo1313_2214)	1	7.41935	4	5	38	protein of unknown function DUF1538 [Clostridium thermocellum LQ8, DSM 1313]		38	0	4	2	1	2	2	5	4	6	3	4	5
1354 (Clo1313_1531)	1	24.2678	5	7	38	pseudouridine synthase [Clostridium thermocellum LQ8, DSM 1313]	70@K145,70@K152	38	3	2	1	3	5	3	3	3	6	4	3	2
398 (rev_Clo1313_0732)	1		2	3	37			37	0	7	2	2	4	9	0	1	1	0	3	8
662 (Clo1313_0098)	1	51.9481	8	9	37	CMP/dCMP deaminase zinc-binding protein [Clostridium thermocellum LQ8, DSM 1313]	57@C72,57@C78,57@C81,57@C84,57@C100,57@C138	37	3	1	4	2	4	6	2	3	6	1	3	2
814 (Clo1313_2373)	1	27.8986	6	7	37	HNH endonuclease [Clostridium thermocellum LQ8, DSM 1313]	168@K182,42@K267	37	4	4	3	5	4	4	2	3	2	2	2	2
990 (Clo1313_0666)	1	29.683	7	8	37	Nucleotidyl transferase [Clostridium thermocellum LQ8, DSM 1313]	57@C54	37	4	8	2	0	1	4	4	7	5	1	0	1
992 (Clo1313_1884)	1	43.617	8	9	37	ATP-binding region ATPase domain protein [Clostridium thermocellum LQ8, DSM 1313]	70@K150	37	6	5	2	3	8	6	0	1	3	1	1	1
1154 (contam_sp|P02533|K1CN_HUMAN)	1	14.862	8	9	37	Keratin, type I cytoskeletal 14 (Cytokeratin 14) (K14) (CK 14) - Homo sapiens (Human). MW: 51490.54 pI: 5.09	42@K327	37	3	2	4	6	3	6	4	1	1	1	1	5
8 (Clo1313_1672)	1	39.4161	3	5	36	hypothetical protein [Clostridium thermocellum LQ8, DSM 1313]	57@C43	36	2	1	1	1	1	1	10	5	5	6	1	2
90 (Clo1313_0183)	1	37.1069	4	4	36	protein tyrosine phosphatase [Clostridium thermocellum LQ8, DSM 1313]	57@C8,57@C13,70@K91	36	2	3	3	2	2	3	7	2	2	4	3	3
347 (Clo1313_3007)	1	19.3966	4	4	36	Undecaprenyl-phosphate galactose phosphotransferase [Clostridium thermocellum LQ8, DSM 1313]		36	3	2	5	2	4	3	3	3	2	4	3	2
706 (Clo1313_0111)	1	33.2657	11	12	36	uroporphyrin-III C-methyltransferase [Clostridium thermocellum LQ8, DSM 1313]	57@C140,57@C256,57@C351,57@C455,57@C491	36	0	0	0	0	0	1	0	0	1	12	13	9
864 (Clo1313_2808)	1	5.13393	3	4	36	hypothetical protein [Clostridium thermocellum LQ8, DSM 1313]		36	4	3	2	2	3	4	3	5	2	4	2	2
1275 (rev_Clo1313_2179)	1		4	4	36			36	3	2	4	4	5	3	5	0	4	4	1	1
454 (Clo1313_2891)	1	15.0358	10	10	35	flagellar hook-associated 2 domain-containing protein [Clostridium thermocellum LQ8, DSM 1313]		35	6	7	7	4	4	5	1	1	0	0	0	0
765 (Clo1313_0971)	1	19.4444	7	8	35	integral membrane sensor signal transduction histidine kinase [Clostridium thermocellum LQ8, DSM 1313]	16@M384	35	4	8	3	5	1	3	3	0	2	4	1	1
890 (Clo1313_1176)	1	21.6312	4	4	35	cell wall hydrolase/autolysin [Clostridium thermocellum LQ8, DSM 1313]		35	6	2	3	4	2	2	5	2	2	3	2	2
1034 (Clo1313_0635)	1	26.9481	6	6	35	response regulator receiver protein [Clostridium thermocellum LQ8, DSM 1313]		35	3	5	4	1	2	3	4	3	4	3	1	2
1185 (Clo1313_2665)	1	57.7236	6	8	35	hypothetical protein [Clostridium thermocellum LQ8, DSM 1313]	57@C9,57@C109	35	3	6	5	6	2	3	1	3	3	2	0	1
325 (Clo1313_0468)	1	24.4444	3	3	34	hypothetical protein [Clostridium thermocellum LQ8, DSM 1313]	42@K66	34	4	3	4	4	2	1	2	4	1	1	4	4
345 (Clo1313_0828)	1	19.8444	4	4	34	RDD domain containing protein [Clostridium thermocellum LQ8, DSM 1313]	57@C143	34	2	5	2	4	4	4	1	6	3	1	1	1
437 (Clo1313_0697)	1	3.02198	2	2	34	peptidase M56 BlaR1 [Clostridium thermocellum LQ8, DSM 1313]		34	4	3	3	4	2	2	2	3	2	4	2	3
438 (rev_Clo1313_2695)	1		2	2	34			34	4	3	3	4	2	2	2	2	2	4	3	3
443 (Clo1313_1930)	1	3.46232	2	3	34	hypothetical protein [Clostridium thermocellum LQ8, DSM 1313]		34	6	4	3	3	2	2	2	1	3	3	3	2
652 (rev_Clo1313_0038)	1		2	2	34			34	4	2	2	3	2	2	4	3	2	6	2	2
715 (Clo1313_2943)	1	25.5556	10	11	34	ABC transporter related protein [Clostridium thermocellum LQ8, DSM 1313]	16@M220,16@M211,70@K245,42@K523	34	4	0	0	5	0	1	4	4	5	3	4	4
872 (Clo1313_2643)	1	32.244	9	12	34	hypothetical protein [Clostridium thermocellum LQ8, DSM 1313]	70@K44,42@K296	34	0	1	2	2	2	2	2	11	7	1	3	1
977 (rev_Clo1313_0783)	1		4	4	34			34	3	9	5	1	2	2	0	1	2	0	4	5
994 (Clo1313_2531)	1	29.745	9	10	34	Radical SAM domain protein [Clostridium thermocellum LQ8, DSM 1313]	57@C82,57@C138,57@C191,57@C330	34	4	4	6	4	0	2	3	4	4	3	0	0
1082 (rev_Clo1313_2694)	1		4	5	34			34	3	1	3	1	4	2	4	3	2	5	4	2
1125 (Clo1313_2412)	1	4.69667	3	4	34	hypothetical protein [Clostridium thermocellum LQ8, DSM 1313]		34	3	5	2	5	3	4	3	0	3	3	2	1
1210 (Clo1313_0855)	1	23.431	7	8	34	two component transcriptional regulator, winged helix family [Clostridium thermocellum LQ8, DSM 1313]	42@K895	34	2	4	4	6	4	5	1	1	2	3	1	1
1220 (rev_contam_sp|P02533|K1CN_HUMAN)	1		2	2	34			34	5	2	5	1	2	6	3	4	2	2	1	1
1254 (Clo1313_0356)	1	19.1398	6	7	34	Methyltransferase type 12 [Clostridium thermocellum LQ8, DSM 1313]	57@C294	34	2	3	2	3	4	2	2	4	4	2	2	4
192 (Clo1313_1823)	1	46.2264	4	5	33	protein of unknown function DUF74 [Clostridium thermocellum LQ8, DSM 1313]	57@C22	33	4	6	1	2	2	2	1	7	1	6	1	0
444 (Clo1313_2053)	1	19.1358	3	6	33	crossover junction endodeoxyribonuclease RuvC [Clostridium thermocellum LQ8, DSM 1313]		33	3	7	2	3	4	2	2	2	2	3	3	0
825 (Clo1313_1765)	1	17.7734	6	7	33	Mg chelatase, subunit ChlI [Clostridium thermocellum LQ8, DSM 1313]	57@C347,57@C352,70@K353	33	0	3	0	1	1	2	3	3	6	5	5	4
875 (Clo1313_1630)	1	27.1003	7	8	33	thiazole biosynthesis protein ThiH [Clostridium thermocellum LQ8, DSM 1313]		33	3	2	6	7	5	5	3	1	0	1	0	0
1032 (Clo1313_2192)	1	11.9504	10	11	33	glycoside hydrolase family 9 [Clostridium thermocellum LQ8, DSM 1313]	16@M1,70@K35	33	6	1	6	2	3	1	2	5	2	2	2	1
1150 (contam_sp|P05787|K2C8_HUMAN)	1	6.0166	4	6	33	Keratin, type II cytoskeletal 8 (Cytokeratin 8) (K8) (CK 8) - Homo sapiens (Human). MW: 53543.19 pI: 5.52	70@K177,70@K196	33	2	5	3	6	2	2	1	2	2	6	1	1
1218 (Clo1313_1097)	1	24.8106	8	9	33	FAD-dependent pyridine nucleotide-disulfide oxidoreductase [Clostridium thermocellum LQ8, DSM 1313]	168@K9,168@K20,70@K164,168@K278,57@C398,57@C437	33	3	5	7	3	1	3	0	1	3	2	4	1
1296 (Clo1313_2908)	1	18.7697	11	12	33	protein of unknown function DUF115 [Clostridium thermocellum LQ8, DSM 1313]	57@C401	33	2	8	5	3	6	9	0	0	0	0	0	0
1350 (rev_Clo1313_0554)	1		3	3	33			33	3	1	0	2	1	0	7	3	3	4	3	6
29 (Clo1313_2759)	1	35.7143	8	9	32	Uroporphyrin-III C/tetrapyrrole (Corrin/Porphyrin) methyltransferase [Clostridium thermocellum LQ8, DSM 1313]	42@K292	32	3	2	4	0	0	0	2	5	3	3	3	7
186 (Clo1313_0373)	1	24.7312	7	7	32	methyltransferase MtaA/CmuA family [Clostridium thermocellum LQ8, DSM 1313]	57@C26,57@C240,57@C321	32	0	0	0	0	0	0	0	1	0	16	8	7
330 (Clo1313_1825)	1	10.1045	5	6	32	ABC transporter related protein [Clostridium thermocellum LQ8, DSM 1313]		32	0	5	4	4	2	2	3	3	3	2	3	1
354 (Clo1313_2276)	1	22.6027	7	8	32	protein of unknown function DUF125 transmembrane [Clostridium thermocellum LQ8, DSM 1313]	42@K41	32	5	6	2	5	5	2	1	1	2	1	1	1
367 (Clo1313_2273)	1	17.9331	4	5	32	DNA methylase N-4/N-6 domain protein [Clostridium thermocellum LQ8, DSM 1313]	57@C59,57@C1766	32	2	4	2	3	4	1	2	3	3	2	3	3
440 (Clo1313_2763)	1	22.1884	6	7	32	AAA ATPase [Clostridium thermocellum LQ8, DSM 1313]	57@C101,42@K216	32	1	1	1	4	5	5	3	4	1	2	3	2
552 (rev_Clo1313_2368)	1		7	7	32			32	0	10	0	0	10	3	1	1	2	3	1	1
586 (contam_sp|P19012|K1CO_HUMAN)	1	11.1842	7	8	32	Keratin, type I cytoskeletal 15 (Cytokeratin 15) (K15) (CK 15) - Homo sapiens (Human). MW: 49167.93 pI: 4.71		32	3	2	5	4	4	6	3	1	0	2	0	2
738 (Clo1313_2993)	1	26.1667	9	10	32	multi-sensor signal transduction histidine kinase [Clostridium thermocellum LQ8, DSM 1313]	168@K339,168@K330,42@K527,42@K594,57@C599	32	2	1	4	4	3	3	5	4	3	0	1	2
877 (Clo1313_0541)	1	29.2929	5	8	32	peptide methionine sulfoxide reductase [Clostridium thermocellum LQ8, DSM 1313]	57@C180	32	0	2	0	1	2	0	2	5	6	3	6	5
1052 (Clo1313_0754)	1	8.51064	3	3	32	hypothetical protein [Clostridium thermocellum LQ8, DSM 1313]	16@M306	32	4	4	3	6	5	3	0	2	1	3	1	0
1124 (Clo1313_0425)	1	36.4103	7	8	32	Imidazoleglycerol-phosphate dehydratase [Clostridium thermocellum LQ8, DSM 1313]	70@K10	32	0	7	3	4	4	5	0	2	4	0	1	2
1161 (Clo1313_2002)	1	31.1111	5	5	32	hypothetical protein [Clostridium thermocellum LQ8, DSM 1313]	42@K64	32	5	1	2	2	3	3	5	3	3	2	2	1
1333 (Clo1313_0096)	1	6.88776	2	3	32	peptidase S1 and S6 chymotrypsin/Hap [Clostridium thermocellum LQ8, DSM 1313]	42@K1457	32	2	0	2	6	0	4	5	1	5	5	1	1
207 (Clo1313_0532)	1	9.43739	5	7	31	methyl-accepting chemotaxis sensory transducer [Clostridium thermocellum LQ8, DSM 1313]	168@K469,168@K463	31	4	6	3	4	5	6	1	1	0	0	1	0
430 (rev_Clo1313_1683)	1		2	2	31			31	4	2	2	3	3	3	2	3	2	3	2	2
528 (Clo1313_0693)	1	8.18291	4	5	31	Carbohydrate binding family 6 [Clostridium thermocellum LQ8, DSM 1313]	168@K383,42@K465,42@K460,70@K762	31	2	0	6	3	3	5	1	3	2	1	0	5
935 (Clo1313_0689)	1	14.3802	5	5	31	peptidase S8 and S53 subtilisin kexin sedolisin [Clostridium thermocellum LQ8, DSM 1313]		31	0	0	1	0	0	0	3	8	7	3	5	4
979 (Clo1313_0514)	1	17.9153	5	7	31	binding-protein-dependent transport systems inner membrane component [Clostridium thermocellum LQ8, DSM 1313]		31	7	6	4	6	4	4	0	0	0	0	0	0
1152 (contam_sp|P13647|K2C5_HUMAN)	1	9.15254	6	8	31	Keratin, type II cytoskeletal 5 (Cytokeratin 5) (K5) (CK 5) (58 kDa cytokeratin) - Homo sapiens (Human). MW: 62461.77 pI: 8.14	70@K257	31	1	4	4	5	1	1	2	3	2	5	1	2
1205 (Clo1313_1184)	1	22.2628	4	7	31	Tetratricopeptide TPR_1 repeat-containing protein [Clostridium thermocellum LQ8, DSM 1313]		31	1	5	0	3	1	1	1	3	3	4	5	4
1312 (Clo1313_2322)	1	16.9492	4	4	31	binding-protein-dependent transport systems inner membrane component [Clostridium thermocellum LQ8, DSM 1313]		31	3	7	3	1	3	3	0	3	3	1	2	2
1353 (Clo1313_1509)	1	50	8	9	31	S-adenosylmethionine decarboxylase proenzyme [Clostridium thermocellum LQ8, DSM 1313]	57@C15,57@C93,168@K103	31	3	1	5	4	2	1	3	2	2	6	1	1
315 (Clo1313_1035)	1	31.0861	7	7	30	RNA methyltransferase, TrmH family, group 3 [Clostridium thermocellum LQ8, DSM 1313]	57@C173	30	3	3	6	4	5	2	0	1	1	1	2	2
393 (Clo1313_0932)	1	30.0885	7	9	30	GrpE protein [Clostridium thermocellum LQ8, DSM 1313]	42@K19,57@C88	30	5	2	0	6	1	2	5	4	1	2	1	1
434 (rev_Clo1313_0173)	1		3	3	30			30	3	2	3	4	3	3	7	1	0	1	1	2
502 (Clo1313_0490)	1	45.4918	8	10	30	tRNA pseudouridine synthase A [Clostridium thermocellum LQ8, DSM 1313]		30	5	3	5	1	3	3	0	4	2	2	0	2
783 (Clo1313_1374)	1	50	3	5	30	hypothetical protein [Clostridium thermocellum LQ8, DSM 1313]	57@C87,57@C907	30	3	1	1	1	2	1	5	2	2	3	4	5
817 (Clo1313_0795)	1	21.4559	5	5	30	ABC transporter related protein [Clostridium thermocellum LQ8, DSM 1313]	57@C48,57@C178	30	4	1	0	3	2	1	4	2	1	8	2	2
819 (Clo1313_2204)	1	16.369	4	6	30	Nucleotidyltransferase, predicted [Clostridium thermocellum LQ8, DSM 1313]	42@K318,42@K314	30	2	3	3	3	2	4	3	3	1	2	3	1
828 (Clo1313_0912)	1	12.6733	5	7	30	Coproporphyrinogen dehydrogenase [Clostridium thermocellum LQ8, DSM 1313]	70@K103,42@K232,42@K256	30	5	3	3	3	1	2	2	4	2	1	1	3
854 (Clo1313_1912)	1	30.5419	9	9	30	Glycosyltransferase 28 domain [Clostridium thermocellum LQ8, DSM 1313]	57@C116,57@C133,57@C368	30	2	1	1	1	3	4	5	4	3	2	2	2
959 (Clo1313_1995)	1	14.2857	4	4	30	GCN5-related N-acetyltransferase [Clostridium thermocellum LQ8, DSM 1313]	70@K693	30	2	3	2	2	3	2	2	3	3	3	2	3
